# Supplementary material for: Combining Genome-Scale Experimental and Computational Methods To Identify Essential Genes in Rhodobacter sphaeroides
Source: mSystems. 2017 Jun 6;2(3):e00015-17. doi: 10.1128/mSystems.00015-17 (PMC5513736; doi:10.1128/mSystems.00015-17)
Supplement: TABLE S1 [file sys003172109st1.xlsx]

## Sheet: Library, raw TSAS output
Gene ID	Annotation	Gene length (bp)	No. of Unique hits	Normalize Unique hits (hits/bp)	Total number of reads	Pvalue (Essential)	Adj. Pvalue (Essential)	FWER (Essential)	Pvalue (Improved fitness)	Adj. Pvalue (Improved fitness)	FWER (Improved fitness)
RSP_4294	16S ribosomal RNA	1463	148	0.126388	11463.5	1	1	1	0	0	0
RSP_4324	tRNA-Ile	77	5.5	0.0901639	119.5	0.887627	1	1	0.112373	0.580549	1
RSP_4325	tRNA-Ala	76	8.5	0.141667	517.5	0.995139	1	1	0.00486081	0.0461725	1
RSP_4295	23S ribosomal RNA	2881	293.5	0.127332	23555	1	1	1	0	0	0
RSP_4293	5S ribosomal RNA	115	4.5	0.0494505	408	0.447229	0.681506	1	0.552771	1	1
RSP_4307	tRNA-Met	77	1	0.0163934	41.5	0.149887	0.279066	1	0.850113	1	1
RSP_1426	Pseudo gene	1323	116.5	0.110009	10079	1	1	1	7.17204e-13	3.08536e-11	3.20877e-09
RSP_1427	Pseudo gene	411	39	0.118541	2700.5	0.999998	1	1	1.97465e-06	3.77547e-05	0.00883459
RSP_1428	putative Pre (Mob) type recombination enzyme	1422	46	0.0404218	1801	0.0197807	0.0485991	1	0.980219	1	1
RSP_1430	hypothetical protein	1506	160.5	0.133306	15871.5	1	1	1	0	0	0
RSP_1432	hypothetical protein	354	24	0.084507	1899.5	0.98745	1	1	0.0125496	0.101166	1
RSP_1433	dimethylsulfoniopropionate lyase DddL	699	66.5	0.118962	4371.5	1	1	1	1.72352e-09	4.91147e-08	7.71101e-06
RSP_1434	Putative Zn-dependent oxidoreductase	981	71.5	0.0910828	4712	0.999986	1	1	1.36096e-05	0.000224684	0.0608892
RSP_1435	transcriptional regulator, TetR family	660	45.5	0.0861742	6832	0.99875	1	1	0.00124968	0.0137711	1
RSP_1436	ABC transporter, duplicated ATPase domains	1584	65	0.0512618	2735.5	0.348195	0.556167	1	0.651805	1	1
RSP_1437	ABC Fe+3 hydroxamate (ferrichrome) transporter, ATPase subunit	768	24	0.0390879	850.5	0.0532773	0.11329	1	0.946723	1	1
RSP_1438	ABC Fe+3 hydroxamate (ferrichrome) transporter, fused inner membrane subunits	1977	72	0.0455408	3712	0.0678014	0.140177	1	0.932199	1	1
RSP_1439	ABC Fe+3 hydroxamate (ferrichrome) transporter, periplasmic siderophore binding protein	900	26.5	0.0368056	1275.5	0.0153662	0.0390615	1	0.984634	1	1
RSP_1440	TonB dependent, hydroxamate-type ferrisiderophore, outer membrane receptor	2100	121.5	0.0723214	7958	0.999147	1	1	0.000853285	0.00986459	1
RSP_1441	regulatory protein, GntR family	1149	39	0.0424374	2119.5	0.0620391	0.12934	1	0.937961	1	1
RSP_1442	carbohydrate ABC transporter substrate-binding protein, CUT1 family	1257	74	0.0736318	7364	0.996142	1	1	0.00385784	0.0376855	1
RSP_1443	carbohydrate ABC transporter membrane protein 1, CUT1 family	891	45	0.0631136	2852.5	0.869478	1	1	0.130522	0.645257	1
RSP_1444	carbohydrate ABC transporter membrane protein 2, CUT1 family	849	52.5	0.0773196	3740	0.99426	1	1	0.00574039	0.052628	1
RSP_1445	carbohydrate ABC transporter ATP-binding protein, CUT1 family	1104	80.5	0.0910633	11389	0.999996	1	1	4.34182e-06	7.89647e-05	0.0194253
RSP_1446	Putative sugar kinase	942	16.5	0.0218833	546	5.25671e-06	2.61608e-05	0.0235185	0.999995	1	1
RSP_1447	putative glucosamine--fructose-6-phosphate aminotransferase (isomerizing)	1005	0.5	0.000622665	12	3.57524e-20	7.50968e-19	1.59956e-16	1	1	1
RSP_1448	L-threonine aldolase	1020	59	0.0723039	4099	0.988272	1	1	0.0117278	0.0966306	1
RSP_1449	transcriptional regulator, DeoR family	771	45.5	0.0737439	5063.5	0.980247	1	1	0.019753	0.14903	1
RSP_1450	Inositol monophosphatase family protein	795	35.5	0.0559055	1491.5	0.583464	0.835067	1	0.416536	1	1
RSP_1451	ABC peptide/nickel/opine transporter, periplasmic substrate-binding protein	1575	56.5	0.0448769	2902.5	0.0680908	0.140581	1	0.931909	1	1
RSP_1452	ABC peptide/nickel/opine transporter, inner membrane subunit	981	27	0.0343949	975	0.00608051	0.0172397	1	0.993919	1	1
RSP_1453	ABC peptide/nickel/opine transporter, inner membrane subunit	912	32	0.0438356	1985	0.121161	0.23295	1	0.878839	1	1
RSP_1454	ABC peptide/nickel/opine transporter, fused ATPase subunits	1854	54.5	0.0367251	1890.5	0.000854319	0.00290663	1	0.999146	1	1
RSP_1455	N-carbamoyl-L-amino acid amidohydrolase	1275	47.5	0.0466143	2344	0.140427	0.264869	1	0.859573	1	1
RSP_1456	phosphotransferase family protein	945	30.5	0.0403974	1162.5	0.0418559	0.0915714	1	0.958144	1	1
RSP_1457	putative choline kinase	945	23.5	0.0311258	1091	0.00130579	0.00427366	1	0.998694	1	1
RSP_7500	hypothetical protein	186	9.5	0.0641892	326.5	0.716721	0.961214	1	0.283279	1	1
RSP_1458	Putative DNA repair enzyme	1605	47	0.0366329	1736.5	0.00211258	0.00660035	1	0.997887	1	1
RSP_6001	Peptidase inhibitor I78 family	273	11.5	0.0525114	663.5	0.472802	0.710553	1	0.527198	1	1
RSP_1459	hypothetical protein	747	42.5	0.0711893	4892.5	0.962031	1	1	0.0379692	0.24763	1
RSP_1460	hypothetical protein	246	0.5	0.00255102	5	1.79209e-05	8.28286e-05	0.0801781	0.999982	1	1
RSP_1461	Putative 3-deoxy-D-manno-octulosonic-acid transferase	1188	0	0	0	9.84748e-24	2.99712e-22	4.40576e-20	1	1	1
RSP_1462	lipid-A-disaccharide kinase	999	0	0	0	4.46864e-20	9.21322e-19	1.99927e-16	1	1	1
RSP_1463	Putative acyl-CoA transferase/carnitine dehydratase	1146	30.5	0.0332969	1668	0.00144149	0.00468353	1	0.998559	1	1
RSP_1464	putative periplasmic thiol-disulfide interchange protein (DsbA family)	687	14	0.0255009	394	0.000813776	0.00277926	1	0.999186	1	1
RSP_1465	hypothetical protein	531	5.5	0.0129412	216.5	4.44729e-06	2.25081e-05	0.0198972	0.999996	1	1
RSP_1466	A/G-specific DNA-adenine glycosylase	1104	43	0.0486425	2135.5	0.258616	0.436456	1	0.741384	1	1
RSP_1467	alkane 1-monooxygenase	1272	51.5	0.0505894	2613.5	0.309055	0.505378	1	0.690945	1	1
RSP_1468	Site-specific DNA-methyltransferase	1119	0	0	0	2.1149e-22	5.59886e-21	9.46207e-19	1	1	1
RSP_1470	RNase HII	639	45	0.0880626	3503.5	0.999361	1	1	0.000639123	0.00768665	1
RSP_1471	hypothetical protein	465	18	0.0485175	682	0.366242	0.578794	1	0.633758	1	1
RSP_6002	hypothetical protein	291	18.5	0.0793991	1834.5	0.948637	1	1	0.0513635	0.313507	1
RSP_1472	hypothetical protein	705	32	0.0568384	2191	0.651522	0.901332	1	0.348478	1	1
RSP_1473	hypothetical protein	372	9	0.0302013	368	0.0361238	0.0811334	1	0.963876	1	1
RSP_1474	carboxynorspermidine decarboxylase	1098	68.5	0.0780182	5844	0.99841	1	1	0.00158974	0.0170563	1
RSP_1475	carboxynorspermidine dehydrogenase	1239	72	0.0726539	5440.5	0.99419	1	1	0.00581041	0.0530526	1
RSP_1476	Heavy metal-(Cd/Co/Hg/Pb/Zn)-translocating P-type ATPase	1908	51	0.0334207	2047	8.22314e-05	0.000339394	0.367903	0.999918	1	1
RSP_6210	hypothetical protein	180	4.5	0.03125	366	0.104458	0.205427	1	0.895542	1	1
RSP_1478	ABC oligopeptide transporter, fused ATPase subunits	1620	60.5	0.0466821	2341	0.113138	0.219696	1	0.886862	1	1
RSP_1479	ABC oligopeptide transporter, inner membrane subunit OppC	1140	42	0.0460526	2025	0.153927	0.285044	1	0.846073	1	1
RSP_1480	ABC oligopeptide transporter, inner membrane subunit OppB	924	38.5	0.052027	1652.5	0.404099	0.627539	1	0.595901	1	1
RSP_1481	ABC oligopeptide transporter, perplasmic substrate-binding protein OppA	1590	70	0.0550314	3687	0.581121	0.832512	1	0.418879	1	1
RSP_6240	Pseudo gene	477	12	0.0314961	522.5	0.0256353	0.0607803	1	0.974365	1	1
RSP_1483	hypothetical protein	360	17.5	0.0607639	1561	0.697899	0.943039	1	0.302101	1	1
RSP_1484	DNA/RNA helicase, superfamily II	2334	116.5	0.0623662	10192.5	0.937209	1	1	0.062791	0.36484	1
RSP_1486	transcriptional regulator, TetR family	606	43.5	0.089876	6285	0.999325	1	1	0.000674942	0.00805251	1
RSP_1487	hypothetical protein	348	15	0.0539568	601.5	0.559921	0.809659	1	0.440079	1	1
RSP_1488	putative glyoxalase	744	37	0.0620805	1644	0.826405	1	1	0.173595	0.79576	1
RSP_1489	thioredoxin	915	44	0.0601915	2422	0.788671	1	1	0.211329	0.921526	1
RSP_1490	Putative ATP-dependent protease La, LON	669	23.5	0.0439252	1061.5	0.145087	0.271597	1	0.854913	1	1
RSP_1491	hypothetical protein	180	4	0.0277778	610	0.104458	0.205427	1	0.895542	1	1
RSP_1492	2-octaprenyl-6-methoxyphenol hydroxylase%3B 2-octaprenyl-3-methyl-6-methoxy-1,4-benzoquinol hydroxylase	1230	2	0.00203252	26.5	2.4371e-21	5.62041e-20	1.09036e-17	1	1	1
RSP_1493	Amidase	1326	76	0.0716981	5219	0.993412	1	1	0.00658786	0.0591849	1
RSP_1494	putative aspartate aminotransferase	1179	1	0.00106045	89	8.01361e-22	1.98082e-20	3.58529e-18	1	1	1
RSP_1495	DNA translocase FtsK	3285	0	0	0	2.40154e-64	2.68612e-61	1.07445e-60	1	1	1
RSP_1497	Putative outer membrane lipoprotein carrier protein	639	0	0	0	4.21532e-13	4.81106e-12	1.88593e-09	1	1	1
RSP_1496	hypothetical protein	582	28.5	0.0611588	1335.5	0.750808	0.991767	1	0.249192	1	1
RSP_1498	hemimethylated DNA binding domain protein	327	20.5	0.0785441	1644.5	0.952381	1	1	0.0476185	0.295896	1
RSP_1499	gamma-glutamyltransferase 2	1578	88.5	0.0701268	6765	0.99197	1	1	0.00803031	0.0703084	1
RSP_1500	putative anti-sigma regulatory kinase	543	13	0.0298851	546.5	0.0113061	0.0299134	1	0.988694	1	1
RSP_1501	Antisigma-factor antagonist (STAS) domain protein	348	7.5	0.0269784	304	0.0150801	0.0384434	1	0.98492	1	1
RSP_1502	GAF domain protein	453	24.5	0.0674931	1649.5	0.866375	1	1	0.133625	0.654805	1
RSP_1503	hypothetical protein	363	9.5	0.032646	671	0.0438529	0.0951955	1	0.956147	1	1
RSP_1504	hypothetical protein	261	7	0.0334928	311.5	0.116016	0.224603	1	0.883984	1	1
RSP_1506	ribosomal large subunit pseudouridine synthase A	648	36	0.0694981	2858.5	0.944061	1	1	0.0559393	0.331926	1
RSP_1505	Putative Metallo-phosphoesterase	756	46	0.0761589	3301	0.990726	1	1	0.00927365	0.0785802	1
RSP_1507	Aldehyde dehydrogenase	1461	71	0.0607357	4128.5	0.85188	1	1	0.14812	0.703492	1
RSP_4318	tRNA-Thr	76	0	0	0	0.0352328	0.0796118	1	0.964767	1	1
RSP_1508	putative HemY-like membrane protein	1449	78.5	0.0677308	7776.5	0.975861	1	1	0.0241386	0.172794	1
RSP_6207	hypothetical protein	1302	69	0.0662188	6856	0.958819	1	1	0.0411812	0.265483	1
RSP_6208	uroporphyrinogen-III synthase	744	0	0	0	3.68416e-15	4.87661e-14	1.64829e-11	1	1	1
RSP_1509	O-sialoglycoprotein endopeptidase	1095	0	0	0	6.45121e-22	1.63066e-20	2.88627e-18	1	1	1
RSP_1510	Putative glycerol-3-phosphate dehydrogenase (NAD(P)+)	918	30	0.0408719	1762.5	0.0601124	0.125851	1	0.939888	1	1
RSP_1511	hypothetical protein	273	21	0.0958904	1516	0.995764	1	1	0.00423558	0.0406652	1
RSP_1512	hypothetical protein	414	24	0.0722892	1819	0.936965	1	1	0.063035	0.365783	1
RSP_1513	tryptophan synthase subunit beta	1206	61	0.063278	3572.5	0.902728	1	1	0.0972716	0.518705	1
RSP_1514	adenosylhomocysteinase	1392	96	0.0861759	6746	0.999995	1	1	4.73484e-06	8.5075e-05	0.0211837
RSP_1515	LPS:glycosyltransferase	963	138.5	0.179637	16885	1	1	1	0	0	0
RSP_1516	putative S-adenosyl L-homocysteine hydrolase	585	100.5	0.215203	10264.5	1	1	1	0	0	0
RSP_1517	Histone-like protein of HNS family	315	68.5	0.272908	7736.5	1	1	1	2.22045e-16	1.80623e-14	9.93428e-13
RSP_1518	PrrA (RegA), Response regulator involved in oxygen regulation of photosynthesis genes	555	74.5	0.168172	16768.5	1	1	1	2.0095e-14	1.21494e-12	8.99052e-11
RSP_1519	PrrC	696	3.5	0.00629496	341.5	2.02726e-10	1.73754e-09	9.06995e-07	1	1	1
RSP_1520	Sensor histidine kinase PrrB (RegB)	1389	94	0.0846085	10456	0.999988	1	1	1.20114e-05	0.000199033	0.053739
RSP_1521	hypothetical protein	1563	37.5	0.029976	1522.5	2.04314e-05	9.32756e-05	0.0914101	0.99998	1	1
RSP_1522	ATPase, YjeE family	510	3	0.00735294	176.5	3.18012e-07	1.91235e-06	0.00142279	1	1	1
RSP_1523	aminoglycoside phosphotransferase	1026	25.5	0.0310976	1432.5	0.000834881	0.00284483	1	0.999165	1	1
RSP_1524	Nucleotidyltransferase family protein	666	13	0.0244361	766	0.000612539	0.0021511	1	0.999387	1	1
RSP_1525	putative Helicase/Exonuclease	2994	14.5	0.00605175	279	9.91561e-40	1.34432e-37	4.43624e-36	1	1	1
RSP_1527	DNA helicase/exodeoxyribonuclease V, subunit A	3321	12.5	0.00470455	350	1.56016e-47	3.32388e-45	6.98014e-44	1	1	1
RSP_1529	thioredoxin	321	1	0.00389105	62	9.39818e-06	4.51638e-05	0.0420475	0.999991	1	1
RSP_1530	hypothetical protein	909	19	0.0261348	615	0.00017571	0.000682403	0.786129	0.999824	1	1
RSP_1531	HslV component of HslUV peptidase	558	33.5	0.0751121	2122.5	0.969531	1	1	0.0304691	0.20812	1
RSP_1532	ATP-dependent protease ATP-binding subunit	1302	63.5	0.0609405	5084.5	0.830902	1	1	0.169098	0.779943	1
RSP_1533	putative alginate O-acetyltransferase	1533	59	0.0480848	2077	0.188137	0.335349	1	0.811863	1	1
RSP_1534	putative acyl carrier protein	246	9.5	0.0484694	393	0.376653	0.591487	1	0.623347	1	1
RSP_1535	subfamily IIIC HAD-superfamily phosphatase	1914	55	0.0359008	2243.5	0.000510072	0.00182273	1	0.99949	1	1
RSP_6005	Putative short chain dehydrogenase	741	18	0.0303541	515	0.00399912	0.0117789	1	0.996001	1	1
RSP_1536	acyl dehydratase	405	18.5	0.0572755	978	0.608509	0.860723	1	0.391491	1	1
RSP_1537	hypothetical protein	915	44	0.0601915	1770.5	0.788671	1	1	0.211329	0.921526	1
RSP_1538	putative glucose-1-phosphate cytidylyltransferase	774	33	0.0532258	1343	0.501584	0.745049	1	0.498416	1	1
RSP_1539	Glycosyl transferase, family 2	1008	56.5	0.0700993	5550.5	0.973123	1	1	0.0268771	0.189069	1
RSP_1540	putative secreted hydrolase	1095	40.5	0.0462857	1892.5	0.148917	0.277606	1	0.851083	1	1
RSP_1541	Putative ABC transporter, fused inner membrane subunits	2388	82	0.0429319	3300	0.0142603	0.0365201	1	0.98574	1	1
RSP_1542	ABC transporter, ATPase subunit	690	26	0.0471014	1429	0.264413	0.442568	1	0.735587	1	1
RSP_1543	hypothetical protein	1059	54.5	0.0643447	3966.5	0.90068	1	1	0.0993203	0.525869	1
RSP_1544	putative periplasmic lipoprotein	990	43	0.0542929	2638	0.543234	0.792186	1	0.456766	1	1
RSP_1545	putative thiol oxidoreductase with 2 cytochrome c heme-binding sites	1509	80.5	0.0666943	5839.5	0.968987	1	1	0.0310126	0.210228	1
RSP_1546	Bacterioferritin	486	34.5	0.0889175	2536	0.997481	1	1	0.00251851	0.0258436	1
RSP_1547	putative bacterioferritin-associated ferredoxin	255	14	0.0689655	1005.5	0.859439	1	1	0.140561	0.680594	1
RSP_1548	imelysin	1269	84	0.0827586	6840	0.999933	1	1	6.73526e-05	0.000987986	0.301336
RSP_6006	hemin uptake protein	162	11.5	0.0884615	1026.5	0.949384	1	1	0.0506157	0.311492	1
RSP_7501	hypothetical protein	117	10.5	0.112903	786.5	0.987985	1	1	0.0120147	0.0982702	1
RSP_1549	hypothetical protein	684	28	0.0510949	2373.5	0.419341	0.648507	1	0.580659	1	1
RSP_1550	transcriptional regulator, IclR family	831	58	0.087218	4001.5	0.999817	1	1	0.000183389	0.00252456	0.820481
RSP_1551	putative glyoxalase family protein	381	14	0.0459016	757.5	0.31275	0.510486	1	0.68725	1	1
RSP_1552	ureidoglycolate hydrolase	492	13.5	0.034264	962.5	0.0332076	0.0761902	1	0.966792	1	1
RSP_1553	putative glyoxylate induced protein	837	44.5	0.0665172	3570	0.916402	1	1	0.0835978	0.45948	1
RSP_1554	putative polysaccharide deacetylase	1416	96.5	0.0852473	8503.5	0.999991	1	1	9.03501e-06	0.000154285	0.0404226
RSP_1555	Transthyretin-like protein	354	17	0.0598592	828.5	0.717858	0.961586	1	0.282142	1	1
RSP_1556	light-harvesting complex, beta subunit	156	8.5	0.0685484	538.5	0.768649	1	1	0.231351	0.976474	1
RSP_6158	light-harvesting complex alpha subunit	792	27	0.0425868	1759	0.110878	0.215681	1	0.889122	1	1
RSP_1559	isocitrate dehydrogenase (NADP)	1215	95.5	0.0983522	6908.5	1	1	1	1.90397e-08	4.78559e-07	8.51834e-05
RSP_1558	2-dehydropantoate 2-reductase	1344	71	0.0659851	4409	0.958261	1	1	0.0417388	0.26639	1
RSP_1561	AMP-forming acyl-CoA synthetase/ligase	1536	69.5	0.0565961	4153.5	0.648476	0.899343	1	0.351524	1	1
RSP_1562	fumarylacetoacetate hydrolase family protein	687	30	0.0546448	1573	0.565099	0.815039	1	0.434901	1	1
RSP_1563	putative oxidoreductase	984	45	0.0571066	4859.5	0.674803	0.923827	1	0.325197	1	1
RSP_1564	Putative transmembrane transport protein	1221	77.5	0.0793245	6743	0.999462	1	1	0.000538349	0.00656287	1
RSP_1565	AppA, antirepressor of ppsR, sensor of blue light	1353	79.5	0.0734072	7935	0.996197	1	1	0.00380283	0.0373111	1
RSP_1566	hypothetical protein	690	25.5	0.0461957	1176	0.204397	0.359322	1	0.795603	1	1
RSP_1567	putative sensory transduction histidine kinase	2568	107.5	0.0523369	5906	0.356548	0.567887	1	0.643452	1	1
RSP_1568	glutamate--putrescine ligase	1395	76.5	0.0686099	4629.5	0.98022	1	1	0.0197799	0.148982	1
RSP_1569	glutamate-1-semialdehyde 2,1-aminomutase	1374	72	0.0654545	4293.5	0.953062	1	1	0.0469383	0.292075	1
RSP_1570	5-(carboxyamino)imidazole ribonucleotide synthase	1083	47	0.0542099	3577	0.537316	0.785349	1	0.462684	1	1
RSP_1571	5-(carboxyamino)imidazole ribonucleotide mutase	486	15	0.0386598	937	0.102865	0.202561	1	0.897135	1	1
RSP_6218	putative conserved small protein containing a coiled-coil domain	219	6.5	0.0371429	283	0.158199	0.29199	1	0.841801	1	1
RSP_1572	Heat shock protein, Hsp20 family	441	18	0.0509915	1453	0.453371	0.689223	1	0.546629	1	1
RSP_1573	putative small protein	225	23	0.128492	2018.5	0.999957	1	1	4.2615e-05	0.000650716	0.19066
RSP_1574	Cytochrome b562	477	29.5	0.0774278	2055.5	0.972293	1	1	0.0277069	0.193689	1
RSP_1575	sulfate adenylyltransferase	1707	33.5	0.0245421	1289	3.66033e-08	2.48126e-07	0.000163763	1	1	1
RSP_1576	Thioredoxin reductase	939	0	0	0	6.49558e-19	1.21595e-17	2.90612e-15	1	1	1
RSP_1577	transcriptional regulator, AsnC family	501	38	0.0947631	2195.5	0.999637	1	1	0.000363352	0.00467136	1
RSP_1578	uncharacterized protein, YfiH family	753	46.5	0.0771144	3539.5	0.990984	1	1	0.00901559	0.0769766	1
RSP_1579	hypothetical protein	1062	0	0	0	2.60064e-21	5.9668e-20	1.16353e-17	1	1	1
RSP_1580	Prolipoprotein diacylglyceryl transferase	879	0.5	0.000711238	7	9.44192e-18	1.6062e-16	4.22432e-14	1	1	1
RSP_1581	hypothetical protein	249	5	0.0251256	237.5	0.0385097	0.0855473	1	0.96149	1	1
RSP_1582	Putative sulfate transporter/antisigma-factor antagonist	279	7.5	0.0336323	331.5	0.0795956	0.161282	1	0.920404	1	1
RSP_1583	Chemotaxis response regulator, CheY3	366	26.5	0.0907534	1707	0.994761	1	1	0.00523944	0.0489379	1
RSP_1584	Chemotaxis histidine protein kinase	1962	48.5	0.0308917	4628.5	5.18841e-06	2.59073e-05	0.023213	0.999995	1	1
RSP_1585	Chemotaxis protein, CheW2	492	6	0.0152284	441.5	6.85387e-05	0.000287657	0.306642	0.999931	1	1
RSP_1586	Chemotaxis protein, CheW3	537	15.5	0.0361305	877.5	0.0423932	0.0925657	1	0.957607	1	1
RSP_1587	Chemotaxis methyltransferase, CheR2	837	30.5	0.0455904	2355.5	0.161649	0.29701	1	0.838351	1	1
RSP_1588	chemotaxis methylesterase, CheB1	1110	21	0.0236486	1174	5.70622e-06	2.82408e-05	0.0255296	0.999994	1	1
RSP_1589	Transducer-like protein, TlpC	1743	43	0.0308244	2550	2.09285e-05	9.53506e-05	0.0936343	0.999979	1	1
RSP_1591	putative Glutathione S-transferase	1002	31	0.0386534	1144.5	0.0262968	0.062184	1	0.973703	1	1
RSP_1590	two component, sigma54 specific, transcriptional regulator, fis family	1458	68.5	0.0587479	6462.5	0.755062	0.995623	1	0.244938	1	1
RSP_6007	hypothetical protein	552	30.5	0.0690045	2523.5	0.911168	1	1	0.0888321	0.483497	1
RSP_1592	propionyl-CoA synthetase	1893	96.5	0.0636964	7553.5	0.945259	1	1	0.0547408	0.326547	1
RSP_1593	phosphate acetyltransferase	2280	144.5	0.0792215	15362.5	0.999995	1	1	4.54059e-06	8.22453e-05	0.0203146
RSP_1594	cytidine deaminase	405	22.5	0.0696594	2211	0.886824	1	1	0.113176	0.581342	1
RSP_1595	thymidine phosphorylase	1308	64	0.0611855	4466.5	0.855151	1	1	0.144849	0.690154	1
RSP_1596	phosphopentomutase	1197	51.5	0.053814	3003.5	0.485434	0.725879	1	0.514566	1	1
RSP_1597	adenosine deaminase	984	47	0.0596447	3629.5	0.776183	1	1	0.223817	0.959156	1
RSP_1598	uracil phosphoribosyltransferase	633	22.5	0.0443787	2118	0.163526	0.299352	1	0.836474	1	1
RSP_6008	sporulation and cell division-related protein	948	33	0.0435356	2400	0.108518	0.212106	1	0.891482	1	1
RSP_6009	hypothetical protein	1020	28	0.0343137	1933	0.00504582	0.0145457	1	0.994954	1	1
RSP_1599	AMP-binding protein	1650	82.5	0.0625	4730	0.905463	1	1	0.094537	0.507753	1
RSP_1600	putative transporter, DME family, DMT superfamily	933	21	0.0281124	800	0.000428951	0.00155269	1	0.999571	1	1
RSP_1601	methylase involved in ubiquinone/menaquinone biosynthesis	630	18.5	0.0367063	626	0.0352091	0.0795985	1	0.964791	1	1
RSP_1602	TRAP-T family transporter, DctM (12TMs) subunit	1272	60	0.0589391	3187.5	0.770746	1	1	0.229254	0.971288	1
RSP_1604	TRAP-T family transporter, DctQ (4TMs) subunit	486	18	0.0463918	895	0.292085	0.481499	1	0.707915	1	1
RSP_1605	TRAP-T family transporter, periplasmic binding protein, DctP	975	52	0.0667522	2874	0.943837	1	1	0.0561625	0.33193	1
RSP_1606	transcriptional regulator, GntR family	702	55	0.0978648	6406	0.999988	1	1	1.17323e-05	0.000195859	0.0524903
RSP_1607	transcriptional regulator, GntR family	903	42	0.0580913	2346.5	0.711222	0.955844	1	0.288778	1	1
RSP_1608	Putative Zn-dependent dehydrogenase	993	63	0.0792453	4015	0.998711	1	1	0.00128886	0.0140986	1
RSP_1609	Putative altronate dehydrogenase	1101	61.5	0.069807	3934.5	0.976107	1	1	0.0238927	0.172135	1
RSP_1610	altronate hydrolase	1503	83	0.0689942	5015	0.987777	1	1	0.0122226	0.099788	1
RSP_1611	sensor histidine kinase	1794	50	0.0348189	1845	0.000361042	0.00131969	1	0.999639	1	1
RSP_1612	Sigma-54 dependent transcriptional regulator	1320	39	0.0369318	1674	0.00570468	0.0162358	1	0.994295	1	1
RSP_1613	TRAP-T family transporter, DctP subunit	954	44.5	0.0582461	3432	0.69402	0.941493	1	0.30598	1	1
RSP_1614	TRAP-T family transporter with fused DctQ/DctM subunits	2118	89.5	0.0528335	6378.5	0.405163	0.628755	1	0.594837	1	1
RSP_1615	protein of unknown function DUF1850	369	16	0.0542373	931	0.566005	0.815821	1	0.433995	1	1
RSP_7502	Pseudo gene	252	17	0.0841584	1331.5	0.972639	1	1	0.0273608	0.191568	1
RSP_1616	Pseudo gene	450	19.5	0.0541667	932	0.511541	0.755325	1	0.488459	1	1
RSP_4302	tRNA-Ser	90	0.5	0.00694444	5.5	0.0180441	0.0449246	1	0.981956	1	1
RSP_7503	hypothetical protein	90	8	0.111111	297	0.9843	1	1	0.0156995	0.122583	1
RSP_7504	Pseudo gene	288	7	0.0304348	312	0.0654123	0.13574	1	0.934588	1	1
RSP_6011	Pseudo gene	294	9	0.0381356	426	0.172045	0.312264	1	0.827955	1	1
RSP_1620	Pseudo gene	462	19	0.0513514	1430.5	0.461616	0.699143	1	0.538384	1	1
RSP_1621	Deoxyguanosinetriphosphate triphosphohydrolase-like protein	1464	160	0.136519	28405	1	1	1	2.62013e-14	1.48385e-12	1.17224e-10
RSP_1623	hypothetical protein	837	3	0.0044843	1053	6.37747e-13	7.1332e-12	2.85328e-09	1	1	1
RSP_1622	Putative DNA-binding protein	1059	0	0	0	3.07421e-21	6.98172e-20	1.3754e-17	1	1	1
RSP_1624	hypothetical protein	645	99.5	0.193204	41743.5	1	1	1	6.55032e-15	4.50863e-13	2.93061e-11
RSP_1625	hypothetical protein	483	15.5	0.0400517	574	0.104952	0.205946	1	0.895048	1	1
RSP_1626	hypothetical protein	810	22.5	0.0347222	839.5	0.0103579	0.0277327	1	0.989642	1	1
RSP_1627	Putative N-6 adenine-specific DNA methylase	807	23.5	0.0364341	1154.5	0.0183535	0.045442	1	0.981646	1	1
RSP_1628	putative sensor histidine protein kinase	999	83	0.10388	9984.5	1	1	1	9.4528e-09	2.44462e-07	4.22918e-05
RSP_1629	response regulator receiver domain protein	390	22.5	0.0721154	1155	0.91403	1	1	0.0859695	0.471358	1
RSP_1630	hypothetical protein	318	12.5	0.0492126	325	0.375783	0.590536	1	0.624217	1	1
RSP_1631	hypothetical protein	339	15	0.0553506	520	0.599877	0.851475	1	0.400123	1	1
RSP_1632	hypothetical protein	318	15	0.0590551	580.5	0.694702	0.941847	1	0.305298	1	1
RSP_1633	hypothetical protein	1485	24	0.020219	1211.5	3.4562e-09	2.6032e-08	1.5463e-05	1	1	1
RSP_1635	hypothetical protein	891	25	0.0350631	829	0.0110482	0.0293525	1	0.988952	1	1
RSP_1636	phage-related protein, putative phage tail tape measure protein, lambda family	5007	107	0.0267166	5121.5	1.6523e-17	2.69796e-16	7.39241e-14	1	1	1
RSP_1637	hypothetical protein	237	5.5	0.0291005	275	0.0534268	0.113554	1	0.946573	1	1
RSP_1638	hypothetical protein	375	13.5	0.0451505	435.5	0.250215	0.424844	1	0.749785	1	1
RSP_1639	hypothetical protein	441	11	0.0311615	537.5	0.029001	0.0678611	1	0.970999	1	1
RSP_6012	Protein of unknown function (DUF3168)	381	5.5	0.0180328	105.5	0.000742637	0.00256766	1	0.999257	1	1
RSP_6013	hypothetical protein	168	5.5	0.0410448	337	0.260378	0.438603	1	0.739622	1	1
RSP_1640	phage protein, HK97 gp10 family	474	12.5	0.0328947	584	0.0263186	0.0621698	1	0.973681	1	1
RSP_1641	bacteriophage head-tail adaptor	333	11	0.0411985	562.5	0.214217	0.373503	1	0.785783	1	1
RSP_1643	hypothetical protein	507	10	0.0246914	463.5	0.00297622	0.00905209	1	0.997024	1	1
RSP_1644	hypothetical protein	291	5	0.0214592	131	0.0118146	0.0310386	1	0.988185	1	1
RSP_1645	putative phage-related protein	1335	21.5	0.02015	661	1.16675e-08	8.35206e-08	5.22004e-05	1	1	1
RSP_1646	putative transmembrane protein	744	36.5	0.0612416	1667.5	0.778421	1	1	0.221579	0.953214	1
RSP_1647	putative peptidase	960	12.5	0.016276	400	3.50868e-08	2.38569e-07	0.000156978	1	1	1
RSP_1648	phage portal protein, HK97 family	1269	30	0.0295567	1314.5	0.000117223	0.000469944	0.524457	0.999883	1	1
RSP_1649	putative transporter, DMT superfamily	873	21.5	0.0307582	724.5	0.00161333	0.00517795	1	0.998387	1	1
RSP_1650	phage terminase-like protein, large subunit	1659	33.5	0.0252449	1326	1.21148e-07	7.61262e-07	0.000542018	1	1	1
RSP_1651	phage terminase, small subunit	438	12	0.0342857	444.5	0.0560588	0.118417	1	0.943941	1	1
RSP_1652	restriction endonuclease	414	9	0.0271084	363	0.0133483	0.034401	1	0.986652	1	1
RSP_1653	hypothetical protein	540	16.5	0.0381944	542	0.0646228	0.134351	1	0.935377	1	1
RSP_1654	hypothetical protein	579	15	0.0323974	423.5	0.0186662	0.0461394	1	0.981334	1	1
RSP_6014	hypothetical protein	657	16.5	0.0314286	688	0.00686801	0.0192408	1	0.993132	1	1
RSP_1655	protein of unknown function (DUF1937)	552	20	0.0452489	1123	0.237396	0.40725	1	0.762604	1	1
RSP_6209	putative transcriptional regulator	363	1	0.00343643	49	1.58625e-06	8.64417e-06	0.00709687	0.999998	1	1
RSP_1656	hypothetical protein	186	4.5	0.0304054	125.5	0.0918664	0.182671	1	0.908134	1	1
RSP_1657	hypothetical protein	198	5	0.0316456	152.5	0.137251	0.259755	1	0.862749	1	1
RSP_1658	hypothetical protein	333	11	0.0411985	318	0.214217	0.373503	1	0.785783	1	1
RSP_1659	hypothetical protein	396	9.5	0.0300633	389.5	0.0215533	0.0523788	1	0.978447	1	1
RSP_1660	Pseudo gene	1819	41.5	0.0285223	1313	1.15795e-06	6.46773e-06	0.00518065	0.999999	1	1
RSP_6015	hypothetical protein	243	10.5	0.0538462	470	0.509368	0.754107	1	0.490632	1	1
RSP_1662	Integrase/recombinase	1089	54.5	0.0625718	4187.5	0.860629	1	1	0.139371	0.67777	1
RSP_4310	tRNA-Arg	76	1	0.0166667	55	0.156462	0.289262	1	0.843538	1	1
RSP_1663	transcriptional regulator, LacI family	1038	57.5	0.0692771	4327	0.968564	1	1	0.0314355	0.211175	1
RSP_1664	Protein of unknown function (DUF3429)	453	30	0.0826446	2073.5	0.990861	1	1	0.00913879	0.0778799	1
RSP_1665	putative RhtB family transporter	609	31	0.063655	1872.5	0.845675	1	1	0.154325	0.725262	1
RSP_1666	4-hydroxy-3-methylbut-2-enyl diphosphate reductase	960	1	0.00130208	16	1.13382e-17	1.89279e-16	5.07269e-14	1	1	1
RSP_1667	hypothetical protein	573	60.5	0.131808	4785.5	1	1	1	1.59295e-10	5.12723e-09	7.12685e-07
RSP_1668	2-amino-4-hydroxy-6- hydroxymethyldihydropteridine pyrophosphokinase	537	3.5	0.00815851	279	1.13913e-07	7.22902e-07	0.000509646	1	1	1
RSP_1669	DNA-directed RNA polymerase subunit omega	354	13.5	0.0475352	1286	0.31967	0.519319	1	0.68033	1	1
RSP_1670	RelA/SpoT family protein	2118	116	0.068477	7184	0.994713	1	1	0.00528656	0.0492752	1
RSP_1671	hypothetical protein	657	39.5	0.0752381	3323	0.979317	1	1	0.0206828	0.154482	1
RSP_1672	pyridoxine 5'-phosphate synthase	759	1	0.00164745	13.5	7.14407e-14	8.68548e-13	3.19626e-10	1	1	1
RSP_1673	4'-phosphopantetheinyl transferase	414	1	0.00301205	73	1.82664e-07	1.12878e-06	0.000817239	1	1	1
RSP_1674	signal peptidase I	789	0	0	0	5.23268e-16	7.55194e-15	2.3411e-12	1	1	1
RSP_1675	RNAse III	690	22.5	0.0407609	1044	0.0764109	0.155321	1	0.923589	1	1
RSP_1676	GTP-binding protein Era	915	3.5	0.00478796	137	2.60517e-14	3.29252e-13	1.16555e-10	1	1	1
RSP_1677	hypothetical protein	336	17	0.0634328	749	0.792425	1	1	0.207575	0.908699	1
RSP_1678	DNA replication and repair protein RecO	720	2.5	0.00434028	55	6.50274e-12	6.59711e-11	2.90933e-08	1	1	1
RSP_1679	(2S)-methylsuccinyl-CoA dehydrogenase	1668	48.5	0.0363568	1991	0.0011864	0.00392599	1	0.998814	1	1
RSP_1680	phosphoenolpyruvate carboxykinase	1599	30.5	0.0238468	1138	4.39629e-08	2.95775e-07	0.00019669	1	1	1
RSP_1681	two-component transcriptional regulator, winged helix family	702	36	0.0640569	2814.5	0.867722	1	1	0.132278	0.651059	1
RSP_1682	Two-component sensor histidine kinase	1719	78.5	0.0570909	4101	0.684766	0.931766	1	0.315234	1	1
RSP_1683	Hpr(Ser) kinase/phosphatase	429	14	0.0408163	648	0.163947	0.299999	1	0.836053	1	1
RSP_1684	putative P-loop-containing kinase	909	16.5	0.022696	723	1.34161e-05	6.33827e-05	0.0600235	0.999987	1	1
RSP_1685	PTS system protein, IIA component	399	0	0	0	1.88192e-08	1.32803e-07	8.4197e-05	1	1	1
RSP_1686	Putative Phosphocarrier HPr protein	270	5	0.0231481	157	0.021594	0.0524209	1	0.978406	1	1
RSP_1688	putative acyltransferase	1098	40.5	0.0461276	1779.5	0.143508	0.269657	1	0.856492	1	1
RSP_1687	3-hydroxyacyl-CoA dehydrogenase	876	42	0.06	4165.5	0.778611	1	1	0.221389	0.953315	1
RSP_1689	hypothetical protein	825	24	0.0364188	1077	0.0218381	0.0528986	1	0.978162	1	1
RSP_1690	electron transfer flavoprotein alpha subunit apoprotein	927	0	0	0	1.13447e-18	2.09737e-17	5.07562e-15	1	1	1
RSP_1691	electron transfer flavoprotein beta subunit	762	0	0	0	1.68769e-15	2.33769e-14	7.55073e-12	1	1	1
RSP_1692	ATP:cob(I)alamin adenosyltransferase	579	20.5	0.0442765	615	0.172551	0.312043	1	0.827449	1	1
RSP_6016	hypoxia-induced family protein	210	6.5	0.0386905	185.5	0.189213	0.337132	1	0.810787	1	1
RSP_1694	putative short-chain dehydrogenase/reductase	816	31	0.047546	1722.5	0.256704	0.433557	1	0.743296	1	1
RSP_1695	SH3 domain-containing protein	561	10	0.0222717	662.5	0.000681997	0.00238008	1	0.999318	1	1
RSP_1696	DNA topoisomerase IV subunit A	2304	0	0	0	2.20208e-45	4.28352e-43	9.8521e-42	1	1	1
RSP_1697	hypothetical protein	576	24	0.0521739	2367.5	0.47535	0.713664	1	0.52465	1	1
RSP_1707	Elongation factor Tu (EF-Tu)	1176	27.5	0.0292553	1169	0.00012231	0.000489022	0.547216	0.999878	1	1
RSP_1706	Putative acetyltransferase	645	25	0.0485437	1728	0.326234	0.527491	1	0.673766	1	1
RSP_4298	tRNA-Trp	76	2.5	0.0416667	64	0.361551	0.573204	1	0.638449	1	1
RSP_1705	protein translocase subunit secE/sec61 gamma	195	1	0.00645161	32	0.0017435	0.00556379	1	0.998256	1	1
RSP_1704	transcription antitermination protein nusG	534	0	0	0	4.31407e-11	4.01272e-10	1.93012e-07	1	1	1
RSP_1703	Ribosomal protein L11	453	0	0	0	1.61819e-09	1.24824e-08	7.23976e-06	1	1	1
RSP_1702	LSU ribosomal protein L1P	699	0	0	0	2.89993e-14	3.63426e-13	1.29743e-10	1	1	1
RSP_1701	LSU ribosomal protein L10P	516	0	0	0	1.05285e-10	9.42094e-10	4.71047e-07	1	1	1
RSP_1700	LSU ribosomal protein L12P	378	0	0	0	4.85623e-08	3.24765e-07	0.000217268	1	1	1
RSP_1699	DNA-directed RNA polymerase beta subunit	4134	1	0.000302297	15	1.47467e-78	3.29884e-75	6.59768e-75	1	1	1
RSP_1712	DNA-directed RNA polymerase beta' subunit	4248	0	0	0	5.11394e-83	2.28798e-79	2.28798e-79	1	1	1
RSP_1711	putative transporter, RhaT family, DMT superfamily	927	24	0.0323887	990	0.00338636	0.0101139	1	0.996614	1	1
RSP_1710	SSU ribosomal protein S12P	372	0.5	0.00167785	7.5	6.06973e-08	4.0053e-07	0.00027156	1	1	1
RSP_1709	SSU ribosomal protein S7P	471	0	0	0	7.41281e-10	6.01904e-09	3.31649e-06	1	1	1
RSP_1708	translation elongation factor 2 (EF-2/EF-G)	2118	0	0	0	9.45074e-42	1.51009e-39	4.22826e-38	1	1	1
RSP_1714	Elongation factor TU	1176	24	0.0255319	1059	1.33885e-05	6.33195e-05	0.0599002	0.999987	1	1
RSP_1715	SSU ribosomal protein S10P	309	0	0	0	1.04295e-06	5.85467e-06	0.00466617	0.999999	1	1
RSP_1716	LSU ribosomal protein L3P	723	0	0	0	9.50686e-15	1.22223e-13	4.25337e-11	1	1	1
RSP_1717	LSU ribosomal protein L4P	621	0	0	0	9.20187e-13	1.01652e-11	4.11692e-09	1	1	1
RSP_1718	LSU ribosomal protein L23P	297	0	0	0	1.82155e-06	9.86634e-06	0.00814959	0.999998	1	1
RSP_1719	LSU ribosomal protein L2P	840	0	0	0	5.31869e-17	8.49851e-16	2.37958e-13	1	1	1
RSP_1720	SSU ribosomal protein S19P	279	0	0	0	3.97636e-06	2.02392e-05	0.0177902	0.999996	1	1
RSP_1721	LSU ribosomal protein L22P	381	0	0	0	4.10815e-08	2.77223e-07	0.000183799	1	1	1
RSP_1722	SSU ribosomal protein S3P	717	0	0	0	1.32844e-14	1.69813e-13	5.94345e-11	1	1	1
RSP_1723	LSU ribosomal protein L16P	414	0	0	0	9.11533e-09	6.60972e-08	4.0782e-05	1	1	1
RSP_1724	LSU ribosomal protein L29P	207	0	0	0	0.000100949	0.000409472	0.451648	0.999899	1	1
RSP_6017	SSU ribosomal protein S17P	243	0	0	0	1.89486e-05	8.72182e-05	0.0847761	0.999981	1	1
RSP_1725	LSU ribosomal protein L14P	369	0	0	0	7.175e-08	4.70688e-07	0.00032101	1	1	1
RSP_1726	LSU ribosomal protein L24P	306	0	0	0	1.23287e-06	6.86906e-06	0.00551586	0.999999	1	1
RSP_1727	LSU ribosomal protein L5P	561	0	0	0	1.33758e-11	1.31813e-10	5.98432e-08	1	1	1
RSP_1728	SSU ribosomal protein S14P	306	0	0	0	1.23287e-06	6.86906e-06	0.00551586	0.999999	1	1
RSP_1729	SSU ribosomal protein S8P	399	0	0	0	1.88192e-08	1.32803e-07	8.4197e-05	1	1	1
RSP_1730	LSU ribosomal protein L6P	534	0	0	0	4.31407e-11	4.01272e-10	1.93012e-07	1	1	1
RSP_1731	LSU ribosomal protein L18P	360	0	0	0	1.0601e-07	6.76586e-07	0.000474287	1	1	1
RSP_1732	SSU ribosomal protein S5P	564	0	0	0	1.13153e-11	1.12499e-10	5.06247e-08	1	1	1
RSP_1733	LSU ribosomal protein L30P	189	0.5	0.00331126	12	0.000220369	0.000836951	0.985929	0.99978	1	1
RSP_1734	LSU ribosomal protein L15P	486	1.5	0.00386598	37.5	9.33307e-09	6.75666e-08	4.17562e-05	1	1	1
RSP_1735	protein translocase subunit secY/sec61 alpha	1359	0	0	0	4.73718e-27	2.0379e-25	2.11942e-23	1	1	1
RSP_1736	Adenylate kinase	654	3	0.00572519	149.5	1.01644e-09	8.0204e-09	4.54757e-06	1	1	1
RSP_1737	30S ribosomal protein S13	369	0	0	0	7.175e-08	4.70688e-07	0.00032101	1	1	1
RSP_1738	30S ribosomal protein S11	390	0	0	0	2.7805e-08	1.91384e-07	0.0001244	1	1	1
RSP_1739	DNA-directed RNA polymerase subunit alpha	1017	0	0	0	2.04706e-20	4.3612e-19	9.15853e-17	1	1	1
RSP_1740	LSU ribosomal protein L17P	420	0.5	0.0014881	8	7.29293e-09	5.32277e-08	3.26286e-05	1	1	1
RSP_1741	putative LuxR family protein	612	50	0.102041	3836	0.999991	1	1	8.62996e-06	0.000148502	0.0386104
RSP_1742	Serine protease, trypsin family	1386	65	0.0586643	3878	0.766296	1	1	0.233704	0.985478	1
RSP_1743	Recombination protein MgsA	1314	46.5	0.0442015	2667	0.0719378	0.14757	1	0.928062	1	1
RSP_1744	camphor resistance protein CrcB	375	10	0.0334448	375	0.0649755	0.135021	1	0.935025	1	1
RSP_1745	Pseudouridine synthase	1041	5.5	0.00660264	143	1.53204e-14	1.95281e-13	6.85435e-11	1	1	1
RSP_1746	chaperone required for the assembly of F1-ATPase	708	3	0.00530035	59.5	1.22251e-10	1.08093e-09	5.46951e-07	1	1	1
RSP_1747	L-asparagine-binding protein%3BL-glutamine-binding protein%3BL-glutamate-binding protein%3BL-aspartate-binding protein	1017	40	0.0492005	2781.5	0.294409	0.48426	1	0.705591	1	1
RSP_1748	L-aspartate ABC transporter membrane protein%3BL-glutamine ABC transporter membrane protein%3BL-glutamate ABC transporter membrane protein%3BL-asparagine ABC transporter membrane protein	1263	60.5	0.0598417	4967	0.786674	1	1	0.213326	0.928423	1
RSP_1749	L-aspartate ABC transporter membrane protein%3BL-glutamine ABC transporter membrane protein%3BL-glutamate ABC transporter membrane protein%3BL-asparagine ABC transporter membrane protein	1329	57.5	0.0540922	3685.5	0.499745	0.743552	1	0.500255	1	1
RSP_1750	L-glutamate ABC transporter ATP-binding protein%3BL-asparagine ABC transporter ATP-binding protein%3BL-glutamine ABC transporter ATP-binding protein%3BL-aspartate ABC transporter ATP-binding protein	789	43	0.0681458	4118	0.944427	1	1	0.0555734	0.331073	1
RSP_1751	putative 2Fe-2S ferredoxin protein	369	9.5	0.0322034	439	0.0392731	0.0869411	1	0.960727	1	1
RSP_1752	Putative creatinase	1206	46.5	0.0482365	2467.5	0.207273	0.363235	1	0.792727	1	1
RSP_1753	hypothetical protein	2172	37	0.0212888	1550.5	5.66301e-12	5.77136e-11	2.53363e-08	1	1	1
RSP_1754	hypothetical protein	759	44.5	0.0733114	4438	0.97724	1	1	0.0227596	0.166112	1
RSP_1755	putative enzyme of the cupin superfamily	342	16.5	0.060219	807	0.680507	0.927945	1	0.319493	1	1
RSP_1756	ketopantoate hydroxymethyltransferase	834	0	0	0	6.64775e-17	1.03631e-15	2.9742e-13	1	1	1
RSP_1757	pantothenate synthetase	840	0	0	0	5.31869e-17	8.49851e-16	2.37958e-13	1	1	1
RSP_1758	putative succinyl-diaminopimelate desuccinylase	1320	34	0.032197	1387	0.000470201	0.00169515	1	0.99953	1	1
RSP_1759	hypothetical protein	270	15	0.0694444	830.5	0.870476	1	1	0.129524	0.641031	1
RSP_1760	Protein of unknown function (DUF1523)	657	26.5	0.0504762	1935.5	0.361084	0.572666	1	0.638916	1	1
RSP_1761	phenylalanyl-tRNA synthetase beta subunit	2418	0	0	0	1.45631e-47	3.25776e-45	6.51552e-44	1	1	1
RSP_7505	hypothetical protein	222	6	0.0337079	223	0.146216	0.273254	1	0.853784	1	1
RSP_1762	hypothetical protein	717	30	0.052356	2275	0.468418	0.706814	1	0.531582	1	1
RSP_1763	phenylalanyl-tRNA synthetase, alpha subunit	1083	0	0	0	1.00782e-21	2.41122e-20	4.50897e-18	1	1	1
RSP_1764	LSU ribosomal protein L20P	363	0	0	0	8.96793e-08	5.78134e-07	0.000401225	1	1	1
RSP_1765	LSU ribosomal protein L35P	201	0	0	0	0.000126175	0.000502678	0.564508	0.999874	1	1
RSP_1766	pyruvate kinase	1446	74.5	0.0644464	6292	0.934392	1	1	0.0656083	0.376323	1
RSP_1767	putative N-formylglutamate amidohydrolase	738	44	0.0745763	2566	0.985268	1	1	0.0147321	0.116658	1
RSP_1768	Aminotransferase class IV , putative D-alanine aminotransferase	861	52	0.0754717	5010.5	0.992439	1	1	0.00756069	0.0665877	1
RSP_1769	Mandelate racemase / muconate lactonizing enzyme	963	57.5	0.0745785	5191.5	0.991543	1	1	0.008457	0.0726231	1
RSP_1770	hypothetical protein	1002	77	0.09601	7555	0.999999	1	1	7.05984e-07	1.44227e-05	0.00315857
RSP_1771	beta-methylmalyl-CoA/L-malyl-CoA lyase	957	53.5	0.0699346	4069	0.96868	1	1	0.0313204	0.210718	1
RSP_6018	DNA gyrase inhibitor	471	8.5	0.0225464	465.5	0.00125888	0.0041383	1	0.998741	1	1
RSP_1772	acetyl-CoA carboxylase carboxyltransferase subunit alpha	960	0	0	0	2.51721e-19	4.85431e-18	1.1262e-15	1	1	1
RSP_1773	Multidrug efflux pump, SMR family, DMT superfamily	315	13.5	0.0537849	731	0.50407	0.7475	1	0.49593	1	1
RSP_1774	Putative glucose dehydrogenase B	1179	27	0.028632	1197.5	0.00011256	0.00045206	0.503595	0.999887	1	1
RSP_1775	hypothetical protein	960	40	0.0520833	2736.5	0.436138	0.668477	1	0.563862	1	1
RSP_1776	transcription elongation factor GreA	456	28	0.0769231	2895	0.973752	1	1	0.0262483	0.185521	1
RSP_1777	Putative electron transfer flavoprotein-ubiquinone oxidoreductase precursor	1656	0	0	0	8.629e-33	6.43435e-31	3.86061e-29	1	1	1
RSP_1778	Pseudo gene	1702	55.5	0.0407489	3759	0.0114391	0.0301405	1	0.988561	1	1
RSP_1779	4-diphosphocytidyl-2-C-methyl-D-erythritol kinase	837	0	0	0	6.2872e-17	9.90455e-16	2.81289e-13	1	1	1
RSP_1780	hypothetical protein	510	10.5	0.0257353	660.5	0.00269997	0.00829647	1	0.9973	1	1
RSP_1781	putative membrane-anchored oxidoreductase, similar to L-sorbosone dehydrogenase	1458	38	0.0325901	1538.5	0.000316979	0.00116914	1	0.999683	1	1
RSP_1782	hypothetical protein	456	8.5	0.0233516	423	0.00199364	0.00626813	1	0.998006	1	1
RSP_1783	hypothetical protein	1095	25	0.0285714	1089	0.000189138	0.000726978	0.846202	0.999811	1	1
RSP_1784	response regulator receiver domain protein	375	3	0.0100334	75.5	5.72028e-05	0.000243044	0.255926	0.999943	1	1
RSP_7506	hypothetical protein	93	0	0	0	0.0152645	0.0388473	1	0.984735	1	1
RSP_1785	transcriptional regulator, LacI family	1005	29.5	0.0367372	1868.5	0.0108902	0.0290015	1	0.98911	1	1
RSP_1786	Multi-component fructose specific PTS system protein, (PtsI, Hpr, and IIA domains)	2517	43	0.0213612	1694.5	1.43938e-13	1.72187e-12	6.43979e-10	1	1	1
RSP_1787	fructose-1-phosphate kinase	987	25.5	0.0323194	1007	0.00184406	0.00584713	1	0.998156	1	1
RSP_1788	PTS system protein D-fructose-specific IICB componenst (F1P-forming), Frc family	1746	26.5	0.0189828	954	1.39225e-11	1.36002e-10	6.22891e-08	1	1	1
RSP_1789	hypothetical protein	327	12.5	0.0478927	1474.5	0.337489	0.542359	1	0.662511	1	1
RSP_1790	putative transcriptional regulator	426	15.5	0.0455882	825.5	0.246344	0.419704	1	0.753656	1	1
RSP_1791	Heavy metal-(Cd/Co/Hg/Pb/Zn)-translocating P-type ATPase	2223	65.5	0.0368184	2799.5	0.000315358	0.00116412	1	0.999685	1	1
RSP_1793	single-strand binding protein	522	0	0	0	7.53465e-11	6.79637e-10	3.371e-07	1	1	1
RSP_1794	putative lytic transglycosylase	615	28	0.0570265	3034.5	0.65466	0.903718	1	0.34534	1	1
RSP_1795	seryl-tRNA synthetase	1293	0	0	0	8.60663e-26	3.2358e-24	3.8506e-22	1	1	1
RSP_1796	Putative Copper/Zinc superoxide dismutase	558	11	0.0246637	861	0.00182811	0.00580892	1	0.998172	1	1
RSP_1797	protein translocase subunit yajC	327	0	0	0	4.7777e-07	2.77964e-06	0.00213754	1	1	1
RSP_1798	Protein-export membrane protein secD	1665	0.5	0.000375657	11	5.84033e-33	4.50511e-31	2.61296e-29	1	1	1
RSP_1799	protein translocase subunit secF	975	3	0.00385109	100.5	2.15972e-15	2.93696e-14	9.66259e-12	1	1	1
RSP_1800	hypothetical protein	354	13	0.0457746	1197	0.31967	0.519319	1	0.68033	1	1
RSP_1801	ABC heme exporter, ATPase subunt CcmA	633	0	0	0	5.26867e-13	5.95253e-12	2.3572e-09	1	1	1
RSP_1802	ABC heme exporter, inner membrane subunit CcmB	657	0	0	0	1.93101e-13	2.28554e-12	8.63935e-10	1	1	1
RSP_1803	ABC heme exporter, inner membrane subunit CcmC	735	0	0	0	6.0855e-15	7.86894e-14	2.72265e-11	1	1	1
RSP_1804	Heme exporter protein D	162	0	0	0	0.000710752	0.00246313	1	0.999289	1	1
RSP_1805	putative thiol-disulfide interchange protein	540	1	0.00231481	21	8.89606e-10	7.10732e-09	3.9801e-06	1	1	1
RSP_1806	aconitate hydratase	2685	0	0	0	1.01138e-52	4.52491e-50	4.52491e-49	1	1	1
RSP_1807	putative secreted protein	708	16	0.0282686	879	0.00220723	0.0068625	1	0.997793	1	1
RSP_6019	hypothetical protein	1059	31	0.0365998	1035.5	0.0109525	0.0291328	1	0.989048	1	1
RSP_1808	tryptophanyl-tRNA synthetase	1044	0	0	0	5.67709e-21	1.26365e-19	2.53993e-17	1	1	1
RSP_1809	hypothetical protein	687	28.5	0.0519126	2268	0.415375	0.64304	1	0.584625	1	1
RSP_1810	putative virulence factor, MviN	1542	0	0	0	1.30479e-30	8.46032e-29	5.83762e-27	1	1	1
RSP_1811	UTP--GlnB (protein PII) uridylyltransferase, GlnD	2793	6.5	0.00290828	458	4.79676e-45	8.94196e-43	2.14607e-41	1	1	1
RSP_1812	amino acid/amide ABC transporter substrate-binding protein, HAAT family	1176	43.5	0.0462766	2834.5	0.139624	0.2638	1	0.860376	1	1
RSP_1813	putative S-adenosylmethionine-dependent methyltransferase, YraL family	888	31	0.043662	1895.5	0.120663	0.232091	1	0.879337	1	1
RSP_1814	Holliday junction resolvase-like putative endonuclease	354	14	0.0492958	860.5	0.421062	0.650718	1	0.578938	1	1
RSP_1815	glutathione synthase	951	0	0	0	3.71914e-19	7.11087e-18	1.66394e-15	1	1	1
RSP_1816	Mg chelatase-related protein	1539	28.5	0.0231519	958.5	3.58351e-08	2.43287e-07	0.000160326	1	1	1
RSP_1817	FeoC like transcriptional regulator	237	5	0.026455	127	0.0534268	0.113554	1	0.946573	1	1
RSP_1818	Fe2+ transport system protein B	2313	45	0.0243112	2365.5	1.86008e-10	1.60038e-09	8.32199e-07	1	1	1
RSP_1819	ferrous iron transport protein A	240	3.5	0.0182292	137	0.00652541	0.0183846	1	0.993475	1	1
RSP_6020	ferrous iron transport protein A	249	6.5	0.0326633	371	0.0816136	0.164849	1	0.918386	1	1
RSP_1820	hypothetical protein	510	18	0.0441176	982.5	0.217287	0.378119	1	0.782713	1	1
RSP_1821	Molybdopterin-containing oxidoreductase, putative formate dehydrogenase	2301	42	0.0228137	2146.5	1.8838e-11	1.8125e-10	8.42814e-08	1	1	1
RSP_1822	NH(3)-dependent NAD(+) synthetase	1545	28.5	0.0230769	1434	3.1363e-08	2.14882e-07	0.000140318	1	1	1
RSP_1823	molybdopterin adenylyltransferase	546	24.5	0.0561927	1303.5	0.583434	0.835291	1	0.416566	1	1
RSP_1824	Zinc-containing alcohol dehydrogenase	1125	36	0.0400445	1951	0.0312836	0.0724445	1	0.968716	1	1
RSP_1825	microcin-processing peptidase 2	1422	70.5	0.0619508	5656.5	0.873635	1	1	0.126365	0.630981	1
RSP_1826	Cytochrome c oxidase polypeptide II precursor (Cytochrome AA3 subunit 2)	912	46.5	0.0636986	4075.5	0.86939	1	1	0.13061	0.644977	1
RSP_1827	protoheme IX farnesyltransferase	933	33	0.0441767	2146.5	0.126806	0.242968	1	0.873194	1	1
RSP_6021	hypothetical protein	177	1	0.0070922	11	0.00349699	0.0104234	1	0.996503	1	1
RSP_1828	cytochrome C oxidase assembly protein	576	20	0.0434783	2035	0.180939	0.324849	1	0.819061	1	1
RSP_1829	Cytochrome c oxidase, aa3-type, subunit III	801	35.5	0.0553822	3118	0.56101	0.81071	1	0.43899	1	1
RSP_1830	Surf1 protein	672	18.5	0.0343866	975.5	0.0161008	0.0407898	1	0.983899	1	1
RSP_1831	threonine synthase	1386	36	0.032491	2026	0.000414911	0.0015043	1	0.999585	1	1
RSP_1832	peptidase, M16 family	1260	56	0.0555556	6724.5	0.607832	0.860311	1	0.392168	1	1
RSP_1833	putative ribosomal-protein-alanine acetyltransferase	585	37	0.0792291	3479	0.990803	1	1	0.00919685	0.0780773	1
RSP_1834	hypothetical protein	807	15	0.0232558	658.5	8.56584e-05	0.000351915	0.383236	0.999914	1	1
RSP_1835	Putative FAD dependent oxidoreductase	1416	48.5	0.0428445	2554.5	0.0415086	0.0910786	1	0.958491	1	1
RSP_1836	adenine phosphoribosyltransferase	537	13.5	0.0314685	897.5	0.0133234	0.0343963	1	0.986677	1	1
RSP_1837	methylthioadenosine phosphorylase	873	39.5	0.0565093	3421.5	0.613431	0.86577	1	0.386569	1	1
RSP_1838	conserved protein of DIM6/NTAB family	585	18.5	0.0396146	776.5	0.07637	0.155309	1	0.92363	1	1
RSP_1839	putative acetyltransferase, GNAT family	486	12.5	0.0322165	409.5	0.0212837	0.0518363	1	0.978716	1	1
RSP_1840	hypothetical protein	765	29.5	0.0482815	1410	0.262881	0.440499	1	0.737119	1	1
RSP_1841	putative intracellular septation protein	603	19.5	0.0403727	1080	0.0846409	0.170042	1	0.915359	1	1
RSP_1842	putative transporter, DME family, DMT superfamily	906	41.5	0.0573204	2207	0.650756	0.901109	1	0.349244	1	1
RSP_1843	signal recognition particle-docking protein FtsY	1146	0	0	0	6.55725e-23	1.8451e-21	2.93371e-19	1	1	1
RSP_1844	hypothetical protein	399	23.5	0.0736677	2536.5	0.932123	1	1	0.0678768	0.386362	1
RSP_1845	Exodeoxyribonuclease VII large subunit	1560	57.5	0.0460737	3745	0.0991701	0.195715	1	0.90083	1	1
RSP_1846	hypothetical protein	354	16	0.056338	930.5	0.626631	0.87913	1	0.373369	1	1
RSP_1847	phosphoribosylamine--glycine ligase	1263	53	0.0524233	3049	0.434437	0.666555	1	0.565563	1	1
RSP_1848	pyruvate kinase	1527	37	0.030303	1791.5	4.4896e-05	0.000195394	0.200865	0.999955	1	1
RSP_1849	aspartate kinase	1260	1	0.000992063	70	2.28101e-23	6.71397e-22	1.02052e-19	1	1	1
RSP_1850	phosphoenolpyruvate-protein phosphotransferase, PtsI(Ntr)	2244	85	0.0473274	5847.5	0.105642	0.207117	1	0.894358	1	1
RSP_1851	O-succinylhomoserine sulfhydrylase	1182	46.5	0.0491543	4261.5	0.248566	0.422204	1	0.751434	1	1
RSP_1852	GTP cyclohydrolase I	1080	0	0	0	1.19134e-21	2.82013e-20	5.33004e-18	1	1	1
RSP_1853	potassium uptake transporter, transmembrane component, TrkH	1449	53.5	0.0461605	3648.5	0.110392	0.215018	1	0.889608	1	1
RSP_1854	potassium uptake transporter, transmembrane component, TrkH	1455	48	0.0412726	1992	0.0259867	0.0615155	1	0.974013	1	1
RSP_1855	trypsin-like serine protease with C-terminal PDZ domain	1782	72.5	0.0508415	5113.5	0.289721	0.478483	1	0.710279	1	1
RSP_1856	glycyl-tRNA synthetase alpha chain	924	0.5	0.000675676	5	1.19953e-18	2.19049e-17	5.3667e-15	1	1	1
RSP_1857	hypothetical protein	471	0.5	0.00132626	8	7.41281e-10	6.01904e-09	3.31649e-06	1	1	1
RSP_1858	glycyl-tRNA synthetase beta chain	2094	0	0	0	2.57859e-41	3.84553e-39	1.15366e-37	1	1	1
RSP_1859	pyruvate phosphate dikinase	2547	32.5	0.0159548	987.5	2.76712e-19	5.31335e-18	1.23801e-15	1	1	1
RSP_1860	cell wall hydrolyses involved in spore germination	723	37	0.0639033	2203.5	0.867274	1	1	0.132726	0.652547	1
RSP_1861	putative dihydroneopterin aldolase	903	0	0	0	3.09535e-18	5.49547e-17	1.38486e-14	1	1	1
RSP_1862	Dihydropteroate synthase	1038	0	0	0	7.93289e-21	1.75702e-19	3.54917e-17	1	1	1
RSP_1863	phosphoglucosamine mutase	1344	0	0	0	8.74809e-27	3.65785e-25	3.9139e-23	1	1	1
RSP_1864	hypothetical protein	219	8.5	0.0485714	671	0.387728	0.606536	1	0.612272	1	1
RSP_1865	ketol-acid reductoisomerase	1023	2	0.002442	33.5	1.68408e-17	2.73985e-16	7.53459e-14	1	1	1
RSP_1866	Transcriptional regulator, AsnC family	456	17	0.0467033	701.5	0.310928	0.508069	1	0.689072	1	1
RSP_1867	transcriptional regulator, AsnC family	459	16	0.0435967	848.5	0.220109	0.381693	1	0.779891	1	1
RSP_1868	serine-pyruvate aminotransferase	1128	46	0.0509978	3801.5	0.368166	0.580809	1	0.631834	1	1
RSP_1869	2-octaprenyl-6-methoxyphenyl hydroxylase	1200	0	0	0	5.63832e-24	1.76404e-22	2.52258e-20	1	1	1
RSP_6022	hypothetical protein	231	8.5	0.0459459	695	0.322663	0.522852	1	0.677337	1	1
RSP_1870	putative hydrolase	648	29	0.0559846	2577.5	0.617615	0.869754	1	0.382385	1	1
RSP_1871	transcriptional regulator, GntR family	636	17	0.0334646	1737	0.019113	0.0471917	1	0.980887	1	1
RSP_1872	Glycosyl transferase, family 2	1815	30	0.0206754	1484	1.2748e-10	1.12494e-09	5.70347e-07	1	1	1
RSP_1873	hypothetical protein	876	21.5	0.0307143	782	0.00157079	0.00505227	1	0.998429	1	1
RSP_1874	carbamoyl-phosphate synthase small subunit	1164	33.5	0.0359442	1929	0.00471156	0.0136791	1	0.995288	1	1
RSP_1875	hypothetical protein	459	11	0.0299728	674	0.0197941	0.0486054	1	0.980206	1	1
RSP_1876	integral membrane protein	531	14	0.0329412	483	0.0271421	0.0638789	1	0.972858	1	1
RSP_1877	Cytochrome c oxidase, aa3 type, subunit I	1701	78.5	0.0576782	6243.5	0.716588	0.961324	1	0.283412	1	1
RSP_1878	lipoyltransferase	657	0	0	0	1.93101e-13	2.28554e-12	8.63935e-10	1	1	1
RSP_1880	peptidoglycan-binding domain-containing protein	1560	77	0.0616987	4141.5	0.888425	1	1	0.111575	0.577095	1
RSP_4338	tRNA-Leu	87	0	0	0	0.0213299	0.0518923	1	0.97867	1	1
RSP_1882	ABC polyamine/opine transporter, ATPase subunit	1104	58.5	0.0661765	7242.5	0.938096	1	1	0.0619038	0.360153	1
RSP_1883	ABC polyamine/opine transporter, periplasmic substrate-binding protein	1077	58	0.0673635	4307	0.958494	1	1	0.0415056	0.26604	1
RSP_1884	ABC polyamine/opine transporter, inner membrane subunit	1275	74	0.0726202	7436	0.994648	1	1	0.00535206	0.0496786	1
RSP_1886	ABC polyamine/opine transporter, inner membrane subunit	909	56	0.0770289	5390	0.996048	1	1	0.00395229	0.038357	1
RSP_1887	LSU ribosomal protein L33P	168	0	0	0	0.000568654	0.00201119	1	0.999431	1	1
RSP_1888	Acetyltransferase, GNAT family	486	10.5	0.0270619	496.5	0.0051218	0.0147268	1	0.994878	1	1
RSP_1889	FtsH-interacting integral membrane protein	741	17	0.0286678	1945	0.00205975	0.00645331	1	0.99794	1	1
RSP_6024	putative conserved small protein	231	14.5	0.0783784	1075	0.920587	1	1	0.0794129	0.441358	1
RSP_1890	transcriptional regulator, LysR family	936	50	0.0668449	5820.5	0.941824	1	1	0.058176	0.342473	1
RSP_1891	Zinc-binding dehydrogenase	960	34.5	0.0449219	2056.5	0.125399	0.240581	1	0.874601	1	1
RSP_1892	putative Cro/CI transcriptional regulator	363	23	0.0790378	1279.5	0.971599	1	1	0.0284008	0.197001	1
RSP_1893	Inositol monophosphatase family protein	801	36.5	0.0569423	3089.5	0.627745	0.879314	1	0.372255	1	1
RSP_1894	Cell Wall Hydrolase	510	30	0.0735294	1933.5	0.96132	1	1	0.0386797	0.251165	1
RSP_1895	Small-conductance mechanosensitive ion channel	2364	69.5	0.0367336	3742.5	0.000196798	0.000755125	0.880476	0.999803	1	1
RSP_1896	guanine deaminase	1287	51.5	0.0500486	2983.5	0.281019	0.465658	1	0.718981	1	1
RSP_1897	Mg/Co/Ni transporter, MgtE	1380	0	0	0	1.83579e-27	8.38092e-26	8.2133e-24	1	1	1
RSP_1898	5-formyltetrahydrofolate cyclo-ligase	555	13	0.0293454	595	0.00905379	0.0246691	1	0.990946	1	1
RSP_1899	putative ATPase	1311	51.5	0.0490944	2914	0.233884	0.401842	1	0.766116	1	1
RSP_1900	Flp pilus assembly protein, protease CpaA	504	22.5	0.0556931	772.5	0.564096	0.814118	1	0.435904	1	1
RSP_1901	Flp pilus assembly protein TadD	849	39	0.0574374	2582	0.68185	0.928644	1	0.31815	1	1
RSP_1902	tetratricopeptide repeat protein	567	20.5	0.0452539	1746.5	0.201641	0.355734	1	0.798359	1	1
RSP_1903	Putative Flp pilus assembly protein TadC	981	54	0.0687898	3923.5	0.966173	1	1	0.0338266	0.224208	1
RSP_1904	Putative Flp pilus assembly protein TadB	969	56	0.0722581	5793	0.986374	1	1	0.013626	0.108862	1
RSP_1905	Putative Flp pilus assembly protein ATPase CpaF	1458	71.5	0.0613208	6600	0.856802	1	1	0.143198	0.688148	1
RSP_1907	Putative Flp pilus assembly protein ATPase CpaE	1272	80.5	0.0790766	7144	0.999527	1	1	0.000473498	0.00585202	1
RSP_1908	outer membrane protein, OmpA/MotB family	642	31.5	0.061284	2116	0.76429	1	1	0.23571	0.988349	1
RSP_1909	Outer membrane general secretion pathway protein, Secretin	1386	63.5	0.0573105	6695	0.679881	0.92794	1	0.320119	1	1
RSP_1910	Putative Flp pilus assembly protein CpaB	825	41	0.0622155	4327	0.839344	1	1	0.160656	0.747944	1
RSP_6219	hypothetical protein	204	16.5	0.10061	1191.5	0.991873	1	1	0.00812694	0.0710155	1
RSP_6025	hypothetical protein	231	16.5	0.0891892	1794	0.975787	1	1	0.024213	0.173049	1
RSP_1911	putative soluble lytic murein transglycosylase	891	36	0.0504909	1532.5	0.367955	0.580681	1	0.632045	1	1
RSP_1912	putative acetyltransferase	291	12	0.0515021	677.5	0.501495	0.74566	1	0.498505	1	1
RSP_1913	3-oxoadipate CoA-transferase, beta subunit	630	35	0.0694444	4359	0.941383	1	1	0.0586175	0.344166	1
RSP_1914	3-ketoacid CoA transferase alpha subunit	699	34.5	0.0617174	2953	0.785843	1	1	0.214157	0.93023	1
RSP_4301	tRNA-Leu	84	0.5	0.00735294	8	0.0225531	0.0543364	1	0.977447	1	1
RSP_1915	transcriptional regulator, LysR family	924	37.5	0.0506757	2283	0.341728	0.54799	1	0.658272	1	1
RSP_6026	putative acetyltransferase	522	12	0.0287081	483.5	0.00925498	0.025095	1	0.990745	1	1
RSP_1916	putative 2-hydroxychromene-2-carboxylate isomerase	600	26	0.0541667	1125	0.549227	0.798325	1	0.450773	1	1
RSP_1917	hypothetical protein	519	15.5	0.0373494	574	0.0581491	0.122255	1	0.941851	1	1
RSP_1918	putative alpha/beta hydrolase	978	20.5	0.0262148	808.5	7.1677e-05	0.000299424	0.320683	0.999928	1	1
RSP_1919	putative ATPase	546	21.5	0.0493119	1433	0.334101	0.538073	1	0.665899	1	1
RSP_1920	Pyridoxal kinase	870	60	0.0862069	4660.5	0.999799	1	1	0.000200508	0.00273497	0.897071
RSP_1921	MOSC domain protein	681	31	0.0568807	1688.5	0.652209	0.901725	1	0.347791	1	1
RSP_7507	hypothetical protein	303	8.5	0.0349794	327	0.0857767	0.172092	1	0.914223	1	1
RSP_1922	transcriptional regulator, GntR family	1413	52.5	0.0464191	2551	0.121254	0.233028	1	0.878746	1	1
RSP_1923	biotin synthase	987	28.5	0.0361217	1085	0.00913789	0.0248076	1	0.990862	1	1
RSP_1924	BioY family protein	558	12.5	0.0280269	615	0.00405633	0.011916	1	0.995944	1	1
RSP_1925	transcriptional regulator, GntR family	669	38	0.071028	4293.5	0.960385	1	1	0.039615	0.256494	1
RSP_1926	tRNA-Dihydrouridine synthase	942	36	0.0477454	2158.5	0.243639	0.416205	1	0.756361	1	1
RSP_1927	putative permease	819	39	0.059542	2745.5	0.757862	0.997551	1	0.242138	1	1
RSP_1928	replicative DNA helicase	1491	0	0	0	1.28369e-29	7.36311e-28	5.74322e-26	1	1	1
RSP_1929	orotate phosphoribosyltransferase	699	36	0.0644007	3152.5	0.874344	1	1	0.125656	0.628142	1
RSP_1930	dihydroorotase	1041	51	0.0612245	3107	0.833753	1	1	0.166247	0.769171	1
RSP_1931	putative ATPase, AAA family	915	50.5	0.0690834	4713.5	0.957918	1	1	0.0420818	0.268196	1
RSP_1932	protein containing von Willebrand factor type A (vWA) domain	1197	48	0.0501567	2107.5	0.319342	0.518974	1	0.680658	1	1
RSP_6241	hypothetical protein	477	11.5	0.0301837	496.5	0.0133324	0.0343999	1	0.986668	1	1
RSP_1933	Outer membrane protein, OmpA/MotB family	2106	40	0.023753	1812.5	5.38678e-10	4.44658e-09	2.41005e-06	1	1	1
RSP_1934	putative sulfurylase large subunit%3B predicted sulfurylase small subunit, molybdopterin cytosine dinucleotide biosynthesis	972	42	0.0539846	2883.5	0.528539	0.775052	1	0.471461	1	1
RSP_1936	molybdopterin biosynthesis protein	1005	40.5	0.0504359	2098	0.323686	0.52432	1	0.676314	1	1
RSP_1937	bacterial translation initiation factor 3 (bIF-3)	546	0	0	0	2.76151e-11	2.63996e-10	1.2355e-07	1	1	1
RSP_1938	hypothetical protein	636	9.5	0.0187008	402.5	2.75943e-05	0.000123457	0.123457	0.999972	1	1
RSP_1939	NADPH-ferredoxin reductase	807	0	0	0	2.39706e-16	3.57481e-15	1.07244e-12	1	1	1
RSP_1940	hypothetical protein	408	14.5	0.0444785	524.5	0.222496	0.385235	1	0.777504	1	1
RSP_1941	phosphoadenylylsulfate reductase (thioredoxin)	756	24	0.0397351	1012	0.0640536	0.133229	1	0.935946	1	1
RSP_1942	Sulfite/nitrite reductase hemoprotein subunit	1671	55.5	0.0415108	3141.5	0.0169993	0.0427996	1	0.983001	1	1
RSP_1943	Protein of unknown function (DUF2849)	306	12	0.0491803	364.5	0.433925	0.665996	1	0.566075	1	1
RSP_1944	uroporphyrinogen-III C-methyltransferase	765	27	0.0441899	1009.5	0.156562	0.289327	1	0.843438	1	1
RSP_1945	Transcriptional Regulator, AsnC family	462	37	0.1	3161	0.999855	1	1	0.000145473	0.00204027	0.650846
RSP_1946	Cytochrome P450 hydroxylase	1182	63	0.0665962	7045	0.956478	1	1	0.0435216	0.275022	1
RSP_1947	triosephosphate isomerase	738	1	0.00169492	17	1.79332e-13	2.12819e-12	8.02329e-10	1	1	1
RSP_1948	Iron-sulfur cluster assembly accessory protein	357	11.5	0.0403509	376	0.149046	0.277731	1	0.850954	1	1
RSP_1949	FeS assembly SUF system protein	363	7.5	0.0257732	233	0.00981889	0.0264796	1	0.990181	1	1
RSP_1950	hypothetical protein	804	69	0.107143	6936.5	1	1	1	4.15449e-08	1.00471e-06	0.000185872
RSP_1951	Protein of unknown function (DUF982)	351	25.5	0.0907473	1645.5	0.993996	1	1	0.00600425	0.0547108	1
RSP_1952	cold-shock DNA-binding protein family	207	19.5	0.118182	1471.5	0.999328	1	1	0.000672036	0.00806082	1
RSP_1953	Transcriptional regulator, CRP/FNR family	741	18	0.0303541	1062	0.00399912	0.0117789	1	0.996001	1	1
RSP_1954	hypothetical protein	267	12	0.056338	557.5	0.628474	0.880061	1	0.371526	1	1
RSP_1955	hypothetical protein	849	48	0.0706922	3184.5	0.972232	1	1	0.0277682	0.193512	1
RSP_1956	hypothetical protein	738	12.5	0.0211864	627	3.30578e-05	0.000146873	0.147901	0.999967	1	1
RSP_7508	hypothetical protein	234	13.5	0.0718085	760.5	0.8558	1	1	0.1442	0.691478	1
RSP_1958	Pseudo gene	323	5	0.019305	248.5	0.00450871	0.0131328	1	0.995491	1	1
RSP_1959	Pseudo gene	336	7.5	0.0279851	192	0.0208001	0.0508245	1	0.9792	1	1
RSP_1960	Pseudo gene	519	19	0.0457831	1412.5	0.263282	0.440841	1	0.736718	1	1
RSP_1961	hypothetical protein	114	5.5	0.0597826	462	0.61785	0.869812	1	0.38215	1	1
RSP_1962	transcriptional regulator, effector-binding domain/component	429	56.5	0.164723	6885	1	1	1	6.30607e-14	3.17004e-12	2.82133e-10
RSP_1963	hypothetical protein	438	55	0.157143	8149	1	1	1	5.79425e-13	2.56668e-11	2.59235e-09
RSP_7509	hypothetical protein	402	39.5	0.122671	3155	0.999999	1	1	1.14898e-06	2.28469e-05	0.00514055
RSP_1965	Putative Membrane Fusion Protein Family member	1191	122	0.128017	8437	1	1	1	8.88178e-15	5.759e-13	3.97371e-11
RSP_1967	restriction endonuclease	300	11.5	0.0479167	512	0.345741	0.553235	1	0.654259	1	1
RSP_1966	putative ISSod13, transposase	858	57	0.0830904	3126.5	0.999321	1	1	0.000679343	0.00808345	1
RSP_1968	putative integrase/recombinase	891	27.5	0.0385694	1293.5	0.0276175	0.0648953	1	0.972383	1	1
RSP_4315	tRNA-Met	76	4.5	0.075	129	0.774752	1	1	0.225248	0.962519	1
RSP_1969	phosphoribosylformylglycinamidine cyclo-ligase	1047	27.5	0.0328554	1544.5	0.00179507	0.00570798	1	0.998205	1	1
RSP_1970	formyltetrahydrofolate-dependent phosphoribosylglycinamide formyltransferase	591	16	0.0338266	1069.5	0.0256147	0.0607636	1	0.974385	1	1
RSP_1971	Ribonuclease D	1158	0.5	0.000539957	5.5	3.75445e-23	1.07676e-21	1.67974e-19	1	1	1
RSP_1972	hypothetical protein	453	15.5	0.0426997	1158.5	0.166013	0.302667	1	0.833987	1	1
RSP_1973	Cysteine desulfuration protein SufE	429	1.5	0.00437318	59	1.02028e-07	6.53039e-07	0.000456475	1	1	1
RSP_1974	hypothetical protein	348	19.5	0.0701439	2036.5	0.877081	1	1	0.122919	0.619999	1
RSP_1975	aminopeptidase P	1797	67.5	0.0469729	4322	0.110262	0.214857	1	0.889738	1	1
RSP_1976	cobaltochelatase CobT subunit	1860	1.5	0.00100806	26	7.95162e-35	6.71236e-33	3.55755e-31	1	1	1
RSP_6027	hypothetical protein	330	14	0.0530303	987.5	0.535796	0.783639	1	0.464204	1	1
RSP_6028	hypothetical protein	330	8	0.030303	446.5	0.0484617	0.104039	1	0.951538	1	1
RSP_1977	cobaltochelatase CobS subunit	1035	1.5	0.00181378	18	4.54112e-19	8.57255e-18	2.0317e-15	1	1	1
RSP_1978	molecular chaperone, DnaJ family	636	50	0.0984252	6683.5	0.999977	1	1	2.28047e-05	0.000365692	0.102028
RSP_1979	stress induced morphogen, BolA	258	11	0.0533981	1016.5	0.5581	0.807548	1	0.4419	1	1
RSP_1980	malate synthase	2160	109	0.0630787	9725.5	0.950515	1	1	0.0494845	0.305793	1
RSP_1981	Pseudo gene	1366	27	0.0247253	1064	1.3563e-06	7.4638e-06	0.00606807	0.999999	1	1
RSP_1982	Aminopeptidase N	2556	135	0.066047	12678	0.990445	1	1	0.00955512	0.0806597	1
RSP_1983	Phospholipid/glycerol acyltransferase	885	34	0.0480905	3478.5	0.266378	0.445523	1	0.733622	1	1
RSP_1984	histidinol-phosphate aminotransferase	1104	43.5	0.0492081	2223	0.258616	0.436456	1	0.741384	1	1
RSP_1985	hypothetical protein	444	14	0.0393258	555	0.127623	0.244428	1	0.872377	1	1
RSP_1986	aspartyl/glutamyl-tRNA(Asn/Gln) amidotransferase subunit B	1512	0	0	0	4.97464e-30	2.96754e-28	2.22565e-26	1	1	1
RSP_1987	putative soluble lytic transglycosylase fused to an ABC-type amino acid-binding protein	597	29.5	0.0618449	2707.5	0.772711	1	1	0.227289	0.966627	1
RSP_1988	protein of unknown function (DUF1992)	345	13	0.0472727	1047.5	0.366189	0.578915	1	0.633811	1	1
RSP_1989	valyl-tRNA synthetase	2964	1	0.000421585	19.5	4.92915e-56	3.15043e-53	2.2053e-52	1	1	1
RSP_1990	transcriptional regulator, AsnC family	432	25	0.0722543	1798	0.939808	1	1	0.0601918	0.352484	1
RSP_1991	Putative Ornithine decarboxylase	1146	61	0.0665939	4095.5	0.95414	1	1	0.0458605	0.287367	1
RSP_1992	hypothetical protein	1104	36	0.040724	2097	0.0402667	0.088571	1	0.959733	1	1
RSP_1993	hypothetical protein	477	27	0.0708661	1150	0.934143	1	1	0.0658571	0.377266	1
RSP_1994	citrate synthase	1287	0	0	0	1.20265e-25	4.44681e-24	5.38064e-22	1	1	1
RSP_1995	glutamyl-tRNA synthetase	1416	0	0	0	3.85239e-28	1.91507e-26	1.72356e-24	1	1	1
RSP_1996	Putative Competence protein	2112	53	0.0313609	2421	5.13754e-06	2.5682e-05	0.0229854	0.999995	1	1
RSP_1997	LexA repressor	687	0	0	0	5.06481e-14	6.24242e-13	2.266e-10	1	1	1
RSP_1998	molybdopterin molybdochelatase	1185	41	0.0432946	2199	0.075024	0.153128	1	0.924976	1	1
RSP_2000	cyclic pyranopterin monophosphate synthase subunit MoaC	480	16.5	0.0429688	1553	0.164845	0.301396	1	0.835155	1	1
RSP_6214	indole-3-glycerol phosphate synthase	813	26	0.0399386	2347	0.0588931	0.123587	1	0.941107	1	1
RSP_2001	anthranilate phosphoribosyltransferase	1017	32	0.0393604	3372	0.0318046	0.073423	1	0.968195	1	1
RSP_2002	anthranilate synthase, component II	588	26.5	0.056383	1574.5	0.59265	0.844432	1	0.40735	1	1
RSP_2003	YibQ protein	1434	31	0.0270035	1826	5.66906e-06	2.80879e-05	0.0253634	0.999994	1	1
RSP_2004	anthranilate synthase, component I	1512	79	0.0652893	6266	0.957772	1	1	0.042228	0.268745	1
RSP_2005	putative peptidyl-prolyl cis-trans isomerase	1866	74.5	0.049933	5693.5	0.233861	0.401956	1	0.766139	1	1
RSP_2006	uncharacterized protein involved in outer membrane biogenesis	1983	61.5	0.0387524	3751	0.00221445	0.00688019	1	0.997786	1	1
RSP_2007	hypothetical protein	624	0	0	0	7.78437e-13	8.64201e-12	3.48273e-09	1	1	1
RSP_2008	acetylornithine aminotransferase apoenzyme	1182	56	0.0591966	5050.5	0.774864	1	1	0.225136	0.962962	1
RSP_2009	ornithine carbamoyltransferase	927	42.5	0.0573549	4374.5	0.653723	0.902981	1	0.346277	1	1
RSP_2010	hypothetical protein	207	6.5	0.0393939	271	0.203869	0.358957	1	0.796131	1	1
RSP_2011	putative transcription elongation factor	495	14.5	0.0367089	786.5	0.0555067	0.117362	1	0.944493	1	1
RSP_2012	NUDIX hydrolase, MutT	441	14.5	0.0410765	967	0.135388	0.25688	1	0.864612	1	1
RSP_2013	DEAD/DEAH box helicase	2427	67.5	0.0347759	4144	2.86422e-05	0.000127762	0.128145	0.999971	1	1
RSP_2014	Protein of unknown function (DUF3108)	714	27.5	0.0480769	1943	0.262878	0.440658	1	0.737122	1	1
RSP_2015	arginine/ornithine transport system ATPase	972	40	0.0514139	2064.5	0.402667	0.625967	1	0.597333	1	1
RSP_2016	LSU ribosomal protein L28P	291	2	0.00858369	76	0.000235068	0.000888255	1	0.999765	1	1
RSP_6029	hypothetical protein	381	12.5	0.0409836	588	0.152446	0.282771	1	0.847554	1	1
RSP_2017	hypothetical protein	483	3	0.00775194	83.5	8.81368e-07	4.97884e-06	0.00394324	0.999999	1	1
RSP_2018	hypothetical protein	312	13.5	0.054	1594	0.510119	0.75447	1	0.489881	1	1
RSP_2019	Protein of unknown function (DUF3478)	453	9.5	0.0261708	482.5	0.00502686	0.0145004	1	0.994973	1	1
RSP_7510	hypothetical protein	141	4	0.0353982	164.5	0.260596	0.438805	1	0.739404	1	1
RSP_2020	DHC, diheme cytochrome c	486	13.5	0.0347938	920	0.0385224	0.0855332	1	0.961478	1	1
RSP_2021	Mono-heme class I cytochrome c	390	11.5	0.036859	330.5	0.0815603	0.16489	1	0.91844	1	1
RSP_2022	Cytochrome b/diheme cytochrome c hybrid protein	1092	23	0.0263158	1189.5	4.55104e-05	0.000197683	0.203614	0.999954	1	1
RSP_7511	hypothetical protein	189	3	0.0198675	76	0.0337129	0.0767201	1	0.966287	1	1
RSP_2024	cold-shock DNA-binding protein family	207	6.5	0.0393939	563.5	0.203869	0.358957	1	0.796131	1	1
RSP_2025	hypothetical protein	318	5.5	0.0216535	184	0.00544543	0.0155872	1	0.994555	1	1
RSP_2026	transcriptional regulator, AraC family	978	22	0.028133	698.5	0.000320962	0.00118285	1	0.999679	1	1
RSP_2027	transcriptional regulator, LysR family	894	34.5	0.0481844	1394	0.241002	0.412646	1	0.758998	1	1
RSP_2028	hypothetical protein	324	4.5	0.0173077	593	0.00135632	0.00442609	1	0.998644	1	1
RSP_2029	short chain dehydrogenase	780	24	0.0384615	895	0.0440834	0.0955568	1	0.955917	1	1
RSP_2030	putative sensor histidine kinase	1071	38	0.0443407	1649.5	0.112083	0.217741	1	0.887917	1	1
RSP_2032	putative hypothetical Gifsy-1 prophage protein	405	17.5	0.0541796	951	0.512856	0.756269	1	0.487144	1	1
RSP_2033	hypothetical protein	279	7	0.0313901	242	0.0795956	0.161282	1	0.920404	1	1
RSP_2034	putative CAAX amino terminal protease family	735	16.5	0.028109	1079	0.00119827	0.00395942	1	0.998802	1	1
RSP_6030	hypothetical protein	297	7	0.0295359	247.5	0.0534925	0.113586	1	0.946507	1	1
RSP_2035	hypothetical protein	678	27	0.0498155	1209.5	0.368914	0.581784	1	0.631086	1	1
RSP_2036	Pseudo gene	162	3.5	0.0269231	73.5	0.0735649	0.150425	1	0.926435	1	1
RSP_2037	hypothetical protein	654	11.5	0.0219466	368	0.000128806	0.000512246	0.576277	0.999871	1	1
RSP_2038	putative acetyltransferase	453	36	0.0991736	2722.5	0.999795	1	1	0.00020455	0.00278163	0.915157
RSP_2039	short chain dehydrogenase	753	27	0.0447761	1258	0.17534	0.316446	1	0.82466	1	1
RSP_2040	Pseudo gene	198	3.5	0.0221519	369	0.0257266	0.0609644	1	0.974273	1	1
RSP_2041	hypothetical protein	855	23	0.033675	680	0.00780211	0.0214942	1	0.992198	1	1
RSP_2044	ATPase	1434	100	0.087108	22162.5	0.999998	1	1	1.97743e-06	3.7647e-05	0.00884703
RSP_2045	hypothetical protein	1515	215.5	0.177952	43032.5	1	1	1	0	0	0
RSP_2046	hypothetical protein	1212	216	0.22268	92764	1	1	1	0	0	0
RSP_2047	ThiF family protein	1806	211.5	0.146468	21992	1	1	1	0	0	0
RSP_2048	putative metal-dependent protease of the PAD1/JAB1 superfamily	519	57	0.137349	7250.5	1	1	1	6.11192e-11	2.11975e-09	2.73447e-07
RSP_2049	hypothetical protein	498	15	0.0376884	845.5	0.083795	0.16857	1	0.916205	1	1
RSP_2050	hypothetical protein	810	18.5	0.0285494	593.5	0.000866361	0.00293867	1	0.999134	1	1
RSP_2052	N6 adenine-specific DNA methyltransferase, D12 class	807	18	0.027907	631	0.000944744	0.00318762	1	0.999055	1	1
RSP_2053	putative transporter, RarD family, DMT superfamily	906	43.5	0.0600829	2831	0.7603	0.999878	1	0.2397	0.999456	1
RSP_2054	hypothetical protein	318	9	0.0354331	450	0.113691	0.220675	1	0.886309	1	1
RSP_2055	hypothetical protein	318	11	0.0433071	371	0.272519	0.454097	1	0.727481	1	1
RSP_2056	hypothetical protein	318	8.5	0.0334646	286	0.0639373	0.133111	1	0.936063	1	1
RSP_2057	hypothetical protein	1485	32.5	0.0273799	1180.5	3.80804e-06	1.94711e-05	0.0170372	0.999996	1	1
RSP_2058	hypothetical protein	891	19	0.026648	520	0.000267928	0.00100227	1	0.999732	1	1
RSP_2059	putative phage tail tape measure protein	5022	105.5	0.0262568	3876.5	2.51188e-18	4.47736e-17	1.12382e-14	1	1	1
RSP_2061	hypothetical protein	246	4	0.0204082	220	0.0170792	0.0429525	1	0.982921	1	1
RSP_2062	hypothetical protein	387	9	0.0291262	272.5	0.0264252	0.0623885	1	0.973575	1	1
RSP_2063	hypothetical protein	444	16.5	0.0463483	748.5	0.262018	0.440206	1	0.737982	1	1
RSP_2064	Protein of unknown function (DUF3168)	381	5.5	0.0180328	118	0.000742637	0.00256766	1	0.999257	1	1
RSP_2065	Bacteriophage protein of unknown function (DUF646)	558	11.5	0.0257848	431	0.00182811	0.00580892	1	0.998172	1	1
RSP_2066	phage head-tail adaptor, putative, SPP1 family	333	9.5	0.0355805	487	0.0825499	0.166514	1	0.91745	1	1
RSP_6031	hypothetical protein	342	8.5	0.0310219	409	0.0364044	0.0816816	1	0.963596	1	1
RSP_6032	putative TolA	435	10	0.0288184	413.5	0.0176808	0.0441922	1	0.982319	1	1
RSP_2067	putative prophage LambdaSo, major capsid protein, HK97 family	1302	41.5	0.0398273	2901	0.016616	0.0419289	1	0.983384	1	1
RSP_2068	putative ClpP-like protease	840	15.5	0.0230655	598.5	3.45164e-05	0.000152746	0.154426	0.999965	1	1
RSP_2069	putative phage portal protein, HK97 family	1251	24.5	0.0244755	1166.5	1.9623e-06	1.05648e-05	0.00877933	0.999998	1	1
RSP_2070	Putative Phage-related terminase	1710	39.5	0.0288743	1688	3.25374e-06	1.68877e-05	0.0145572	0.999997	1	1
RSP_2071	hypothetical protein	477	15.5	0.0406824	575.5	0.118206	0.22815	1	0.881794	1	1
RSP_2072	Putative Phage-related Holin protein	900	18	0.025	865.5	9.82331e-05	0.000399904	0.439495	0.999902	1	1
RSP_6033	hypothetical protein	663	12.5	0.0235405	420.5	0.000262149	0.000981468	1	0.999738	1	1
RSP_2073	hypothetical protein	579	9.5	0.0205184	356.5	0.000152239	0.000596946	0.681115	0.999848	1	1
RSP_2074	hypothetical protein	651	14.5	0.0278311	787	0.00192023	0.00606718	1	0.99808	1	1
RSP_6034	protein of unknown function (DUF1937)	552	13	0.0294118	379	0.0093106	0.0252	1	0.990689	1	1
RSP_7512	hypothetical protein	249	4.5	0.0226131	304	0.0152633	0.0388661	1	0.984737	1	1
RSP_6035	hypothetical protein	339	8.5	0.0313653	540.5	0.0397029	0.0875891	1	0.960297	1	1
RSP_2075	Putative Transcriptional regulator	351	6.5	0.0231317	2637	0.00554019	0.0158079	1	0.99446	1	1
RSP_7513	hypothetical protein	198	4.5	0.028481	79	0.0660421	0.13692	1	0.933958	1	1
RSP_2077	hypothetical protein	333	9	0.0337079	371	0.0825499	0.166514	1	0.91745	1	1
RSP_2078	hypothetical protein	396	5.5	0.0174051	140.5	0.000474953	0.0017109	1	0.999525	1	1
RSP_2079	ParB family protein	1812	28.5	0.0196552	1140	1.66544e-11	1.61982e-10	7.45117e-08	1	1	1
RSP_7514	hypothetical protein	90	2	0.0277778	53.5	0.244225	0.416888	1	0.755775	1	1
RSP_6036	hypothetical protein	231	5	0.027027	173	0.0607256	0.127016	1	0.939274	1	1
RSP_2080	Putative Tyrosine recombinase	1026	18.5	0.022561	938	3.64551e-06	1.87256e-05	0.01631	0.999996	1	1
RSP_4297	tRNA-Arg	77	0	0	0	0.0333219	0.076374	1	0.966678	1	1
RSP_2081	putative acetyltransferase, GNAT family	471	19.5	0.0517241	1255.5	0.427517	0.657968	1	0.572483	1	1
RSP_2082	putative NADH-ubiquinone oxidoreductase-related protein	312	19.5	0.078	2048	0.945283	1	1	0.054717	0.326841	1
RSP_2083	Excinuclease ABC subunit B	2184	65.5	0.0374714	3389	0.000572402	0.00202285	1	0.999428	1	1
RSP_2084	hypothetical protein	714	17	0.0297203	662	0.00368815	0.0109204	1	0.996312	1	1
RSP_2085	hypothetical protein	273	7.5	0.0342466	307	0.0888368	0.177515	1	0.911163	1	1
RSP_2086	Putative Antibiotic biosynthesis monooxygenase	318	18.5	0.0728346	2316	0.900766	1	1	0.0992338	0.526657	1
RSP_2087	hypothetical protein	261	12.5	0.0598086	805	0.653627	0.903128	1	0.346373	1	1
RSP_6220	entericidin EcnA/B family protein	144	9.5	0.0818966	747	0.900531	1	1	0.0994686	0.526032	1
RSP_2088	GTP-binding protein LepA	1809	65.5	0.0452661	5020.5	0.0628855	0.131043	1	0.937114	1	1
RSP_4344	tRNA-Gly	75	5	0.0847458	1522	0.900374	1	1	0.0996259	0.526241	1
RSP_2090	Pyruvate carboxylase	3465	204.5	0.0738001	20826.5	0.999993	1	1	7.3223e-06	0.000128471	0.03276
RSP_2092	ATP-dependent DNA helicase, Rep family	2352	5.5	0.00292242	574	3.36645e-38	3.67353e-36	1.50615e-34	1	1	1
RSP_2091	Putative benzoate transporter, BenE	1146	46.5	0.0507642	2311.5	0.327497	0.528579	1	0.672503	1	1
RSP_6037	protein of unknown function DUF1127	216	5	0.0290698	845	0.0909361	0.181386	1	0.909064	1	1
RSP_2093	Putative Mrp (Multidrug resistance-associated proteins) family protein	1062	0	0	0	2.60064e-21	5.9668e-20	1.16353e-17	1	1	1
RSP_2095	Putative MraZ protein	507	7.5	0.0185185	280	0.000150249	0.000590178	0.672213	0.99985	1	1
RSP_6038	methyltransferase MraW/YabC	996	9	0.0113065	443	1.48528e-10	1.29788e-09	6.64516e-07	1	1	1
RSP_2097	Putative FtsL	360	0.5	0.00173611	12	1.0601e-07	6.76586e-07	0.000474287	1	1	1
RSP_2098	Cell division protein FtsI/penicillin-binding protein 2	1794	0	0	0	1.67338e-35	1.5279e-33	7.4867e-32	1	1	1
RSP_2099	UDP-N-acetylmuramoylalanyl-D-glutamate--2,6-diaminopimelate ligase	1488	0.5	0.000420168	10.5	1.51744e-29	8.59372e-28	6.78904e-26	1	1	1
RSP_2100	UDP-N-acetylmuramoyl-tripeptide--D-alanyl-D-alanine ligase	1434	0	0	0	1.57852e-28	8.30858e-27	7.06229e-25	1	1	1
RSP_2101	Phospho-N-acetylmuramoyl-pentapeptide-transferase	1083	0	0	0	1.00782e-21	2.41122e-20	4.50897e-18	1	1	1
RSP_2102	putative periplasmic or secreted lipoprotein	582	9.5	0.0203863	526.5	0.00013616	0.000539575	0.60918	0.999864	1	1
RSP_2103	UDP-N-acetylmuramoylalanine--D-glutamate ligase	1398	0.5	0.000447227	7.5	8.40961e-28	4.00262e-26	3.76246e-24	1	1	1
RSP_2104	hypothetical protein	471	21.5	0.0570292	2332	0.606867	0.859488	1	0.393133	1	1
RSP_2105	hypothetical protein	471	13.5	0.035809	683	0.0502411	0.10755	1	0.949759	1	1
RSP_2106	cell division protein FtsW	1167	0	0	0	2.54111e-23	7.43067e-22	1.13689e-19	1	1	1
RSP_2107	UDP-N-acetylglucosamine--N-acetylmuramyl-(pentapeptide) pyrophosphoryl-undecaprenol N-acetylglucosamine transferase	1095	0	0	0	6.45121e-22	1.63066e-20	2.88627e-18	1	1	1
RSP_2108	UDP-N-acetylmuramate--L-alanine ligase	1413	0.5	0.000442087	7	4.07331e-28	2.00264e-26	1.8224e-24	1	1	1
RSP_2109	Protein of unknown function (DUF2484)	255	0.5	0.00246305	15	1.21293e-05	5.76691e-05	0.0542666	0.999988	1	1
RSP_2110	UDP-N-acetylmuramate dehydrogenase	927	0.5	0.000674764	8.5	1.13447e-18	2.09737e-17	5.07562e-15	1	1	1
RSP_2111	D-alanine--D-alanine ligase	924	0	0	0	1.19953e-18	2.19049e-17	5.3667e-15	1	1	1
RSP_2112	cell division septal protein FtsQ	927	0	0	0	1.13447e-18	2.09737e-17	5.07562e-15	1	1	1
RSP_2113	cell division protein FtsA	1335	0	0	0	1.44501e-26	5.82431e-25	6.46498e-23	1	1	1
RSP_2114	cell division protein FtsZ	1659	1	0.00075358	22	5.62807e-31	3.7582e-29	2.518e-27	1	1	1
RSP_2115	UDP-3-O-(3-hydroxymyristoyl) N-acetylglucosamine deacetylase	921	0	0	0	1.41796e-18	2.5684e-17	6.34395e-15	1	1	1
RSP_2117	Beta-barrel assembly machine subunit BamD	837	1	0.00149477	36.5	2.47497e-15	3.32523e-14	1.1073e-11	1	1	1
RSP_2118	DNA replication and repair protein RecN	1641	4.5	0.00342727	87.5	2.24226e-26	8.7999e-25	1.00319e-22	1	1	1
RSP_2119	hypothetical protein	393	11.5	0.0365079	1004.5	0.0759675	0.154701	1	0.924033	1	1
RSP_2120	putative D-lactate dehydrogenase (cytochrome), FAD/FMN-containing oxidoreductase	1374	29.5	0.0268182	1587	5.19886e-06	2.59305e-05	0.0232597	0.999995	1	1
RSP_2121	Protein of unknown function (DUF1638)	630	20	0.0396825	1305	0.0849232	0.170533	1	0.915077	1	1
RSP_7515	hypothetical protein	153	4.5	0.0365854	708	0.197414	0.349518	1	0.802586	1	1
RSP_2122	Putative dimethylamine corrinoid protein	699	34	0.0608229	2426	0.785843	1	1	0.214157	0.93023	1
RSP_2123	Radical SAM domain protein	1089	33.5	0.0384615	1228.5	0.0161889	0.0409436	1	0.983811	1	1
RSP_2124	methionine synthase I	1008	37.5	0.0465261	2692.5	0.167098	0.304519	1	0.832902	1	1
RSP_2125	hypothetical protein	321	15.5	0.0603113	1453.5	0.678377	0.926452	1	0.321623	1	1
RSP_2126	phosphoribosylaminoimidazole-succinocarboxamide synthase	753	22.5	0.0373134	1353	0.0280294	0.0657941	1	0.971971	1	1
RSP_2127	Component of phosphoribosylformylglycinamidine (FGAM) synthetase	240	12	0.0625	614	0.755433	0.995819	1	0.244567	1	1
RSP_2128	phosphoribosylformylglycinamidine synthase subunit I	669	28	0.0523364	1874	0.47197	0.710496	1	0.52803	1	1
RSP_2129	Sensor Histidine kinase	1764	59	0.0417847	3586	0.0193752	0.0477602	1	0.980625	1	1
RSP_2130	two component, sigma54 specific transcriptional regulator, fis family	1329	5	0.00470367	126.5	1.36562e-19	2.70344e-18	6.10977e-16	1	1	1
RSP_2131	RNAse E	2811	12	0.0053357	522.5	1.62135e-38	1.90893e-36	7.25394e-35	1	1	1
RSP_2132	putative redox protein, regulator of disulfide bond formation	228	6.5	0.0357143	226	0.131397	0.250477	1	0.868603	1	1
RSP_2134	putative cytochrome c-type biogenesis protein CcdA	747	0	0	0	3.48434e-15	4.6258e-14	1.5589e-11	1	1	1
RSP_2136	hypothetical protein	1215	26	0.0267765	1277.5	2.46691e-05	0.000111147	0.110369	0.999975	1	1
RSP_2135	hypothetical protein	222	8	0.0449438	538	0.367513	0.580187	1	0.632487	1	1
RSP_2137	hypothetical protein	204	6.5	0.0396341	846.5	0.208942	0.366016	1	0.791058	1	1
RSP_2138	fumarase, class II	1395	0	0	0	9.94097e-28	4.68167e-26	4.44759e-24	1	1	1
RSP_2139	hypothetical protein	459	25	0.0681199	2632	0.898182	1	1	0.101818	0.535291	1
RSP_2140	Protein of unknown function (DUF1194)	657	14	0.0266667	1072.5	0.00170219	0.0054553	1	0.998298	1	1
RSP_4341	Pseudo gene	317	0.5	0.00197628	12.5	7.46379e-07	4.24307e-06	0.0033393	0.999999	1	1
RSP_2141	ABC polyamine transporter, periplasmic substrate-binding protein	1047	39	0.046595	3470	0.185138	0.330661	1	0.814862	1	1
RSP_2142	NifS-related protein	1239	63	0.0635721	4959	0.911759	1	1	0.0882414	0.481454	1
RSP_2143	DNA photolyase, Cryptochrome 1 apoprotein (Blue light photoreceptor)	1413	55	0.0486295	4530.5	0.223924	0.38681	1	0.776076	1	1
RSP_2144	unsaturated fatty acid methylase	1212	58	0.0597938	4069	0.800026	1	1	0.199974	0.885824	1
RSP_2145	Tellurite resistance protein	441	23	0.0651558	1930.5	0.846989	1	1	0.153011	0.720602	1
RSP_2146	Tellurite resistance protein	1089	45.5	0.0522388	3148.5	0.405387	0.628884	1	0.594613	1	1
RSP_2147	O-acetylserine (Thiol)-lyase, cysteine synthase	1035	50.5	0.0610641	3665.5	0.808659	1	1	0.191341	0.862966	1
RSP_2148	Small Conductance Mechanosensitive Ion Channel	2544	81	0.0397839	5357.5	0.00160555	0.00515665	1	0.998394	1	1
RSP_2149	Ala-tRNA(Pro) hydrolase	720	19.5	0.0338542	902.5	0.011202	0.0297083	1	0.988798	1	1
RSP_2150	putative Glycosyl transferase, family 2	714	9	0.0157343	298	2.18082e-06	1.16293e-05	0.009757	0.999998	1	1
RSP_2151	putative DedA family, membrane protein	552	11	0.0248869	266	0.00207937	0.00650565	1	0.997921	1	1
RSP_2152	putative ceramide glucosyltransferase	1092	18.5	0.021167	993.5	5.52127e-07	3.17101e-06	0.00247022	0.999999	1	1
RSP_2153	metallo-phosphoesterase	807	11	0.0170543	382	1.37886e-06	7.56937e-06	0.00616904	0.999999	1	1
RSP_2154	hypothetical protein	1302	49	0.047025	3268	0.168939	0.307374	1	0.831061	1	1
RSP_2155	histidinol dehydrogenase	1326	34.5	0.0325472	2143.5	0.000426719	0.00154586	1	0.999573	1	1
RSP_2156	ABC transporter, inner membrane subunit	798	32.5	0.0509404	2289	0.365106	0.577407	1	0.634894	1	1
RSP_2157	ABC transporter, inner membrane subunit	936	37.5	0.0501337	3495	0.316633	0.51532	1	0.683367	1	1
RSP_2158	ABC transporter, periplasmic solute-binding protein	1098	52.5	0.059795	7397	0.769666	1	1	0.230334	0.974021	1
RSP_2159	ABC transporter, ATPase subunit	1134	51	0.0561674	4223.5	0.636623	0.887859	1	0.363377	1	1
RSP_2160	Short-chain dehydrogenase/reductase	765	51	0.0834697	3166	0.998931	1	1	0.00106926	0.01205	1
RSP_2161	Efflux channel	708	38	0.0671378	3829	0.9225	1	1	0.0775001	0.435598	1
RSP_2163	lytic murein transglycosylase, putative	804	50	0.0776398	5219	0.994951	1	1	0.00504886	0.047555	1
RSP_4345	tRNA-Glu	75	0.5	0.00847458	7.5	0.0372533	0.0833356	1	0.962747	1	1
RSP_2165	transcriptional regulator, AsnC family	456	18	0.0494505	1172.5	0.399225	0.621048	1	0.600775	1	1
RSP_2166	delta-1-pyrroline-5-carboxylate dehydrogenase %3BL-proline dehydrogenase	3642	130	0.0446122	9106	0.0105217	0.0280872	1	0.989478	1	1
RSP_2167	hypothetical protein	741	20.5	0.03457	844.5	0.0129045	0.0334307	1	0.987095	1	1
RSP_2168	hypothetical protein	357	11	0.0385965	648.5	0.149046	0.277731	1	0.850954	1	1
RSP_2169	Inositol monophosphatase family protein	786	0	0	0	6.18553e-16	8.84155e-15	2.76741e-12	1	1	1
RSP_2170	Phosphate transporter, Pit family	1518	39	0.0321252	1869	0.000175973	0.000682238	0.787303	0.999824	1	1
RSP_2171	transcriptional regulator, LysR family	906	24.5	0.0338398	1939.5	0.00510098	0.0146953	1	0.994899	1	1
RSP_2172	5,10-methylenetetrahydrofolate reductase (NAD(P))	867	32	0.046176	2246	0.198604	0.351206	1	0.801396	1	1
RSP_2173	hypothetical protein	546	4	0.00917431	118	5.24319e-07	3.02294e-06	0.0023458	0.999999	1	1
RSP_2174	Putative ABC transporter, inner membrane subunit	591	4	0.00845666	406.5	9.11187e-08	5.85725e-07	0.000407665	1	1	1
RSP_2175	ABC transporter, ATPase subunit	741	7.5	0.0126476	274	5.48766e-08	3.6427e-07	0.000245518	1	1	1
RSP_2176	Pseudo gene	1277	49	0.0479922	3452.5	0.210387	0.367828	1	0.789613	1	1
RSP_2177	DNA protecting protein DprA	1119	13.5	0.0150838	484	7.11897e-10	5.79096e-09	3.18503e-06	1	1	1
RSP_2178	DNA topoisomerase I	2655	1	0.000471032	25.5	4.73314e-50	1.76467e-47	2.11761e-46	1	1	1
RSP_2179	ABC glycine betaine/L-proline transporter, ATPase subunit, ProV	1029	51.5	0.0625759	3846.5	0.8542	1	1	0.1458	0.69321	1
RSP_2180	ABC glycine betaine/L-proline transporter, inner membrane subunit	855	46.5	0.068082	5396	0.941056	1	1	0.0589435	0.345627	1
RSP_2181	ABC glycine betaine/L-proline transporter, periplasmic substrate-binding subunit	927	72	0.097166	6802.5	0.999999	1	1	9.75671e-07	1.97518e-05	0.00436515
RSP_2182	transcriptional regulator, TetR family	585	30.5	0.0653105	2703.5	0.854232	1	1	0.145768	0.693794	1
RSP_2183	betaine aldehyde dehydrogenase	1452	55.5	0.0477625	7599.5	0.165039	0.301504	1	0.834961	1	1
RSP_2184	choline dehydrogenase	1647	68	0.0516325	3910	0.366726	0.579354	1	0.633274	1	1
RSP_2185	nuclease (SNase-like)	645	20	0.038835	505.5	0.0689446	0.142147	1	0.931055	1	1
RSP_7516	Pseudo gene	102	3	0.0365854	121	0.344308	0.551534	1	0.655692	1	1
RSP_2186	Transcriptional Regulator, MerR family	1386	75	0.0676895	5144.5	0.976589	1	1	0.0234107	0.169756	1
RSP_2187	multidrug efflux pump, Major Facilitator Superfamily ( MFS)	1221	42	0.0429887	2855	0.0654938	0.135846	1	0.934506	1	1
RSP_2188	hypothetical protein	354	15.5	0.0545775	1417	0.525722	0.77168	1	0.474278	1	1
RSP_2189	propionyl-CoA carboxylase carboxyltransferase subunit	1533	43	0.0350448	2468.5	0.00106312	0.00353373	1	0.998937	1	1
RSP_6040	hypothetical protein	348	25	0.0899281	2488	0.994765	1	1	0.00523543	0.0490027	1
RSP_7517	hypothetical protein	135	6	0.0560748	624	0.638791	0.889774	1	0.361209	1	1
RSP_2190	hypothetical protein	399	16	0.0501567	2786	0.435543	0.668022	1	0.564457	1	1
RSP_6221	hypothetical protein	228	3.5	0.0192308	442	0.00985789	0.0265688	1	0.990142	1	1
RSP_2191	biotin carboxyl carrier protein%3Bbiotin carboxylase	2001	53.5	0.0334166	2293	4.27394e-05	0.000186552	0.191216	0.999957	1	1
RSP_6041	hypothetical protein	444	22.5	0.0632022	1552	0.777176	1	1	0.222824	0.95673	1
RSP_2192	methylmalonyl-CoA mutase	2130	34.5	0.0202465	896	9.22809e-13	1.01192e-11	4.12865e-09	1	1	1
RSP_2193	putative aminomethyltransferase, tetrahydrofolate dependent	1134	44	0.0484581	2907.5	0.246893	0.420159	1	0.753107	1	1
RSP_2194	glycine cleavage system H protein (predicted)	357	10.5	0.0368421	745.5	0.0916481	0.182318	1	0.908352	1	1
RSP_2195	glycine dehydrogenase	2871	105.5	0.0459295	7923	0.0367995	0.0824855	1	0.9632	1	1
RSP_2196	3-hydroxyacyl-CoA dehydrogenase	2202	94.5	0.0536322	5438.5	0.461542	0.699269	1	0.538458	1	1
RSP_2197	acetyl-CoA acetyltransferase	1212	55	0.056701	2875	0.665384	0.914852	1	0.334616	1	1
RSP_2198	hypothetical protein	444	12.5	0.0351124	501	0.0484473	0.104058	1	0.951553	1	1
RSP_2199	putative acyl-CoA dehydrogenase	1776	88.5	0.0623239	6530	0.908711	1	1	0.0912889	0.494463	1
RSP_2200	transcriptional regulator, MerR family	396	19	0.0601266	1570.5	0.729301	0.971388	1	0.270699	1	1
RSP_2201	transcriptional regulator, MerR family	381	15.5	0.0508197	715.5	0.409884	0.635639	1	0.590116	1	1
RSP_2202	hypothetical protein	492	15	0.0380711	991	0.0910392	0.18151	1	0.908961	1	1
RSP_2203	uncharacterized protein, possibly involved in aromatic compounds catabolism	507	23.5	0.0580247	2261	0.642575	0.893653	1	0.357425	1	1
RSP_2204	multidrug efflux pump, MATE family	1335	45	0.0421743	3112	0.0433532	0.0943397	1	0.956647	1	1
RSP_2205	putative transmembrane protein	759	25	0.0411862	2020	0.0878204	0.175719	1	0.91218	1	1
RSP_2206	putative permease	921	27.5	0.0373134	2095.5	0.0170868	0.0429232	1	0.982913	1	1
RSP_2207	purine nucleoside phosphorylase	801	21	0.0327613	1531.5	0.00709241	0.0197335	1	0.992908	1	1
RSP_2208	nucleoside ABC transporter membrane protein	969	28.5	0.0367742	1235.5	0.012294	0.032072	1	0.987706	1	1
RSP_2209	nucleoside ABC transporter membrane protein	1095	46.5	0.0531429	4111.5	0.451846	0.687137	1	0.548154	1	1
RSP_2210	nucleoside ABC transporter ATP-binding protein	1578	55	0.0435816	3108	0.0502935	0.107559	1	0.949706	1	1
RSP_2211	nucleoside-binding protein	996	48	0.0603015	3516	0.799875	1	1	0.200125	0.88562	1
RSP_2212	putative acetyltransferase	483	13.5	0.0348837	1070.5	0.0394779	0.0872218	1	0.960522	1	1
RSP_2213	universal bacterial protein YeaZ	609	0	0	0	1.60713e-12	1.72017e-11	7.19031e-09	1	1	1
RSP_2214	Nitrogen-fixing NifU	561	0	0	0	1.33758e-11	1.31813e-10	5.98432e-08	1	1	1
RSP_2215	Pseudo gene	461	20.5	0.0555556	1614	0.557896	0.807514	1	0.442104	1	1
RSP_2216	branched-chain amino acid aminotransferase	864	42	0.0606936	4619.5	0.800071	1	1	0.199929	0.887385	1
RSP_2217	putative ring-cleavage extradiol dioxygenase	480	10.5	0.0273438	473	0.00580599	0.0165137	1	0.994194	1	1
RSP_2218	hypothetical protein	543	24	0.0551724	896	0.587946	0.839333	1	0.412054	1	1
RSP_2219	putative lipid A biosynthesis lauroyl acyltransferase	882	19.5	0.0276204	1309.5	0.000330022	0.00121524	1	0.99967	1	1
RSP_2220	putative flagellar motor switch protein (fliG)	1074	23	0.0267442	787	6.9102e-05	0.000289749	0.309162	0.999931	1	1
RSP_6042	hypothetical protein	156	9.5	0.0766129	1044	0.863183	1	1	0.136817	0.668254	1
RSP_2221	Adenylosuccinate lyase	1305	8	0.00767018	171	2.51069e-16	3.7072e-15	1.12328e-12	1	1	1
RSP_2222	putative hemolysin	255	7	0.0344828	261	0.13542	0.256833	1	0.86458	1	1
RSP_2223	AcrB/AcrD/AcrF multidrug efflux pump	3147	139	0.0552245	9259.5	0.608321	0.86073	1	0.391679	1	1
RSP_2224	multidrug efflux pump, membrane fusion protein (MFP) family	1167	37	0.039657	1657	0.0251004	0.0596702	1	0.9749	1	1
RSP_2225	hypothetical protein	672	13	0.0241636	587.5	0.000504258	0.00180628	1	0.999496	1	1
RSP_2226	Glycosidase	2085	56	0.0335933	2394.5	4.61894e-05	0.00020005	0.206651	0.999954	1	1
RSP_2227	ADP-glucose pyrophosphorylase	1230	25.5	0.0259146	736.5	7.68059e-06	3.73105e-05	0.034363	0.999992	1	1
RSP_2228	Pseudo gene	531	26.5	0.0623529	2363.5	0.774439	1	1	0.225561	0.961106	1
RSP_2229	Chemotaxis multidomain, CheB methylesterase/CheR, Methylase	3513	154.5	0.0549626	14053.5	0.572182	0.822604	1	0.427818	1	1
RSP_2230	response regulator receiver domain protein	354	19	0.0669014	2991	0.857764	1	1	0.142236	0.685	1
RSP_7518	hypothetical protein	141	2.5	0.0221239	64	0.0518877	0.110546	1	0.948112	1	1
RSP_2231	hypothetical protein	255	8.5	0.0418719	232.5	0.223671	0.386671	1	0.776329	1	1
RSP_2232	putative uracil-DNA glycosylase	1458	48	0.0411664	1978	0.0247958	0.0590716	1	0.975204	1	1
RSP_2234	putative DNA-binding protein	1221	46.5	0.0475947	2217.5	0.18043	0.324324	1	0.81957	1	1
RSP_2235	penicillin-binding protein, beta-lactamase class C	1014	16.5	0.0203202	665.5	6.59323e-07	3.76252e-06	0.00294981	0.999999	1	1
RSP_2236	transcriptional regulator, MarR family	468	28	0.0748663	2749.5	0.96446	1	1	0.03554	0.233833	1
RSP_2237	Membrane Fusion Protein (MFP) Family protein	1107	28	0.0316384	1789.5	0.00098042	0.00330301	1	0.99902	1	1
RSP_2238	multidrug efflux pump, Major facilitator superfamily (MFS)	1524	59.5	0.0487705	4178	0.201082	0.354888	1	0.798918	1	1
RSP_4340	tRNA-Tyr	84	0	0	0	0.0225531	0.0543364	1	0.977447	1	1
RSP_2239	tRNA/rRNA metyltransferase	786	38.5	0.0613057	3310	0.786004	1	1	0.213996	0.930437	1
RSP_2240	putative CoA-binding protein	447	15	0.0420168	682.5	0.184821	0.330491	1	0.815179	1	1
RSP_2241	phosphoribosyl-ATP pyrophosphatase	312	6.5	0.026	676.5	0.0163427	0.0413092	1	0.983657	1	1
RSP_2242	imidazole glycerol phosphate synthase subunit HisF	762	35.5	0.0581967	3267	0.674846	0.923603	1	0.325154	1	1
RSP_2243	1-(5-phosphoribosyl)-5-((5-phosphoribosylamino)methylideneamino) imidazole-4-carboxamide isomerase	720	20.5	0.0355903	1278	0.0191149	0.0471704	1	0.980885	1	1
RSP_2244	hypothetical protein	381	16	0.052459	1185.5	0.510846	0.755046	1	0.489154	1	1
RSP_2245	imidazole glycerol phosphate synthase subunit HisH	639	22.5	0.0440313	1320	0.153607	0.284688	1	0.846393	1	1
RSP_2246	imidazoleglycerol-phosphate dehydratase	588	26.5	0.056383	2754	0.59265	0.844432	1	0.40735	1	1
RSP_2247	translation elongation factor 2 (EF-2/EF-G)	2010	50	0.0310945	2111.5	6.66268e-06	3.2793e-05	0.0298088	0.999993	1	1
RSP_2249	multidrug (Tetracycline) efflux pump, Major facilitator superfamily (MFS)	1221	43	0.0440123	2040.5	0.0869915	0.174295	1	0.913008	1	1
RSP_2250	putative hydrolase or acyltransferase of alpha/beta superfamily	729	13.5	0.0231561	575	0.00011214	0.000450777	0.501715	0.999888	1	1
RSP_2251	3-oxoadipate enol-lactonase	789	30.5	0.048336	1433	0.261278	0.439128	1	0.738722	1	1
RSP_2252	Threonine dehydratase	978	40.5	0.0517903	2921.5	0.389542	0.608524	1	0.610458	1	1
RSP_2253	putative hydrolase or acyltransferase	825	34	0.0515933	1914.5	0.425052	0.655301	1	0.574948	1	1
RSP_2254	ABC efflux transporter, fused ATPase and inner membrane subunits	1737	76.5	0.0550756	4832	0.561703	0.81145	1	0.438297	1	1
RSP_2255	acyl-CoA synthase	1890	76	0.0502646	4797	0.269321	0.449942	1	0.730679	1	1
RSP_2256	D-tyrosyl-tRNA deacylase	438	16	0.0457143	1227.5	0.286893	0.474164	1	0.713107	1	1
RSP_2257	putative Fructokinase	921	36.5	0.0495251	3582	0.291808	0.48122	1	0.708192	1	1
RSP_2258	phosphoribosylaminoimidazole-succinocarboxamide synthase	960	38	0.0494792	2414	0.313996	0.51196	1	0.686004	1	1
RSP_2259	Transmembrane protein	438	5.5	0.0157143	212.5	0.000115539	0.000463608	0.516923	0.999884	1	1
RSP_2260	hypothetical protein	1098	45.5	0.0518223	2422	0.383715	0.60131	1	0.616285	1	1
RSP_2261	Antifreeze protein, type I	1110	47	0.0529279	5356	0.46963	0.707925	1	0.53037	1	1
RSP_7519	hypothetical protein	189	1	0.00662252	45	0.00212863	0.00664584	1	0.997871	1	1
RSP_2262	hypothetical protein	639	15.5	0.0303327	510.5	0.00523088	0.0149923	1	0.994769	1	1
RSP_2263	Protein of unknown function (DUF2927)	966	39.5	0.0511658	3253	0.360835	0.57288	1	0.639165	1	1
RSP_2264	Tellurite resistance protein	1191	66	0.069255	6601.5	0.979986	1	1	0.0200142	0.149989	1
RSP_2265	5-bromo-4-chloroindolyl phosphate hydrolysis protein	879	28	0.0398293	1763.5	0.0495985	0.106276	1	0.950401	1	1
RSP_7520	hypothetical protein	90	2	0.0277778	44	0.244225	0.416888	1	0.755775	1	1
RSP_2266	Pseudouridine synthase, (predicted)	1527	61	0.049959	3786.5	0.279402	0.463838	1	0.720598	1	1
RSP_2267	cytosine/adenosine deaminase	453	0.5	0.00137741	8.5	1.61819e-09	1.24824e-08	7.23976e-06	1	1	1
RSP_2268	metallo Beta lactamase superfamily	693	37.5	0.0675676	1495.5	0.913839	1	1	0.0861606	0.471827	1
RSP_6222	hypothetical protein	657	13.5	0.0257143	716	0.000767151	0.0026341	1	0.999233	1	1
RSP_6043	aspartyl/glutamyl-tRNA(Asn/Gln) amidotransferase subunit C	288	0	0	0	2.6913e-06	1.41658e-05	0.0120409	0.999997	1	1
RSP_2270	aspartyl/glutamyl-tRNA(Asn/Gln) amidotransferase subunit A	1476	0	0	0	2.65026e-29	1.44601e-27	1.18572e-25	1	1	1
RSP_2271	hypothetical protein	801	15	0.0234009	808	9.78089e-05	0.00039854	0.437597	0.999902	1	1
RSP_2272	N-acetylmuramoyl-L-alanine amidase, family 2	672	7	0.0130112	293.5	6.09185e-07	3.48975e-06	0.00272549	0.999999	1	1
RSP_4342	Pseudo gene	398	1	0.00314465	19.5	3.82773e-07	2.26225e-06	0.00171253	1	1	1
RSP_2273	putative anaerobic phenylacetate CoA ligase	1215	25	0.0257467	852.5	1.14417e-05	5.45158e-05	0.0511904	0.999989	1	1
RSP_2274	amino acid/amide ABC transporter ATP-binding protein 2, HAAT family	831	26.5	0.0398496	1309.5	0.0456663	0.0987009	1	0.954334	1	1
RSP_2275	amino acid/amide ABC transporter substrate-binding protein, HAAT family	1290	41	0.0397287	1420	0.0197628	0.0485818	1	0.980237	1	1
RSP_2276	amino acid/amide ABC transporter membrane protein 2, HAAT family	1077	27	0.0313589	1101	0.000989564	0.00332381	1	0.99901	1	1
RSP_2277	amino acid/amide ABC transporter membrane protein 1, HAAT family	990	17.5	0.022096	882	3.68717e-06	1.88962e-05	0.0164964	0.999996	1	1
RSP_7521	hypothetical protein	153	1.5	0.0121951	23.5	0.00845738	0.0231569	1	0.991543	1	1
RSP_2278	amino acid/amide ABC transporter ATP-binding protein 1, HAAT family	840	22	0.0327381	1201.5	0.00586177	0.0166617	1	0.994138	1	1
RSP_2279	Long chain acyl-CoA synthetase	1962	36	0.0229299	1772.5	6.51565e-10	5.31953e-09	2.9151e-06	1	1	1
RSP_2280	PAS sensor hybrid histidine kinase	1923	66	0.042885	4130.5	0.0250284	0.0595623	1	0.974972	1	1
RSP_2281	two-component trancriptional regulator, winged helix family	708	32.5	0.0574205	2067	0.640131	0.891362	1	0.359869	1	1
RSP_2282	Chromate efflux pump, ChrA	1179	25	0.0265111	951.5	2.6609e-05	0.000119407	0.119049	0.999973	1	1
RSP_2283	SSU ribosomal protein S4P	621	0	0	0	9.20187e-13	1.01652e-11	4.11692e-09	1	1	1
RSP_2284	histidinol phosphate aminotransferase apoenzyme	1086	19.5	0.0224654	859.5	1.8091e-06	9.81079e-06	0.0080939	0.999998	1	1
RSP_6215	prephenate dehydrogenase	936	14.5	0.019385	422.5	8.19917e-07	4.63756e-06	0.00366831	0.999999	1	1
RSP_2285	hypothetical protein	858	26.5	0.0386297	2544.5	0.0306302	0.0711893	1	0.96937	1	1
RSP_2286	hypothetical protein	996	28.5	0.035804	1456	0.00785514	0.021627	1	0.992145	1	1
RSP_2287	ChaC-like protein	549	15.5	0.0353075	820	0.0335581	0.0764844	1	0.966442	1	1
RSP_2288	hypothetical protein	1176	33.5	0.0356383	2645	0.00396874	0.0116971	1	0.996031	1	1
RSP_2289	flagellar motor protein	1578	48	0.0380349	3583.5	0.00480195	0.0139054	1	0.995198	1	1
RSP_2291	Transposase	501	3.5	0.00872818	203	4.47076e-07	2.62496e-06	0.00200022	1	1	1
RSP_2292	Pseudo gene	539	2.5	0.00580046	69	1.20603e-08	8.61943e-08	5.39576e-05	1	1	1
RSP_2293	Chaperonin clpA/B	2316	40.5	0.0218683	1600.5	2.0236e-12	2.1454e-11	9.05357e-09	1	1	1
RSP_2294	putative hydroxyacylglutathione hydrolase (glyoxalase II) (GLX II) protein	768	40.5	0.0659609	2137	0.897651	1	1	0.102349	0.537451	1
RSP_2295	hypothetical protein	789	2.5	0.00396197	42.5	3.61506e-13	4.13651e-12	1.61738e-09	1	1	1
RSP_2296	ATP synthase F1 subcomplex delta subunit	561	0	0	0	1.33758e-11	1.31813e-10	5.98432e-08	1	1	1
RSP_2297	ATP synthase F1 subcomplex alpha subunit	1539	0	0	0	1.54238e-30	9.71919e-29	6.90063e-27	1	1	1
RSP_2298	ATP synthase subunit C	870	0	0	0	1.39503e-17	2.31162e-16	6.24136e-14	1	1	1
RSP_2299	ATP synthase subunit B	1428	0	0	0	2.20574e-28	1.12142e-26	9.86849e-25	1	1	1
RSP_2300	ATP synthase F1 subcomplex epsilon subunit	399	0	0	0	1.88192e-08	1.32803e-07	8.4197e-05	1	1	1
RSP_2301	Phosphoribosyl pyrophosphate synthetase	1020	0	0	0	1.73172e-20	3.70704e-19	7.7477e-17	1	1	1
RSP_2302	L-threonine aldolase	1026	32	0.0390244	2002.5	0.0280301	0.0657612	1	0.97197	1	1
RSP_2303	hypothetical protein	462	19	0.0513514	1662.5	0.461616	0.699143	1	0.538384	1	1
RSP_2304	FMN adenylyltransferase %3Briboflavin kinase	921	0	0	0	1.41796e-18	2.5684e-17	6.34395e-15	1	1	1
RSP_2305	MaoC family protein	444	13.5	0.0379213	1049.5	0.0813685	0.164576	1	0.918631	1	1
RSP_2306	putative HAD superfamily protein	894	0	0	0	4.57333e-18	7.9926e-17	2.04611e-14	1	1	1
RSP_2307	putative manganese-dependent inorganic pyrophosphatase	918	0	0	0	1.67616e-18	3.01171e-17	7.49915e-15	1	1	1
RSP_2308	Pseudo gene	114	3	0.0326087	218.5	0.258659	0.436036	1	0.741341	1	1
RSP_2309	hypothetical protein	987	46	0.0583016	3285.5	0.725125	0.966689	1	0.274875	1	1
RSP_2310	Chaperonin Cpn10 (GroES)	288	0	0	0	2.6913e-06	1.41658e-05	0.0120409	0.999997	1	1
RSP_2311	chaperonin GroEL	1644	0	0	0	1.34803e-32	9.88705e-31	6.0311e-29	1	1	1
RSP_2312	hypothetical protein	576	0	0	0	7.24312e-12	7.28219e-11	3.24057e-08	1	1	1
RSP_2313	2-hydroxyacid dehydrogenase	987	30	0.0380228	2806	0.0223602	0.0539006	1	0.97764	1	1
RSP_2314	oxidoreductase, Chromogranin/secretogranin	819	20	0.0305344	1297.5	0.00274414	0.00842064	1	0.997256	1	1
RSP_2315	hypothetical protein	306	4	0.0163934	275.5	0.00261596	0.00804937	1	0.997384	1	1
RSP_2316	D-amino acid dehydrogenase	1242	32	0.0321932	2109.5	0.000678431	0.00237133	1	0.999322	1	1
RSP_2317	Iron-containing alcohol dehydrogenase	1146	57	0.0622271	6520.5	0.871886	1	1	0.128114	0.635456	1
RSP_2318	putative Aldehyde dehydrogenase	1389	56	0.050405	5439.5	0.314647	0.512835	1	0.685353	1	1
RSP_2319	Glutamine synthetase class-I	1380	47	0.0425725	3302.5	0.0462037	0.099718	1	0.953796	1	1
RSP_2320	TRAP-T family transporter, periplasmic binding protein	1038	48	0.0578313	3471	0.708874	0.953836	1	0.291126	1	1
RSP_2321	Putative TRAP-T family transporter, DctM (12TMs) subunit	1326	43	0.040566	2260	0.025153	0.0597634	1	0.974847	1	1
RSP_2322	TRAP-T family transporter, DctQ (4TMs) subunit	507	21.5	0.0530864	1618.5	0.472241	0.710665	1	0.527759	1	1
RSP_2323	putative N-formylglutamate amidohydrolase	780	29.5	0.0472756	2513.5	0.224492	0.387641	1	0.775508	1	1
RSP_2324	transcriptional regulator, RpiR family	867	28.5	0.0411255	1414	0.0590986	0.123902	1	0.940901	1	1
RSP_2325	cell elongation-specific peptidoglycan biosynthesis regulator RodA	1140	0	0	0	8.19581e-23	2.26346e-21	3.66681e-19	1	1	1
RSP_2326	peptidoglycan glycosyltransferase	1947	0.5	0.00032113	5.5	1.96458e-38	2.25373e-36	8.78955e-35	1	1	1
RSP_2327	hypothetical protein	540	1	0.00231481	168.5	8.89606e-10	7.10732e-09	3.9801e-06	1	1	1
RSP_2328	rod shape-determining protein MreC	903	0	0	0	3.09535e-18	5.49547e-17	1.38486e-14	1	1	1
RSP_2329	rod shape-determining protein MreB	1038	1	0.00120482	18	3.85523e-19	7.3086e-18	1.72483e-15	1	1	1
RSP_6044	putative Serine/alanine racemase VanTc3	957	25.5	0.0333333	1406.5	0.00332564	0.00996578	1	0.996674	1	1
RSP_2330	2-isopropylmalate synthase	1590	67	0.052673	6540	0.433891	0.666172	1	0.566109	1	1
RSP_2331	PpaZ	459	6	0.0163488	173.5	0.000206056	0.000786599	0.921894	0.999794	1	1
RSP_2332	hypothetical protein	1506	89	0.0739203	10817	0.998365	1	1	0.00163471	0.0174551	1
RSP_2333	NAD(+) synthase	1665	0	0	0	5.84033e-33	4.50511e-31	2.61296e-29	1	1	1
RSP_2334	6-phosphofructokinase	945	30	0.0397351	2520	0.0418559	0.0915714	1	0.958144	1	1
RSP_2335	trp repressor binding protein WrbA, putative	594	13.5	0.0283613	414	0.00348917	0.010407	1	0.996511	1	1
RSP_6045	hypothetical protein	240	16	0.0833333	1502	0.966998	1	1	0.0330018	0.220373	1
RSP_2336	Peptidase family M48	732	28	0.0477816	2752	0.280571	0.465089	1	0.719429	1	1
RSP_2337	hypothetical protein	252	5	0.0247525	151.5	0.0348397	0.078883	1	0.96516	1	1
RSP_2338	PRC-barrel domain-containing protein	363	11	0.0378007	522	0.131125	0.250066	1	0.868875	1	1
RSP_2339	hypothetical protein	579	24.5	0.0529158	1544.5	0.462078	0.69937	1	0.537922	1	1
RSP_2340	SSU ribosomal protein S12P methylthiotransferase	1368	59.5	0.0543876	4378	0.516705	0.760691	1	0.483295	1	1
RSP_2341	aspartate/tyrosine/aromatic aminotransferase	1179	63	0.0668081	5542	0.958683	1	1	0.0413175	0.265977	1
RSP_2342	xanthine phosphoribosyltransferase	504	33.5	0.0829208	3285	0.991827	1	1	0.00817327	0.0707296	1
RSP_2343	Putative threonine efflux protein, RhtB family	615	23	0.0468432	1978.5	0.272454	0.454327	1	0.727546	1	1
RSP_2344	Enoyl-(acyl-carrier-protein) reductase (NADH)	825	0	0	0	1.09808e-16	1.69407e-15	4.9128e-13	1	1	1
RSP_2345	Pyridoxamine 5'-phosphate oxidase	603	10	0.0207039	322	0.000205858	0.000786514	0.921008	0.999794	1	1
RSP_2346	cold-shock DNA-binding protein family	543	52	0.11954	5452	1	1	1	4.60045e-08	1.10658e-06	0.000205824
RSP_2347	hypothetical protein	462	21.5	0.0581081	1894.5	0.64023	0.891222	1	0.35977	1	1
RSP_4313	tRNA-Pro	77	0	0	0	0.0333219	0.076374	1	0.966678	1	1
RSP_2348	hypothetical protein	795	37.5	0.0590551	1709	0.710413	0.955045	1	0.289587	1	1
RSP_6223	hypothetical protein	162	8	0.0615385	589.5	0.726006	0.967288	1	0.273994	1	1
RSP_2349	hypothetical protein	633	26	0.0512821	1100.5	0.433543	0.666096	1	0.566457	1	1
RSP_2350	hypothetical protein	465	25	0.0673854	3930.5	0.888553	1	1	0.111447	0.578438	1
RSP_2351	hypothetical protein	2010	61.5	0.0382463	2683	0.00151568	0.00490322	1	0.998484	1	1
RSP_2352	putative terminase large subunit / phage terminase	1611	31	0.0240497	2118.5	7.55989e-08	4.93046e-07	0.00033823	1	1	1
RSP_2353	phage terminase, small subunit, putative, P27 family	396	10.5	0.0332278	343.5	0.0418299	0.091604	1	0.95817	1	1
RSP_6046	phage head-tail adaptor, putative, SPP1 family	315	10	0.0398406	330	0.195329	0.346512	1	0.804671	1	1
RSP_6047	hypothetical protein	417	12	0.036036	609	0.0834688	0.167989	1	0.916531	1	1
RSP_2354	phage protein, HK97 gp10 family	423	16.5	0.0486726	633	0.336024	0.540587	1	0.663976	1	1
RSP_7522	hypothetical protein	312	25.5	0.102	2183.5	0.998766	1	1	0.00123406	0.0136325	1
RSP_2356	hypothetical protein	1449	140	0.120794	16626	1	1	1	0	0	0
RSP_2355	HNH nuclease / Probable phage PHI-105 holin-like protein	351	44.5	0.158363	4593	1	1	1	9.40696e-11	3.09461e-09	4.20868e-07
RSP_2357	hypothetical protein	597	25.5	0.0534591	1430.5	0.482098	0.721856	1	0.517902	1	1
RSP_2358	putative phage phi-C31 gp36-like protein / Major capsid protein, HK97 family	1536	34	0.0276873	1795	4.99947e-06	2.51322e-05	0.0223676	0.999995	1	1
RSP_2359	Protein of unknown function (DUF3356)	321	5.5	0.0214008	161	0.00486325	0.0140739	1	0.995137	1	1
RSP_2360	putative head portal protein, HK97 family	1194	33.5	0.0350418	1630	0.00279796	0.00857991	1	0.997202	1	1
RSP_2361	putative integrase/resolvase recombinase protein phage-related integrase	1818	173.5	0.119326	19463.5	1	1	1	0	0	0
RSP_2362	transcriptional regulator, GntR family	783	40.5	0.0645933	4439	0.872562	1	1	0.127438	0.632803	1
RSP_2363	Short-chain dehydrogenase/reductase	765	20.5	0.0335516	909.5	0.00838275	0.0229666	1	0.991617	1	1
RSP_2364	L-fuculose phosphate aldolase (Class II)	657	23.5	0.0447619	1060.5	0.169232	0.307783	1	0.830768	1	1
RSP_2365	monosaccharide ABC transporter substrate-binding protein, CUT2 family	963	28	0.0363165	1385	0.0133622	0.034417	1	0.986638	1	1
RSP_2366	monosaccharide ABC transporter ATP-binding protein, CUT2 family	1509	32	0.026512	1229.5	2.11557e-06	1.13083e-05	0.00946504	0.999998	1	1
RSP_2368	monosaccharide ABC transporter membrane protein, CUT2 family	1011	19	0.0234858	1005	1.31269e-05	6.21479e-05	0.0587298	0.999987	1	1
RSP_2367	monosaccharide ABC transporter membrane protein, CUT2 family	978	17.5	0.0223785	958.5	5.21497e-06	2.59819e-05	0.0233318	0.999995	1	1
RSP_2370	putative sugar kinase	951	30.5	0.0400788	1489	0.0376077	0.0837098	1	0.962392	1	1
RSP_2371	3-oxoacyl-(acyl-carrier protein) reductase / Short-chain dehydrogenase/reductase SDR	747	14	0.0234506	362	0.000173394	0.000674579	0.775766	0.999827	1	1
RSP_2372	aldehyde dehydrogenase (NAD-dependent)	1419	21	0.0185022	949.5	9.45693e-10	7.50183e-09	4.23103e-06	1	1	1
RSP_2373	Putative Transporter, Major facilitator superfamily (MFS)	1170	19	0.0202991	563.5	1.66351e-07	1.03082e-06	0.000744255	1	1	1
RSP_2374	hypothetical protein	525	19	0.0453461	1240	0.248558	0.422512	1	0.751442	1	1
RSP_2375	hypothetical protein	1446	57.5	0.0497405	4175	0.253203	0.428778	1	0.746797	1	1
RSP_2376	2-amino-3-ketobutyrate coenzyme A ligase	1191	44	0.04617	2593.5	0.151504	0.281257	1	0.848496	1	1
RSP_2377	L-threonine 3-dehydrogenase	1026	46.5	0.0567073	2147.5	0.630416	0.881125	1	0.369584	1	1
RSP_7523	hypothetical protein	87	0.5	0.00724638	5	0.0213299	0.0518923	1	0.97867	1	1
RSP_2378	putative fatty acid beta hydroxylase (cytochrome P450)	1323	20.5	0.0193579	966.5	5.36309e-09	3.95949e-08	2.39945e-05	1	1	1
RSP_2379	hypothetical protein	255	3.5	0.0172414	72	0.00411359	0.0120683	1	0.995886	1	1
RSP_2380	Catalase	2133	33.5	0.0196251	1762	2.88824e-13	3.3304e-12	1.2922e-09	1	1	1
RSP_6048	hypothetical protein	513	10.5	0.0255474	428.5	0.00244821	0.00756442	1	0.997552	1	1
RSP_2381	3-methyladenine DNA glycosylase	555	13	0.0293454	462	0.00905379	0.0246691	1	0.990946	1	1
RSP_6049	hypothetical protein	162	4.5	0.0346154	138	0.160882	0.295964	1	0.839118	1	1
RSP_2382	Protein of unknown function (DUF3618)	1110	17	0.0191441	719	1.17126e-07	7.39102e-07	0.000524023	1	1	1
RSP_2383	putative integral membrane protein	402	9.5	0.0295031	467	0.0180469	0.0448318	1	0.981953	1	1
RSP_6050	hypothetical protein	825	10	0.0151745	337.5	2.2663e-07	1.38706e-06	0.00101394	1	1	1
RSP_2384	putative stress protein (general stress protein 26)	498	8.5	0.0213568	238.5	0.000588747	0.0020708	1	0.999411	1	1
RSP_2385	hypothetical protein	363	14.5	0.0498282	1019	0.383217	0.60074	1	0.616783	1	1
RSP_6224	hypothetical protein	534	28.5	0.0665888	1696	0.869067	1	1	0.130933	0.64586	1
RSP_2386	methylthioribose-1-phosphate isomerase	1095	55	0.0628571	4695	0.883412	1	1	0.116588	0.59477	1
RSP_2387	hypothetical protein	435	20.5	0.0590778	1313.5	0.665545	0.914512	1	0.334455	1	1
RSP_2388	NTP pyrophosphohydrolase	501	17.5	0.0436409	1203.5	0.175164	0.316256	1	0.824836	1	1
RSP_2389	putative glutathione peroxidase	531	15.5	0.0364706	716.5	0.0464619	0.100178	1	0.953538	1	1
RSP_2390	putative Acetoin utilization protein	1128	26.5	0.0293792	901.5	0.00017707	0.000684713	0.792213	0.999823	1	1
RSP_2391	2'-5' RNA ligase	555	8.5	0.0191874	343	0.000108361	0.000437156	0.484806	0.999892	1	1
RSP_2392	putative membrane protein, similar to periplasmic nitrate reductase NnuR	558	10.5	0.0235426	527	0.00075625	0.00260066	1	0.999244	1	1
RSP_2394	putative 3-deoxy-D-manno-octulosonic-acid transferase (KDO transferase)	1224	0	0	0	1.84841e-24	6.03634e-23	8.26979e-21	1	1	1
RSP_2395	BCCP, cytochrome c peroxidase	1044	55.5	0.0663876	4354	0.936132	1	1	0.0638677	0.368702	1
RSP_2396	hypothetical protein	1002	45.5	0.0567332	3752.5	0.630423	0.880859	1	0.369577	1	1
RSP_2397	ABC putrescine transporter, periplasmic substrate-binding subunit	1020	76	0.0931373	7836	0.999997	1	1	2.54847e-06	4.77065e-05	0.0114018
RSP_2398	ABC putrescine transporter, inner membrane subunit	801	33.5	0.0522621	3426.5	0.422371	0.652291	1	0.577629	1	1
RSP_2399	ABC putrescine transporter, inner membrane subunit	894	50.5	0.0705307	6247.5	0.969083	1	1	0.0309169	0.210216	1
RSP_2400	ABC putrescine transporter, ATPase subunit	1065	33.5	0.0393655	2425	0.0235484	0.0564303	1	0.976452	1	1
RSP_2401	putative 6-aminohexanoate-cyclic-dimer hydrolase	1458	39.5	0.0338765	3171.5	0.000544402	0.00193306	1	0.999456	1	1
RSP_2402	Putative TonB dependent Vitamin B12 outer membrane receptor	1836	97	0.0660763	7085	0.977809	1	1	0.0221909	0.163293	1
RSP_2403	ABC cobalamin/Fe3+-siderophore transporter, periplasmic substrate-binding subunit	861	38	0.0551524	2408	0.584831	0.836221	1	0.415169	1	1
RSP_2404	ABC cobalamin/Fe3+-siderophore transporter, inner membrane subunit	990	23	0.0290404	1169	0.000483103	0.00173886	1	0.999517	1	1
RSP_2405	ABC cobalamin/Fe3+-siderophore transporter, ATPase subunit	753	23	0.0381426	1224	0.0436194	0.0948267	1	0.956381	1	1
RSP_2406	hypothetical protein	660	22	0.0416667	1302	0.116425	0.225199	1	0.883575	1	1
RSP_2407	periplasmic sensor hybrid histidine kinase	1728	40	0.0289436	1305	4.36039e-06	2.20933e-05	0.0195084	0.999996	1	1
RSP_2408	hypothetical protein	321	11	0.0428016	845	0.258218	0.435951	1	0.741782	1	1
RSP_2409	ribosomal large subunit pseudouridine synthase D	1050	40.5	0.0482143	2849	0.223151	0.38607	1	0.776849	1	1
RSP_2410	RNA polymerase, sigma 32 subunit, RpoH	897	19	0.0264993	1764	0.000237663	0.000896547	1	0.999762	1	1
RSP_2411	methylase involved in ubiquinone/menaquinone biosynthesis	816	27.5	0.0421779	1968.5	0.0830063	0.167133	1	0.916994	1	1
RSP_2412	Oligoendopeptidase F	1821	93.5	0.064173	9334	0.950166	1	1	0.0498337	0.307525	1
RSP_2413	DNA ligase	1602	38	0.0296412	2461.5	1.7132e-05	7.94287e-05	0.0766487	0.999983	1	1
RSP_2414	putative exonuclease, DNA ligase-associated	1152	17.5	0.0189805	944	3.29217e-08	2.25216e-07	0.000147292	1	1	1
RSP_2415	hypothetical protein	1413	78	0.0689655	5148.5	0.985464	1	1	0.0145363	0.115516	1
RSP_2416	hypothetical protein	951	51.5	0.0676741	3683	0.94539	1	1	0.0546095	0.326635	1
RSP_2417	transglutaminase-like enzyme, predicted cysteine protease	810	33	0.0509259	1950	0.396878	0.618256	1	0.603122	1	1
RSP_2420	putative proteasome-type protease	726	30.5	0.0525862	2095.5	0.440837	0.673142	1	0.559163	1	1
RSP_2418	putative Esterase/lipase/thioesterase	954	31	0.0405759	1773	0.0516442	0.110132	1	0.948356	1	1
RSP_2419	putative sterol carrier protein	285	15	0.0660793	1225.5	0.826886	1	1	0.173114	0.795188	1
RSP_2421	hypothetical protein	573	23	0.0501089	2179	0.397856	0.619564	1	0.602144	1	1
RSP_2422	putative ATP-dependent helicase, MgpS	2868	131	0.0571055	13987.5	0.745576	0.987188	1	0.254424	1	1
RSP_2423	heat shock protein Hsp15	297	12	0.0506329	573.5	0.476578	0.714787	1	0.523422	1	1
RSP_2424	ferredoxin II	339	2	0.00738007	177	3.74379e-05	0.000165185	0.167497	0.999963	1	1
RSP_2425	transcriptional regulator, CarD family	510	0.5	0.00122549	15.5	1.31595e-10	1.15897e-09	5.88755e-07	1	1	1
RSP_2427	cobalamin-5'-phosphate synthase	750	0.5	0.000833333	8.5	2.9476e-15	3.92487e-14	1.31876e-11	1	1	1
RSP_2428	nicotinate-nucleotide-dimethylbenzimidazole phosphoribosyltransferase	1017	2	0.00246002	62	2.31961e-17	3.76012e-16	1.03779e-13	1	1	1
RSP_2429	Kef-type potassium/proton antiporter, CPA2 family	1869	24.5	0.016388	821	2.88148e-14	3.62127e-13	1.28917e-10	1	1	1
RSP_6052	hypothetical protein	2877	64.5	0.0280313	4908.5	6.14785e-10	5.03764e-09	2.75055e-06	1	1	1
RSP_2430	hypothetical protein	693	24.5	0.0441441	1030.5	0.145908	0.272792	1	0.854092	1	1
RSP_2431	O-acetylhomoserine sulfhydrylase	1293	85	0.0821256	10436.5	0.99992	1	1	8.00047e-05	0.00116215	0.357941
RSP_2432	hypothetical protein	348	8.5	0.0305755	309	0.0323904	0.0745446	1	0.96761	1	1
RSP_2433	Chemotaxis response regulator, CheY2	387	22.5	0.0728155	2956.5	0.920623	1	1	0.0793771	0.441708	1
RSP_2434	Putative MCP methyltransferase, CheR1	918	28	0.0381471	1617.5	0.0279742	0.0656989	1	0.972026	1	1
RSP_2435	Putative chemotaxis scaffold protein, CheW1	459	17.5	0.0476839	812	0.298037	0.489867	1	0.701963	1	1
RSP_2436	Chemotaxis histidine protein kinase, CheA1	2061	51	0.0309278	2453.5	4.34641e-06	2.20474e-05	0.0194458	0.999996	1	1
RSP_2437	chemotaxis response regulator, CheY1	369	6.5	0.0220339	381	0.00332908	0.00996942	1	0.996671	1	1
RSP_2438	Putative CheX protein	285	2.5	0.0110132	44	0.000312971	0.00115722	1	0.999687	1	1
RSP_2439	putative chemotaxis protein, CheD	600	16	0.0333333	1631	0.021645	0.0524878	1	0.978355	1	1
RSP_2440	Methyl accepting chemotaxis protein	2313	43.5	0.0235008	2128	3.3166e-11	3.14375e-10	1.48385e-07	1	1	1
RSP_2441	methyl-accepting chemotaxis sensory transducer	1662	24	0.0180451	1198.5	1.76915e-11	1.71324e-10	7.91518e-08	1	1	1
RSP_2442	Methyl accepting chemotaxis protein, McpB	1683	23.5	0.0174462	1032.5	2.87604e-12	3.00641e-11	1.28674e-08	1	1	1
RSP_2443	putative Chemotaxis response regulator, CheY5	369	9.5	0.0322034	1265	0.0392731	0.0869411	1	0.960727	1	1
RSP_2444	hypothetical protein	330	6	0.0227273	239	0.010111	0.0271367	1	0.989889	1	1
RSP_2445	putative Alpha amylase	2007	51	0.0317757	2202	1.28651e-05	6.09729e-05	0.0575584	0.999987	1	1
RSP_2446	trehalose synthase	3309	76.5	0.0289006	2796	1.70998e-10	1.47978e-09	7.65045e-07	1	1	1
RSP_2448	1,4-alpha-glucan branching enzyme (Glycogen branching enzyme)	2187	73.5	0.042024	3456.5	0.00997847	0.0268453	1	0.990022	1	1
RSP_2449	Putative glycosyl hydrolase	2067	38.5	0.023291	1730	2.54348e-10	2.16753e-09	1.13795e-06	1	1	1
RSP_2450	maltooligosyl trehalose hydrolase	1779	31.5	0.0221363	1580	8.94491e-10	7.12091e-09	4.00195e-06	1	1	1
RSP_2451	putative 4-alpha-glucanotransferase	1818	50	0.0343879	2745.5	0.00024479	0.000920328	1	0.999755	1	1
RSP_2452	maltooligosyl trehalose synthase	2616	52.5	0.0250956	2245	3.26911e-11	3.10531e-10	1.4626e-07	1	1	1
RSP_2453	putative oxidoreductase (NAD/NADP dependent)	666	21.5	0.0404135	2389	0.0747817	0.152773	1	0.925218	1	1
RSP_2454	amidophosphoribosyltransferase	1464	36.5	0.0311433	2016.5	8.53131e-05	0.000350819	0.381691	0.999915	1	1
RSP_2455	putative Colicin V production protein, dedE	615	20	0.0407332	2892.5	0.107596	0.210579	1	0.892404	1	1
RSP_2456	DNA replication and repair protein RadA	1359	33	0.0303588	2280.5	0.000119095	0.000476594	0.532832	0.999881	1	1
RSP_2457	putative paraquat-inducible protein A	426	15.5	0.0455882	1273	0.246344	0.419704	1	0.753656	1	1
RSP_2458	ABC transporter, ATPase subunit	747	26	0.0435511	1710	0.142905	0.268636	1	0.857095	1	1
RSP_2459	ABC transporter, inner membrane subunit	783	25.5	0.0406699	1385.5	0.0619701	0.129256	1	0.93803	1	1
RSP_2460	alanine racemase	1050	16.5	0.0196429	557	2.35268e-07	1.436e-06	0.00105259	1	1	1
RSP_2461	3-oxoacyl-(acyl-carrier-protein) reductase	738	0	0	0	5.14806e-15	6.69548e-14	2.30324e-11	1	1	1
RSP_2463	acyl carrier protein	234	2.5	0.0132979	108.5	0.00194825	0.00613837	1	0.998052	1	1
RSP_2464	3-oxoacyl-(acyl-carrier-protein) synthase II	1263	0	0	0	3.28136e-25	1.12067e-23	1.46808e-21	1	1	1
RSP_2465	hypothetical protein	1179	26.5	0.0281018	1444	5.57681e-05	0.000237399	0.249506	0.999944	1	1
RSP_2466	hypothetical protein	405	5	0.0154799	274	0.000356381	0.00130478	1	0.999644	1	1
RSP_2467	Putative large terminase	1299	11.5	0.0110683	400.5	6.7257e-14	8.19912e-13	3.00908e-10	1	1	1
RSP_2468	putative portal protein	1176	9.5	0.0101064	307.5	2.09891e-13	2.45183e-12	9.39052e-10	1	1	1
RSP_2469	hypothetical protein	234	2	0.0106383	47.5	0.00194825	0.00613837	1	0.998052	1	1
RSP_2470	prohead peptidase	564	3	0.00663717	167	3.67244e-08	2.48195e-07	0.000164305	1	1	1
RSP_2471	putative phage phi-C31 gp36 major capsid-like protein	1197	14.5	0.0151515	646.5	2.09026e-10	1.78811e-09	9.35182e-07	1	1	1
RSP_2472	phage conserved hypothetical protein, phiE125 gp8 family	600	2.5	0.00520833	57.5	9.65462e-10	7.64509e-09	4.31948e-06	1	1	1
RSP_6053	putative phage tail-head adaptor	336	5	0.0186567	191.5	0.00319743	0.00965271	1	0.996803	1	1
RSP_6054	hypothetical protein	399	2	0.00626959	91	3.50223e-06	1.80935e-05	0.015669	0.999996	1	1
RSP_2473	phage major tail protein, TP901-1 family	414	2.5	0.00753012	73	1.8298e-06	9.89909e-06	0.00818654	0.999998	1	1
RSP_2474	phage conserved hypothetical protein	519	4	0.00963855	110.5	1.39942e-06	7.6634e-06	0.006261	0.999999	1	1
RSP_2475	putative phage tail minor protein	651	8	0.0153551	193	4.86658e-06	2.45469e-05	0.0217731	0.999995	1	1
RSP_2476	TIGR02217 family protein	633	9.5	0.0187377	398	2.86829e-05	0.000127816	0.128328	0.999971	1	1
RSP_2477	phage conserved hypothetical protein	885	11.5	0.0162659	348	1.16102e-07	7.33673e-07	0.000519441	1	1	1
RSP_2478	putative phage cell wall peptidase, NlpC/P60 family	441	5	0.0141643	312	0.000101774	0.000411698	0.455338	0.999898	1	1
RSP_2479	putative phage host specificity protein	3891	44.5	0.0142949	2327.5	1.78539e-31	1.2289e-29	7.98785e-28	1	1	1
RSP_2480	hypothetical protein	414	4	0.0120482	143.5	6.12298e-05	0.000258436	0.273942	0.999939	1	1
RSP_2481	serine O-acetyltransferase	807	0.5	0.000775194	14	2.39706e-16	3.57481e-15	1.07244e-12	1	1	1
RSP_4050	Dihydrolipoamide acetyltransferase component (E2) of pyruvate dehydrogenase complex	1329	8	0.00752587	225.5	9.55936e-17	1.47988e-15	4.27686e-13	1	1	1
RSP_4049	dihydrolipoamide acetyltransferase	1392	11.5	0.0103232	348	2.18546e-15	2.96296e-14	9.77777e-12	1	1	1
RSP_4047	Pyruvate dehydrogenase E1 component, alpha subunit	990	15	0.0189394	837	4.73084e-07	2.75955e-06	0.00211658	1	1	1
RSP_4046	septum formation initiator	303	0	0	0	1.30357e-06	7.20022e-06	0.00583218	0.999999	1	1
RSP_4045	fructose-bisphosphate aldolase	930	22.5	0.0302419	968.5	0.000921111	0.00311258	1	0.999079	1	1
RSP_4044	phosphoglycerate kinase	1194	17	0.0177824	751.5	9.05172e-09	6.57425e-08	4.04974e-05	1	1	1
RSP_4043	Peptidylprolyl isomerase	510	23.5	0.057598	2046	0.629003	0.88025	1	0.370997	1	1
RSP_4042	Peptidyl-prolyl cis-trans isomerase, cyclophilin type	594	31	0.0651261	1841	0.873427	1	1	0.126573	0.631315	1
RSP_4041	tyrosyl-tRNA synthetase	1251	0.5	0.0004995	7	5.73099e-25	1.92785e-23	2.56405e-21	1	1	1
RSP_6056	molecular chaperone	1116	17.5	0.0196188	906.5	1.01002e-07	6.47397e-07	0.000451883	1	1	1
RSP_2490	hypothetical protein	423	14.5	0.0427729	595	0.176566	0.318147	1	0.823434	1	1
RSP_6057	hypothetical protein	237	10	0.0529101	521	0.55085	0.799384	1	0.44915	1	1
RSP_2491	enolase	1278	20.5	0.0200587	747.5	2.09551e-08	1.46718e-07	9.3753e-05	1	1	1
RSP_2492	putative transporter, RhaT family, DMT superfamily	885	30.5	0.04314	1347.5	0.0929314	0.184625	1	0.907069	1	1
RSP_2494	manganese uptake regulator, Fur family	414	13	0.0391566	853	0.135225	0.25679	1	0.864775	1	1
RSP_2495	ribonucleoside-diphosphate reductase class II	3657	141	0.0482051	10357	0.0789736	0.160239	1	0.921026	1	1
RSP_2496	Cell Wall Hydrolase	501	20	0.0498753	1217	0.403383	0.626863	1	0.596617	1	1
RSP_2497	Pseudo gene	1746	24.5	0.0175501	1385	1.41027e-12	1.51672e-11	6.30955e-09	1	1	1
RSP_2500	Pseudo gene	1203	7.5	0.00778816	288.5	1.65776e-15	2.30336e-14	7.41681e-12	1	1	1
RSP_7524	Pseudo gene	144	1	0.00862069	20.5	0.0118728	0.0311731	1	0.988127	1	1
RSP_2501	nicotinate-nucleotide pyrophosphorylase	840	5	0.00744048	160.5	4.25057e-11	3.97016e-10	1.90171e-07	1	1	1
RSP_2502	glutamine--fructose-6-phosphate transaminase	1812	0	0	0	7.66564e-36	7.29704e-34	3.42961e-32	1	1	1
RSP_2503	glucosamine-1-phosphate N-acetyltransferase %3BUDP-N-acetylglucosamine pyrophosphorylase	1365	0	0	0	3.79009e-27	1.66244e-25	1.69569e-23	1	1	1
RSP_2504	phosphoglycolate phosphatase	690	16	0.0289855	818.5	0.00328118	0.00985236	1	0.996719	1	1
RSP_2505	putative CreA protein	453	7	0.0192837	325	0.000755134	0.00260283	1	0.999245	1	1
RSP_2506	isovaleryl-CoA dehydrogenase	1158	44.5	0.0480562	4983	0.204986	0.35965	1	0.795014	1	1
RSP_2507	outer membrane protein	606	12.5	0.0258264	1106	0.00124098	0.00408848	1	0.998759	1	1
RSP_2508	Methylcrotonyl-CoA carboxylase beta chain	1605	49	0.0381917	2528.5	0.00486742	0.0140768	1	0.995133	1	1
RSP_2509	3-methylcrotonoyl-CoA carboxylase, alpha subunit	1941	38.5	0.0247907	2123	6.37352e-09	4.68228e-08	2.85151e-05	1	1	1
RSP_2510	hydroxymethylglutaryl-CoA lyase	885	1.5	0.00212164	27	3.13836e-16	4.60361e-15	1.4041e-12	1	1	1
RSP_2511	methylglutaconyl-CoA hydratase	789	12.5	0.0198098	384.5	7.33732e-06	3.57985e-05	0.0328272	0.999993	1	1
RSP_2512	NADH dehydrogenase subunit A	366	0	0	0	8.48154e-08	5.47567e-07	0.000379464	1	1	1
RSP_2513	NADH dehydrogenase subunit B	531	0	0	0	5.09965e-11	4.70429e-10	2.28158e-07	1	1	1
RSP_2514	NADH dehydrogenase subunit C	603	0	0	0	2.00873e-12	2.1347e-11	8.98707e-09	1	1	1
RSP_2515	NADH dehydrogenase subunit D	1215	0	0	0	3.05321e-24	9.68798e-23	1.36601e-20	1	1	1
RSP_2516	NADH dehydrogenase subunit E	912	0	0	0	2.09501e-18	3.74923e-17	9.37308e-15	1	1	1
RSP_2517	hypothetical protein	213	0	0	0	7.22435e-05	0.000301509	0.323217	0.999928	1	1
RSP_2518	NADH dehydrogenase subunit F	1296	0	0	0	8.13983e-26	3.08624e-24	3.64176e-22	1	1	1
RSP_2519	hypothetical protein	360	0	0	0	1.0601e-07	6.76586e-07	0.000474287	1	1	1
RSP_7525	hypothetical protein	102	0	0	0	0.0103314	0.0276783	1	0.989669	1	1
RSP_2521	NADH dehydrogenase subunit G	2022	0	0	0	6.54636e-40	9.44787e-38	2.92884e-36	1	1	1
RSP_2520	hypothetical protein	411	2	0.00607903	99	2.12607e-06	1.13509e-05	0.00951203	0.999998	1	1
RSP_2522	NADH dehydrogenase subunit H	1038	0.5	0.00060241	7.5	7.93289e-21	1.75702e-19	3.54917e-17	1	1	1
RSP_2523	NADH dehydrogenase subunit I	504	0	0	0	1.64478e-10	1.42612e-09	7.35876e-07	1	1	1
RSP_2524	putative carboxymuconolactone decarboxylase family protein	411	0	0	0	1.07752e-08	7.73808e-08	4.82082e-05	1	1	1
RSP_2525	NADH dehydrogenase subunit J	615	0	0	0	1.28582e-12	1.40312e-11	5.75278e-09	1	1	1
RSP_2526	NADH dehydrogenase subunit K	306	0	0	0	1.23287e-06	6.86906e-06	0.00551586	0.999999	1	1
RSP_2527	NADH dehydrogenase subunit L	2163	0	0	0	1.20065e-42	2.06604e-40	5.37171e-39	1	1	1
RSP_2529	NADH dehydrogenase subunit M	1542	0	0	0	1.30479e-30	8.46032e-29	5.83762e-27	1	1	1
RSP_2530	NADH dehydrogenase subunit N	1437	0	0	0	1.4929e-28	7.95149e-27	6.67925e-25	1	1	1
RSP_2532	putative biotin protein ligase	756	0	0	0	2.3583e-15	3.17802e-14	1.0551e-11	1	1	1
RSP_2533	pantothenate kinase	774	0	0	0	9.66312e-16	1.35952e-14	4.32328e-12	1	1	1
RSP_2534	putative hydrolase of the metallo-beta-lactamase superfamily	1674	45	0.0335821	2862.5	0.000241531	0.000908838	1	0.999758	1	1
RSP_7526	hypothetical protein	165	0.5	0.00381679	6.5	0.000672203	0.00235324	1	0.999328	1	1
RSP_2536	ATP-dependent helicase, DEAD-box	1557	25.5	0.0204819	1232	1.20752e-09	9.39557e-09	5.40245e-06	1	1	1
RSP_2537	bacterial peptide chain release factor 3 (bRF-3)	1605	85.5	0.0666407	10330	0.972249	1	1	0.0277514	0.193697	1
RSP_2538	Short-chain dehydrogenase/reductase	780	28.5	0.0456731	2056	0.17298	0.312566	1	0.82702	1	1
RSP_2539	ABC transporter, ATPase subunit	1095	1.5	0.00171429	37	3.30164e-20	6.96772e-19	1.47716e-16	1	1	1
RSP_2540	twin-arginine translocation system protein, TatA	213	0	0	0	7.22435e-05	0.000301509	0.323217	0.999928	1	1
RSP_6059	twin-arginine translocation system protein, TatB	477	1	0.00262467	37	1.35514e-08	9.66968e-08	6.06289e-05	1	1	1
RSP_2541	twin-arginine translocation system protein, TatC	870	0	0	0	1.39503e-17	2.31162e-16	6.24136e-14	1	1	1
RSP_2542	ATPase	840	32.5	0.0483631	2829.5	0.255162	0.431604	1	0.744838	1	1
RSP_2543	Peptidoglycan-binding LysM (putative peptidase)	1200	7.5	0.0078125	534	1.918e-15	2.63226e-14	8.58115e-12	1	1	1
RSP_2544	Protein-L-isoaspartate O-methyltransferase	660	4.5	0.00852273	164	6.48797e-09	4.75076e-08	2.90272e-05	1	1	1
RSP_2545	5'-nucleotidase %3Bexopolyphosphatase %3B3'-nucleotidase	786	18.5	0.0294586	611.5	0.00153303	0.00494505	1	0.998467	1	1
RSP_2547	exopolysaccharide production protein exoY	714	34.5	0.0603147	1673	0.744733	0.986364	1	0.255267	1	1
RSP_2548	Outer membrane polysaccharide export protein, exoF	1233	49	0.0496454	2964.5	0.290372	0.479028	1	0.709628	1	1
RSP_2549	putative polysaccharide polymerase	1290	70	0.0678295	5955.5	0.973974	1	1	0.026026	0.184241	1
RSP_2550	endo-beta-1,3-1,4-glycanase protein	783	46.5	0.0741627	3933	0.982872	1	1	0.0171283	0.132124	1
RSP_2551	Glycosyl transferase, family 2	1431	49	0.0427948	3364.5	0.0463336	0.0999501	1	0.953666	1	1
RSP_2552	Glycosyl transferase, family 2	957	41.5	0.0542484	2933	0.510057	0.754628	1	0.489943	1	1
RSP_2553	hypothetical protein	1137	71	0.0781078	5976.5	0.998953	1	1	0.00104723	0.0118316	1
RSP_2554	hypothetical protein	153	26	0.211382	4144	1	1	1	4.42682e-10	1.3659e-08	1.98056e-06
RSP_2555	Coenzyme PQQ synthesis protein D (PqqD)	261	3	0.0143541	67.5	0.00318844	0.00963206	1	0.996812	1	1
RSP_2556	hypothetical protein	474	9	0.0236842	354.5	0.00287167	0.00879387	1	0.997128	1	1
RSP_2557	putative asparagine synthetase	1881	53.5	0.0355482	2054.5	0.000352414	0.00129344	1	0.999648	1	1
RSP_2558	Hpr(Ser) kinase/phosphatase	921	15.5	0.0210312	674.5	3.54113e-06	1.82523e-05	0.015843	0.999996	1	1
RSP_2559	ABC transporter, fused ATPase and inner membrane subunits	1857	45.5	0.0306397	1441	7.18255e-06	3.51199e-05	0.0321347	0.999993	1	1
RSP_6060	hypothetical protein	258	6	0.0291262	179.5	0.0664367	0.137674	1	0.933563	1	1
RSP_2561	putative succinoglycan biosynthesis transport protein ExoP	2370	118.5	0.0625	12244.5	0.941511	1	1	0.0584892	0.343864	1
RSP_2562	succinoglycan biosynthesis protein exoM	981	46	0.0585987	3284	0.736592	0.978187	1	0.263408	1	1
RSP_2563	Glycosyl transferase, family 2	990	45.5	0.0574495	3114.5	0.662286	0.911994	1	0.337714	1	1
RSP_2564	glycosyltransferase, Succinoglycan biosynthesis protein exoL	1170	70	0.0747863	5151.5	0.996715	1	1	0.00328486	0.0327316	1
RSP_2565	UDP-glucose pyrophosphorylase	939	57	0.0758988	3021	0.994977	1	1	0.00502307	0.0474118	1
RSP_2567	putative sulfolipid biosynthesis protein	816	32.5	0.0498466	1988.5	0.317297	0.516026	1	0.682703	1	1
RSP_2568	glycosyl transferase (sulfolipid biosynthesis) protein	837	36.5	0.054559	1847	0.524797	0.771082	1	0.475203	1	1
RSP_2569	UDP-sulfoquinovose synthase	1215	90	0.092688	8099.5	1	1	1	4.59587e-07	9.51942e-06	0.00205619
RSP_2570	protease I	570	7	0.0153509	252.5	1.93386e-05	8.89218e-05	0.086521	0.999981	1	1
RSP_2571	putative oxidoreductase protein	1038	23	0.0277108	853.5	0.000165872	0.000646438	0.742111	0.999834	1	1
RSP_2572	crpK, Fnr-type transcriptional regulator	792	26	0.0410095	1130.5	0.07915	0.160525	1	0.92085	1	1
RSP_2573	cAMP-binding protein	759	34	0.0560132	2486.5	0.620674	0.872689	1	0.379326	1	1
RSP_2574	Protein of unknown function (DUF2380)	492	15	0.0380711	891.5	0.0910392	0.18151	1	0.908961	1	1
RSP_2575	glutathione-dependent formaldehyde-activating enzyme	591	12	0.02537	472	0.00176105	0.00561177	1	0.998239	1	1
RSP_2576	Alcohol dehydrogenase class III	1131	44.5	0.0491713	3255.5	0.254356	0.430567	1	0.745644	1	1
RSP_2577	isocytochrome c2	435	23.5	0.0677233	2229.5	0.865168	1	1	0.134832	0.659999	1
RSP_2578	putative pqq dehydrogenase protein	1803	70	0.04851	8479	0.184211	0.329531	1	0.815789	1	1
RSP_2579	cytochrome c553i	531	22	0.0517647	2273.5	0.465642	0.703811	1	0.534358	1	1
RSP_2580	amino acid ABC transporter substrate-binding protein, PAAT family	825	29.5	0.0447648	2635	0.140317	0.264885	1	0.859683	1	1
RSP_2581	Rhodanese	528	25.5	0.0604265	1409.5	0.720139	0.962337	1	0.279861	1	1
RSP_2582	amino acid/amide ABC transporter substrate-binding protein, HAAT family	1185	45	0.0475185	2390.5	0.201831	0.35593	1	0.798169	1	1
RSP_2583	PQQ-dependent catabolism-associated beta-propeller protein	963	34.5	0.0447471	1490	0.120302	0.231796	1	0.879698	1	1
RSP_2584	hypothetical protein	444	11.5	0.0323034	1269.5	0.0267528	0.0630623	1	0.973247	1	1
RSP_2585	hypothetical protein	249	10	0.0502513	538.5	0.482115	0.721641	1	0.517885	1	1
RSP_2586	ABC multidrug efflux transporter, ATPase subunit	729	25.5	0.0437393	1194.5	0.129681	0.247946	1	0.870319	1	1
RSP_2587	ABC multidrug efflux transporter, inner membrane subunit	861	33.5	0.0486212	2540.5	0.262289	0.440165	1	0.737711	1	1
RSP_2588	hypothetical protein	594	27	0.0567227	1642.5	0.643232	0.894289	1	0.356768	1	1
RSP_2589	Zn-dependent hydrolase, glyoxylase	1044	26	0.0311005	1037	0.0010224	0.00341359	1	0.998978	1	1
RSP_2590	putative secreted protein	807	23	0.0356589	1397	0.0183535	0.045442	1	0.981646	1	1
RSP_2591	two component transcriptional regulator, LuxR family	708	25.5	0.045053	2083.5	0.167592	0.305295	1	0.832408	1	1
RSP_2592	hypothetical protein	1161	35.5	0.0382131	1844	0.0122702	0.0320472	1	0.98773	1	1
RSP_2593	hybrid histidine kinase	1434	41.5	0.0361498	2810.5	0.00217599	0.00678424	1	0.997824	1	1
RSP_2594	hypothetical protein	615	30	0.0610998	1745.5	0.783319	1	1	0.216681	0.93484	1
RSP_2595	hypothetical protein	504	12.5	0.0309406	791.5	0.0137458	0.0352833	1	0.986254	1	1
RSP_2596	ABC transporter, ATPase subunit	783	17	0.0271132	675.5	0.000770823	0.00264468	1	0.999229	1	1
RSP_2597	ABC transporter, periplasmic substrate-binding protein	981	23	0.0292994	1402	0.00058522	0.00206326	1	0.999415	1	1
RSP_2598	ABC transporter, inner membrane subunit	801	27	0.0421217	1478.5	0.0992692	0.195825	1	0.900731	1	1
RSP_2599	Phosphate regulon transcriptional regulator, PhoR	693	25	0.045045	1529.5	0.196076	0.347423	1	0.803924	1	1
RSP_2600	phosphate uptake regulator, PhoU	726	14.5	0.025	754.5	0.000302849	0.00112257	1	0.999697	1	1
RSP_2601	phosphate ABC transporter ATP-binding protein, PhoT family	798	38	0.0595611	7312.5	0.756543	0.996988	1	0.243457	1	1
RSP_2602	phosphate ABC transporter membrane protein 2, PhoT family	1350	67.5	0.0625	5753	0.883269	1	1	0.116731	0.594821	1
RSP_2603	phosphate ABC transporter membrane protein 1, PhoT family	1446	70.5	0.0609862	7849	0.844541	1	1	0.155459	0.729824	1
RSP_2604	phosphate ABC transporter substrate-binding protein, PhoT family	1044	52	0.062201	4954	0.86209	1	1	0.13791	0.672855	1
RSP_2605	hypothetical protein	690	25.5	0.0461957	2007.5	0.204397	0.359322	1	0.795603	1	1
RSP_2606	transcriptional regulator, ArsR family	348	8.5	0.0305755	355	0.0323904	0.0745446	1	0.96761	1	1
RSP_2607	nitrilotriacetate monooxygenase component B	501	21	0.0523691	1493.5	0.491238	0.733823	1	0.508762	1	1
RSP_2608	magnesium/cobalt transport protein, MIT family	996	33	0.0414573	1510	0.0607702	0.127049	1	0.93923	1	1
RSP_2609	2'-deoxycytidine 5'-triphosphate deaminase	1077	0	0	0	1.40827e-21	3.31611e-20	6.30062e-18	1	1	1
RSP_4331	tRNA-Pro	78	0	0	0	0.0315146	0.0729417	1	0.968485	1	1
RSP_2610	trancriptional regulator, MerR family	846	21	0.0310651	1289	0.00295097	0.00898749	1	0.997049	1	1
RSP_2611	Histone-like DNA-binding protein (IHF)	303	0	0	0	1.30357e-06	7.20022e-06	0.00583218	0.999999	1	1
RSP_2612	3-oxoacyl-(acyl-carrier-protein) synthase III	972	0	0	0	1.44127e-19	2.84063e-18	6.44822e-16	1	1	1
RSP_2613	phosphate:acyl-(acyl carrier protein) acyltransferase	1113	0	0	0	2.64339e-22	6.91609e-21	1.18265e-18	1	1	1
RSP_2614	LSU ribosomal protein L32P	207	0	0	0	0.000100949	0.000409472	0.451648	0.999899	1	1
RSP_2615	putative metal-binding protein, possibly nucleic-acid binding protein	594	17	0.0357143	744.5	0.0400518	0.0881848	1	0.959948	1	1
RSP_2616	small protein A (tmRNA-binding)	498	6	0.0150754	574	5.80961e-05	0.000245905	0.259922	0.999942	1	1
RSP_2617	Peptide methionine sulfoxide reductase	405	15.5	0.0479876	995	0.320001	0.519291	1	0.679999	1	1
RSP_2618	ornithine-acyl(acyl carrier protein) N-acyltransferase	753	28.5	0.0472637	2103	0.228231	0.39349	1	0.771769	1	1
RSP_2619	tRNA (5-methylaminomethyl-2-thiouridylate)-methyltransferase	1140	0	0	0	8.19581e-23	2.26346e-21	3.66681e-19	1	1	1
RSP_2620	Protein of unknown function (DUF1153)	279	8.5	0.0381166	517	0.141731	0.267104	1	0.858269	1	1
RSP_2621	two component transcriptional regulator, winged helix family	714	44	0.0769231	2617.5	0.991084	1	1	0.00891641	0.0762753	1
RSP_2622	DNA ligase	2115	0	0	0	1.11717e-41	1.72352e-39	4.99821e-38	1	1	1
RSP_2623	ATP-dependent DNA helicase RecG	2088	28.5	0.0170659	1111	3.96759e-15	5.20557e-14	1.7751e-11	1	1	1
RSP_2624	hypothetical protein	123	4.5	0.0454545	629	0.372045	0.585896	1	0.627955	1	1
RSP_2625	NifU-related protein involved in Fe-S cluster formation	441	16	0.0453258	1260	0.274281	0.456692	1	0.725719	1	1
RSP_2627	phosphoribosyl-AMP cyclohydrolase	360	13	0.0451389	994	0.300125	0.492214	1	0.699875	1	1
RSP_2628	glutamyl-/ glutaminyl-tRNA synthetase	834	22.5	0.0336826	994	0.00645652	0.0182134	1	0.993543	1	1
RSP_2629	glucose-inhibited division protein A	1335	32	0.0299906	2235	0.000106912	0.000432091	0.478324	0.999893	1	1
RSP_2630	DNA gyrase subunit A	2724	0	0	0	1.60596e-53	7.98341e-51	7.18507e-50	1	1	1
RSP_2631	USG protein	264	4.5	0.0212264	157	0.00930167	0.0251911	1	0.990698	1	1
RSP_2632	arginase	927	8	0.0107962	242	3.53326e-10	2.96026e-09	1.58078e-06	1	1	1
RSP_2633	Cytochrome c maturation protein, CcmF	1971	0	0	0	6.4405e-39	8.2328e-37	2.88148e-35	1	1	1
RSP_2634	Cytochrome c maturation protein, CcmH	456	1	0.00274725	35	3.34769e-08	2.28665e-07	0.000149776	1	1	1
RSP_2635	Pseudo gene	775	15.5	0.0250404	830	0.000200907	0.000768253	0.898856	0.999799	1	1
RSP_2636	acetolactate synthase, small subunit	561	18.5	0.0412027	1476	0.107827	0.210847	1	0.892173	1	1
RSP_2637	acetolactate synthase, large subunit	1767	75.5	0.0534324	5168	0.453718	0.689281	1	0.546282	1	1
RSP_2638	putative sodium/calcium exchanger	918	31.5	0.0429155	1914	0.0841389	0.169185	1	0.915861	1	1
RSP_2639	arginyl-tRNA-protein transferase	843	23	0.0340741	1210.5	0.00939204	0.0253897	1	0.990608	1	1
RSP_2640	putative membrane protein/domain protein	453	27	0.0743802	4070	0.959553	1	1	0.040447	0.261126	1
RSP_2641	Protein of unknown function (DUF2852)	411	9	0.0273556	316.5	0.0146229	0.037406	1	0.985377	1	1
RSP_2642	hypothetical protein	471	8.5	0.0225464	643.5	0.00125888	0.0041383	1	0.998741	1	1
RSP_2643	Glutamate-ammonia-ligase adenylyltransferase	2826	68.5	0.0303097	3546	2.62608e-08	1.81313e-07	0.000117491	1	1	1
RSP_2644	hypothetical protein	270	10.5	0.0486111	463	0.372516	0.586225	1	0.627484	1	1
RSP_2645	2-keto-3-deoxy-phosphogluconate aldolase	639	19.5	0.0381605	1662.5	0.0485093	0.104091	1	0.951491	1	1
RSP_2646	Pseudo gene	1807	53.5	0.0370242	4127.5	0.00119027	0.0039359	1	0.99881	1	1
RSP_7527	hypothetical protein	174	3.5	0.025	352	0.0510477	0.108964	1	0.948952	1	1
RSP_2647	SAM-dependent methyltransferase	1191	33.5	0.0351522	2667	0.00298942	0.00907987	1	0.997011	1	1
RSP_2648	putative nucleic acid-binding protein, contains PIN domain	543	13.5	0.0310345	1018	0.0113061	0.0299134	1	0.988694	1	1
RSP_2649	Putative Zn-dependent protease	687	22.5	0.0409836	1619	0.0806906	0.163279	1	0.919309	1	1
RSP_2650	hypothetical protein	1185	37	0.0390707	1559	0.0196031	0.0482156	1	0.980397	1	1
RSP_6205	hypothetical protein	165	8	0.0610687	767.5	0.718682	0.961539	1	0.281318	1	1
RSP_2651	Protein of unknown function (DUF2927)	1401	40	0.0356824	3015.5	0.00239516	0.00741587	1	0.997605	1	1
RSP_2652	putative Acetyltransferase	453	13.5	0.0371901	1168	0.0695483	0.142996	1	0.930452	1	1
RSP_2653	ATPase, AAA family	840	37	0.0550595	3133.5	0.580741	0.832234	1	0.419259	1	1
RSP_2654	transcriptional regulator, TraR/DksA family	477	0.5	0.00131234	6.5	5.93079e-10	4.86869e-09	2.65343e-06	1	1	1
RSP_2656	putative salicylate hydroxylase (Salicylate 1-monooxygenase)	1176	0	0	0	1.71989e-23	5.12986e-22	7.69478e-20	1	1	1
RSP_2655	hypothetical protein	462	14	0.0378378	887.5	0.0959436	0.190018	1	0.904056	1	1
RSP_2657	Exodeoxyribonuclease III	780	13	0.0208333	437	2.67932e-05	0.000119993	0.119873	0.999973	1	1
RSP_2658	HesB/YadR/YfhF family protein	327	0.5	0.00191571	8.5	4.7777e-07	2.77964e-06	0.00213754	1	1	1
RSP_2659	Deoxyguanosinetriphosphate triphosphohydrolase	1137	33	0.0363036	1507.5	0.00762201	0.0210369	1	0.992378	1	1
RSP_2660	Ribonuclease BN family protein	969	24	0.0309677	1019	0.00144341	0.00468636	1	0.998557	1	1
RSP_2661	Iron-containing alcohol dehydrogenase	1143	40.5	0.0442623	2593	0.0882784	0.176557	1	0.911722	1	1
RSP_2662	glycerol kinase	1482	25.5	0.0215008	973.5	9.77096e-09	7.06224e-08	4.37153e-05	1	1	1
RSP_2663	carbohydrate ABC transporter substrate-binding protein, CUT1 family	1725	64	0.0464104	4062.5	0.108656	0.212283	1	0.891344	1	1
RSP_2664	putative small integral membrane protein	273	10	0.0456621	411.5	0.354539	0.564888	1	0.645461	1	1
RSP_2665	carbohydrate ABC transporter membrane protein 2, CUT1 family	804	28.5	0.0442547	1836	0.129938	0.248014	1	0.870062	1	1
RSP_2666	carbohydrate ABC transporter membrane protein 1, CUT1 family	873	46.5	0.0665236	2736	0.920955	1	1	0.0790445	0.440954	1
RSP_2667	carbohydrate ABC transporter ATP-binding protein, CUT1 family	1086	31	0.0357143	1528.5	0.00708607	0.0197404	1	0.992914	1	1
RSP_2669	carbohydrate ABC transporter ATP-binding protein, CUT1 family	1089	31	0.0355913	1550	0.00664987	0.0186999	1	0.99335	1	1
RSP_2670	homodimeric glycerol 3-phosphate dehydrogenase (quinone)	1599	61	0.0476935	4454.5	0.165802	0.302529	1	0.834198	1	1
RSP_2671	hypothetical protein	276	3	0.0136364	100.5	0.00198822	0.00625548	1	0.998012	1	1
RSP_2672	hypothetical protein	360	2	0.00694444	29	1.62651e-05	7.56446e-05	0.0727701	0.999984	1	1
RSP_2673	quinoprotein glucose dehydrogenase	2346	41	0.021855	1554	2.31102e-12	2.44433e-11	1.03395e-08	1	1	1
RSP_2674	PRC-barrel domain-containing protein	570	15	0.0328947	700.5	0.0222295	0.0537013	1	0.97777	1	1
RSP_2675	hypothetical protein	795	6	0.00944882	270	1.5781e-09	1.21942e-08	7.06043e-06	1	1	1
RSP_2676	putative periplasmic or secreted lipoprotein	912	13	0.0178082	472.5	5.27612e-07	3.03802e-06	0.00236054	0.999999	1	1
RSP_6064	Response regulator receiver domain protein	381	5.5	0.0180328	152	0.000742637	0.00256766	1	0.999257	1	1
RSP_2677	Putative Mg++ transport associated protein, MgtC	753	12.5	0.0207297	995	2.06234e-05	9.40561e-05	0.0922691	0.999979	1	1
RSP_2678	hypothetical protein	255	5.5	0.0270936	180	0.0336894	0.0767445	1	0.966311	1	1
RSP_2679	ATP-dependent DNA ligase LigD polymerase module%3BATP-dependent DNA ligase LigD phosphoesterase module	2607	27.5	0.0131894	916	4.00888e-23	1.1424e-21	1.79357e-19	1	1	1
RSP_6225	hypothetical protein	216	10.5	0.0610465	1052.5	0.668728	0.918039	1	0.331272	1	1
RSP_2681	sigma factor, RpoE	552	7.5	0.0169683	205.5	3.42466e-05	0.000151702	0.153219	0.999966	1	1
RSP_2682	acyl-carrier-protein S-malonyltransferase	933	0	0	0	8.11873e-19	1.50719e-17	3.63232e-15	1	1	1
RSP_2683	putative Fe-S protein	231	9.5	0.0513514	556.5	0.450101	0.684949	1	0.549899	1	1
RSP_2684	putative endonuclease involved in recombination	483	2	0.00516796	57	1.14099e-07	7.23058e-07	0.000510479	1	1	1
RSP_2685	Putative cytochrome c-type biogenesis protein, cycH	1281	2	0.00195122	72	2.68419e-22	6.90175e-21	1.2009e-18	1	1	1
RSP_2686	putative sarcosine oxidase beta subunit	1248	55	0.0551102	6239	0.583823	0.835313	1	0.416177	1	1
RSP_2687	cytochrome b-c1 subunit IV	375	12.5	0.041806	638	0.171848	0.312033	1	0.828152	1	1
RSP_2688	putative sarcosine oxidase delta subunit protein	324	9.5	0.0365385	1325	0.0982818	0.194048	1	0.901718	1	1
RSP_2689	putative sarcosine oxidase, alpha subunit	2982	75.5	0.0316429	5772	7.55696e-08	4.93574e-07	0.000338098	1	1	1
RSP_2690	putative sarcosine oxidase gamma subunit	558	11.5	0.0257848	487	0.00182811	0.00580892	1	0.998172	1	1
RSP_2692	acyltransferase domain (LPS)	1944	80	0.0514139	8248.5	0.336477	0.541122	1	0.663523	1	1
RSP_2693	Superoxide dismutase, Fe-Mn family	600	2.5	0.00520833	51	9.65462e-10	7.64509e-09	4.31948e-06	1	1	1
RSP_2694	TIGR00730 family protein	555	23.5	0.0530474	1766	0.468339	0.706933	1	0.531661	1	1
RSP_2695	putative peptidoglycan binding protein	1323	48	0.0453258	3814	0.110578	0.215286	1	0.889422	1	1
RSP_2696	ABC transporter, fused ATPase and inner membrane subunits	1839	64.5	0.0438477	5357.5	0.0359893	0.080994	1	0.964011	1	1
RSP_2697	hypothetical protein	648	0.5	0.000965251	31	2.85304e-13	3.29832e-12	1.27645e-09	1	1	1
RSP_2698	putative quinoprotein	1347	0	0	0	8.27362e-27	3.52535e-25	3.70162e-23	1	1	1
RSP_2699	GTP-binding protein EngA	1464	0.5	0.000426621	10	4.14027e-29	2.23175e-27	1.85236e-25	1	1	1
RSP_2700	ABC oligo/dipeptide transporter, fused ATPase subunits	1980	15.5	0.00978535	671	8.83142e-22	2.14738e-20	3.95118e-18	1	1	1
RSP_2701	ABC oligo/dipeptide transporter, inner membrane subunit	1155	8	0.00866739	215	7.73124e-14	9.37387e-13	3.45896e-10	1	1	1
RSP_2702	ABC oligo/dipeptide transporter, inner membrane subunit	1026	11	0.0134146	542.5	1.04848e-09	8.22966e-09	4.69091e-06	1	1	1
RSP_2703	Pseudo gene	1630	26	0.0199387	1685.5	4.06943e-10	3.39676e-09	1.82066e-06	1	1	1
RSP_2704	putative tRNA delta(2)-isopentenylpyrophosphate transferase	987	0	0	0	7.80461e-20	1.57287e-18	3.49178e-16	1	1	1
RSP_2705	uridylate kinase	741	0	0	0	4.35503e-15	5.68059e-14	1.94844e-11	1	1	1
RSP_2706	ribosome recycling factor	567	0	0	0	1.07016e-11	1.06873e-10	4.7879e-08	1	1	1
RSP_2707	Undecaprenyl pyrophosphate synthetase	744	0	0	0	3.68416e-15	4.87661e-14	1.64829e-11	1	1	1
RSP_2708	Phosphatidate cytidylyltransferase	822	0.5	0.000759878	7.5	1.16105e-16	1.77288e-15	5.19453e-13	1	1	1
RSP_2709	1-deoxy-D-xylulose 5-phosphate reductoisomerase	1185	0	0	0	1.16407e-23	3.51894e-22	5.20803e-20	1	1	1
RSP_2710	Putative membrane-associated zinc metalloprotease	1335	42	0.0393627	3605.5	0.0155993	0.0396315	1	0.984401	1	1
RSP_6065	hypothetical protein	138	6	0.0545455	727.5	0.611954	0.865322	1	0.388046	1	1
RSP_2711	Beta-barrel assembly machine subunit BamA	2400	0	0	0	3.17906e-47	6.46505e-45	1.42231e-43	1	1	1
RSP_6204	outer membrane protein	693	15	0.027027	655	0.00147196	0.00476523	1	0.998528	1	1
RSP_2712	3-hydroxyacyl-(acyl-carrier-protein) dehydratase	468	0.5	0.0013369	9.5	8.76265e-10	7.02582e-09	3.92041e-06	1	1	1
RSP_2714	acyl-(acyl-carrier-protein)--UDP-N-acetylglucosamine O-acyltransferase	783	0	0	0	6.54025e-16	9.28923e-15	2.92611e-12	1	1	1
RSP_2715	hypothetical protein	822	0	0	0	1.16105e-16	1.77288e-15	5.19453e-13	1	1	1
RSP_2716	lipid-A-disaccharide synthase	1140	0	0	0	8.19581e-23	2.26346e-21	3.66681e-19	1	1	1
RSP_2717	putative UUP ATPase	1824	62	0.0424658	4360.5	0.0238277	0.057008	1	0.976172	1	1
RSP_2718	putative outer membrane protein	603	17	0.0351967	1276.5	0.0342438	0.0777698	1	0.965756	1	1
RSP_2719	transcriptional regulator, AsnC/Lrp family	450	9.5	0.0263889	842	0.00553942	0.0158158	1	0.994461	1	1
RSP_2720	Putative LysE/RhtB family amino acid efflux pump	609	16	0.0328542	701.5	0.0182385	0.0452072	1	0.981762	1	1
RSP_2721	hypothetical protein	459	18.5	0.0504087	1318.5	0.384934	0.602587	1	0.615066	1	1
RSP_2722	cysteinyl-tRNA synthetase	1500	0.5	0.000416667	6	8.68834e-30	5.04826e-28	3.88716e-26	1	1	1
RSP_2723	2-isopropylmalate synthase	1680	55	0.0409226	3954	0.0152404	0.03883	1	0.98476	1	1
RSP_2724	putative Methylase involved in ubiquinone/menaquinone biosynthesis	720	23	0.0399306	1288	0.0725194	0.148559	1	0.927481	1	1
RSP_2725	putative Phytoene/squalene synthetase	768	18	0.029316	757	0.00226385	0.00702876	1	0.997736	1	1
RSP_2726	multidrug/metabolite efflux pump, Major facilitator superfamily (MFS)	1221	21.5	0.0220061	634.5	2.85571e-07	1.73358e-06	0.00127765	1	1	1
RSP_2727	putative 3-methyladenine DNA glycosylase/8-oxoguanine DNA glycosylase	630	15.5	0.030754	1055.5	0.0063454	0.0179112	1	0.993655	1	1
RSP_2728	Phospholipase/Carboxylesterase	663	19	0.0357815	1402	0.0316722	0.0731551	1	0.968328	1	1
RSP_2729	putative Restriction endonuclease	585	17	0.0364026	998.5	0.0487726	0.104606	1	0.951227	1	1
RSP_2730	transcriptional regulator, ArsR family	327	11.5	0.0440613	707.5	0.239939	0.41114	1	0.760061	1	1
RSP_7528	hypothetical protein	294	4.5	0.0190678	392.5	0.00361377	0.0107286	1	0.996386	1	1
RSP_2731	arsenical resistance protein, ArsH	714	24	0.041958	1165	0.111357	0.21652	1	0.888643	1	1
RSP_2732	Major facilitator superfamily (MFS) transporter	1164	21	0.0225322	965	1.32796e-06	7.31688e-06	0.00594131	0.999999	1	1
RSP_2734	glucose-6-phosphate 1-dehydrogenase	1452	15.5	0.0133391	834.5	1.47545e-13	1.76031e-12	6.60118e-10	1	1	1
RSP_2735	6-phosphogluconolactonase	672	5.5	0.010223	263.5	2.53814e-08	1.75784e-07	0.000113557	1	1	1
RSP_2736	glucose-6-phosphate isomerase	1602	24	0.0187207	897.5	1.07423e-10	9.57395e-10	4.80612e-07	1	1	1
RSP_2737	Putative ssRNA endoribonuclease L-PSP	348	11.5	0.0413669	737	0.1723	0.312094	1	0.8277	1	1
RSP_2738	putative Rhodanese-related sulfurtransferase	948	43.5	0.0573879	4348	0.656632	0.905601	1	0.343368	1	1
RSP_2739	protein of unknown function DUF395	1128	38	0.0421286	3183	0.0587024	0.123245	1	0.941298	1	1
RSP_6066	hypothetical protein	168	4.5	0.0335821	507	0.142626	0.268226	1	0.857374	1	1
RSP_2740	putative Glucose/sorbosone dehydrogenase	1257	13.5	0.0134328	382	6.78876e-12	6.84075e-11	3.03729e-08	1	1	1
RSP_2741	Class I diheme cytochrome c4	597	8.5	0.0178197	244	2.8689e-05	0.000127716	0.128354	0.999971	1	1
RSP_6067	hypothetical protein	330	7.5	0.0284091	420.5	0.023604	0.0565031	1	0.976396	1	1
RSP_2742	hypothetical protein	1092	19	0.0217391	1382.5	1.47176e-06	8.04969e-06	0.00658465	0.999999	1	1
RSP_2744	Glycosyltransferase family 29 (sialyltransferase)	768	26.5	0.0431596	1604	0.109934	0.214311	1	0.890066	1	1
RSP_2745	hypothetical protein	933	25.5	0.0341365	1269.5	0.00510163	0.0146877	1	0.994898	1	1
RSP_2746	hypothetical protein	1008	14.5	0.0179901	742.5	8.97197e-08	5.77563e-07	0.000401406	1	1	1
RSP_2747	putative glycosyltransferase	1248	33.5	0.0335671	1613	0.00107479	0.00356986	1	0.998925	1	1
RSP_2748	putative transcriptional regulator, CopG family	396	10.5	0.0332278	628.5	0.0418299	0.091604	1	0.95817	1	1
RSP_2749	putative P4-family integrase	1320	43.5	0.0411932	2134.5	0.0268485	0.0632211	1	0.973152	1	1
RSP_2750	hypothetical protein	459	6.5	0.0177112	161	0.000206056	0.000786599	0.921894	0.999794	1	1
RSP_2751	hypothetical protein	1176	19	0.0202128	988	1.44115e-07	9.0304e-07	0.000644771	1	1	1
RSP_2753	hypothetical protein	498	4.5	0.0113065	98.5	3.07706e-06	1.60452e-05	0.0137667	0.999997	1	1
RSP_6068	hypothetical protein	354	4.5	0.0158451	195.5	0.000494481	0.00177553	1	0.999506	1	1
RSP_2754	hypothetical protein	594	5.5	0.0115546	241	4.46013e-07	2.62216e-06	0.00199546	1	1	1
RSP_2755	hypothetical protein	468	6.5	0.0173797	329	0.000155303	0.000607898	0.694827	0.999845	1	1
RSP_2756	hypothetical protein	585	1	0.00214133	17	1.36192e-10	1.19475e-09	6.09323e-07	1	1	1
RSP_6069	hypothetical protein	783	11.5	0.0183413	533	2.7805e-06	1.45667e-05	0.0124399	0.999997	1	1
RSP_2757	hypothetical protein	654	10	0.019084	499	4.57786e-05	0.000198463	0.204813	0.999954	1	1
RSP_2758	hypothetical protein	513	1	0.00243309	25	2.73517e-09	2.07762e-08	1.22372e-05	1	1	1
RSP_2759	hypothetical protein	402	7	0.0217391	308	0.00337342	0.0100819	1	0.996627	1	1
RSP_2760	hypothetical protein	453	8.5	0.023416	252.5	0.00206467	0.00646418	1	0.997935	1	1
RSP_2761	putative P2-like prophage tail protein X	228	3	0.0164835	87	0.00985789	0.0265688	1	0.990142	1	1
RSP_2762	hypothetical protein	498	4.5	0.0113065	1028	3.07706e-06	1.60452e-05	0.0137667	0.999997	1	1
RSP_2763	hypothetical protein	249	8	0.040201	496.5	0.243569	0.416403	1	0.756431	1	1
RSP_2764	hypothetical protein	306	2.5	0.0102459	194.5	0.000138684	0.000547637	0.620473	0.999861	1	1
RSP_2765	Pseudo gene	584	56	0.119658	8175	1	1	1	1.49915e-08	3.8109e-07	6.70718e-05
RSP_7529	hypothetical protein	813	65	0.0998464	4179	0.999999	1	1	1.17532e-06	2.32671e-05	0.00525836
RSP_6070	hypothetical protein	294	9	0.0381356	488	0.172045	0.312264	1	0.827955	1	1
RSP_4305	tRNA-Gly	74	2.5	0.0416667	149	0.361551	0.573204	1	0.638449	1	1
RSP_6242	hypothetical protein	366	7.5	0.0256849	258.5	0.00949544	0.0256537	1	0.990505	1	1
RSP_2766	putative metal-binding protein	2022	64	0.039555	4115.5	0.00395739	0.0116713	1	0.996043	1	1
RSP_2768	Pterin binding enzyme	975	29	0.0372272	2502.5	0.017764	0.044301	1	0.982236	1	1
RSP_2769	putative 5,10-methylenetetrahydrofolate reductase	930	18.5	0.0248656	1446.5	4.57509e-05	0.000198535	0.20469	0.999954	1	1
RSP_2770	hypothetical protein	294	9.5	0.0402542	559	0.172045	0.312264	1	0.827955	1	1
RSP_2771	putative Exopolyphosphatase	1137	11	0.0121012	456	2.22844e-11	2.1395e-10	9.97005e-08	1	1	1
RSP_2772	23S rRNA Um-2552 2'-O-methyltransferase	735	0	0	0	6.0855e-15	7.86894e-14	2.72265e-11	1	1	1
RSP_2773	hypothetical protein	639	27	0.0528376	1555.5	0.494876	0.738026	1	0.505124	1	1
RSP_2774	hypothetical protein	1611	57	0.0442203	5306	0.0601549	0.125881	1	0.939845	1	1
RSP_2775	UDP-3-O-(3-hydroxymyristoyl) glucosamine N-acyltransferase	1092	0	0	0	6.82117e-22	1.69544e-20	3.05179e-18	1	1	1
RSP_2776	Acyl carrier protein, AcpP	267	9	0.0422535	419.5	0.276752	0.460293	1	0.723248	1	1
RSP_2777	3-oxoacyl-(acyl-carrier-protein) synthase	1209	36.5	0.0377456	3727	0.00897394	0.0244664	1	0.991026	1	1
RSP_2778	Invasion protein B, involved in pathogenesis	669	18.5	0.0345794	1480.5	0.0172957	0.043375	1	0.982704	1	1
RSP_2779	Catalase	1467	4.5	0.00383632	146.5	3.53088e-23	1.01917e-21	1.57972e-19	1	1	1
RSP_2780	transcriptional regulator, LysR family	927	3.5	0.00472335	85.5	1.55223e-14	1.97292e-13	6.94468e-11	1	1	1
RSP_2781	peroxiredoxin/glutaredoxin family protein	549	30	0.0683371	2481.5	0.916813	1	1	0.0831871	0.457785	1
RSP_2782	aquaporin z, Major Intrinsic Protein (MIP) Family	732	9.5	0.0162116	232.5	1.23342e-06	6.84655e-06	0.00551832	0.999999	1	1
RSP_2783	lipoyl synthase	963	1	0.00129702	47	9.6282e-18	1.63169e-16	4.30766e-14	1	1	1
RSP_2784	Diheme class I cytochrome c	891	30	0.0420757	2129.5	0.084607	0.17005	1	0.915393	1	1
RSP_2785	Cytochrome c-554	462	16	0.0432432	951	0.209521	0.366743	1	0.790479	1	1
RSP_2786	Hypoxanthine-guanine phosphoribosyltransferase	546	14	0.0321101	749.5	0.020573	0.0503521	1	0.979427	1	1
RSP_2787	oligoketide cyclase/lipid transport protein	453	22.5	0.0619835	1416	0.749088	0.989787	1	0.250912	1	1
RSP_2788	hypothetical protein	288	9	0.0391304	448.5	0.19595	0.347338	1	0.80405	1	1
RSP_2865	putative transposase	1380	67	0.0606884	2112.5	0.844478	1	1	0.155522	0.729356	1
RSP_2864	Pentose-5-phosphate-3-epimerase	711	1.5	0.0026362	23.5	5.584e-13	6.27709e-12	2.49828e-09	1	1	1
RSP_2862	Glycine/D-amino acid oxidase (deaminating)	1185	30.5	0.032207	1634.5	0.000678151	0.0023722	1	0.999322	1	1
RSP_2861	translation elongation factor Ts (EF-Ts)	897	0	0	0	4.32529e-18	7.61863e-17	1.93513e-14	1	1	1
RSP_2860	SSU ribosomal protein S2P	762	0	0	0	1.68769e-15	2.33769e-14	7.55073e-12	1	1	1
RSP_6216	putative carbohydrate kinase, PfkB family	888	27	0.0380282	1476	0.029273	0.0683547	1	0.970727	1	1
RSP_2858	IndA involved in pigment biosynthesis	912	22	0.030137	1649.5	0.00134091	0.00438221	1	0.998659	1	1
RSP_2857	D-beta-hydroxybutyrate dehydrogenase	774	19	0.0306452	681	0.00368018	0.010904	1	0.99632	1	1
RSP_2856	putative oligopeptide ABC transporter, periplasmic-binding protein	1812	17	0.0117241	558	1.0701e-17	1.80665e-16	4.78761e-14	1	1	1
RSP_7530	hypothetical protein	132	11.5	0.108491	693.5	0.987521	1	1	0.0124786	0.10114	1
RSP_2855	Cation/multidrug efflux pump, RND superfamily	3267	103	0.0394183	7967	0.00028397	0.00105873	1	0.999716	1	1
RSP_2854	Cation/multidrug efflux pump, Membrane fusion protein (MFP) family	1161	48.5	0.0522067	3997.5	0.400097	0.622188	1	0.599903	1	1
RSP_2853	transcriptional regulator, TetR family	642	22	0.0428016	1642.5	0.146467	0.273494	1	0.853533	1	1
RSP_2852	putative polyketide biosynthesis associated protein	645	25.5	0.0495146	2799.5	0.326234	0.527491	1	0.673766	1	1
RSP_2851	multidrug (bicyclomycin) efflux pump, Major facilitator superfamily (MFS)	1218	37.5	0.038501	2759	0.0119322	0.0312739	1	0.988068	1	1
RSP_2850	transcription-repair coupling factor	3498	82.5	0.0294853	4886	1.58224e-10	1.37723e-09	7.07894e-07	1	1	1
RSP_2849	hypothetical protein	516	13	0.0315534	1254	0.0209652	0.0511163	1	0.979035	1	1
RSP_2848	delta-aminolevulinic acid dehydratase	1005	0	0	0	3.57524e-20	7.50968e-19	1.59956e-16	1	1	1
RSP_2847	hypothetical protein	570	7	0.0153509	183.5	1.93386e-05	8.89218e-05	0.086521	0.999981	1	1
RSP_2846	putative 3-hydroxyisobutyrate dehydrogenase	867	18.5	0.0266955	1710.5	0.000226987	0.000861355	1	0.999773	1	1
RSP_2845	putative penicillin acylase (penicillin amidase)	2472	0.5	0.000252781	8.5	1.25222e-48	3.29555e-46	5.60243e-45	1	1	1
RSP_7531	Pseudo gene	180	1.5	0.0104167	60.5	0.00301431	0.00914308	1	0.996986	1	1
RSP_2844	GTP-binding protein HflX	1344	24.5	0.0227695	937.5	1.64974e-07	1.02371e-06	0.000738092	1	1	1
RSP_2843	RNA-binding protein Hfq	234	0	0	0	2.79963e-05	0.00012513	0.125255	0.999972	1	1
RSP_2842	potassium uptake transporter, transmembrane subunit, TrkH	1512	6	0.00495868	147	8.32965e-22	2.03644e-20	3.72669e-18	1	1	1
RSP_2841	potassium uptake transporter, NAD-binding subunit, TrkA	1377	0.5	0.000454133	10	2.17007e-27	9.80698e-26	9.70891e-24	1	1	1
RSP_2840	Nitrogen assimilation transcriptional regulator, NtrX	1431	10	0.00873362	320.5	8.67327e-17	1.34737e-15	3.88042e-13	1	1	1
RSP_2839	Nitrogen regulation protein, NtrY, Signal transduction histidine kinase	2262	24.5	0.0135359	974	6.45337e-20	1.31238e-18	2.88724e-16	1	1	1
RSP_2838	nitrogen metabolism transcriptional regulator, NtrC	1368	0	0	0	3.20625e-27	1.43448e-25	1.43448e-23	1	1	1
RSP_2837	Nitrogen regulation protein, NtrB signal transduction histidine kinase	1107	11	0.0124294	1127.5	6.364e-11	5.77536e-10	2.84725e-07	1	1	1
RSP_2836	tRNA-dihydrouridine synthase, nifR3	981	33	0.0420382	3120	0.0723477	0.148275	1	0.927652	1	1
RSP_2835	putative 4-diphosphocytidyl-2C-methyl-D-erythritol synthase (YgbP)	678	1	0.00184502	150.5	2.40076e-12	2.5273e-11	1.0741e-08	1	1	1
RSP_6071	2-C-methyl-D-erythritol 2,4-cyclodiphosphate synthase	480	1	0.00260417	44.5	1.15502e-08	8.28133e-08	5.16755e-05	1	1	1
RSP_2834	Putative Phosphatidylglycerophosphatase A	498	7	0.0175879	410.5	0.000197637	0.000757693	0.884227	0.999802	1	1
RSP_2833	Putative competence-damaged inducible protein	486	20	0.0515464	1457	0.464646	0.702781	1	0.535354	1	1
RSP_2832	putative conserved flavoprotein	1179	31.5	0.033404	1338.5	0.00131761	0.0043092	1	0.998682	1	1
RSP_4327	tRNA-Gln	75	0.5	0.00847458	22.5	0.0372533	0.0833356	1	0.962747	1	1
RSP_4346	tRNA-Gln	75	0	0	0	0.0372533	0.0833356	1	0.962747	1	1
RSP_2831	cob(I)yrinic acid a,c-diamide adenosyltransferase	609	2	0.00410678	40	6.71965e-10	5.47609e-09	3.00637e-06	1	1	1
RSP_2830	uncharacterized protein involved in response to NO	1230	5.5	0.00558943	126.5	7.64761e-18	1.31094e-16	3.42154e-14	1	1	1
RSP_2829	putative metal-binding protein	360	1.5	0.00520833	40.5	1.85686e-06	1.00091e-05	0.00830758	0.999998	1	1
RSP_2828	Cobalamin synthesis protein CobW	1038	3.5	0.00421687	89	1.51422e-16	2.27337e-15	6.77463e-13	1	1	1
RSP_2827	cobaltochelatase CobN subunit	3237	10	0.0038625	200.5	3.02018e-48	7.50682e-46	1.35123e-44	1	1	1
RSP_6217	precorrin-8X methylmutase	630	1	0.00198413	15	1.86237e-11	1.79962e-10	8.33226e-08	1	1	1
RSP_2826	precorrin-2 C20-methyltransferase	735	2.5	0.00425894	58	3.65305e-12	3.77453e-11	1.63437e-08	1	1	1
RSP_2824	precorrin-3 methyltransferase	735	1	0.00170358	21	2.1094e-13	2.45767e-12	9.43746e-10	1	1	1
RSP_2825	precorrin-6A reductase	744	4	0.00671141	75.5	2.34055e-10	1.9984e-09	1.04716e-06	1	1	1
RSP_2823	Putative Precorrin-6y C5,15-methyltransferase	1164	1.5	0.00160944	26.5	1.46291e-21	3.42674e-20	6.54507e-18	1	1	1
RSP_2822	Putative precorrin methylase	375	9.5	0.0317726	622	0.0351254	0.0794495	1	0.964875	1	1
RSP_2821	precorrin-4 C11-methyltransferase	783	2	0.00318979	39.5	4.46283e-13	5.08059e-12	1.99667e-09	1	1	1
RSP_2820	uroporphyrinogen-III C-methyltransferase	726	11	0.0189655	295	1.66602e-05	7.73212e-05	0.0745376	0.999983	1	1
RSP_2819	precorrin-6A synthase (deacetylating)	765	1.5	0.00245499	43.5	5.75239e-14	7.03175e-13	2.57362e-10	1	1	1
RSP_7532	hypothetical protein	105	4.5	0.0542169	179.5	0.529146	0.775688	1	0.470854	1	1
RSP_2818	3-dehydroquinate synthase	1113	0	0	0	2.64339e-22	6.91609e-21	1.18265e-18	1	1	1
RSP_2817	shikimate kinase	600	0	0	0	2.37451e-12	2.50556e-11	1.06236e-08	1	1	1
RSP_7533	hypothetical protein	135	0.5	0.0046729	23.5	0.00256284	0.00789137	1	0.997437	1	1
RSP_2816	hypothetical protein	1569	2	0.00159363	166	1.07642e-27	5.01656e-26	4.8159e-24	1	1	1
RSP_2815	putative integrase/recombinase XerD	921	2	0.0027137	43.5	1.32609e-15	1.85985e-14	5.93291e-12	1	1	1
RSP_2814	putative Mg2+ and Co2+ transporter CorB	1329	40.5	0.0380997	2543	0.00762087	0.0210468	1	0.992379	1	1
RSP_6073	hypothetical protein	1137	13	0.0143014	512.5	3.97563e-10	3.32466e-09	1.7787e-06	1	1	1
RSP_6226	hypothetical protein	378	4.5	0.0149007	186	0.000228218	0.000863829	1	0.999772	1	1
RSP_2813	putative trimethylamine methyltransferase protein	1542	26.5	0.0214749	1750.5	4.88269e-09	3.62876e-08	2.18451e-05	1	1	1
RSP_2812	ABC-type uncharacterized transport system, auxiliary component	606	17.5	0.036157	1112.5	0.0334777	0.0764181	1	0.966522	1	1
RSP_2811	Putative ABC transporter, periplasmic substrate-binding protein	966	39.5	0.0511658	2812.5	0.360835	0.57288	1	0.639165	1	1
RSP_2810	ABC transporter, ATPase subunit	774	31	0.05	2106.5	0.361594	0.572865	1	0.638406	1	1
RSP_2809	ABC transporter, inner membrane subunit	1071	34	0.0396733	1902.5	0.0310337	0.0719029	1	0.968966	1	1
RSP_2808	hypothetical protein	255	9	0.044335	1047	0.333324	0.537209	1	0.666676	1	1
RSP_2807	putative cytochrome b	639	4.5	0.00880626	176	1.47518e-08	1.04928e-07	6.59995e-05	1	1	1
RSP_4328	tRNA-Val	75	0	0	0	0.0372533	0.0833356	1	0.962747	1	1
RSP_2806	ATP-dependent proteinase	2409	59.5	0.030877	2662	4.99178e-07	2.89666e-06	0.00223332	1	1	1
RSP_2805	Putative NADH-flavin oxidoreductase	1089	43.5	0.0499426	2995.5	0.293177	0.483121	1	0.706823	1	1
RSP_2804	tRNA-guanine transglycosylase	1131	50	0.0552486	3162	0.590413	0.84178	1	0.409587	1	1
RSP_2803	multidrug/cation efflux pump, RND superfamily	3078	132.5	0.053818	12572	0.468681	0.706734	1	0.531319	1	1
RSP_2802	multidrug/cation efflux pump, membrane fusion protein subunit	1176	51	0.0542553	5939.5	0.538166	0.786077	1	0.461834	1	1
RSP_2801	transcriptional regulator, TetR family	603	27.5	0.0569358	2104	0.613945	0.865949	1	0.386055	1	1
RSP_6075	hypothetical protein	474	15	0.0394737	1205	0.120539	0.231953	1	0.879461	1	1
RSP_2800	Putative AcoR, Transcriptional activator of acetoin/glycerol metabolism	1938	33	0.0212903	1384	7.74801e-11	6.97477e-10	3.46646e-07	1	1	1
RSP_2799	Putative Zinc-containing alcohol dehydrogenase	1095	9	0.0102857	364	4.17932e-12	4.2886e-11	1.86983e-08	1	1	1
RSP_2798	Putative chaperonin groEL	1632	15.5	0.0118683	667.5	2.71381e-16	3.99394e-15	1.21416e-12	1	1	1
RSP_2797	putative metal-sulfur cluster biosynthetic enzyme	801	7.5	0.0117005	233	6.41014e-09	4.70147e-08	2.8679e-05	1	1	1
RSP_2796	putative TIM-barrel fold metal-dependent hydrolase	1023	14	0.017094	787	5.41096e-08	3.59712e-07	0.000242086	1	1	1
RSP_2795	Putative regulatory protein of multicomponent monooxygenase	369	5	0.0169492	187.5	0.00110953	0.00367977	1	0.99889	1	1
RSP_2794	Putative monooxygenase beta subunit	1059	13	0.0153483	499.5	5.12388e-09	3.8017e-08	2.29242e-05	1	1	1
RSP_2793	Putative reductase component of monooxygenase	1098	14	0.0159453	463.5	5.23511e-09	3.87138e-08	2.34219e-05	1	1	1
RSP_2792	putative monooxygenase alpha subunit	1683	23.5	0.0174462	1220	2.87604e-12	3.00641e-11	1.28674e-08	1	1	1
RSP_2791	hypothetical protein	465	5	0.0134771	135.5	4.72321e-05	0.000204368	0.211316	0.999953	1	1
RSP_2790	hypothetical protein	222	2.5	0.0140449	117	0.00308117	0.00932689	1	0.996919	1	1
RSP_2789	hypothetical protein	1086	12	0.0138249	377.5	5.59808e-10	4.60401e-09	2.50458e-06	1	1	1
RSP_6076	hypothetical protein	192	4.5	0.0292208	132	0.0754738	0.153976	1	0.924526	1	1
RSP_2867	RNA polymerase, sigma 54 subunit, RpoN/SigL	1275	13	0.0127576	390	3.7122e-12	3.82681e-11	1.66084e-08	1	1	1
RSP_2868	inosine-5'-monophosphate dehydrogenase	1449	36.5	0.0314927	3266	0.000118643	0.000475208	0.530807	0.999881	1	1
RSP_2869	putative tellurite resistance protein	975	35.5	0.0455712	3124	0.141786	0.26687	1	0.858214	1	1
RSP_7534	hypothetical protein	351	5.5	0.019573	168	0.00193022	0.00609444	1	0.99807	1	1
RSP_2870	maltose ABC transporter ATP-binding protein%3Btrehalose ABC transporter ATP-binding protein%3Bsucrose ABC transporter ATP-binding protein	1110	18	0.0202703	701	3.34787e-07	1.99445e-06	0.00149783	1	1	1
RSP_2871	maltose ABC transporter membrane protein%3Btrehalose ABC transporter membrane protein%3Bsucrose ABC transporter membrane protein	1122	9.5	0.0105791	716	1.4576e-12	1.56386e-11	6.5213e-09	1	1	1
RSP_2872	maltose ABC transporter membrane protein%3Btrehalose ABC transporter membrane protein%3Bsucrose ABC transporter membrane protein	993	13.5	0.0169811	662	4.15558e-08	2.80001e-07	0.000185921	1	1	1
RSP_2873	sucrose-binding protein%3Btrehalose-binding protein%3Bmaltose-binding protein	1353	16	0.0147738	489	1.66689e-11	1.61771e-10	7.45766e-08	1	1	1
RSP_2874	Putative Beta-glucosidase A	1323	17	0.0160529	666.5	1.60616e-10	1.39533e-09	7.18596e-07	1	1	1
RSP_2875	putative glucokinase	954	43.5	0.0569372	3288	0.637066	0.887923	1	0.362934	1	1
RSP_2876	putative carbon monoxide dehydrogenase medium chain	786	21	0.0334395	1343.5	0.00968935	0.0261618	1	0.990311	1	1
RSP_2877	Putative carbon monoxide dehydrogenase large chain	2373	105.5	0.0555556	10212.5	0.605573	0.858199	1	0.394427	1	1
RSP_2878	Putative carbon-monoxide dehydrogenase small chain	483	18.5	0.0478036	1768	0.296191	0.487011	1	0.703809	1	1
RSP_2879	hypothetical protein	531	24.5	0.0576471	2106	0.632714	0.883233	1	0.367286	1	1
RSP_2880	signal transduction histidine kinase	2202	63.5	0.0360386	3070	0.000181899	0.00070096	0.813815	0.999818	1	1
RSP_2881	hypothetical protein	1173	33	0.0351438	1619	0.00405525	0.0119206	1	0.995945	1	1
RSP_2882	two component transcriptional regulator, LuxR family	681	27	0.0495413	2576	0.357478	0.568964	1	0.642522	1	1
RSP_2883	phosphoglucomutase	1635	45	0.03443	1861.5	0.000503305	0.00180432	1	0.999497	1	1
RSP_2884	glycogen debranching enzyme	2115	90	0.0532229	5098	0.454366	0.690032	1	0.545634	1	1
RSP_2885	glycogen synthase	1437	66.5	0.0578764	5689	0.711682	0.956175	1	0.288318	1	1
RSP_2886	glucose-1-phosphate adenylyltransferase	1272	49	0.0481336	3244	0.216812	0.377438	1	0.783188	1	1
RSP_2887	glycogen phosphorylase	2406	110.5	0.0574324	9592.5	0.735043	0.97671	1	0.264957	1	1
RSP_2888	transcriptional regulator, BadM/Rrf2 family	435	19.5	0.056196	1382.5	0.577479	0.828887	1	0.422521	1	1
RSP_2889	Transcriptional regulator	414	16	0.0481928	970.5	0.369495	0.582495	1	0.630505	1	1
RSP_2890	Copper-translocating P-type ATPase	2442	101	0.0516888	6778.5	0.331642	0.534883	1	0.668358	1	1
RSP_2891	Putative copper chaperone	201	13	0.0807453	1253	0.944084	1	1	0.055916	0.332671	1
RSP_2892	hypothetical protein	162	6	0.0461538	267	0.437825	0.669913	1	0.562175	1	1
RSP_7535	hypothetical protein	132	6.5	0.0613208	748	0.647709	0.898837	1	0.352291	1	1
RSP_2894	nucleoside diphosphate kinase	423	0	0	0	6.1695e-09	4.54733e-08	2.76023e-05	1	1	1
RSP_2895	putative ABC transporter, fused ATPase subunits	1848	51	0.0345061	5066.5	0.000238435	0.000898703	1	0.999762	1	1
RSP_2896	Multiple antibiotic transporter	621	9	0.0181087	351.5	4.21597e-05	0.000184562	0.188623	0.999958	1	1
RSP_2897	clan AA aspartic protease, TIGR02281 family	576	13.5	0.0293478	654.5	0.0055801	0.0159015	1	0.99442	1	1
RSP_2898	DNA polymerase III, chi subunit	459	2.5	0.00681199	92.5	3.14497e-07	1.89376e-06	0.00140706	1	1	1
RSP_2899	leucyl aminopeptidase	1470	25	0.0212585	914.5	1.38466e-08	9.86459e-08	6.19496e-05	1	1	1
RSP_2900	putative permease	1131	0	0	0	1.21092e-22	3.2441e-21	5.41765e-19	1	1	1
RSP_2901	putative permease	1095	0	0	0	6.45121e-22	1.63066e-20	2.88627e-18	1	1	1
RSP_2902	Putative organic solvent tolerance protein	2145	0	0	0	2.9302e-42	4.85545e-40	1.31097e-38	1	1	1
RSP_2903	periplasmic chaperone for outer membrane proteins SurA	1218	0	0	0	2.58288e-24	8.25414e-23	1.15558e-20	1	1	1
RSP_2904	4-hydroxythreonine-4-phosphate dehydrogenase	969	20.5	0.0264516	1307.5	8.88799e-05	0.000363814	0.397649	0.999911	1	1
RSP_2905	dimethyladenosine transferase	837	1.5	0.00224215	33	2.47497e-15	3.32523e-14	1.1073e-11	1	1	1
RSP_6078	hypothetical protein	828	13.5	0.0203927	886	6.78617e-06	3.33275e-05	0.0303613	0.999993	1	1
RSP_2906	(protein release factor)-glutamine N5-methyltransferase	837	3.5	0.00523169	111.5	6.37747e-13	7.1332e-12	2.85328e-09	1	1	1
RSP_2907	bacterial peptide chain release factor 1 (bRF-1)	1056	0	0	0	3.63401e-21	8.21138e-20	1.62585e-17	1	1	1
RSP_2908	Protein of unknown function (DUF1499)	444	14.5	0.0407303	1701.5	0.127623	0.244428	1	0.872377	1	1
RSP_2909	agmatinase	966	23	0.0297927	1114.5	0.000831856	0.00283884	1	0.999168	1	1
RSP_2910	putative Metal-dependent amidase/aminoacylase/carboxypeptidase	1167	45.5	0.0487674	3207	0.233345	0.401533	1	0.766655	1	1
RSP_2912	putative pyrophosphatase	807	29	0.0449612	1610	0.170651	0.31011	1	0.829349	1	1
RSP_2913	ABC Fe+3 siderophore transporter, periplasmic substrate-binding protein	1011	3.5	0.00432633	66	4.52957e-16	6.57964e-15	2.02653e-12	1	1	1
RSP_2914	Nucleoside hydrolase	942	32	0.0424403	2074.5	0.0849365	0.170483	1	0.915063	1	1
RSP_2915	putative two-component sensor histidine kinase	1041	20.5	0.0246098	834.5	1.43185e-05	6.73615e-05	0.0640608	0.999986	1	1
RSP_2916	hypothetical protein	492	9.5	0.0241117	404	0.00178972	0.00569502	1	0.99821	1	1
RSP_2917	putative cystathionine gamma-synthase beta-lyase	1194	35	0.0366109	2400.5	0.00721068	0.0200252	1	0.992789	1	1
RSP_2918	putative ferripyochelin binding protein	519	15	0.0361446	1838	0.0581491	0.122255	1	0.941851	1	1
RSP_2919	guanylate kinase	636	0.5	0.000984252	5	4.98291e-13	5.64394e-12	2.22935e-09	1	1	1
RSP_2920	TIGR00255 family protein	891	0	0	0	5.40611e-18	9.37478e-17	2.41869e-14	1	1	1
RSP_6079	hypothetical protein	678	8.5	0.0156827	275	2.04745e-06	1.09967e-05	0.00916028	0.999998	1	1
RSP_2921	3-deoxy-D-arabinoheptulosonate-7-phosphate synthase	1371	9	0.00820419	188	1.30022e-16	1.97192e-15	5.81717e-13	1	1	1
RSP_2922	transcriptional regulator, AraC family with amidase-like domain	1014	21	0.0258621	817.5	6.29674e-05	0.000265269	0.281716	0.999937	1	1
RSP_2923	amino acid/amide ABC transporter substrate-binding protein, HAAT family	1185	45	0.0475185	5802.5	0.201831	0.35593	1	0.798169	1	1
RSP_2924	amino acid/amide ABC transporter ATP-binding protein 1, HAAT family	783	26	0.0414673	1488	0.089009	0.17778	1	0.910991	1	1
RSP_2925	amino acid/amide ABC transporter ATP-binding protein 2, HAAT family	711	26	0.0456942	1596.5	0.212484	0.370769	1	0.787516	1	1
RSP_2926	amino acid/amide ABC transporter membrane protein 1, HAAT family	1011	37	0.0457355	2097	0.161011	0.295958	1	0.838989	1	1
RSP_2927	amino acid/amide ABC transporter membrane protein 2, HAAT family	1296	40	0.03861	2295.5	0.0126035	0.0327077	1	0.987397	1	1
RSP_2928	putative MobA-like protein	600	13	0.0270833	491	0.00309642	0.00936672	1	0.996904	1	1
RSP_2930	hypothetical protein	624	4.5	0.009	147.5	2.50454e-08	1.73726e-07	0.000112053	1	1	1
RSP_4326	tRNA-Leu	84	0	0	0	0.0225531	0.0543364	1	0.977447	1	1
RSP_2929	putative disulfide bond formation protein DsbB	465	16	0.0431267	819	0.206072	0.361271	1	0.793928	1	1
RSP_2932	Histidine utilization repressor, gntR family	687	28	0.0510018	2221.5	0.415375	0.64304	1	0.584625	1	1
RSP_2933	Formiminoglutamate deiminase	1368	37.5	0.0342779	1994.5	0.000983919	0.00330981	1	0.999016	1	1
RSP_2934	imidazolonepropionase	1188	16	0.0168421	848.5	3.52037e-09	2.64708e-08	1.57501e-05	1	1	1
RSP_2935	histidine ammonia-lyase	1524	28	0.0229508	1080	5.1626e-08	3.43712e-07	0.000230975	1	1	1
RSP_2936	urocanate hydratase	1683	58.5	0.0434298	4250.5	0.0365165	0.0818922	1	0.963483	1	1
RSP_7536	putative metal-dependent phosphoesterase, PHP family	921	15.5	0.0210312	708.5	3.54113e-06	1.82523e-05	0.015843	0.999996	1	1
RSP_2937	putative phosphonate metabolism protein	693	23	0.0414414	1475	0.104721	0.205763	1	0.895279	1	1
RSP_6080	hypothetical protein	429	13	0.0379009	871	0.10778	0.210847	1	0.89222	1	1
RSP_7537	hypothetical protein	180	2	0.0138889	102	0.0140389	0.0359943	1	0.985961	1	1
RSP_2939	condensin subunit ScpB	636	12	0.023622	621.5	0.000567507	0.00200872	1	0.999432	1	1
RSP_2940	condensin subunit ScpA	789	11	0.0174326	725.5	2.38091e-06	1.26661e-05	0.0106522	0.999998	1	1
RSP_2941	Putative Glycoside hydrolase	1014	10	0.0123153	414.5	3.42979e-10	2.87896e-09	1.53449e-06	1	1	1
RSP_2942	sporulation and cell division-related protein	987	0	0	0	7.80461e-20	1.57287e-18	3.49178e-16	1	1	1
RSP_2943	arginyl-tRNA synthetase	1743	0	0	0	1.64632e-34	1.31529e-32	7.36563e-31	1	1	1
RSP_6081	Protein of unknown function (DUF3154)	486	4	0.0103093	213.5	4.87633e-06	2.45684e-05	0.0218167	0.999995	1	1
RSP_2944	putative secretion activating protein	612	5.5	0.0112245	160	2.34936e-07	1.43593e-06	0.0010511	1	1	1
RSP_2945	cytochrome C-type biogenesis protein, CcmE	456	0.5	0.00137363	13	1.53042e-09	1.18667e-08	6.8471e-06	1	1	1
RSP_2946	N-acetyl-gamma-glutamyl-phosphate reductase	1029	37.5	0.045565	3277	0.134715	0.256148	1	0.865285	1	1
RSP_2947	glutamate racemase	813	28	0.0430108	3643	0.116973	0.226064	1	0.883027	1	1
RSP_2948	indolepyruvate ferredoxin oxidoreductase	3387	77.5	0.0286083	4129	6.23238e-11	5.66742e-10	2.78837e-07	1	1	1
RSP_2950	transcriptional regulator, LysR family	894	0.5	0.000698324	8	4.57333e-18	7.9926e-17	2.04611e-14	1	1	1
RSP_2951	phosphoribosylformylglycinamidine synthase subunit II	2163	78.5	0.0453495	4043.5	0.0483057	0.103804	1	0.951694	1	1
RSP_2952	BolA-like protein	243	2	0.0102564	38.5	0.00140955	0.00458642	1	0.99859	1	1
RSP_2953	glutaredoxin-related protein	366	6.5	0.0222603	486.5	0.0037167	0.0109977	1	0.996283	1	1
RSP_2954	hypothetical protein	375	16.5	0.0551839	2366	0.543883	0.792616	1	0.456117	1	1
RSP_2955	hypothetical protein	468	22	0.0588235	1130	0.702274	0.946949	1	0.297726	1	1
RSP_2956	transketolase	2019	0.5	0.000309598	6.5	7.73842e-40	1.08193e-37	3.46217e-36	1	1	1
RSP_2957	Protein of unknown function (DUF2934)	294	5	0.0211864	217.5	0.0105972	0.0282719	1	0.989403	1	1
RSP_2958	hypothetical protein	1095	27	0.0308571	1248	0.000692962	0.00241269	1	0.999307	1	1
RSP_2959	glyceraldehyde-3-phosphate dehydrogenase (NAD+)	1002	14	0.0174564	447.5	1.04752e-07	6.69515e-07	0.00046866	1	1	1
RSP_6082	hypothetical protein	156	2	0.016129	114.5	0.0329638	0.0757474	1	0.967036	1	1
RSP_2960	Phosphopantetheine adenylyltransferase	489	0	0	0	3.39576e-10	2.86114e-09	1.51926e-06	1	1	1
RSP_2961	Protein containing a CBS domain	435	10	0.0288184	657	0.0176808	0.0441922	1	0.982319	1	1
RSP_2965	transcriptional regulator, LysR family	894	33	0.0460894	2613.5	0.190795	0.33968	1	0.809205	1	1
RSP_2962	methylmalonate-semialdehyde dehydrogenase (acylating)	1500	39.5	0.0329167	2672.5	0.000246117	0.000924541	1	0.999754	1	1
RSP_2963	transcriptional regulator, Crp-Fnr family	657	16	0.0304762	548.5	0.00686801	0.0192408	1	0.993132	1	1
RSP_2964	Protein of unknown function (DUF2892)	204	3	0.0182927	72.5	0.0203319	0.0497893	1	0.979668	1	1
RSP_2966	excinuclease ABC subunit A	2859	63.5	0.0277656	2583.5	4.48956e-10	3.74046e-09	2.00863e-06	1	1	1
RSP_2967	putative transporter, Major facilitator superfamily (MFS)	1167	35	0.0375134	2089	0.0113592	0.0299829	1	0.988641	1	1
RSP_2968	dihydrolipoamide dehydrogenase	1407	25.5	0.0226667	1308.5	7.97043e-08	5.17557e-07	0.000356597	1	1	1
RSP_2969	hypothetical protein	576	21	0.0456522	830.5	0.243594	0.416286	1	0.756406	1	1
RSP_2970	Transporter, Major facilitator superfamily (MFS)	1257	57	0.0567164	6502	0.667764	0.917278	1	0.332236	1	1
RSP_2971	S-adenosylmethionine tRNA ribosyltransferase-isomerase	1041	37.5	0.045018	2623	0.117999	0.22785	1	0.882001	1	1
RSP_2972	hypothetical protein	3285	97	0.0369242	5151.5	2.20743e-05	0.000100265	0.0987606	0.999978	1	1
RSP_2973	Peroxiredoxin	462	20.5	0.0554054	1496.5	0.552942	0.80164	1	0.447058	1	1
RSP_2974	Putative metalopeptidase	1344	59.5	0.0552974	6679	0.568722	0.818419	1	0.431278	1	1
RSP_2975	Integral membrane protein CcmA involved in cell shape determination	519	17.5	0.0421687	1454	0.13707	0.259632	1	0.86293	1	1
RSP_2976	putative integral membrane protein	777	26.5	0.0426731	1466	0.0982295	0.19403	1	0.901771	1	1
RSP_2977	bacterial peptide chain release factor 2 (bRF-2)	1128	0	0	0	1.43142e-22	3.81201e-21	6.40418e-19	1	1	1
RSP_2978	Penicillin-binding protein 1A (PBP-1a)	2550	63	0.0308824	4331	3.26356e-07	1.95203e-06	0.00146012	1	1	1
RSP_2979	putative N-acetylmuramoyl-L-alanine amidase	1236	23	0.0232794	903	1.25282e-06	6.9456e-06	0.0056051	0.999999	1	1
RSP_2980	Putative aspartate aminotransferase A	1152	43	0.0466377	3051.5	0.172498	0.312073	1	0.827502	1	1
RSP_2981	Putative protein-disulfide isomerase	744	25	0.0419463	2240.5	0.105414	0.206762	1	0.894586	1	1
RSP_2982	4-hydroxy-3-methylbut-2-en-1-yl diphosphate synthase	1134	0	0	0	1.02438e-22	2.7609e-21	4.58309e-19	1	1	1
RSP_2983	hypothetical protein	1215	12	0.0123584	937	6.72425e-12	6.79103e-11	3.00843e-08	1	1	1
RSP_2984	5-aminolevulinate synthase	1224	0	0	0	1.84841e-24	6.03634e-23	8.26979e-21	1	1	1
RSP_2985	hypothetical protein	570	24	0.0526316	2200	0.493179	0.736477	1	0.506821	1	1
RSP_2986	acetylornithine deacetylase/succinyldiaminopimelate desuccinylase-like deacylase	1374	64	0.0581818	5844.5	0.744045	0.986036	1	0.255955	1	1
RSP_2987	putative acetyltransferase	444	25	0.0702247	1914	0.921825	1	1	0.0781751	0.437741	1
RSP_4317	tRNA-Asp	77	2.5	0.0409836	44.5	0.350428	0.559135	1	0.649572	1	1
RSP_4316	tRNA-Asp	77	0	0	0	0.0333219	0.076374	1	0.966678	1	1
RSP_2988	Pirin-related protein	765	10	0.0163666	505.5	1.58e-06	8.62065e-06	0.00706894	0.999998	1	1
RSP_2989	hypothetical protein	333	3	0.011236	217	0.000247778	0.00093	1	0.999752	1	1
RSP_2990	hypothetical protein	3618	82	0.0283345	4449	1.19631e-11	1.18414e-10	5.3523e-08	1	1	1
RSP_2991	hypothetical protein	426	6	0.0176471	305.5	0.000601894	0.00211538	1	0.999398	1	1
RSP_2992	hypothetical protein	675	18	0.0333952	986.5	0.0157194	0.0398915	1	0.984281	1	1
RSP_2993	hypothetical protein	645	10	0.0194175	528.5	6.40013e-05	0.000269118	0.286342	0.999936	1	1
RSP_2994	hypothetical protein	2322	95	0.0511302	5787	0.298349	0.48984	1	0.701651	1	1
RSP_7538	hypothetical protein	270	2.5	0.0115741	128.5	0.000527283	0.00187824	1	0.999473	1	1
RSP_7539	hypothetical protein	333	5	0.0187266	266.5	0.00332268	0.00997028	1	0.996677	1	1
RSP_6243	putative endonuclease	486	13	0.0335052	847.5	0.0385224	0.0855332	1	0.961478	1	1
RSP_7540	Phage major tail protein 2	420	9	0.0267857	583.5	0.0118087	0.0310411	1	0.988191	1	1
RSP_6244	Protein of unknown function (DUF3168)	369	8	0.0271186	405	0.0194332	0.0478766	1	0.980567	1	1
RSP_6245	phage protein, HK97 gp10 family	465	4	0.0107817	151	1.06071e-05	5.0701e-05	0.0474562	0.999989	1	1
RSP_6246	bacteriophage head-tail adaptor	318	4.5	0.0177165	399	0.00173791	0.00555386	1	0.998262	1	1
RSP_6247	Phage-related protein, putative DNA packing	342	4	0.0145985	165.5	0.000755338	0.00259953	1	0.999245	1	1
RSP_2995	putative phage major capsid protein, gp36	1110	17.5	0.0197072	679.5	1.17126e-07	7.39102e-07	0.000524023	1	1	1
RSP_2996	prohead peptidase	525	6	0.0143198	236	2.41813e-05	0.00010906	0.108187	0.999976	1	1
RSP_2997	putative head portal protein	1227	30.5	0.0310907	1825.5	0.000286697	0.00106624	1	0.999713	1	1
RSP_2998	phage terminase-like protein, large subunit	1581	80.5	0.0636364	6582	0.927376	1	1	0.0726238	0.410251	1
RSP_2999	hypothetical protein	441	4.5	0.0127479	180.5	2.39534e-05	0.000108141	0.107168	0.999976	1	1
RSP_3000	hypothetical protein	312	4.5	0.018	119.5	0.0020481	0.0064258	1	0.997952	1	1
RSP_3001	putative Endonuclease	507	9	0.0222222	433	0.00122576	0.00404132	1	0.998774	1	1
RSP_6248	putative class I holin	381	7	0.0229508	407	0.00610618	0.0172905	1	0.993894	1	1
RSP_6249	hypothetical protein	393	18	0.0571429	934.5	0.649638	0.89984	1	0.350362	1	1
RSP_7541	hypothetical protein	462	11	0.0297297	419.5	0.0182067	0.0451785	1	0.981793	1	1
RSP_6250	Protein of unknown function (DUF2971)	933	18	0.0240964	866	4.15315e-05	0.000182347	0.185812	0.999958	1	1
RSP_7542	hypothetical protein	1119	63	0.0703911	5594	0.98356	1	1	0.0164399	0.127473	1
RSP_7543	putative transcriptional regulator	306	3.5	0.0143443	131.5	0.00069473	0.00241697	1	0.999305	1	1
RSP_7544	hypothetical protein	411	18.5	0.056231	1207	0.577291	0.828884	1	0.422709	1	1
RSP_0002	Histone-like nucleoid-structuring protein H-NS	396	77.5	0.245253	20851.5	1	1	1	0	0	0
RSP_0003	putative site-specific recombinase	1749	137	0.0979271	26713.5	1	1	1	2.25572e-11	8.34056e-10	1.00921e-07
RSP_0004	Pseudo gene	291	10	0.0429185	1254	0.277283	0.460833	1	0.722717	1	1
RSP_0005	GMP synthase (glutamine-hydrolyzing)	1557	0.5	0.000401606	8.5	7.06557e-31	4.64873e-29	3.16113e-27	1	1	1
RSP_0006	putative transporter, DMT superfamily	888	41	0.0577465	3750	0.696465	0.942523	1	0.303535	1	1
RSP_0007	putative outer membrane protein	1125	61	0.0678532	5228.5	0.966198	1	1	0.0338017	0.224375	1
RSP_0008	putative transporter, DME family, DMT superfamily	966	14.5	0.0187824	464	3.31176e-07	1.97558e-06	0.00148168	1	1	1
RSP_0009	hypothetical protein	870	5	0.00718391	116.5	1.32292e-11	1.30657e-10	5.91874e-08	1	1	1
RSP_0010	homoserine O-succinyltransferase	918	42.5	0.0579019	3025.5	0.676486	0.925	1	0.323514	1	1
RSP_0011	putative hydrolase or acyltransferase (alpha/beta hydrolase)	969	42	0.0541935	5249.5	0.538816	0.78677	1	0.461184	1	1
RSP_0013	polyphosphate kinase 2, PA0141 family	885	28.5	0.0403112	1976.5	0.0461799	0.0997147	1	0.95382	1	1
RSP_0014	transcriptional regulator, TetR family	618	19	0.0384615	1045	0.0684097	0.141174	1	0.93159	1	1
RSP_0015	ABC spermidine/putrescine transporter, ATPase subunit	1098	22	0.0250569	1033	1.82501e-05	8.41764e-05	0.0816512	0.999982	1	1
RSP_0016	ABC spermidine/putrescine transporter, inner membrane subunit	807	18.5	0.0286822	1200	0.000944744	0.00318762	1	0.999055	1	1
RSP_0017	ABC spermidine/putrescine transporter, inner membrane subunit	888	22.5	0.0316901	976	0.00226389	0.00702404	1	0.997736	1	1
RSP_0018	Putative transcriptional regulator, gntR family	1404	67.5	0.0600534	6164.5	0.806857	1	1	0.193143	0.869338	1
RSP_0019	putative conserved small protein	228	8.5	0.0467033	828	0.341473	0.547777	1	0.658527	1	1
RSP_0020	hypothetical protein	708	23.5	0.0415194	1587	0.0866575	0.173703	1	0.913342	1	1
RSP_0021	SSU ribosomal protein S9P	483	1.5	0.00387597	38	9.84396e-09	7.10353e-08	4.40419e-05	1	1	1
RSP_0022	LSU ribosomal protein L13P	465	0	0	0	1.03583e-09	8.15898e-09	4.6343e-06	1	1	1
RSP_6083	hypothetical protein	792	25	0.0394322	1497.5	0.0545812	0.115678	1	0.945419	1	1
RSP_0024	dTDP-4-dehydrorhamnose 3,5-epimerase	534	14.5	0.0338785	412.5	0.0251855	0.0597771	1	0.974815	1	1
RSP_0025	putative NAD(P)-dependent oxidoreductase	1350	59.5	0.0550926	6706.5	0.557182	0.807003	1	0.442818	1	1
RSP_0026	putative epimerase/dehydratase	1056	41	0.0485782	5207	0.262156	0.440273	1	0.737844	1	1
RSP_7545	hypothetical protein	156	7	0.0564516	549	0.640753	0.891673	1	0.359247	1	1
RSP_0027	hypothetical protein	792	5	0.00788644	105.5	2.66452e-10	2.26636e-09	1.19211e-06	1	1	1
RSP_0028	short chain dehydrogenase	999	12	0.0150188	553.5	9.9106e-09	7.1401e-08	4.434e-05	1	1	1
RSP_0029	acetyl-CoA hydrolase/transferase family protein	1500	41	0.0341667	3088	0.000711978	0.00246547	1	0.999288	1	1
RSP_0030	diguanylate cyclase/phosphodiesterase with PAS/PAC sensor(s)	2502	61	0.0304695	3709.5	2.53037e-07	1.54235e-06	0.00113209	1	1	1
RSP_6084	hypothetical protein	174	4	0.0285714	360	0.118519	0.228656	1	0.881481	1	1
RSP_6085	hypothetical protein	819	12.5	0.019084	688.5	2.97321e-06	1.55217e-05	0.0133021	0.999997	1	1
RSP_0032	RNA polymerase, sigma 28 subunit, SigD/FliA/WhiG	720	11	0.0190972	510.5	1.93455e-05	8.87709e-05	0.0865516	0.999981	1	1
RSP_0033	hypothetical protein	1014	13.5	0.0166256	446.5	2.10782e-08	1.4735e-07	9.43038e-05	1	1	1
RSP_0034	flagellar biosynthesis protein, FlhA	2115	27	0.0159669	937	5.03615e-16	7.29183e-15	2.25317e-12	1	1	1
RSP_0035	hypothetical protein	534	10.5	0.0245327	285	0.00139389	0.00454537	1	0.998606	1	1
RSP_6086	hypothetical protein	1086	10.5	0.0120968	258	2.90389e-11	2.77015e-10	1.2992e-07	1	1	1
RSP_0036	flagellar basal-body P-ring formation protein FlgA	669	6	0.011215	157	1.53725e-07	9.5789e-07	0.000687765	1	1	1
RSP_0037	anti-sigma-28 factor, FlgM family	315	8	0.0318725	268.5	0.0693534	0.142726	1	0.930647	1	1
RSP_6087	hypothetical protein	372	4	0.0134228	98	0.000271306	0.00101405	1	0.999729	1	1
RSP_6088	Sel1 repeat-containing protein	633	7	0.0138067	214.5	2.29777e-06	1.22383e-05	0.0102802	0.999998	1	1
RSP_6089	hypothetical protein	396	6	0.0189873	429.5	0.00151817	0.00490772	1	0.998482	1	1
RSP_6090	hypothetical protein	486	13	0.0335052	691.5	0.0385224	0.0855332	1	0.961478	1	1
RSP_0038	hypothetical protein	189	3	0.0198675	212.5	0.0337129	0.0767201	1	0.966287	1	1
RSP_0039	hypothetical protein	318	4.5	0.0177165	152	0.00173791	0.00555386	1	0.998262	1	1
RSP_0040	putative flagellar protein FliS	381	7.5	0.0245902	510	0.00610618	0.0172905	1	0.993894	1	1
RSP_0041	hypothetical protein	582	5	0.0107296	235	7.03314e-07	4.00334e-06	0.00314663	0.999999	1	1
RSP_0042	Chemotaxis histidine protein kinase, CheA3	3288	40	0.0152091	1579	3.46862e-25	1.17565e-23	1.55186e-21	1	1	1
RSP_0043	chemotaxis response regulator, CheY6	405	7.5	0.0232198	334	0.00325596	0.00980955	1	0.996744	1	1
RSP_0044	putative cytoplasmic chemoreceptor, TlpT	1704	30	0.0219941	946.5	2.59499e-09	1.97448e-08	1.161e-05	1	1	1
RSP_0045	Slp	717	10	0.017452	421	7.05939e-06	3.46313e-05	0.0315837	0.999993	1	1
RSP_0046	Chemotaxis protein, CheW4	510	13	0.0318627	361	0.0232639	0.0558084	1	0.976736	1	1
RSP_0047	chemotaxis methylesterase, CheB2	1098	15.5	0.0176538	990	1.77765e-08	1.25643e-07	7.95321e-05	1	1	1
RSP_0048	MCP methyltransferase, CheR3	810	6.5	0.0100309	130.5	8.60398e-10	6.92342e-09	3.84942e-06	1	1	1
RSP_0049	Chemotaxis histidine protein kinase, CheA4	1200	24.5	0.0255208	1277	7.20474e-06	3.519e-05	0.032234	0.999993	1	1
RSP_6091	hypothetical protein	306	3.5	0.0143443	120	0.00069473	0.00241697	1	0.999305	1	1
RSP_0051	Torf protein	1137	19.5	0.0214521	548	4.3436e-07	2.55701e-06	0.00194333	1	1	1
RSP_0052	flagellar protein FliE	324	8.5	0.0326923	317.5	0.0542027	0.114985	1	0.945797	1	1
RSP_0053	Flagellar FliF M-ring protein	1713	31.5	0.0229759	1159	5.18037e-09	3.83725e-08	2.3177e-05	1	1	1
RSP_0054	putative flagellar motor switch protein FliG	1023	21.5	0.0262515	963	5.08149e-05	0.000218812	0.227346	0.999949	1	1
RSP_0055	flagellar protein FliH	825	15	0.0227618	776.5	5.36224e-05	0.000229576	0.239907	0.999946	1	1
RSP_0056	FliI, Flagellum-specific ATPase	1329	24.5	0.023048	774	2.55545e-07	1.55552e-06	0.00114331	1	1	1
RSP_0057	Flagellar protein FliJ	408	3.5	0.0107362	81.5	1.62137e-05	7.56413e-05	0.07254	0.999984	1	1
RSP_0058	FliK, flagellar hook-length control protein	2100	33	0.0196429	1179.5	7.7159e-13	8.5873e-12	3.45209e-09	1	1	1
RSP_0059	flagellar biosynthesis protein, FliL	573	9	0.0196078	485.5	0.000176575	0.000683387	0.789995	0.999823	1	1
RSP_0060	Flagellar switch protein FliM	972	21	0.0269923	799	0.000174701	0.000679072	0.781612	0.999825	1	1
RSP_0061	Flagellar motor switch FliN protein	297	2.5	0.0105485	54.5	0.000194109	0.000745443	0.868442	0.999806	1	1
RSP_0062	Flagellar protein FliO	258	3.5	0.0169903	101.5	0.00362254	0.0107475	1	0.996377	1	1
RSP_0063	Flagellar transport protein FliP	906	10.5	0.0145028	407.5	1.51118e-08	1.07318e-07	6.76104e-05	1	1	1
RSP_0064	Flagellar protein FliQ	267	4	0.0187793	88.5	0.00894931	0.0244141	1	0.991051	1	1
RSP_0065	Flagellar protein FliR	810	7.5	0.0115741	194.5	4.67172e-09	3.48355e-08	2.09013e-05	1	1	1
RSP_0066	Flagellar protein FlhB	1143	19	0.020765	745.5	3.51403e-07	2.08789e-06	0.00157218	1	1	1
RSP_0067	hypothetical protein	720	10.5	0.0182292	252	6.2814e-06	3.09845e-05	0.028103	0.999994	1	1
RSP_6092	Protein of unknown function (DUF2628)	669	11	0.0205607	335.5	8.69111e-05	0.000356407	0.38884	0.999913	1	1
RSP_0068	RNA polymerase, sigma 54 subunit, RpoN/SigL	1329	24.5	0.023048	1372	2.55545e-07	1.55552e-06	0.00114331	1	1	1
RSP_0069	Flagellar filament protein	1482	29	0.0244519	1579.5	3.696e-07	2.19309e-06	0.00165359	1	1	1
RSP_0070	putative flagellar hook-associated protein 2 (filament cap protein)	1656	21.5	0.0162387	719	6.12183e-13	6.86442e-12	2.73891e-09	1	1	1
RSP_0071	sigma54 specific transcriptional regulator, fis family	1101	39.5	0.0448354	2786.5	0.106491	0.208692	1	0.893509	1	1
RSP_0072	putative invasion protein	798	7.5	0.0117555	341	7.33915e-09	5.34778e-08	3.28353e-05	1	1	1
RSP_0073	flagellar hook-associated protein 3 FlgL	1230	24	0.0243902	1340.5	3.38112e-06	1.7488e-05	0.0151271	0.999997	1	1
RSP_0074	FlgK flagellar hook-associated protein 1	4092	60.5	0.0184789	2103.5	1.38043e-25	4.94083e-24	6.17604e-22	1	1	1
RSP_6093	FlgJ	303	2	0.00823045	115	0.000145521	0.000572109	0.65106	0.999854	1	1
RSP_0076	flagellar P-ring protein	1116	18	0.0201794	689	2.89968e-07	1.75788e-06	0.00129732	1	1	1
RSP_0077	Flagellar L-ring protein	669	12.5	0.0233645	1130	0.000228714	0.000864976	1	0.999771	1	1
RSP_0078	Flagellar distal rod protein	789	18	0.0285261	729	0.00140869	0.00458696	1	0.998591	1	1
RSP_0079	flagellar proximal rod protein FlgF	756	12	0.0198675	494.5	1.9884e-05	9.10553e-05	0.088961	0.99998	1	1
RSP_0080	flagellar hook protein FlgE	1272	23.5	0.0230845	833.5	4.62486e-07	2.70479e-06	0.00206916	1	1	1
RSP_0081	Flagellar scaffolding protein FlgD	672	13	0.0241636	798.5	0.000504258	0.00180628	1	0.999496	1	1
RSP_0082	flagellar basal-body rod protein FlgC	417	6.5	0.0195195	417.5	0.000790589	0.00270834	1	0.999209	1	1
RSP_0083	Flagellar proximal rod protein FlgB	387	5	0.0161812	138	0.000631626	0.00221292	1	0.999368	1	1
RSP_0084	hypothetical protein	1167	13	0.0139335	407.5	1.45448e-10	1.27346e-09	6.50736e-07	1	1	1
RSP_0085	multisensor hybrid histidine kinase	2610	51.5	0.0246648	2193.5	1.6223e-11	1.5813e-10	7.25818e-08	1	1	1
RSP_0086	hypothetical protein	528	5.5	0.0130332	189	5.0818e-06	2.54602e-05	0.022736	0.999995	1	1
RSP_0087	two component transcriptional regulator, LuxR family	633	12	0.0236686	433	0.000586602	0.0020665	1	0.999413	1	1
RSP_0088	ycfI, putative structural proteins	501	3.5	0.00872818	180	4.47076e-07	2.62496e-06	0.00200022	1	1	1
RSP_0089	haloacid dehalogenase superfamily protein, subfamily IA, variant 3 with third motif having DD or ED	687	12.5	0.0227687	503.5	0.000141204	0.000557098	0.631749	0.999859	1	1
RSP_0090	Operon regulator SmoC	954	36.5	0.0477749	3028	0.217755	0.378344	1	0.782245	1	1
RSP_0091	mannitol-binding protein%3Bsorbitol-binding protein	1311	27.5	0.0262154	1269	5.12994e-06	2.56727e-05	0.0229514	0.999995	1	1
RSP_0092	sorbitol ABC transporter membrane protein%3Bmannitol ABC transporter membrane protein	873	14.5	0.0207439	826	4.99937e-06	2.516e-05	0.0223672	0.999995	1	1
RSP_0093	sorbitol ABC transporter membrane protein%3Bmannitol ABC transporter membrane protein	831	18.5	0.0278195	879.5	0.000526899	0.00187837	1	0.999473	1	1
RSP_0094	mannitol ABC transporter ATP-binding protein%3Bsorbitol ABC transporter ATP-binding protein	999	32	0.0400501	1894.5	0.040699	0.0894779	1	0.959301	1	1
RSP_0095	sorbitol dehydrogenase	771	26	0.0421394	1496	0.10479	0.205807	1	0.89521	1	1
RSP_0096	Mannitol dehydrogenase	1434	58.5	0.0509582	4935.5	0.317172	0.51601	1	0.682828	1	1
RSP_4304	tRNA-Thr	72	3	0.0517241	241	0.613755	0.865954	1	0.386245	1	1
RSP_0097	TRAP-T family sorbitol/mannitol transporter, periplasmic binding protein, SmoM	1098	34.5	0.0392938	3538.5	0.0212915	0.0518272	1	0.978708	1	1
RSP_6094	TRAP-T family sorbitol/mannitol transporter, DctM (12TMs) subunit	2049	75.5	0.0460647	6972	0.0692983	0.142679	1	0.930702	1	1
RSP_0099	TRAP-T family sorbitol/mannitol transporter, DctQ (4TMs) subunit	615	27	0.0549898	3125.5	0.580039	0.831495	1	0.419961	1	1
RSP_0100	putative NADH dehydrogenase I chain A	387	8	0.02589	324.5	0.0125522	0.0326502	1	0.987448	1	1
RSP_0101	NADH dehydrogenase (ubiquinone), 20 kDa subunit	618	14.5	0.0293522	899	0.00424798	0.0124138	1	0.995752	1	1
RSP_0102	NADH dehydrogenase subunit C %3BNADH dehydrogenase subunit D	1743	43.5	0.0311828	1599.5	2.09285e-05	9.53506e-05	0.0936343	0.999979	1	1
RSP_0103	NADH dehydrogenase subunit	474	11.5	0.0302632	333	0.0137199	0.0352573	1	0.98628	1	1
RSP_0104	Respiratory-chain NADH dehydrogenase, 51 kDa subunit	1251	20.5	0.0204795	854	4.49173e-08	3.01289e-07	0.00020096	1	1	1
RSP_0105	NADH dehydrogenase gamma subunit	2583	60	0.0290276	2144	2.4507e-08	1.70255e-07	0.000109644	1	1	1
RSP_0106	putative NADH dehydrogenase I chain H	957	24.5	0.0320261	645	0.0018632	0.0058953	1	0.998137	1	1
RSP_0107	NADH-quinone oxidoreductase, chain I, ferredoxin	495	16	0.0405063	675	0.135046	0.256559	1	0.864954	1	1
RSP_0108	NADH dehydrogenase I chain J	495	9	0.0227848	390.5	0.00172961	0.00553525	1	0.99827	1	1
RSP_0109	putative NADH dehydrogenase I chain K	309	7.5	0.0303644	297.5	0.0398077	0.087777	1	0.960192	1	1
RSP_0110	NADH-ubiquinone oxidoreductase, chain 5	2103	49.5	0.0294118	2422	5.10142e-07	2.95262e-06	0.00228237	0.999999	1	1
RSP_0111	NADH dehydrogenase subunit M	1461	44.5	0.0380667	1902	0.00535068	0.0153258	1	0.994649	1	1
RSP_0112	NADH-ubiquinone oxidoreductase, chain 4	1344	35	0.0325279	1309.5	0.000510104	0.00182139	1	0.99949	1	1
RSP_0113	Phospholipase D/Transphosphatidylase	1452	20.5	0.017642	997	1.07179e-10	9.57125e-10	4.7952e-07	1	1	1
RSP_0114	hypothetical protein	345	6.5	0.0236364	261.5	0.00686585	0.0192468	1	0.993134	1	1
RSP_0115	Class I triheme cytochrome c	1245	19.5	0.019598	542	1.94051e-08	1.36079e-07	8.68184e-05	1	1	1
RSP_0116	hypothetical protein	408	7.5	0.0230061	326	0.00292658	0.00892536	1	0.997073	1	1
RSP_0117	Cytochrome c oxidase, subunit I	2574	38.5	0.0186893	1894	1.4597e-16	2.19889e-15	6.53072e-13	1	1	1
RSP_0118	Cytochrome c oxidase, subunit IIc	975	23.5	0.0301669	1103.5	0.00068885	0.00240212	1	0.999311	1	1
RSP_0119	PA-phosphatase related phosphoesterase	771	30	0.0486224	1393.5	0.305896	0.500578	1	0.694104	1	1
RSP_6095	putative transcriptional activator	483	2	0.00516796	36	1.14099e-07	7.23058e-07	0.000510479	1	1	1
RSP_6096	transcriptional regulator, LuxR family	660	43	0.0814394	3121.5	0.996421	1	1	0.00357862	0.0353438	1
RSP_0122	transcriptional regulator, LuxR family	702	52	0.0925267	8568	0.999916	1	1	8.38353e-05	0.00120993	0.375079
RSP_6213	community escape response protein	159	6.5	0.0511811	867	0.462763	0.70017	1	0.537237	1	1
RSP_0123	Autoinducer synthesis protein	633	46.5	0.091716	6925.5	0.999703	1	1	0.00029692	0.00393024	1
RSP_0124	hypothetical protein	273	18.5	0.0844749	1922	0.969603	1	1	0.0303972	0.208265	1
RSP_0125	periplasmic glucan biosynthesis protein	1530	59	0.0482026	4214.5	0.193615	0.344016	1	0.806385	1	1
RSP_0126	hypothetical protein	201	13.5	0.0838509	1326	0.944084	1	1	0.055916	0.332671	1
RSP_0127	Glycosyl transferase, family 2	1788	78	0.0545455	7082.5	0.550552	0.799212	1	0.449448	1	1
RSP_0128	OpgC protein	1200	62	0.0645833	4016	0.928398	1	1	0.0716022	0.405504	1
RSP_4296	tRNA-Gly	75	0.5	0.00847458	11.5	0.0372533	0.0833356	1	0.962747	1	1
RSP_0129	ABC D-methionine uptake transporter, ATPase subunit	1062	39	0.0458824	3298.5	0.158542	0.292382	1	0.841458	1	1
RSP_0130	ABC D-methionine uptake transporter, inner membrane subunit	675	33.5	0.0621521	3291	0.794314	1	1	0.205686	0.90397	1
RSP_0132	ABC D-methionine uptake transporter, substrate-binding protein	777	58.5	0.0942029	5338	0.999972	1	1	2.83494e-05	0.000446602	0.126835
RSP_0133	transporter, NhaC family	1491	24.5	0.0205365	832	2.78737e-09	2.10654e-08	1.24707e-05	1	1	1
RSP_4323	tRNA-OTHER	74	4.5	0.075	192	0.774752	1	1	0.225248	0.962519	1
RSP_0134	Pseudo gene	465	21.5	0.0579515	1576	0.635496	0.886563	1	0.364504	1	1
RSP_0135	Pseudo gene	1440	21	0.0182292	1365.5	4.98725e-10	4.14739e-09	2.23129e-06	1	1	1
RSP_0136	putative integrase for prophage	1092	17	0.0194508	1126.5	1.96182e-07	1.20898e-06	0.00087772	1	1	1
RSP_4322	tRNA-Cys	74	0	0	0	0.0352328	0.0796118	1	0.964767	1	1
RSP_0137	hypothetical protein	705	51.5	0.0914742	4338.5	0.999838	1	1	0.000162241	0.00225424	0.725866
RSP_0138	hypothetical protein	351	5	0.0177936	147	0.00193022	0.00609444	1	0.99807	1	1
RSP_7546	Pseudo gene	626	9	0.018	564.5	3.7572e-05	0.000165613	0.168097	0.999962	1	1
RSP_0139	SSU ribosomal protein S6P	399	0	0	0	1.88192e-08	1.32803e-07	8.4197e-05	1	1	1
RSP_0140	SSU ribosomal protein S18P	228	0.5	0.00274725	6.5	3.91206e-05	0.000171931	0.175026	0.999961	1	1
RSP_0141	LSU ribosomal protein L9P	570	14.5	0.0317982	1305.5	0.0121983	0.0318779	1	0.987802	1	1
RSP_0142	trigger factor	1335	40.5	0.0379569	2792.5	0.00705953	0.019691	1	0.99294	1	1
RSP_4321	tRNA-Leu	85	0	0	0	0.0238465	0.0570225	1	0.976154	1	1
RSP_6097	hypothetical protein	471	22.5	0.0596817	1167	0.689025	0.936422	1	0.310975	1	1
RSP_0144	yjeF-like protein, hydroxyethylthiazole kinase-related protein	837	36	0.0538117	2316.5	0.524797	0.771082	1	0.475203	1	1
RSP_0145	yjeF-like protein	702	33	0.0587189	1519.5	0.719433	0.962255	1	0.280567	1	1
RSP_0146	nitrogen regulatory protein P-II family	339	1	0.00369004	20.5	4.52487e-06	2.28749e-05	0.0202443	0.999995	1	1
RSP_0147	Glutamine synthetase class-I	1410	0	0	0	4.81505e-28	2.34158e-26	2.15425e-24	1	1	1
RSP_0148	Signal transduction histidine kinase	1053	30.5	0.0361803	1508	0.00749625	0.0207796	1	0.992504	1	1
RSP_0149	CheY-like receiver protein	438	22	0.0628571	1431	0.800037	1	1	0.199963	0.886654	1
RSP_0150	chase sensor signal transducdtion histidine kinase	1485	70	0.0589722	6163	0.785796	1	1	0.214204	0.928632	1
RSP_0152	P-loop ATPase	1119	28.5	0.0318436	1465.5	0.000762903	0.00262153	1	0.999237	1	1
RSP_0151	putative metallopeptidase (DUF2201)	1311	34.5	0.0328885	1265.5	0.000556619	0.00197331	1	0.999443	1	1
RSP_0153	hypothetical protein	678	25.5	0.047048	1350	0.233857	0.402259	1	0.766143	1	1
RSP_0154	3-hydroxyisobutyrate dehydrogenase	873	42	0.0600858	4980	0.781354	1	1	0.218646	0.942411	1
RSP_0155	enoyl-CoA hydratase	1032	29	0.035109	1261	0.00667001	0.018733	1	0.99333	1	1
RSP_0156	Acyl-CoA dehydrogenase	1140	50	0.0548246	4265.5	0.56855	0.818434	1	0.43145	1	1
RSP_6098	hypothetical protein	294	9	0.0381356	790	0.172045	0.312264	1	0.827955	1	1
RSP_0157	Beta-mannanase	900	27.5	0.0381944	1502	0.0240716	0.0574993	1	0.975928	1	1
RSP_0158	cellulose synthase-like protein	1884	34	0.0225464	1704.5	8.31325e-10	6.70153e-09	3.71935e-06	1	1	1
RSP_0159	UDP-galactose 4-epimerase	993	30	0.0377358	1280	0.0199173	0.048881	1	0.980083	1	1
RSP_0160	NAD-dependent epimerase/dehydratase family protein	1038	49.5	0.0596386	3254	0.757797	0.998052	1	0.242203	1	1
RSP_0161	Spermidine/putrescine-binding periplasmic protein	1077	78	0.0905923	7588	0.999995	1	1	5.36453e-06	9.60036e-05	0.0240009
RSP_0162	hypothetical protein	192	5	0.0324675	278	0.153636	0.284623	1	0.846364	1	1
RSP_0163	putative iron(III) ABC transporter, fused inner membrane subunits	1674	6	0.00447761	163	1.0837e-24	3.59145e-23	4.84846e-21	1	1	1
RSP_0164	hypothetical protein	255	14	0.0689655	609	0.859439	1	1	0.140561	0.680594	1
RSP_0165	hypothetical protein	216	10.5	0.0610465	884	0.668728	0.918039	1	0.331272	1	1
RSP_7547	hypothetical protein	177	10	0.070922	847.5	0.855244	1	1	0.144756	0.692663	1
RSP_0166	transcriptional regulator, TraR/DksA family	318	7	0.0275591	222	0.032196	0.0741734	1	0.967804	1	1
RSP_0167	TIGR01244 family protein	432	11.5	0.033237	820.5	0.0349204	0.0790258	1	0.96508	1	1
RSP_6099	putative flagellar switch protein FliM	972	13.5	0.0173522	454.5	8.14671e-08	5.28238e-07	0.000364484	1	1	1
RSP_0169	Na+/solute symporter	2685	82.5	0.0384257	3923.5	0.000349811	0.00128494	1	0.99965	1	1
RSP_0170	hypothetical protein	291	12.5	0.0536481	528	0.501495	0.74566	1	0.498505	1	1
RSP_0171	Response regulator receiver protein	369	9.5	0.0322034	694	0.0392731	0.0869411	1	0.960727	1	1
RSP_0172	putative transcriptional regulators	1287	42	0.0408163	2140	0.0295746	0.0689868	1	0.970425	1	1
RSP_0173	2-keto-4-pentenoate hydratase/2-oxohepta-3-ene-1 7-dioic acid hydratase	846	43.5	0.0643491	7070.5	0.875708	1	1	0.124292	0.625513	1
RSP_0174	short-chain dehydrogenase	741	34	0.0573356	2394	0.67214	0.921592	1	0.32786	1	1
RSP_0175	Lactate dehydrogenase-related dehydrogenase	942	36.5	0.0484085	2432	0.243639	0.416205	1	0.756361	1	1
RSP_0176	dihydroxy-acid dehydratase	1782	58	0.0406732	3514.5	0.0113298	0.0299229	1	0.98867	1	1
RSP_0177	FAD/FMN-containing dehydrogenase	1383	74	0.0668473	4008.5	0.969382	1	1	0.0306181	0.208819	1
RSP_0179	ABC-type nitrate/sulfonate/bicarbonate transport systems, periplasmic components TauA	981	47.5	0.0605096	3252.5	0.783931	1	1	0.216069	0.933103	1
RSP_0180	ABC nitrate/sulfonate/bicarbonate transporter, inner membrane subunit	852	14.5	0.021261	601.5	9.22527e-06	4.43805e-05	0.0412739	0.999991	1	1
RSP_0181	ABC nitrate/sulfonate/bicarbonate transporter, inner membrane subunit	864	21	0.0303468	773.5	0.00194312	0.00612652	1	0.998057	1	1
RSP_0182	Pseudo gene	802	26.5	0.0412773	1064	0.0689974	0.14219	1	0.931003	1	1
RSP_0183	dihydropyrimidinase	1452	84.5	0.0727194	7292	0.996199	1	1	0.00380131	0.0373781	1
RSP_0184	N-carbamoyl-L-amino acid amidohydrolase	1260	64.5	0.0639881	5897.5	0.911666	1	1	0.0883344	0.481374	1
RSP_0185	transcriptional regulator, TetR family	633	29	0.0571992	2134	0.661691	0.911456	1	0.338309	1	1
RSP_0186	transcriptional regulator, TetR family	612	32	0.0653061	1395.5	0.879468	1	1	0.120532	0.610021	1
RSP_0187	dihydropyrimidine dehydrogenase	1305	86.5	0.0829338	6166	0.999936	1	1	6.40836e-05	0.000946238	0.28671
RSP_0188	putative membrane-associated protein	540	19	0.0439815	2601	0.20446	0.359149	1	0.79554	1	1
RSP_0189	NADPH-dependent glutamate synthase beta chain-related oxidoreductase	1338	63	0.0588785	4016.5	0.772512	1	1	0.227488	0.965638	1
RSP_0190	Biotin carboxyl carrier protein, AccB	495	0	0	0	2.71686e-10	2.30212e-09	1.21552e-06	1	1	1
RSP_0191	acetyl-CoA carboxylase	1347	0.5	0.000464253	7	8.27362e-27	3.52535e-25	3.70162e-23	1	1	1
RSP_0192	putative leucyl/phenylalanyl-tRNA--protein transferase	645	17	0.0330097	1108.5	0.016131	0.0408432	1	0.983869	1	1
RSP_0193	hypothetical protein	372	6.5	0.0218121	876.5	0.00298032	0.00905839	1	0.99702	1	1
RSP_0194	putative ABC transporter, substrate-binding protein	471	7	0.0185676	339	0.000444534	0.0016078	1	0.999555	1	1
RSP_0195	NADH-ubiquinone oxidoreductase	375	2	0.00668896	125.5	9.4524e-06	4.53269e-05	0.04229	0.999991	1	1
RSP_0196	ATP-dependent protease ATP-binding subunit	1266	0.5	0.000494071	18.5	3.10339e-25	1.06804e-23	1.38846e-21	1	1	1
RSP_0197	ATP-dependent Clp protease proteolytic subunit ClpP	633	0	0	0	5.26867e-13	5.95253e-12	2.3572e-09	1	1	1
RSP_0198	Phosphatidylglycerophosphate synthase	609	21.5	0.0441478	1471	0.162742	0.298282	1	0.837258	1	1
RSP_0200	ABC transporter, periplasmic binding protein	1206	59.5	0.061722	4931.5	0.847497	1	1	0.152503	0.718965	1
RSP_0201	ABC transporter, fused inner membrane subunits	1689	72.5	0.053664	3373.5	0.47003	0.708291	1	0.52997	1	1
RSP_6101	ABC transporter, ATPase subunit	645	13.5	0.0262136	654	0.00105428	0.00350958	1	0.998946	1	1
RSP_0202	uncharacterized protein with SCP/PR1 domains	471	5.5	0.0145889	190	3.6481e-05	0.000161122	0.163216	0.999964	1	1
RSP_0203	signal transduction kinase protein	1320	51	0.0482955	2921	0.218617	0.379547	1	0.781383	1	1
RSP_0204	metallo-beta-lactamase family protein	912	21.5	0.0294521	728	0.000692328	0.00241237	1	0.999308	1	1
RSP_4299	tRNA-Asn	75	0	0	0	0.0372533	0.0833356	1	0.962747	1	1
RSP_0205	hypothetical protein	279	27	0.121076	2490	0.999965	1	1	3.49489e-05	0.000539177	0.156361
RSP_0206	hypothetical protein	507	24	0.0592593	2267	0.718522	0.961899	1	0.281478	1	1
RSP_0207	hypothetical protein	507	7.5	0.0185185	362	0.000150249	0.000590178	0.672213	0.99985	1	1
RSP_0208	hypothetical protein	1062	16	0.0188235	732.5	1.62156e-07	1.00902e-06	0.000725484	1	1	1
RSP_0209	putative prophage Lp3 protein 18	555	7.5	0.01693	274.5	3.28835e-05	0.000146244	0.147121	0.999967	1	1
RSP_0211	phage major capsid protein, HK97 family	1263	17.5	0.0173096	1129.5	1.07392e-09	8.39984e-09	4.80471e-06	1	1	1
RSP_0212	HNH nuclease	342	7.5	0.0273723	204.5	0.0171658	0.0430976	1	0.982834	1	1
RSP_0213	Phage terminase-like protein large subunit	1674	32	0.0238806	1486.5	3.46924e-08	2.36606e-07	0.000155214	1	1	1
RSP_0214	putative uncharacterized phage protein	306	10.5	0.0430328	403.5	0.224831	0.387927	1	0.775169	1	1
RSP_0215	plasmid and phage replicative helicase	1338	22.5	0.021028	1265	2.93293e-08	2.01257e-07	0.000131219	1	1	1
RSP_7548	hypothetical protein	225	2.5	0.0139665	187.5	0.00294378	0.00897171	1	0.997056	1	1
RSP_0216	hypothetical protein	213	6.5	0.0380117	355.5	0.175385	0.316401	1	0.824615	1	1
RSP_7549	putative transcriptional regulator	198	2.5	0.0158228	42.5	0.00758439	0.0209719	1	0.992416	1	1
RSP_6102	hypothetical protein	657	62	0.118095	4817	1	1	1	4.89213e-09	1.30282e-07	2.18874e-05
RSP_0217	putative phage-related integrase	1242	88	0.0885312	10985	0.999996	1	1	3.84878e-06	7.11547e-05	0.0172194
RSP_4300	tRNA-Ser	72	0	0	0	0.0393896	0.0870698	1	0.96061	1	1
RSP_7550	Pseudo gene	159	1.5	0.011811	26	0.00695925	0.0194476	1	0.993041	1	1
RSP_0218	methyl accepting chemotaxis protein	2064	36.5	0.0220944	1581	4.15663e-11	3.89053e-10	1.85967e-07	1	1	1
RSP_7551	Pseudo gene	123	10	0.10101	384	0.981464	1	1	0.0185364	0.140801	1
RSP_0220	hypothetical protein	210	8.5	0.0505952	368	0.436972	0.669525	1	0.563028	1	1
RSP_6103	hypothetical protein	486	43.5	0.112113	3275.5	0.999996	1	1	4.0355e-06	7.39952e-05	0.0180548
RSP_0221	plasma membrane H+-transporting two-sector ATPase, C subunit	2538	338	0.166502	38788.5	1	1	1	0	0	0
RSP_0223	Protein of unknown function (DUF2791)	1308	229	0.218929	27047.5	1	1	1	3.55271e-15	2.60571e-13	1.58948e-11
RSP_0224	ATP-dependent helicase	2172	227.5	0.130898	19288.5	1	1	1	1.3689e-13	6.3139e-12	6.12448e-10
RSP_4314	tRNA-Ser	90	0	0	0	0.0180441	0.0449246	1	0.981956	1	1
RSP_7552	Pseudo gene	201	5.5	0.0341615	104.5	0.125936	0.241404	1	0.874064	1	1
RSP_6104	Calcium-binding protein	447	4	0.0112045	99.5	2.00026e-05	9.1505e-05	0.0894918	0.99998	1	1
RSP_0226	Naringenin-chalcone synthase	1050	12.5	0.014881	490	1.81378e-09	1.38953e-08	8.11483e-06	1	1	1
RSP_0227	hypothetical protein	504	7.5	0.0185644	241	0.000156268	0.000610604	0.699142	0.999844	1	1
RSP_0229	multidrug efflux pump, MF Superfamily	1599	20.5	0.0160281	609.5	1.04734e-12	1.14567e-11	4.68579e-09	1	1	1
RSP_0228	putative hemin transport protein	954	20.5	0.0268325	978	0.000124246	0.00049632	0.555878	0.999876	1	1
RSP_0230	Neutral zinc metallopeptidase	1596	71	0.0556426	4890.5	0.618053	0.869824	1	0.381947	1	1
RSP_6105	hypothetical protein	408	23	0.0705521	1250.5	0.918131	1	1	0.0818693	0.452761	1
RSP_0231	flagellar MotB protein	1101	19.5	0.0221339	971	1.15561e-06	6.46273e-06	0.00517018	0.999999	1	1
RSP_0233	Flagellar motor protein MotA	762	19.5	0.0319672	1068.5	0.00477672	0.0138413	1	0.995223	1	1
RSP_0234	TlpL, putative cytoplasmic chemoreceptor	1113	18	0.020202	801	3.00586e-07	1.81487e-06	0.00134482	1	1	1
RSP_7553	hypothetical protein	246	5	0.0255102	371.5	0.042529	0.092817	1	0.957471	1	1
RSP_6106	hypothetical protein	435	11.5	0.0331412	604.5	0.0340135	0.0772861	1	0.965987	1	1
RSP_0235	cyclic pyranopterin monophosphate synthase subunit MoaA	1035	45	0.0544135	4354.5	0.548475	0.797491	1	0.451525	1	1
RSP_0236	AgaE protein	1344	58	0.0539033	2603	0.515572	0.759523	1	0.484428	1	1
RSP_0237	acetylornithine deacetylase	1164	46	0.0493562	3503	0.2839	0.470085	1	0.7161	1	1
RSP_0238	putative membrane-anchored protein	1284	40.5	0.0393969	2944.5	0.0145629	0.0372736	1	0.985437	1	1
RSP_0239	Pyridine nucleotide transhydrogenase beta subunit	1449	59.5	0.0513374	5514.5	0.337223	0.542125	1	0.662777	1	1
RSP_0240	NAD(P) transhydrogenase subunit alpha	1572	64	0.0508744	5448.5	0.326476	0.527312	1	0.673524	1	1
RSP_0241	Putative protein-S-isoprenylcysteine methyltransferase	444	20	0.0561798	1202	0.622033	0.873776	1	0.377967	1	1
RSP_0242	Kynureninase	1191	56.5	0.0592865	4197.5	0.757896	0.997301	1	0.242104	1	1
RSP_0243	putative lipoprotein	1029	45.5	0.0552855	3995.5	0.561707	0.811193	1	0.438293	1	1
RSP_0244	putative glutamine amidotransferase	846	33.5	0.0495562	2528.5	0.301836	0.494477	1	0.698164	1	1
RSP_0245	Serine-pyruvate aminotransferase/aspartate aminotransferase	1203	60.5	0.0628245	4243	0.87896	1	1	0.12104	0.611903	1
RSP_0246	ABC lipid efflux transporter, fused ATPase and inner membrane subunits	1773	0	0	0	4.3181e-35	3.71523e-33	1.93192e-31	1	1	1
RSP_0247	GcvT-like aminomethyltransferase	768	9.5	0.0154723	419	3.89014e-07	2.29611e-06	0.00174045	1	1	1
RSP_0248	translation elongation factor P (EF-P)	564	20.5	0.045354	1358.5	0.204728	0.359339	1	0.795272	1	1
RSP_6107	hypothetical protein	327	5	0.0191571	135	0.00417898	0.0122441	1	0.995821	1	1
RSP_0250	hypothetical protein	720	15	0.0260417	1670.5	0.000779635	0.00267286	1	0.99922	1	1
RSP_0251	Outer membrane efflux protein	1401	1	0.000892061	19.5	4.64455e-26	1.79136e-24	2.07797e-22	1	1	1
RSP_0252	Protein-L-isoaspartate carboxylmethyltransferase	654	0	0	0	2.04175e-13	2.40389e-12	9.13479e-10	1	1	1
RSP_0253	Glycine/D-amino acid oxidase (deaminating)	1383	57.5	0.0519422	4179.5	0.374697	0.589035	1	0.625303	1	1
RSP_0254	1-deoxy-D-xylulose-5-phosphate synthase	1947	79.5	0.0510597	3290	0.293947	0.484034	1	0.706053	1	1
RSP_0255	Intrinsic membrane pufX protein	249	13.5	0.0678392	909.5	0.805627	1	1	0.194373	0.871368	1
RSP_0256	PufM, photosynthetic reaction center M subunit	927	43.5	0.0587045	1845.5	0.710235	0.955092	1	0.289765	1	1
RSP_0257	PufL, Photosynthetic reaction center L subunit	849	39.5	0.0581738	2184	0.68185	0.928644	1	0.31815	1	1
RSP_0258	LHI alpha, Light-harvesting B875 protein	177	11.5	0.0815603	504	0.917678	1	1	0.0823216	0.454139	1
RSP_6108	LHI beta, Light-harvesting B875 subunit	150	11	0.0916667	1049.5	0.969897	1	1	0.0301027	0.207519	1
RSP_6109	Transcriptional regulatory protein pufK	63	2	0.0392157	57.5	0.472434	0.710717	1	0.527566	1	1
RSP_0259	Protein pufQ	234	5	0.0265957	147	0.0551737	0.116768	1	0.944826	1	1
RSP_0260	putative chlorophyllide reductase, BchZ subunit	1476	27.5	0.0233051	1034	7.89354e-08	5.1331e-07	0.000353157	1	1	1
RSP_0261	Chlorophyllide reductase, BchY subunit	1509	25	0.0207125	834	4.67283e-09	3.47858e-08	2.09062e-05	1	1	1
RSP_0262	Chlorophyllide reductase, BchX subunit	1002	31.5	0.0392768	1193	0.0262968	0.062184	1	0.973703	1	1
RSP_0263	Chlorophyll synthesis pathway, bchC	957	18.5	0.024183	964	2.31112e-05	0.000104655	0.103399	0.999977	1	1
RSP_0264	hydroxyneurosporene-O-methyltransferase	1140	23.5	0.0257675	962	1.4254e-05	6.71997e-05	0.0637725	0.999986	1	1
RSP_0265	farnesyl-diphosphate synthase	879	27.5	0.0391181	1224.5	0.033479	0.076382	1	0.966521	1	1
RSP_0266	Methoxyneurosporene dehydrogenase	1488	42.5	0.0357143	3386.5	0.00144476	0.00468394	1	0.998555	1	1
RSP_0267	Hydroxyneurosporene dehydrogenase	870	21.5	0.0308908	619	0.00174761	0.00557291	1	0.998252	1	1
RSP_0269	TspO and MBR related proteins	480	18	0.046875	825	0.308709	0.504996	1	0.691291	1	1
RSP_0270	phytoene synthase	1068	42.5	0.0497658	2251	0.287143	0.474401	1	0.712857	1	1
RSP_0271	Phytoene dehydrogenase	1557	63.5	0.051004	3120	0.312199	0.509959	1	0.687801	1	1
RSP_0272	Spheroidene monooxygenase	975	32	0.0410783	1924	0.0570602	0.120305	1	0.94294	1	1
RSP_0273	protoporphyrin IX magnesium-chelatase	1005	49	0.0610212	3615.5	0.823968	1	1	0.176032	0.80446	1
RSP_0274	Magnesium-chelatase, subunit D	1677	64	0.0477256	3616.5	0.160432	0.295259	1	0.839568	1	1
RSP_0275	Magnesium-chelatase, BchO	867	18.5	0.0266955	650	0.000226987	0.000861355	1	0.999773	1	1
RSP_0276	isopentenyl-diphosphate delta-isomerase	534	6	0.0140187	129	1.65384e-05	7.68358e-05	0.0739928	0.999983	1	1
RSP_0277	Geranylgeranyl hydrogenase	1185	21.5	0.0227033	1105.5	7.9955e-07	4.53382e-06	0.00357719	0.999999	1	1
RSP_0278	putative light-harvesting 1 (B870) complex assembly protein PucC	1284	29	0.0282101	1119.5	4.18131e-05	0.000183404	0.187072	0.999958	1	1
RSP_0279	chlorophyll synthase	909	24	0.0330124	1520.5	0.00474919	0.0137794	1	0.995251	1	1
RSP_0280	Bacteriochlorophyll synthase, 23 kDa subunit (bchJ)	621	13.5	0.027163	600.5	0.00184789	0.00585101	1	0.998152	1	1
RSP_0281	anaerobic Mg-protoporphyrin IX monomethyl ester oxidative cyclase	1839	69.5	0.0472468	3217	0.116728	0.225688	1	0.883272	1	1
RSP_0282	Transcriptional regulator, PpsR	1395	42	0.0376682	1786.5	0.00650527	0.0183394	1	0.993495	1	1
RSP_0283	regulatory protein, PpaA	795	33	0.0519685	1769.5	0.444643	0.678259	1	0.555357	1	1
RSP_0284	2-vinyl bacteriochlorophyllide hydratase	483	22.5	0.0581395	1353.5	0.643701	0.894662	1	0.356299	1	1
RSP_0285	ferredoxin protochlorophyllide reductase subunit N	1287	30.5	0.0296404	1326.5	8.0365e-05	0.000332304	0.359553	0.99992	1	1
RSP_0286	ferredoxin protochlorophyllide reductase subunit B	1605	43	0.0335152	1693	0.000309336	0.00114472	1	0.999691	1	1
RSP_0287	cobaltochelatase CobN subunit	3582	131.5	0.0458828	6933.5	0.0220463	0.0533452	1	0.977954	1	1
RSP_0288	ferredoxin protochlorophyllide reductase subunit L	894	29	0.0405028	1505	0.0571405	0.120361	1	0.94286	1	1
RSP_0289	Mg-protoporphyrin IX methyltransferase	669	18	0.0336449	684.5	0.0172957	0.043375	1	0.982704	1	1
RSP_0290	Light-harvesting 1 (B870) complex assembly	1440	41.5	0.0360243	1668	0.00200211	0.00629034	1	0.997998	1	1
RSP_0291	Reaction centre H protein	783	35	0.0558214	2096.5	0.613196	0.866257	1	0.386804	1	1
RSP_0292	hypothetical protein	645	16.5	0.0320388	1005	0.00894692	0.0244225	1	0.991053	1	1
RSP_0293	putative photosynthetic complex assembly protein	465	19.5	0.0525606	793.5	0.456694	0.692862	1	0.543306	1	1
RSP_6110	hypothetical protein	297	9.5	0.0400844	217	0.168287	0.306438	1	0.831713	1	1
RSP_0294	Mg-protoporphyrin IX monomethyl ester (oxidative) cyclase	1092	48.5	0.055492	2124	0.573548	0.824303	1	0.426452	1	1
RSP_0295	putative photosynthetic complex assembly protein 2	873	28	0.0400572	1080	0.0532303	0.113244	1	0.94677	1	1
RSP_0296	Cytochrome c2	438	33.5	0.0957143	4241.5	0.999157	1	1	0.000842644	0.00981768	1
RSP_0297	amino acid/amide ABC transporter ATP-binding protein 2, HAAT family	699	9	0.0161002	305	3.68562e-06	1.89099e-05	0.0164895	0.999996	1	1
RSP_0298	ABC branched chain amino acid transporter, ATPase subunit	744	17.5	0.0293624	533	0.00189229	0.00598313	1	0.998108	1	1
RSP_0299	amino acid/amide ABC transporter membrane protein 2, HAAT family	1233	26	0.0263425	1155.5	1.53371e-05	7.18516e-05	0.0686182	0.999985	1	1
RSP_0300	amino acid/amide ABC transporter membrane protein 1, HAAT family	1929	32	0.0207388	1482	3.69137e-11	3.49159e-10	1.65152e-07	1	1	1
RSP_0301	amino acid/amide ABC transporter substrate-binding protein, HAAT family	1281	30	0.0292683	1579	8.95657e-05	0.000366286	0.400717	0.99991	1	1
RSP_0302	Urease accessory protein G	624	37.5	0.075	1744.5	0.975628	1	1	0.0243725	0.173358	1
RSP_0303	Urease accessory protein UreF	633	26.5	0.0522682	1343.5	0.433543	0.666096	1	0.566457	1	1
RSP_0304	urease accessory protein UreE	549	34.5	0.0785877	2847.5	0.984117	1	1	0.015883	0.123799	1
[truncated: 2,475 more rows]

## Sheet: Library, Essential
Gene ID	Annotation	Gene length (bp)	No. of Unique hits	Normalize Unique hits (hits/bp)	Total number of reads	Pvalue (Essential)	Adj. Pvalue (Essential)	FWER (Essential)	Pvalue (Improved fitness)	Adj. Pvalue (Improved fitness)	FWER (Improved fitness)
RSP_1712	DNA-directed RNA polymerase beta' subunit	4248	0	0	0	5.11394e-83	2.28798e-79	2.28798e-79	1	1	1
RSP_3553	DNA polymerase III, alpha subunit	3492	0	0	0	2.16849e-68	3.23394e-65	9.70183e-65	1	1	1
RSP_1495	DNA translocase FtsK	3285	0	0	0	2.40154e-64	2.68612e-61	1.07445e-60	1	1	1
RSP_0965	2-oxoglutarate dehydrogenase E1 component (Alpha-ketoglutarate dehydrogenase)	2979	0	0	0	1.94792e-58	1.743e-55	8.71501e-55	1	1	1
RSP_0568	Isoleucyl-tRNA synthetase	2955	0	0	0	5.94187e-58	4.43065e-55	2.65839e-54	1	1	1
RSP_2630	DNA gyrase subunit A	2724	0	0	0	1.60596e-53	7.98341e-51	7.18507e-50	1	1	1
RSP_1806	aconitate hydratase	2685	0	0	0	1.01138e-52	4.52491e-50	4.52491e-49	1	1	1
RSP_0451	alanyl-tRNA synthetase	2652	0	0	0	4.07712e-52	1.65827e-49	1.8241e-48	1	1	1
RSP_0840	leucyl-tRNA synthetase	2544	0	0	0	4.93245e-50	1.69752e-47	2.20678e-46	1	1	1
RSP_1165	bacterial translation initiation factor 2 (bIF-2)	2511	0	0	0	2.22299e-49	6.21602e-47	9.94564e-46	1	1	1
RSP_1761	phenylalanyl-tRNA synthetase beta subunit	2418	0	0	0	1.45631e-47	3.25776e-45	6.51552e-44	1	1	1
RSP_2711	Beta-barrel assembly machine subunit BamA	2400	0	0	0	3.17906e-47	6.46505e-45	1.42231e-43	1	1	1
RSP_1696	DNA topoisomerase IV subunit A	2304	0	0	0	2.20208e-45	4.28352e-43	9.8521e-42	1	1	1
RSP_2527	NADH dehydrogenase subunit L	2163	0	0	0	1.20065e-42	2.06604e-40	5.37171e-39	1	1	1
RSP_2902	Putative organic solvent tolerance protein	2145	0	0	0	2.9302e-42	4.85545e-40	1.31097e-38	1	1	1
RSP_1708	translation elongation factor 2 (EF-2/EF-G)	2118	0	0	0	9.45074e-42	1.51009e-39	4.22826e-38	1	1	1
RSP_2622	DNA ligase	2115	0	0	0	1.11717e-41	1.72352e-39	4.99821e-38	1	1	1
RSP_1858	glycyl-tRNA synthetase beta chain	2094	0	0	0	2.57859e-41	3.84553e-39	1.15366e-37	1	1	1
RSP_2521	NADH dehydrogenase subunit G	2022	0	0	0	6.54636e-40	9.44787e-38	2.92884e-36	1	1	1
RSP_2633	Cytochrome c maturation protein, CcmF	1971	0	0	0	6.4405e-39	8.2328e-37	2.88148e-35	1	1	1
RSP_0772	DNA topoisomerase IV subunit B	1956	0	0	0	1.32968e-38	1.60784e-36	5.94899e-35	1	1	1
RSP_0385	threonyl-tRNA synthetase	1941	0	0	0	2.4555e-38	2.74648e-36	1.09859e-34	1	1	1
RSP_0397	DNA primase	1932	0	0	0	3.62797e-38	3.86465e-36	1.62315e-34	1	1	1
RSP_0665	membrane protease FtsH catalytic subunit	1902	0	0	0	1.3832e-37	1.40646e-35	6.18843e-34	1	1	1
RSP_2502	glutamine--fructose-6-phosphate transaminase	1812	0	0	0	7.66564e-36	7.29704e-34	3.42961e-32	1	1	1
RSP_0976	succinate dehydrogenase subunit A	1803	0	0	0	1.13259e-35	1.05567e-33	5.06719e-32	1	1	1
RSP_2098	Cell division protein FtsI/penicillin-binding protein 2	1794	0	0	0	1.67338e-35	1.5279e-33	7.4867e-32	1	1	1
RSP_0246	ABC lipid efflux transporter, fused ATPase and inner membrane subunits	1773	0	0	0	4.3181e-35	3.71523e-33	1.93192e-31	1	1	1
RSP_0405	putative single-stranded DNA-specific exonuclease	1752	0	0	0	1.11427e-34	9.23195e-33	4.98525e-31	1	1	1
RSP_0710	DNA polymerase III subunits gamma and tau	1749	0	0	0	1.31718e-34	1.07146e-32	5.89305e-31	1	1	1
RSP_2943	arginyl-tRNA synthetase	1743	0	0	0	1.64632e-34	1.31529e-32	7.36563e-31	1	1	1
RSP_0425	methionyl-tRNA synthetase	1719	0	0	0	5.02187e-34	3.94172e-32	2.24678e-30	1	1	1
RSP_2333	NAD(+) synthase	1665	0	0	0	5.84033e-33	4.50511e-31	2.61296e-29	1	1	1
RSP_1777	Putative electron transfer flavoprotein-ubiquinone oxidoreductase precursor	1656	0	0	0	8.629e-33	6.43435e-31	3.86061e-29	1	1	1
RSP_2311	chaperonin GroEL	1644	0	0	0	1.34803e-32	9.88705e-31	6.0311e-29	1	1	1
RSP_0368	CTP synthase	1644	0	0	0	1.34803e-32	9.88705e-31	6.0311e-29	1	1	1
RSP_1100	bifunctional phosphoribosylaminoimidazolecarboxamide formyltransferase/IMP cyclohydrolase	1590	0	0	0	1.56774e-31	1.09595e-29	7.01405e-28	1	1	1
RSP_0584	lysyl-tRNA synthetase, class I	1581	0	0	0	2.31631e-31	1.57017e-29	1.03632e-27	1	1	1
RSP_1810	putative virulence factor, MviN	1542	0	0	0	1.30479e-30	8.46032e-29	5.83762e-27	1	1	1
RSP_2529	NADH dehydrogenase subunit M	1542	0	0	0	1.30479e-30	8.46032e-29	5.83762e-27	1	1	1
RSP_2297	ATP synthase F1 subcomplex alpha subunit	1539	0	0	0	1.54238e-30	9.71919e-29	6.90063e-27	1	1	1
RSP_0440	Iron-regulated ABC transporter membrane component SufB	1530	0	0	0	2.27885e-30	1.41605e-28	1.01956e-26	1	1	1
RSP_1337	2-octaprenylphenol hydroxylase	1530	0	0	0	2.27885e-30	1.41605e-28	1.01956e-26	1	1	1
RSP_1053	signal recognition particle subunit FFH/SRP54 (srp54)	1518	0	0	0	3.98007e-30	2.40633e-28	1.78068e-26	1	1	1
RSP_1986	aspartyl/glutamyl-tRNA(Asn/Gln) amidotransferase subunit B	1512	0	0	0	4.97464e-30	2.96754e-28	2.22565e-26	1	1	1
RSP_0994	multisubunit potassium/proton antiporter, PhaD subunit	1512	0	0	0	4.97464e-30	2.96754e-28	2.22565e-26	1	1	1
RSP_1928	replicative DNA helicase	1491	0	0	0	1.28369e-29	7.36311e-28	5.74322e-26	1	1	1
RSP_3596	Apolipoprotein N-acyltransferase	1488	0	0	0	1.51744e-29	8.59372e-28	6.78904e-26	1	1	1
RSP_3551	histidyl-tRNA synthetase	1485	0	0	0	1.79376e-29	9.90777e-28	8.02529e-26	1	1	1
RSP_2270	aspartyl/glutamyl-tRNA(Asn/Gln) amidotransferase subunit A	1476	0	0	0	2.65026e-29	1.44601e-27	1.18572e-25	1	1	1
RSP_2530	NADH dehydrogenase subunit N	1437	0	0	0	1.4929e-28	7.95149e-27	6.67925e-25	1	1	1
RSP_2100	UDP-N-acetylmuramoyl-tripeptide--D-alanyl-D-alanine ligase	1434	0	0	0	1.57852e-28	8.30858e-27	7.06229e-25	1	1	1
RSP_2299	ATP synthase subunit B	1428	0	0	0	2.20574e-28	1.12142e-26	9.86849e-25	1	1	1
RSP_1995	glutamyl-tRNA synthetase	1416	0	0	0	3.85239e-28	1.91507e-26	1.72356e-24	1	1	1
RSP_0147	Glutamine synthetase class-I	1410	0	0	0	4.81505e-28	2.34158e-26	2.15425e-24	1	1	1
RSP_2138	fumarase, class II	1395	0	0	0	9.94097e-28	4.68167e-26	4.44759e-24	1	1	1
RSP_1897	Mg/Co/Ni transporter, MgtE	1380	0	0	0	1.83579e-27	8.38092e-26	8.2133e-24	1	1	1
RSP_2838	nitrogen metabolism transcriptional regulator, NtrC	1368	0	0	0	3.20625e-27	1.43448e-25	1.43448e-23	1	1	1
RSP_1342	chromosomal replication initiator protein DnaA	1368	0	0	0	3.20625e-27	1.43448e-25	1.43448e-23	1	1	1
RSP_2503	glucosamine-1-phosphate N-acetyltransferase %3BUDP-N-acetylglucosamine pyrophosphorylase	1365	0	0	0	3.79009e-27	1.66244e-25	1.69569e-23	1	1	1
RSP_1005	putative glutathione synthetase	1365	0	0	0	3.79009e-27	1.66244e-25	1.69569e-23	1	1	1
RSP_1735	protein translocase subunit secY/sec61 alpha	1359	0	0	0	4.73718e-27	2.0379e-25	2.11942e-23	1	1	1
RSP_2698	putative quinoprotein	1347	0	0	0	8.27362e-27	3.52535e-25	3.70162e-23	1	1	1
RSP_1863	phosphoglucosamine mutase	1344	0	0	0	8.74809e-27	3.65785e-25	3.9139e-23	1	1	1
RSP_0778	prolyl-tRNA synthetase	1338	0	0	0	1.22241e-26	5.06397e-25	5.46908e-23	1	1	1
RSP_1395	Cytochrome b	1338	0	0	0	1.22241e-26	5.06397e-25	5.46908e-23	1	1	1
RSP_3592	3-phosphoshikimate 1-carboxyvinyltransferase	1338	0	0	0	1.22241e-26	5.06397e-25	5.46908e-23	1	1	1
RSP_2113	cell division protein FtsA	1335	0	0	0	1.44501e-26	5.82431e-25	6.46498e-23	1	1	1
RSP_0669	translocation protein TolB precursor	1335	0	0	0	1.44501e-26	5.82431e-25	6.46498e-23	1	1	1
RSP_0797	glutamyl-tRNA synthetase	1326	0	0	0	2.13498e-26	8.45302e-25	9.55191e-23	1	1	1
RSP_1425	Plasmid replication initiation protein	1314	0	0	0	3.3353e-26	1.29758e-24	1.49221e-22	1	1	1
RSP_2483	RepA partitioning protein/ATPase, ParA type	1308	0	0	0	4.66058e-26	1.78217e-24	2.08514e-22	1	1	1
RSP_2518	NADH dehydrogenase subunit F	1296	0	0	0	8.13983e-26	3.08624e-24	3.64176e-22	1	1	1
RSP_1795	seryl-tRNA synthetase	1293	0	0	0	8.60663e-26	3.2358e-24	3.8506e-22	1	1	1
RSP_1367	nicotinate phosphoribosyltransferase	1293	0	0	0	8.60663e-26	3.2358e-24	3.8506e-22	1	1	1
RSP_1994	citrate synthase	1287	0	0	0	1.20265e-25	4.44681e-24	5.38064e-22	1	1	1
RSP_0434	SufD protein	1284	0	0	0	1.27162e-25	4.62537e-24	5.68921e-22	1	1	1
RSP_4021	Replication protein C	1284	0	0	0	1.27162e-25	4.62537e-24	5.68921e-22	1	1	1
RSP_1003	Dihydroorotase-related cyclic amidohydrolase	1278	0	0	0	1.77689e-25	6.30938e-24	7.94982e-22	1	1	1
RSP_0930	Folylpolyglutamate synthetase	1275	0	0	0	2.10046e-25	7.39956e-24	9.39745e-22	1	1	1
RSP_0633	UDP-N-acetylglucosamine 1-carboxyvinyltransferase	1269	0	0	0	2.62533e-25	9.17635e-24	1.17457e-21	1	1	1
RSP_1231	transcription termination factor Rho	1269	0	0	0	2.62533e-25	9.17635e-24	1.17457e-21	1	1	1
RSP_2464	3-oxoacyl-(acyl-carrier-protein) synthase II	1263	0	0	0	3.28136e-25	1.12067e-23	1.46808e-21	1	1	1
RSP_0670	Cell division and transport-associated protein TolA	1245	0	0	0	8.0082e-25	2.67378e-23	3.58287e-21	1	1	1
RSP_3177	3-oxoacyl-(acyl-carrier-protein) synthase I	1230	0	0	0	1.47886e-24	4.86503e-23	6.61644e-21	1	1	1
RSP_2394	putative 3-deoxy-D-manno-octulosonic-acid transferase (KDO transferase)	1224	0	0	0	1.84841e-24	6.03634e-23	8.26979e-21	1	1	1
RSP_2984	5-aminolevulinate synthase	1224	0	0	0	1.84841e-24	6.03634e-23	8.26979e-21	1	1	1
RSP_2903	periplasmic chaperone for outer membrane proteins SurA	1218	0	0	0	2.58288e-24	8.25414e-23	1.15558e-20	1	1	1
RSP_2515	NADH dehydrogenase subunit D	1215	0	0	0	3.05321e-24	9.68798e-23	1.36601e-20	1	1	1
RSP_0900	FAD-dependent pyridine nucleotide-disulfide oxidoreductase	1206	0	0	0	4.51107e-24	1.4213e-22	2.01825e-20	1	1	1
RSP_1869	2-octaprenyl-6-methoxyphenyl hydroxylase	1200	0	0	0	5.63832e-24	1.76404e-22	2.52258e-20	1	1	1
RSP_0967	succinyl-CoA synthetase (ADP-forming) beta subunit	1194	0	0	0	7.04725e-24	2.18954e-22	3.15294e-20	1	1	1
RSP_0599	phosphopantothenoylcysteine synthase/decarboxylase	1191	0	0	0	8.33052e-24	2.55279e-22	3.72708e-20	1	1	1
RSP_1461	Putative 3-deoxy-D-manno-octulosonic-acid transferase	1188	0	0	0	9.84748e-24	2.99712e-22	4.40576e-20	1	1	1
RSP_2709	1-deoxy-D-xylulose 5-phosphate reductoisomerase	1185	0	0	0	1.16407e-23	3.51894e-22	5.20803e-20	1	1	1
RSP_4023	ATPase, ParA type	1179	0	0	0	1.45495e-23	4.36875e-22	6.50944e-20	1	1	1
RSP_2656	putative salicylate hydroxylase (Salicylate 1-monooxygenase)	1176	0	0	0	1.71989e-23	5.12986e-22	7.69478e-20	1	1	1
RSP_0550	putative D-alanyl-D-alanine carboxypeptidase	1170	0	0	0	2.14966e-23	6.36927e-22	9.6176e-20	1	1	1
RSP_2106	cell division protein FtsW	1167	0	0	0	2.54111e-23	7.43067e-22	1.13689e-19	1	1	1
RSP_3595	methionine adenosyltransferase	1167	0	0	0	2.54111e-23	7.43067e-22	1.13689e-19	1	1	1
RSP_1172	Chaperone, DnaJ	1149	0	0	0	5.54714e-23	1.57075e-21	2.48179e-19	1	1	1
RSP_1843	signal recognition particle-docking protein FtsY	1146	0	0	0	6.55725e-23	1.8451e-21	2.93371e-19	1	1	1
RSP_1128	succinyldiaminopimelate desuccinylase	1143	0	0	0	6.93329e-23	1.93872e-21	3.10195e-19	1	1	1
RSP_1205	Poly A polymerase family protein	1143	0	0	0	6.93329e-23	1.93872e-21	3.10195e-19	1	1	1
RSP_2325	cell elongation-specific peptidoglycan biosynthesis regulator RodA	1140	0	0	0	8.19581e-23	2.26346e-21	3.66681e-19	1	1	1
RSP_2619	tRNA (5-methylaminomethyl-2-thiouridylate)-methyltransferase	1140	0	0	0	8.19581e-23	2.26346e-21	3.66681e-19	1	1	1
RSP_2716	lipid-A-disaccharide synthase	1140	0	0	0	8.19581e-23	2.26346e-21	3.66681e-19	1	1	1
RSP_2982	4-hydroxy-3-methylbut-2-en-1-yl diphosphate synthase	1134	0	0	0	1.02438e-22	2.7609e-21	4.58309e-19	1	1	1
RSP_2900	putative permease	1131	0	0	0	1.21092e-22	3.2441e-21	5.41765e-19	1	1	1
RSP_2977	bacterial peptide chain release factor 2 (bRF-2)	1128	0	0	0	1.43142e-22	3.81201e-21	6.40418e-19	1	1	1
RSP_1468	Site-specific DNA-methyltransferase	1119	0	0	0	2.1149e-22	5.59886e-21	9.46207e-19	1	1	1
RSP_1343	DNA polymerase III, beta subunit	1119	0	0	0	2.1149e-22	5.59886e-21	9.46207e-19	1	1	1
RSP_2613	phosphate:acyl-(acyl carrier protein) acyltransferase	1113	0	0	0	2.64339e-22	6.91609e-21	1.18265e-18	1	1	1
RSP_2818	3-dehydroquinate synthase	1113	0	0	0	2.64339e-22	6.91609e-21	1.18265e-18	1	1	1
RSP_0757	Bifunctional GTP cyclohydrolase II/3,4-dihydroxy-2butanone-4-phosphate synthase	1104	0	0	0	3.90556e-22	9.92811e-21	1.74735e-18	1	1	1
RSP_1509	O-sialoglycoprotein endopeptidase	1095	0	0	0	6.45121e-22	1.63066e-20	2.88627e-18	1	1	1
RSP_2107	UDP-N-acetylglucosamine--N-acetylmuramyl-(pentapeptide) pyrophosphoryl-undecaprenol N-acetylglucosamine transferase	1095	0	0	0	6.45121e-22	1.63066e-20	2.88627e-18	1	1	1
RSP_2901	putative permease	1095	0	0	0	6.45121e-22	1.63066e-20	2.88627e-18	1	1	1
RSP_2775	UDP-3-O-(3-hydroxymyristoyl) glucosamine N-acyltransferase	1092	0	0	0	6.82117e-22	1.69544e-20	3.05179e-18	1	1	1
RSP_0846	GTP cyclohydrolase II	1089	0	0	0	8.06328e-22	1.98215e-20	3.60751e-18	1	1	1
RSP_1422	ParB-like nuclease	1086	0	0	0	9.53157e-22	2.2927e-20	4.26442e-18	1	1	1
RSP_1763	phenylalanyl-tRNA synthetase, alpha subunit	1083	0	0	0	1.00782e-21	2.41122e-20	4.50897e-18	1	1	1
RSP_2101	Phospho-N-acetylmuramoyl-pentapeptide-transferase	1083	0	0	0	1.00782e-21	2.41122e-20	4.50897e-18	1	1	1
RSP_1852	GTP cyclohydrolase I	1080	0	0	0	1.19134e-21	2.82013e-20	5.33004e-18	1	1	1
RSP_2609	2'-deoxycytidine 5'-triphosphate deaminase	1077	0	0	0	1.40827e-21	3.31611e-20	6.30062e-18	1	1	1
RSP_0393	putative riboflavin biosynthesis protein	1071	0	0	0	1.76018e-21	4.08034e-20	7.87505e-18	1	1	1
RSP_1579	hypothetical protein	1062	0	0	0	2.60064e-21	5.9668e-20	1.16353e-17	1	1	1
RSP_2093	Putative Mrp (Multidrug resistance-associated proteins) family protein	1062	0	0	0	2.60064e-21	5.9668e-20	1.16353e-17	1	1	1
RSP_1622	Putative DNA-binding protein	1059	0	0	0	3.07421e-21	6.98172e-20	1.3754e-17	1	1	1
RSP_2907	bacterial peptide chain release factor 1 (bRF-1)	1056	0	0	0	3.63401e-21	8.21138e-20	1.62585e-17	1	1	1
RSP_7211	RepB partitioning protein/ParB-like protein	1053	0	0	0	3.8424e-21	8.63865e-20	1.71909e-17	1	1	1
RSP_0442	putative aminotransferase	1047	0	0	0	5.36919e-21	1.20109e-19	2.40217e-17	1	1	1
RSP_1808	tryptophanyl-tRNA synthetase	1044	0	0	0	5.67709e-21	1.26365e-19	2.53993e-17	1	1	1
RSP_1862	Dihydropteroate synthase	1038	0	0	0	7.93289e-21	1.75702e-19	3.54917e-17	1	1	1
RSP_0680	uroporphyrinogen decarboxylase	1032	0	0	0	9.9152e-21	2.17454e-19	4.43606e-17	1	1	1
RSP_3822	GTP1/OBG family protein	1029	0	0	0	1.17207e-20	2.54556e-19	5.24385e-17	1	1	1
RSP_0553	Holliday junction DNA helicase subunit RuvB	1026	0	0	0	1.3855e-20	2.99456e-19	6.19873e-17	1	1	1
RSP_2301	Phosphoribosyl pyrophosphate synthetase	1020	0	0	0	1.73172e-20	3.70704e-19	7.7477e-17	1	1	1
RSP_1739	DNA-directed RNA polymerase subunit alpha	1017	0	0	0	2.04706e-20	4.3612e-19	9.15853e-17	1	1	1
RSP_3956	Sugar isomerase (SIS)	1014	0	0	0	2.16445e-20	4.58945e-19	9.68374e-17	1	1	1
RSP_2848	delta-aminolevulinic acid dehydratase	1005	0	0	0	3.57524e-20	7.50968e-19	1.59956e-16	1	1	1
RSP_1008	4-hydroxybenzoate polyprenyltransferase	1002	0	0	0	3.78027e-20	7.86648e-19	1.69129e-16	1	1	1
RSP_1462	lipid-A-disaccharide kinase	999	0	0	0	4.46864e-20	9.21322e-19	1.99927e-16	1	1	1
RSP_0838	DNA polymerase III, delta subunit	993	0	0	0	5.58529e-20	1.14627e-18	2.49886e-16	1	1	1
RSP_0842	putative porin	993	0	0	0	5.58529e-20	1.14627e-18	2.49886e-16	1	1	1
RSP_2704	putative tRNA delta(2)-isopentenylpyrophosphate transferase	987	0	0	0	7.80461e-20	1.57287e-18	3.49178e-16	1	1	1
RSP_2942	sporulation and cell division-related protein	987	0	0	0	7.80461e-20	1.57287e-18	3.49178e-16	1	1	1
RSP_2612	3-oxoacyl-(acyl-carrier-protein) synthase III	972	0	0	0	1.44127e-19	2.84063e-18	6.44822e-16	1	1	1
RSP_0679	hydroxymethylbilane synthase	969	0	0	0	1.70371e-19	3.34317e-18	7.62242e-16	1	1	1
RSP_1153	Sugar phosphate Isomerase	966	0	0	0	2.01395e-19	3.93468e-18	9.01043e-16	1	1	1
RSP_1002	aspartate carbamoyltransferase	963	0	0	0	2.12945e-19	4.14224e-18	9.52715e-16	1	1	1
RSP_6257	plasmid replication initiator protein RepA	963	0	0	0	2.12945e-19	4.14224e-18	9.52715e-16	1	1	1
RSP_1772	acetyl-CoA carboxylase carboxyltransferase subunit alpha	960	0	0	0	2.51721e-19	4.85431e-18	1.1262e-15	1	1	1
RSP_1815	glutathione synthase	951	0	0	0	3.71914e-19	7.11087e-18	1.66394e-15	1	1	1
RSP_4022	ParB-like partition protein	951	0	0	0	3.71914e-19	7.11087e-18	1.66394e-15	1	1	1
RSP_1576	Thioredoxin reductase	939	0	0	0	6.49558e-19	1.21595e-17	2.90612e-15	1	1	1
RSP_0743	translation factor SUA5	939	0	0	0	6.49558e-19	1.21595e-17	2.90612e-15	1	1	1
RSP_2682	acyl-carrier-protein S-malonyltransferase	933	0	0	0	8.11873e-19	1.50719e-17	3.63232e-15	1	1	1
RSP_1690	electron transfer flavoprotein alpha subunit apoprotein	927	0	0	0	1.13447e-18	2.09737e-17	5.07562e-15	1	1	1
RSP_2112	cell division septal protein FtsQ	927	0	0	0	1.13447e-18	2.09737e-17	5.07562e-15	1	1	1
RSP_2111	D-alanine--D-alanine ligase	924	0	0	0	1.19953e-18	2.19049e-17	5.3667e-15	1	1	1
RSP_2115	UDP-3-O-(3-hydroxymyristoyl) N-acetylglucosamine deacetylase	921	0	0	0	1.41796e-18	2.5684e-17	6.34395e-15	1	1	1
RSP_2304	FMN adenylyltransferase %3Briboflavin kinase	921	0	0	0	1.41796e-18	2.5684e-17	6.34395e-15	1	1	1
RSP_2307	putative manganese-dependent inorganic pyrophosphatase	918	0	0	0	1.67616e-18	3.01171e-17	7.49915e-15	1	1	1
RSP_2516	NADH dehydrogenase subunit E	912	0	0	0	2.09501e-18	3.74923e-17	9.37308e-15	1	1	1
RSP_1861	putative dihydroneopterin aldolase	903	0	0	0	3.09535e-18	5.49547e-17	1.38486e-14	1	1	1
RSP_2328	rod shape-determining protein MreC	903	0	0	0	3.09535e-18	5.49547e-17	1.38486e-14	1	1	1
RSP_2861	translation elongation factor Ts (EF-Ts)	897	0	0	0	4.32529e-18	7.61863e-17	1.93513e-14	1	1	1
RSP_0390	thymidylate synthase	897	0	0	0	4.32529e-18	7.61863e-17	1.93513e-14	1	1	1
RSP_2306	putative HAD superfamily protein	894	0	0	0	4.57333e-18	7.9926e-17	2.04611e-14	1	1	1
RSP_2920	TIGR00255 family protein	891	0	0	0	5.40611e-18	9.37478e-17	2.41869e-14	1	1	1
RSP_1225	chromosome segregation DNA-binding protein	891	0	0	0	5.40611e-18	9.37478e-17	2.41869e-14	1	1	1
RSP_0966	Succinyl-CoA synthetase, alpha subunit	885	0	0	0	7.55423e-18	1.29991e-16	3.37976e-14	1	1	1
RSP_0682	coproporphyrinogen oxidase	876	0	0	0	1.11613e-17	1.87024e-16	4.99355e-14	1	1	1
RSP_2298	ATP synthase subunit C	870	0	0	0	1.39503e-17	2.31162e-16	6.24136e-14	1	1	1
RSP_2541	twin-arginine translocation system protein, TatC	870	0	0	0	1.39503e-17	2.31162e-16	6.24136e-14	1	1	1
RSP_1394	Cytochrome c1 precursor	858	0	0	0	2.43646e-17	3.93527e-16	1.09007e-13	1	1	1
RSP_1719	LSU ribosomal protein L2P	840	0	0	0	5.31869e-17	8.49851e-16	2.37958e-13	1	1	1
RSP_1757	pantothenate synthetase	840	0	0	0	5.31869e-17	8.49851e-16	2.37958e-13	1	1	1
RSP_1234	shikimate dehydrogenase	840	0	0	0	5.31869e-17	8.49851e-16	2.37958e-13	1	1	1
RSP_1779	4-diphosphocytidyl-2-C-methyl-D-erythritol kinase	837	0	0	0	6.2872e-17	9.90455e-16	2.81289e-13	1	1	1
RSP_1756	ketopantoate hydroxymethyltransferase	834	0	0	0	6.64775e-17	1.03631e-15	2.9742e-13	1	1	1
RSP_2344	Enoyl-(acyl-carrier-protein) reductase (NADH)	825	0	0	0	1.09808e-16	1.69407e-15	4.9128e-13	1	1	1
RSP_2715	hypothetical protein	822	0	0	0	1.16105e-16	1.77288e-15	5.19453e-13	1	1	1
RSP_0923	methionine aminopeptidase, type I	819	0	0	0	1.37247e-16	2.07447e-15	6.14043e-13	1	1	1
RSP_1105	dihydrodipicolinate reductase	810	0	0	0	2.0278e-16	3.03425e-15	9.07239e-13	1	1	1
RSP_1939	NADPH-ferredoxin reductase	807	0	0	0	2.39706e-16	3.57481e-15	1.07244e-12	1	1	1
RSP_1160	3-deoxy-manno-octulosonate cytidylyltransferase	798	0	0	0	3.54162e-16	5.17817e-15	1.58452e-12	1	1	1
RSP_1161	3'(2'),5'-bisphosphate nucleotidase	795	0	0	0	4.18653e-16	6.10115e-15	1.87305e-12	1	1	1
RSP_1674	signal peptidase I	789	0	0	0	5.23268e-16	7.55194e-15	2.3411e-12	1	1	1
RSP_0359	ribose-5-phosphate isomerase	789	0	0	0	5.23268e-16	7.55194e-15	2.3411e-12	1	1	1
RSP_3176	Enoyl-(acyl-carrier-protein) reductase (NADH)	789	0	0	0	5.23268e-16	7.55194e-15	2.3411e-12	1	1	1
RSP_2169	Inositol monophosphatase family protein	786	0	0	0	6.18553e-16	8.84155e-15	2.76741e-12	1	1	1
RSP_1038	ATP synthase F0 subcomplex A subunit	786	0	0	0	6.18553e-16	8.84155e-15	2.76741e-12	1	1	1
RSP_2714	acyl-(acyl-carrier-protein)--UDP-N-acetylglucosamine O-acyltransferase	783	0	0	0	6.54025e-16	9.28923e-15	2.92611e-12	1	1	1
RSP_1001	uracil-DNA glycosylase, family 4	783	0	0	0	6.54025e-16	9.28923e-15	2.92611e-12	1	1	1
RSP_0979	succinate dehydrogenase catalytic subunit	780	0	0	0	7.7312e-16	1.09115e-14	3.45894e-12	1	1	1
RSP_2533	pantothenate kinase	774	0	0	0	9.66312e-16	1.35952e-14	4.32328e-12	1	1	1
RSP_0825	putative inorganic polyphosphate/ATP-NAD kinase	765	0	0	0	1.59616e-15	2.22467e-14	7.1412e-12	1	1	1
RSP_1691	electron transfer flavoprotein beta subunit	762	0	0	0	1.68769e-15	2.33769e-14	7.55073e-12	1	1	1
RSP_2860	SSU ribosomal protein S2P	762	0	0	0	1.68769e-15	2.33769e-14	7.55073e-12	1	1	1
RSP_1156	ABC transporter, ATPase subunit	762	0	0	0	1.68769e-15	2.33769e-14	7.55073e-12	1	1	1
RSP_0437	Suf C, ATPase	759	0	0	0	1.99501e-15	2.72125e-14	8.92568e-12	1	1	1
RSP_2532	putative biotin protein ligase	756	0	0	0	2.3583e-15	3.17802e-14	1.0551e-11	1	1	1
RSP_1338	demethylmenaquinone methyltransferase%3B 2-octaprenyl-6-methoxy-1,4-benzoquinone methylase	753	0	0	0	2.49354e-15	3.33017e-14	1.11561e-11	1	1	1
RSP_2134	putative cytochrome c-type biogenesis protein CcdA	747	0	0	0	3.48434e-15	4.6258e-14	1.5589e-11	1	1	1
RSP_6208	uroporphyrinogen-III synthase	744	0	0	0	3.68416e-15	4.87661e-14	1.64829e-11	1	1	1
RSP_2707	Undecaprenyl pyrophosphate synthetase	744	0	0	0	3.68416e-15	4.87661e-14	1.64829e-11	1	1	1
RSP_2705	uridylate kinase	741	0	0	0	4.35503e-15	5.68059e-14	1.94844e-11	1	1	1
RSP_2461	3-oxoacyl-(acyl-carrier-protein) reductase	738	0	0	0	5.14806e-15	6.69548e-14	2.30324e-11	1	1	1
RSP_0720	CDP-alcohol phosphatidyltransferase	738	0	0	0	5.14806e-15	6.69548e-14	2.30324e-11	1	1	1
RSP_1803	ABC heme exporter, inner membrane subunit CcmC	735	0	0	0	6.0855e-15	7.86894e-14	2.72265e-11	1	1	1
RSP_2772	23S rRNA Um-2552 2'-O-methyltransferase	735	0	0	0	6.0855e-15	7.86894e-14	2.72265e-11	1	1	1
RSP_1716	LSU ribosomal protein L3P	723	0	0	0	9.50686e-15	1.22223e-13	4.25337e-11	1	1	1
RSP_1722	SSU ribosomal protein S3P	717	0	0	0	1.32844e-14	1.69813e-13	5.94345e-11	1	1	1
RSP_2484	hypothetical protein	711	0	0	0	1.6604e-14	2.10443e-13	7.42863e-11	1	1	1
RSP_1702	LSU ribosomal protein L1P	699	0	0	0	2.89993e-14	3.63426e-13	1.29743e-10	1	1	1
RSP_0363	thiamine diphosphokinase	699	0	0	0	2.89993e-14	3.63426e-13	1.29743e-10	1	1	1
RSP_0672	Cell division and transport-associated protein TolQ	699	0	0	0	2.89993e-14	3.63426e-13	1.29743e-10	1	1	1
RSP_0719	phosphatidylserine decarboxylase	699	0	0	0	2.89993e-14	3.63426e-13	1.29743e-10	1	1	1
RSP_1138	two component transcriptional regulator, winged helix family	699	0	0	0	2.89993e-14	3.63426e-13	1.29743e-10	1	1	1
RSP_1236	putative DNA polymerase III, epsilon subunit-related 3'-5' exonuclease	690	0	0	0	4.28461e-14	5.29539e-13	1.91693e-10	1	1	1
RSP_1997	LexA repressor	687	0	0	0	5.06481e-14	6.24242e-13	2.266e-10	1	1	1
RSP_0847	two component transcriptional regulator, winged helix family	687	0	0	0	5.06481e-14	6.24242e-13	2.266e-10	1	1	1
RSP_3771	putative transcriptional regulator	687	0	0	0	5.06481e-14	6.24242e-13	2.266e-10	1	1	1
RSP_0776	ABC lipoprotein efflux transporter, ATPase subunit, LolD	675	0	0	0	8.84584e-14	1.06675e-12	3.95763e-10	1	1	1
RSP_1802	ABC heme exporter, inner membrane subunit CcmB	657	0	0	0	1.93101e-13	2.28554e-12	8.63935e-10	1	1	1
RSP_1878	lipoyltransferase	657	0	0	0	1.93101e-13	2.28554e-12	8.63935e-10	1	1	1
RSP_0252	Protein-L-isoaspartate carboxylmethyltransferase	654	0	0	0	2.04175e-13	2.40389e-12	9.13479e-10	1	1	1
RSP_0551	thymidylate kinase	654	0	0	0	2.04175e-13	2.40389e-12	9.13479e-10	1	1	1
RSP_1066	GTP-binding protein	654	0	0	0	2.04175e-13	2.40389e-12	9.13479e-10	1	1	1
RSP_1377	Carbonic anhydrase	645	0	0	0	3.37257e-13	3.86894e-12	1.50889e-09	1	1	1
RSP_1497	Putative outer membrane lipoprotein carrier protein	639	0	0	0	4.21532e-13	4.81106e-12	1.88593e-09	1	1	1
RSP_1801	ABC heme exporter, ATPase subunt CcmA	633	0	0	0	5.26867e-13	5.95253e-12	2.3572e-09	1	1	1
RSP_0197	ATP-dependent Clp protease proteolytic subunit ClpP	633	0	0	0	5.26867e-13	5.95253e-12	2.3572e-09	1	1	1
RSP_2007	hypothetical protein	624	0	0	0	7.78437e-13	8.64201e-12	3.48273e-09	1	1	1
RSP_1717	LSU ribosomal protein L4P	621	0	0	0	9.20187e-13	1.01652e-11	4.11692e-09	1	1	1
RSP_2283	SSU ribosomal protein S4P	621	0	0	0	9.20187e-13	1.01652e-11	4.11692e-09	1	1	1
RSP_2525	NADH dehydrogenase subunit J	615	0	0	0	1.28582e-12	1.40312e-11	5.75278e-09	1	1	1
RSP_1154	hypothetical protein	615	0	0	0	1.28582e-12	1.40312e-11	5.75278e-09	1	1	1
RSP_1162	hypothetical protein	615	0	0	0	1.28582e-12	1.40312e-11	5.75278e-09	1	1	1
RSP_0827	LSU ribosomal protein L25P	612	0	0	0	1.35956e-12	1.46925e-11	6.08268e-09	1	1	1
RSP_2213	universal bacterial protein YeaZ	609	0	0	0	1.60713e-12	1.72017e-11	7.19031e-09	1	1	1
RSP_1164	putative nucleic-acid-binding protein implicated in transcription termination	609	0	0	0	1.60713e-12	1.72017e-11	7.19031e-09	1	1	1
RSP_1368	putative pyrazinamidase/nicotinamidase	606	0	0	0	1.89979e-12	2.02372e-11	8.49964e-09	1	1	1
RSP_2514	NADH dehydrogenase subunit C	603	0	0	0	2.00873e-12	2.1347e-11	8.98707e-09	1	1	1
RSP_2817	shikimate kinase	600	0	0	0	2.37451e-12	2.50556e-11	1.06236e-08	1	1	1
RSP_1235	Dephospho-CoA kinase	594	0	0	0	2.96787e-12	3.08797e-11	1.32783e-08	1	1	1
RSP_0432	Yip1 domain-containing protein	579	0	0	0	6.12736e-12	6.23041e-11	2.74138e-08	1	1	1
RSP_2312	hypothetical protein	576	0	0	0	7.24312e-12	7.28219e-11	3.24057e-08	1	1	1
RSP_0586	nicotinate-nucleotide adenylyltransferase	570	0	0	0	9.05307e-12	9.08149e-11	4.05034e-08	1	1	1
RSP_2706	ribosome recycling factor	567	0	0	0	1.07016e-11	1.06873e-10	4.7879e-08	1	1	1
RSP_1732	SSU ribosomal protein S5P	564	0	0	0	1.13153e-11	1.12499e-10	5.06247e-08	1	1	1
RSP_1396	Ubiquinol-cytochrome C reductase, iron-sulfur protein	564	0	0	0	1.13153e-11	1.12499e-10	5.06247e-08	1	1	1
RSP_1727	LSU ribosomal protein L5P	561	0	0	0	1.33758e-11	1.31813e-10	5.98432e-08	1	1	1
RSP_2214	Nitrogen-fixing NifU	561	0	0	0	1.33758e-11	1.31813e-10	5.98432e-08	1	1	1
RSP_2296	ATP synthase F1 subcomplex delta subunit	561	0	0	0	1.33758e-11	1.31813e-10	5.98432e-08	1	1	1
RSP_1050	Acetyltransferase (GNAT) family	561	0	0	0	1.33758e-11	1.31813e-10	5.98432e-08	1	1	1
RSP_1035	FoF1 ATP synthase, subunit B	555	0	0	0	1.86906e-11	1.8022e-10	8.36219e-08	1	1	1
RSP_0668	OmpA/MotB family protein	549	0	0	0	2.33612e-11	2.23807e-10	1.04518e-07	1	1	1
RSP_1937	bacterial translation initiation factor 3 (bIF-3)	546	0	0	0	2.76151e-11	2.63996e-10	1.2355e-07	1	1	1
RSP_0756	6,7-dimethyl-8-ribityllumazine synthase	537	0	0	0	4.08009e-11	3.85112e-10	1.82543e-07	1	1	1
RSP_1219	putative chaperone protein GrpE (heat shock protein)	537	0	0	0	4.08009e-11	3.85112e-10	1.82543e-07	1	1	1
RSP_1704	transcription antitermination protein nusG	534	0	0	0	4.31407e-11	4.01272e-10	1.93012e-07	1	1	1
RSP_1730	LSU ribosomal protein L6P	534	0	0	0	4.31407e-11	4.01272e-10	1.93012e-07	1	1	1
RSP_2513	NADH dehydrogenase subunit B	531	0	0	0	5.09965e-11	4.70429e-10	2.28158e-07	1	1	1
RSP_1051	acetyltransferase, ribosomal protein N-acetylase	531	0	0	0	5.09965e-11	4.70429e-10	2.28158e-07	1	1	1
RSP_1793	single-strand binding protein	522	0	0	0	7.53465e-11	6.79637e-10	3.371e-07	1	1	1
RSP_1701	LSU ribosomal protein L10P	516	0	0	0	1.05285e-10	9.42094e-10	4.71047e-07	1	1	1
RSP_3178	3-hydroxydecanoyl-(acyl-carrier-protein) dehydratase	510	0	0	0	1.31595e-10	1.15897e-09	5.88755e-07	1	1	1
RSP_0556	Holliday junction endonuclease RuvC	507	0	0	0	1.55558e-10	1.35666e-09	6.95965e-07	1	1	1
RSP_2523	NADH dehydrogenase subunit I	504	0	0	0	1.64478e-10	1.42612e-09	7.35876e-07	1	1	1
RSP_0190	Biotin carboxyl carrier protein, AccB	495	0	0	0	2.71686e-10	2.30212e-09	1.21552e-06	1	1	1
RSP_1155	OstA-like protein	492	0	0	0	2.87266e-10	2.42954e-09	1.28523e-06	1	1	1
RSP_2960	Phosphopantetheine adenylyltransferase	489	0	0	0	3.39576e-10	2.86114e-09	1.51926e-06	1	1	1
RSP_0839	putative secreted periplasmic protein	489	0	0	0	3.39576e-10	2.86114e-09	1.51926e-06	1	1	1
RSP_0389	dihydrofolate reductase	480	0	0	0	5.01718e-10	4.16454e-09	2.24469e-06	1	1	1
RSP_0433	Yip1 domain-containing protein	480	0	0	0	5.01718e-10	4.16454e-09	2.24469e-06	1	1	1
RSP_0755	NusB antitermination factor	474	0	0	0	6.2709e-10	5.12907e-09	2.8056e-06	1	1	1
RSP_1709	SSU ribosomal protein S7P	471	0	0	0	7.41281e-10	6.01904e-09	3.31649e-06	1	1	1
RSP_0671	Cell division and transport-associated protein TolR	471	0	0	0	7.41281e-10	6.01904e-09	3.31649e-06	1	1	1
RSP_0394	transcriptional regulator NrdR	468	0	0	0	8.76265e-10	7.02582e-09	3.92041e-06	1	1	1
RSP_0022	LSU ribosomal protein L13P	465	0	0	0	1.03583e-09	8.15898e-09	4.6343e-06	1	1	1
RSP_1232	putative integral membrane protein	465	0	0	0	1.03583e-09	8.15898e-09	4.6343e-06	1	1	1
RSP_1703	Ribosomal protein L11	453	0	0	0	1.61819e-09	1.24824e-08	7.23976e-06	1	1	1
RSP_2894	nucleoside diphosphate kinase	423	0	0	0	6.1695e-09	4.54733e-08	2.76023e-05	1	1	1
RSP_1723	LSU ribosomal protein L16P	414	0	0	0	9.11533e-09	6.60972e-08	4.0782e-05	1	1	1
RSP_2524	putative carboxymuconolactone decarboxylase family protein	411	0	0	0	1.07752e-08	7.73808e-08	4.82082e-05	1	1	1
RSP_1685	PTS system protein, IIA component	399	0	0	0	1.88192e-08	1.32803e-07	8.4197e-05	1	1	1
RSP_1729	SSU ribosomal protein S8P	399	0	0	0	1.88192e-08	1.32803e-07	8.4197e-05	1	1	1
RSP_2300	ATP synthase F1 subcomplex epsilon subunit	399	0	0	0	1.88192e-08	1.32803e-07	8.4197e-05	1	1	1
RSP_0139	SSU ribosomal protein S6P	399	0	0	0	1.88192e-08	1.32803e-07	8.4197e-05	1	1	1
RSP_1738	30S ribosomal protein S11	390	0	0	0	2.7805e-08	1.91384e-07	0.0001244	1	1	1
RSP_0974	succinate dehydrogenase subunit C	384	0	0	0	3.47531e-08	2.3666e-07	0.000155485	1	1	1
RSP_1721	LSU ribosomal protein L22P	381	0	0	0	4.10815e-08	2.77223e-07	0.000183799	1	1	1
RSP_1700	LSU ribosomal protein L12P	378	0	0	0	4.85623e-08	3.24765e-07	0.000217268	1	1	1
RSP_1044	LSU ribosomal protein L19P	375	0	0	0	5.74053e-08	3.79928e-07	0.000256831	1	1	1
RSP_0975	succinate dehydrogenase subunit D	372	0	0	0	6.06973e-08	4.0053e-07	0.00027156	1	1	1
RSP_1725	LSU ribosomal protein L14P	369	0	0	0	7.175e-08	4.70688e-07	0.00032101	1	1	1
RSP_1737	30S ribosomal protein S13	369	0	0	0	7.175e-08	4.70688e-07	0.00032101	1	1	1
RSP_2512	NADH dehydrogenase subunit A	366	0	0	0	8.48154e-08	5.47567e-07	0.000379464	1	1	1
RSP_1764	LSU ribosomal protein L20P	363	0	0	0	8.96793e-08	5.78134e-07	0.000401225	1	1	1
RSP_1731	LSU ribosomal protein L18P	360	0	0	0	1.0601e-07	6.76586e-07	0.000474287	1	1	1
RSP_2519	hypothetical protein	360	0	0	0	1.0601e-07	6.76586e-07	0.000474287	1	1	1
RSP_7686	Pseudo gene	343	0	0	0	2.18863e-07	1.3432e-06	0.000979195	1	1	1
RSP_0993	multisubunit potassium/proton antiporter, PhaC subunit	336	0	0	0	3.23367e-07	1.94194e-06	0.00144674	1	1	1
RSP_1039	FoF1 ATP synthase, subunit I	336	0	0	0	3.23367e-07	1.94194e-06	0.00144674	1	1	1
RSP_1797	protein translocase subunit yajC	327	0	0	0	4.7777e-07	2.77964e-06	0.00213754	1	1	1
RSP_0352	putative ferredoxin	324	0	0	0	5.05169e-07	2.92762e-06	0.00226012	0.999999	1	1
RSP_0977	hypothetical protein	321	0	0	0	5.97158e-07	3.42523e-06	0.00267168	0.999999	1	1
RSP_0439	hypothetical protein	312	0	0	0	8.82291e-07	4.97777e-06	0.00394737	0.999999	1	1
RSP_1715	SSU ribosomal protein S10P	309	0	0	0	1.04295e-06	5.85467e-06	0.00466617	0.999999	1	1
RSP_1726	LSU ribosomal protein L24P	306	0	0	0	1.23287e-06	6.86906e-06	0.00551586	0.999999	1	1
RSP_1728	SSU ribosomal protein S14P	306	0	0	0	1.23287e-06	6.86906e-06	0.00551586	0.999999	1	1
RSP_2526	NADH dehydrogenase subunit K	306	0	0	0	1.23287e-06	6.86906e-06	0.00551586	0.999999	1	1
RSP_4046	septum formation initiator	303	0	0	0	1.30357e-06	7.20022e-06	0.00583218	0.999999	1	1
RSP_2611	Histone-like DNA-binding protein (IHF)	303	0	0	0	1.30357e-06	7.20022e-06	0.00583218	0.999999	1	1
RSP_1049	chorismate mutase	300	0	0	0	1.54095e-06	8.41782e-06	0.00689419	0.999998	1	1
RSP_1718	LSU ribosomal protein L23P	297	0	0	0	1.82155e-06	9.86634e-06	0.00814959	0.999998	1	1
RSP_0992	multisubunit potassium/proton antiporter, PhaA subunit %3Bmultisubunit potassium/proton antiporter, PhaB subunit (TC 2.A.63.1.1)	2850	0.5	0.000219298	7	6.08107e-56	3.40084e-53	2.72067e-52	1	1	1
RSP_2845	putative penicillin acylase (penicillin amidase)	2472	0.5	0.000252781	8.5	1.25222e-48	3.29555e-46	5.60243e-45	1	1	1
RSP_1346	DNA gyrase subunit B	2436	0.5	0.000256674	7.5	6.67125e-48	1.5709e-45	2.98472e-44	1	1	1
RSP_0560	replication restart DNA helicase PriA	2193	0.5	0.0002849	9.5	3.14916e-43	5.63574e-41	1.40894e-39	1	1	1
RSP_2956	transketolase	2019	0.5	0.000309598	6.5	7.73842e-40	1.08193e-37	3.46217e-36	1	1	1
RSP_0395	RNA polymerase, sigma 70 subunit, RpoD	2007	0.5	0.000311526	5	1.35154e-39	1.77846e-37	6.04678e-36	1	1	1
RSP_2326	peptidoglycan glycosyltransferase	1947	0.5	0.00032113	5.5	1.96458e-38	2.25373e-36	8.78955e-35	1	1	1
RSP_1173	Heat shock protein (Hsp70, DnaK)	1911	0.5	0.000327011	8	9.36186e-38	9.74068e-36	4.18849e-34	1	1	1
RSP_1064	protein translocase subunit yidC	1872	0.5	0.000333778	9.5	5.27359e-37	5.24312e-35	2.3594e-33	1	1	1
RSP_0815	aspartyl-tRNA synthetase	1776	0.5	0.000352113	10.5	4.0839e-35	3.58262e-33	1.82714e-31	1	1	1
RSP_1798	Protein-export membrane protein secD	1665	0.5	0.000375657	11	5.84033e-33	4.50511e-31	2.61296e-29	1	1	1
RSP_1163	NusA antitermination factor	1608	0.5	0.000388802	5.5	7.1817e-32	5.10015e-30	3.21309e-28	1	1	1
RSP_0005	GMP synthase (glutamine-hydrolyzing)	1557	0.5	0.000401606	8.5	7.06557e-31	4.64873e-29	3.16113e-27	1	1	1
RSP_2722	cysteinyl-tRNA synthetase	1500	0.5	0.000416667	6	8.68834e-30	5.04826e-28	3.88716e-26	1	1	1
RSP_2099	UDP-N-acetylmuramoylalanyl-D-glutamate--2,6-diaminopimelate ligase	1488	0.5	0.000420168	10.5	1.51744e-29	8.59372e-28	6.78904e-26	1	1	1
RSP_2699	GTP-binding protein EngA	1464	0.5	0.000426621	10	4.14027e-29	2.23175e-27	1.85236e-25	1	1	1
RSP_0688	putative penicillin-binding protein	1425	0.5	0.000438982	11.5	2.6074e-28	1.31073e-26	1.16655e-24	1	1	1
RSP_2108	UDP-N-acetylmuramate--L-alanine ligase	1413	0.5	0.000442087	7	4.07331e-28	2.00264e-26	1.8224e-24	1	1	1
RSP_1423	ParA family ATPase	1407	0.5	0.000444444	6.5	5.69185e-28	2.73821e-26	2.54653e-24	1	1	1
RSP_2103	UDP-N-acetylmuramoylalanine--D-glutamate ligase	1398	0.5	0.000447227	7.5	8.40961e-28	4.00262e-26	3.76246e-24	1	1	1
RSP_2841	potassium uptake transporter, NAD-binding subunit, TrkA	1377	0.5	0.000454133	10	2.17007e-27	9.80698e-26	9.70891e-24	1	1	1
RSP_0191	acetyl-CoA carboxylase	1347	0.5	0.000464253	7	8.27362e-27	3.52535e-25	3.70162e-23	1	1	1
RSP_0403	homoserine dehydrogenase	1287	0.5	0.000485909	12.5	1.20265e-25	4.44681e-24	5.38064e-22	1	1	1
RSP_0196	ATP-dependent protease ATP-binding subunit	1266	0.5	0.000494071	18.5	3.10339e-25	1.06804e-23	1.38846e-21	1	1	1
RSP_4041	tyrosyl-tRNA synthetase	1251	0.5	0.0004995	7	5.73099e-25	1.92785e-23	2.56405e-21	1	1	1
RSP_0431	cysteine desulfurase	1221	0.5	0.000511771	11.5	2.185e-24	7.03286e-23	9.77568e-21	1	1	1
RSP_1971	Ribonuclease D	1158	0.5	0.000539957	5.5	3.75445e-23	1.07676e-21	1.67974e-19	1	1	1
RSP_0674	DNA polymerase III, delta prime subunit	1113	0.5	0.000561167	7.5	2.64339e-22	6.91609e-21	1.18265e-18	1	1	1
RSP_2522	NADH dehydrogenase subunit H	1038	0.5	0.00060241	7.5	7.93289e-21	1.75702e-19	3.54917e-17	1	1	1
RSP_1376	aspartate-semialdehyde dehydrogenase	1023	0.5	0.000610501	14	1.46496e-20	3.15106e-19	6.55421e-17	1	1	1
RSP_1447	putative glucosamine--fructose-6-phosphate aminotransferase (isomerizing)	1005	0.5	0.000622665	12	3.57524e-20	7.50968e-19	1.59956e-16	1	1	1
RSP_0750	Geranylgeranyl pyrophosphate synthase/Polyprenyl synthetase	1002	0.5	0.000623441	9	3.78027e-20	7.86648e-19	1.69129e-16	1	1	1
RSP_2110	UDP-N-acetylmuramate dehydrogenase	927	0.5	0.000674764	8.5	1.13447e-18	2.09737e-17	5.07562e-15	1	1	1
RSP_1856	glycyl-tRNA synthetase alpha chain	924	0.5	0.000675676	5	1.19953e-18	2.19049e-17	5.3667e-15	1	1	1
RSP_2950	transcriptional regulator, LysR family	894	0.5	0.000698324	8	4.57333e-18	7.9926e-17	2.04611e-14	1	1	1
RSP_1580	Prolipoprotein diacylglyceryl transferase	879	0.5	0.000711238	7	9.44192e-18	1.6062e-16	4.22432e-14	1	1	1
RSP_0882	dihydrodipicolinate synthase	873	0.5	0.000715308	8.5	1.18013e-17	1.96279e-16	5.27991e-14	1	1	1
RSP_0936	diaminopimelate epimerase	840	0.5	0.000744048	6.5	5.31869e-17	8.49851e-16	2.37958e-13	1	1	1
RSP_1045	tRNA (Guanine37-N(1)-) methyltransferase	837	0.5	0.000747384	10.5	6.2872e-17	9.90455e-16	2.81289e-13	1	1	1
RSP_3849	2-dehydro-3-deoxyphosphooctonate aldolase	837	0.5	0.000747384	9	6.2872e-17	9.90455e-16	2.81289e-13	1	1	1
RSP_1131	2,3,4,5-tetrahydropyridine-2,6-dicarboxylate N-succinyltransferase	825	0.5	0.000758725	12	1.09808e-16	1.69407e-15	4.9128e-13	1	1	1
RSP_2708	Phosphatidate cytidylyltransferase	822	0.5	0.000759878	7.5	1.16105e-16	1.77288e-15	5.19453e-13	1	1	1
RSP_2481	serine O-acetyltransferase	807	0.5	0.000775194	14	2.39706e-16	3.57481e-15	1.07244e-12	1	1	1
RSP_2427	cobalamin-5'-phosphate synthase	750	0.5	0.000833333	8.5	2.9476e-15	3.92487e-14	1.31876e-11	1	1	1
RSP_1175	3-demethylubiquinone-9 3-methyltransferase	744	0.5	0.000838926	6	3.68416e-15	4.87661e-14	1.64829e-11	1	1	1
RSP_1073	Phosphatidylglycerol phosphate synthase	666	0.5	0.00093985	17	1.30696e-13	1.56765e-12	5.84733e-10	1	1	1
RSP_0561	transaldolase	660	0.5	0.00094697	16.5	1.63355e-13	1.94375e-12	7.3085e-10	1	1	1
RSP_2697	hypothetical protein	648	0.5	0.000965251	31	2.85304e-13	3.29832e-12	1.27645e-09	1	1	1
RSP_2919	guanylate kinase	636	0.5	0.000984252	5	4.98291e-13	5.64394e-12	2.22935e-09	1	1	1
RSP_3591	cytidylate kinase	621	0.5	0.00100604	8.5	9.20187e-13	1.01652e-11	4.11692e-09	1	1	1
RSP_1152	Ribonuclease D	615	0.5	0.00101833	8.5	1.28582e-12	1.40312e-11	5.75278e-09	1	1	1
RSP_0758	riboflavin synthase alpha chain	597	0.5	0.00104822	13.5	2.8069e-12	2.94791e-11	1.25581e-08	1	1	1
RSP_1036	FoF1 ATP synthase, subunit B	543	0.5	0.00114943	7.5	2.91988e-11	2.77947e-10	1.30635e-07	1	1	1
RSP_1052	putative Acetyltransferase	537	0.5	0.0011655	8.5	4.08009e-11	3.85112e-10	1.82543e-07	1	1	1
RSP_1383	Invasion associated locus B (IalB) protein	531	0.5	0.00117647	10	5.09965e-11	4.70429e-10	2.28158e-07	1	1	1
RSP_2425	transcriptional regulator, CarD family	510	0.5	0.00122549	15.5	1.31595e-10	1.15897e-09	5.88755e-07	1	1	1
RSP_2654	transcriptional regulator, TraR/DksA family	477	0.5	0.00131234	6.5	5.93079e-10	4.86869e-09	2.65343e-06	1	1	1
RSP_1857	hypothetical protein	471	0.5	0.00132626	8	7.41281e-10	6.01904e-09	3.31649e-06	1	1	1
RSP_2712	3-hydroxyacyl-(acyl-carrier-protein) dehydratase	468	0.5	0.0013369	9.5	8.76265e-10	7.02582e-09	3.92041e-06	1	1	1
RSP_2945	cytochrome C-type biogenesis protein, CcmE	456	0.5	0.00137363	13	1.53042e-09	1.18667e-08	6.8471e-06	1	1	1
RSP_2267	cytosine/adenosine deaminase	453	0.5	0.00137741	8.5	1.61819e-09	1.24824e-08	7.23976e-06	1	1	1
RSP_1740	LSU ribosomal protein L17P	420	0.5	0.0014881	8	7.29293e-09	5.32277e-08	3.26286e-05	1	1	1
RSP_3819	LSU ribosomal protein L21P	396	0.5	0.00158228	5.5	2.22461e-08	1.55271e-07	9.95289e-05	1	1	1
RSP_1710	SSU ribosomal protein S12P	372	0.5	0.00167785	7.5	6.06973e-08	4.0053e-07	0.00027156	1	1	1
RSP_2097	Putative FtsL	360	0.5	0.00173611	12	1.0601e-07	6.76586e-07	0.000474287	1	1	1
RSP_2658	HesB/YadR/YfhF family protein	327	0.5	0.00191571	8.5	4.7777e-07	2.77964e-06	0.00213754	1	1	1
RSP_4341	Pseudo gene	317	0.5	0.00197628	12.5	7.46379e-07	4.24307e-06	0.0033393	0.999999	1	1
RSP_1699	DNA-directed RNA polymerase beta subunit	4134	1	0.000302297	15	1.47467e-78	3.29884e-75	6.59768e-75	1	1	1
RSP_1989	valyl-tRNA synthetase	2964	1	0.000421585	19.5	4.92915e-56	3.15043e-53	2.2053e-52	1	1	1
RSP_2178	DNA topoisomerase I	2655	1	0.000471032	25.5	4.73314e-50	1.76467e-47	2.11761e-46	1	1	1
RSP_2114	cell division protein FtsZ	1659	1	0.00075358	22	5.62807e-31	3.7582e-29	2.518e-27	1	1	1
RSP_0964	2-oxoglutarate dehydrogenase E2 component	1530	1	0.000816993	19.5	1.62238e-28	8.44013e-27	7.25851e-25	1	1	1
RSP_1387	AMP nucleosidase	1479	1	0.000845309	15	1.54343e-27	7.11885e-26	6.90529e-24	1	1	1
RSP_0251	Outer membrane efflux protein	1401	1	0.000892061	19.5	4.64455e-26	1.79136e-24	2.07797e-22	1	1	1
RSP_0777	ABC lipoprotein efflux transporter, inner membrane subunit, LolE	1287	1	0.000971817	41.5	7.2171e-24	2.22685e-22	3.22893e-20	1	1	1
RSP_1849	aspartate kinase	1260	1	0.000992063	70	2.28101e-23	6.71397e-22	1.02052e-19	1	1	1
RSP_1494	putative aspartate aminotransferase	1179	1	0.00106045	89	8.01361e-22	1.98082e-20	3.58529e-18	1	1	1
RSP_3831	putative cytochrome oxidase assembly factor	1176	1	0.00106383	49.5	9.44326e-22	2.28374e-20	4.22491e-18	1	1	1
RSP_1197	ferrochelatase	1119	1	0.00111732	18	1.10664e-20	2.41516e-19	4.95109e-17	1	1	1
RSP_2329	rod shape-determining protein MreB	1038	1	0.00120482	18	3.85523e-19	7.3086e-18	1.72483e-15	1	1	1
RSP_2783	lipoyl synthase	963	1	0.00129702	47	9.6282e-18	1.63169e-16	4.30766e-14	1	1	1
RSP_1666	4-hydroxy-3-methylbut-2-enyl diphosphate reductase	960	1	0.00130208	16	1.13382e-17	1.89279e-16	5.07269e-14	1	1	1
RSP_2117	Beta-barrel assembly machine subunit BamD	837	1	0.00149477	36.5	2.47497e-15	3.32523e-14	1.1073e-11	1	1	1
RSP_1672	pyridoxine 5'-phosphate synthase	759	1	0.00164745	13.5	7.14407e-14	8.68548e-13	3.19626e-10	1	1	1
RSP_1947	triosephosphate isomerase	738	1	0.00169492	17	1.79332e-13	2.12819e-12	8.02329e-10	1	1	1
RSP_2824	precorrin-3 methyltransferase	735	1	0.00170358	21	2.1094e-13	2.45767e-12	9.43746e-10	1	1	1
RSP_2835	putative 4-diphosphocytidyl-2C-methyl-D-erythritol synthase (YgbP)	678	1	0.00184502	150.5	2.40076e-12	2.5273e-11	1.0741e-08	1	1	1
RSP_0555	Holliday junction DNA helicase subunit RuvA	675	1	0.00185529	19	2.82271e-12	2.95757e-11	1.26288e-08	1	1	1
RSP_0444	putative hydrolase of the alpha/beta superfamily	660	1	0.00189394	16	5.10962e-12	5.21928e-11	2.28604e-08	1	1	1
RSP_6217	precorrin-8X methylmutase	630	1	0.00198413	15	1.86237e-11	1.79962e-10	8.33226e-08	1	1	1
RSP_1004	acyl-phosphate glycerol-3-phosphate acyltransferase	606	1	0.00206612	86	5.46302e-11	5.00851e-10	2.44415e-07	1	1	1
RSP_2756	hypothetical protein	585	1	0.00214133	17	1.36192e-10	1.19475e-09	6.09323e-07	1	1	1
RSP_1805	putative thiol-disulfide interchange protein	540	1	0.00231481	21	8.89606e-10	7.10732e-09	3.9801e-06	1	1	1
RSP_2327	hypothetical protein	540	1	0.00231481	168.5	8.89606e-10	7.10732e-09	3.9801e-06	1	1	1
RSP_2758	hypothetical protein	513	1	0.00243309	25	2.73517e-09	2.07762e-08	1.22372e-05	1	1	1
RSP_3598	metalloprotein, YbeY/UPF0054 family	504	1	0.00247525	18.5	3.97515e-09	2.97405e-08	1.77848e-05	1	1	1
RSP_0995	multisubunit potassium/proton antiporter, PhaE subunit	492	1	0.00253807	29	6.77796e-09	4.955e-08	3.03246e-05	1	1	1
RSP_6071	2-C-methyl-D-erythritol 2,4-cyclodiphosphate synthase	480	1	0.00260417	44.5	1.15502e-08	8.28133e-08	5.16755e-05	1	1	1
RSP_6059	twin-arginine translocation system protein, TatB	477	1	0.00262467	37	1.35514e-08	9.66968e-08	6.06289e-05	1	1	1
RSP_2634	Cytochrome c maturation protein, CcmH	456	1	0.00274725	35	3.34769e-08	2.28665e-07	0.000149776	1	1	1
RSP_1673	4'-phosphopantetheinyl transferase	414	1	0.00301205	73	1.82664e-07	1.12878e-06	0.000817239	1	1	1
RSP_4342	Pseudo gene	398	1	0.00314465	19.5	3.82773e-07	2.26225e-06	0.00171253	1	1	1
RSP_6209	putative transcriptional regulator	363	1	0.00343643	49	1.58625e-06	8.64417e-06	0.00709687	0.999998	1	1
RSP_1229	glucose-inhibited division protein A	1881	1.5	0.000996678	22.5	3.11626e-35	2.78843e-33	1.39421e-31	1	1	1
RSP_1976	cobaltochelatase CobT subunit	1860	1.5	0.00100806	26	7.95162e-35	6.71236e-33	3.55755e-31	1	1	1
RSP_2823	Putative Precorrin-6y C5,15-methyltransferase	1164	1.5	0.00160944	26.5	1.46291e-21	3.42674e-20	6.54507e-18	1	1	1
RSP_2539	ABC transporter, ATPase subunit	1095	1.5	0.00171429	37	3.30164e-20	6.96772e-19	1.47716e-16	1	1	1
RSP_1977	cobaltochelatase CobS subunit	1035	1.5	0.00181378	18	4.54112e-19	8.57255e-18	2.0317e-15	1	1	1
RSP_0929	acetyl-CoA carboxylase carboxyltransferase subunit alpha	954	1.5	0.00196335	50	1.40992e-17	2.31911e-16	6.30799e-14	1	1	1
RSP_2510	hydroxymethylglutaryl-CoA lyase	885	1.5	0.00212164	27	3.13836e-16	4.60361e-15	1.4041e-12	1	1	1
RSP_2905	dimethyladenosine transferase	837	1.5	0.00224215	33	2.47497e-15	3.32523e-14	1.1073e-11	1	1	1
RSP_2819	precorrin-6A synthase (deacetylating)	765	1.5	0.00245499	43.5	5.75239e-14	7.03175e-13	2.57362e-10	1	1	1
RSP_2864	Pentose-5-phosphate-3-epimerase	711	1.5	0.0026362	23.5	5.584e-13	6.27709e-12	2.49828e-09	1	1	1
RSP_1734	LSU ribosomal protein L15P	486	1.5	0.00386598	37.5	9.33307e-09	6.75666e-08	4.17562e-05	1	1	1
RSP_0021	SSU ribosomal protein S9P	483	1.5	0.00387597	38	9.84396e-09	7.10353e-08	4.40419e-05	1	1	1
RSP_1973	Cysteine desulfuration protein SufE	429	1.5	0.00437318	59	1.02028e-07	6.53039e-07	0.000456475	1	1	1
RSP_2829	putative metal-binding protein	360	1.5	0.00520833	40.5	1.85686e-06	1.00091e-05	0.00830758	0.999998	1	1
RSP_1169	protein translocase subunit secA	2727	2	0.000917011	421.5	1.20662e-49	3.59893e-47	5.3984e-46	1	1	1
RSP_2816	hypothetical protein	1569	2	0.00159363	166	1.07642e-27	5.01656e-26	4.8159e-24	1	1	1
RSP_2685	Putative cytochrome c-type biogenesis protein, cycH	1281	2	0.00195122	72	2.68419e-22	6.90175e-21	1.2009e-18	1	1	1
RSP_1492	2-octaprenyl-6-methoxyphenol hydroxylase%3B 2-octaprenyl-3-methyl-6-methoxy-1,4-benzoquinol hydroxylase	1230	2	0.00203252	26.5	2.4371e-21	5.62041e-20	1.09036e-17	1	1	1
RSP_1389	chorismate synthase	1101	2	0.00227015	38.5	6.12341e-19	1.1511e-17	2.73961e-15	1	1	1
RSP_1865	ketol-acid reductoisomerase	1023	2	0.002442	33.5	1.68408e-17	2.73985e-16	7.53459e-14	1	1	1
RSP_2428	nicotinate-nucleotide-dimethylbenzimidazole phosphoribosyltransferase	1017	2	0.00246002	62	2.31961e-17	3.76012e-16	1.03779e-13	1	1	1
RSP_2815	putative integrase/recombinase XerD	921	2	0.0027137	43.5	1.32609e-15	1.85985e-14	5.93291e-12	1	1	1
RSP_0563	tyrosine recombinase	921	2	0.0027137	45	1.32609e-15	1.85985e-14	5.93291e-12	1	1	1
RSP_0904	ABC Mn+2/Fe+2 transporter, periplasmic substrate-binding protein SitA	894	2	0.0027933	41.5	4.0422e-15	5.28796e-14	1.80848e-11	1	1	1
RSP_1227	chromosome segregation ATPase	825	2	0.0030349	43	8.2555e-14	9.98246e-13	3.69351e-10	1	1	1
RSP_2821	precorrin-4 C11-methyltransferase	783	2	0.00318979	39.5	4.46283e-13	5.08059e-12	1.99667e-09	1	1	1
RSP_0549	sporulation and cell division-related protein	783	2	0.00318979	61	4.46283e-13	5.08059e-12	1.99667e-09	1	1	1
RSP_2831	cob(I)yrinic acid a,c-diamide adenosyltransferase	609	2	0.00410678	40	6.71965e-10	5.47609e-09	3.00637e-06	1	1	1
RSP_2684	putative endonuclease involved in recombination	483	2	0.00516796	57	1.14099e-07	7.23058e-07	0.000510479	1	1	1
RSP_6095	putative transcriptional activator	483	2	0.00516796	36	1.14099e-07	7.23058e-07	0.000510479	1	1	1
RSP_2520	hypothetical protein	411	2	0.00607903	99	2.12607e-06	1.13509e-05	0.00951203	0.999998	1	1
RSP_1112	polyribonucleotide nucleotidyltransferase	2151	2.5	0.00145264	249	1.04159e-38	1.29447e-36	4.66009e-35	1	1	1
RSP_0666	putative cell cycle protein	1239	2.5	0.0025227	47	1.67264e-21	3.8976e-20	7.48338e-18	1	1	1
RSP_1374	putative lipopolysaccharide core biosynthesis mannosyltransferase protein	1035	2.5	0.00302297	86.5	1.09873e-17	1.84802e-16	4.91574e-14	1	1	1
RSP_0875	methionyl-tRNA formyltransferase	909	2.5	0.00343879	49.5	2.25505e-15	3.04807e-14	1.00891e-11	1	1	1
RSP_0908	ABC Mn+2/Fe+2 transporter, inner membrane subunit SitD	849	2.5	0.00368189	75	2.86881e-14	3.61551e-13	1.28351e-10	1	1	1
RSP_2295	hypothetical protein	789	2.5	0.00396197	42.5	3.61506e-13	4.13651e-12	1.61738e-09	1	1	1
RSP_2826	precorrin-2 C20-methyltransferase	735	2.5	0.00425894	58	3.65305e-12	3.77453e-11	1.63437e-08	1	1	1
RSP_1678	DNA replication and repair protein RecO	720	2.5	0.00434028	55	6.50274e-12	6.59711e-11	2.90933e-08	1	1	1
RSP_1144	Glutathione S-transferase	666	2.5	0.00469925	44.5	6.4828e-11	5.87127e-10	2.90041e-07	1	1	1
RSP_1375	Glycosyltransferase family 29 (sialyltransferase)	627	2.5	0.00499002	123	3.25142e-10	2.74469e-09	1.45468e-06	1	1	1
RSP_2472	phage conserved hypothetical protein, phiE125 gp8 family	600	2.5	0.00520833	57.5	9.65462e-10	7.64509e-09	4.31948e-06	1	1	1
RSP_2693	Superoxide dismutase, Fe-Mn family	600	2.5	0.00520833	51	9.65462e-10	7.64509e-09	4.31948e-06	1	1	1
RSP_2292	Pseudo gene	539	2.5	0.00580046	69	1.20603e-08	8.61943e-08	5.39576e-05	1	1	1
RSP_0883	SsrA-binding protein	474	2.5	0.00657895	118	1.62799e-07	1.01161e-06	0.000728362	1	1	1
RSP_2898	DNA polymerase III, chi subunit	459	2.5	0.00681199	92.5	3.14497e-07	1.89376e-06	0.00140706	1	1	1
RSP_2473	phage major tail protein, TP901-1 family	414	2.5	0.00753012	73	1.8298e-06	9.89909e-06	0.00818654	0.999998	1	1
RSP_1060	Ribonuclease P protein component	414	2.5	0.00753012	110	1.8298e-06	9.89909e-06	0.00818654	0.999998	1	1
RSP_1028	DNA polymerase I	2814	3	0.00133215	49.5	1.06345e-49	3.39847e-47	4.75786e-46	1	1	1
RSP_0452	recombinase A	1074	3	0.00348837	144.5	3.15501e-17	5.05933e-16	1.41155e-13	1	1	1
RSP_1799	protein translocase subunit secF	975	3	0.00385109	100.5	2.15972e-15	2.93696e-14	9.66259e-12	1	1	1
RSP_0430	adenosylcobinamide-phosphate synthase	936	3	0.0040107	52	1.07995e-14	1.38445e-13	4.83171e-11	1	1	1
RSP_0906	ABC Mn+2/Fe+2 transporter, inner membrane subunit SitC	861	3	0.00435414	51	2.27886e-13	2.64822e-12	1.01956e-09	1	1	1
RSP_1623	hypothetical protein	837	3	0.0044843	1053	6.37747e-13	7.1332e-12	2.85328e-09	1	1	1
RSP_1746	chaperone required for the assembly of F1-ATPase	708	3	0.00530035	59.5	1.22251e-10	1.08093e-09	5.46951e-07	1	1	1
RSP_1736	Adenylate kinase	654	3	0.00572519	149.5	1.01644e-09	8.0204e-09	4.54757e-06	1	1	1
RSP_2470	prohead peptidase	564	3	0.00663717	167	3.67244e-08	2.48195e-07	0.000164305	1	1	1
RSP_1522	ATPase, YjeE family	510	3	0.00735294	176.5	3.18012e-07	1.91235e-06	0.00142279	1	1	1
RSP_2017	hypothetical protein	483	3	0.00775194	83.5	8.81368e-07	4.97884e-06	0.00394324	0.999999	1	1
RSP_0443	transcriptional regulator, BadM/Rrf2 family	468	3	0.00802139	75.5	1.65003e-06	8.98083e-06	0.00738224	0.999998	1	1
RSP_3590	SSU ribosomal protein S1P	1686	3.5	0.00259644	128.5	1.80804e-28	9.29791e-27	8.08918e-25	1	1	1
RSP_1344	DNA replication and repair protein RecF	1092	3.5	0.00400458	91.5	1.5156e-17	2.48381e-16	6.78081e-14	1	1	1
RSP_2828	Cobalamin synthesis protein CobW	1038	3.5	0.00421687	89	1.51422e-16	2.27337e-15	6.77463e-13	1	1	1
RSP_2913	ABC Fe+3 siderophore transporter, periplasmic substrate-binding protein	1011	3.5	0.00432633	66	4.52957e-16	6.57964e-15	2.02653e-12	1	1	1
RSP_2780	transcriptional regulator, LysR family	927	3.5	0.00472335	85.5	1.55223e-14	1.97292e-13	6.94468e-11	1	1	1
RSP_1676	GTP-binding protein Era	915	3.5	0.00478796	137	2.60517e-14	3.29252e-13	1.16555e-10	1	1	1
RSP_2906	(protein release factor)-glutamine N5-methyltransferase	837	3.5	0.00523169	111.5	6.37747e-13	7.1332e-12	2.85328e-09	1	1	1
RSP_1519	PrrC	696	3.5	0.00629496	341.5	2.02726e-10	1.73754e-09	9.06995e-07	1	1	1
RSP_1668	2-amino-4-hydroxy-6- hydroxymethyldihydropteridine pyrophosphokinase	537	3.5	0.00815851	279	1.13913e-07	7.22902e-07	0.000509646	1	1	1
RSP_2291	Transposase	501	3.5	0.00872818	203	4.47076e-07	2.62496e-06	0.00200022	1	1	1
RSP_0088	ycfI, putative structural proteins	501	3.5	0.00872818	180	4.47076e-07	2.62496e-06	0.00200022	1	1	1
