# Supplementary material for: Combining Genome-Scale Experimental and Computational Methods To Identify Essential Genes in Rhodobacter sphaeroides
Source: mSystems. 2017 Jun 6;2(3):e00015-17. doi: 10.1128/mSystems.00015-17 (PMC5513736; doi:10.1128/mSystems.00015-17)
Supplement: TABLE S2 [file sys003172109st2.xlsx]

## Sheet: DEG query results
																				Organism
		Caulobacter crescentus	Rhodopseudomonas palustris CGA009	Burkholderia thailandensis E264	Synechococcus elongatus PCC 7942	Sphingomonas wittichii RW1	Acinetobacter baylyi ADP1	Mycobacterium tuberculosis H37Rv II	Shewanella oneidensis MR-1	Salmonella enterica serovar Typhi Ty2	Salmonella enterica serovar Typhi	Francisella novicida U112	Pseudomonas aeruginosa PAO1	Salmonella enterica serovar Typhimurium SL1344	Burkholderia pseudomallei K96243	Mycobacterium tuberculosis H37Rv	Escherichia coli MG1655 I	Vibrio cholerae N16961	Mycobacterium tuberculosis H37Rv III	Escherichia coli MG1655 II	Porphyromonas gingivalis ATCC 33277	Staphylococcus aureus NCTC 8325	Bacteroides fragilis 638R	Bacillus subtilis 168	Haemophilus influenzae Rd KW20	Pseudomonas aeruginosa UCBPP-PA14	Streptococcus sanguinis	Staphylococcus aureus N315	Bacteroides thetaiotaomicron VPI-5482	Streptococcus pyogenes MGAS5448	Streptococcus pyogenes NZ131	Porphyromonas gingivalis ATCC 33277	Mycoplasma pulmonis UAB CTIP	Mycoplasma genitalium G37	Salmonella typhimurium LT2	Streptococcus pneumoniae	Helicobacter pylori 26695	Campylobacter jejuni subsp. jejuni NCTC 11168 = ATCC 700819	Pseudomonas aeruginosa PAO1	Salmonella enterica subsp. enterica serovar Typhimurium str. 14028S
																			DEG Experiment code
R.sph essential gene	Annotation	8	24	6	38	31	1	15	30	26	25	11	22	27	5	14	9	39	16	10	19	33	3	2	12	23	37	32	4	35	36	20	18	17	29	34	13	7	21	28	totals
RSP_1156	ABC transporter, ATPase subunit	+	+	+	+	+	+	+	+	+	+	+	+	+	+	+	+	+	+	+	+	+	+	+	+	+	+	+	+	+	+	+	+	+	+	+	+	+	+	+	39
RSP_2539	ABC transporter, ATPase subunit	+	+	+	+	+	+	+	+	+	+	+	+	+	+	+	+	+	+	+	+	+	+		+	+	+	+	+	+	+	+	+	+	+	+	+	+	+	+	38
RSP_0568	Isoleucyl-tRNA synthetase	+	+	+	+	+	+	+	+	+	+	+	+	+	+	+	+	+	+	+	+	+	+	+	+	+	+	+	+	+	+	+	+	+	+	+	+	+			37
RSP_0776	ABC lipoprotein efflux transporter, ATPase subunit, LolD	+	+	+	+	+	+	+	+	+	+	+	+	+	+	+	+	+	+	+	+		+		+	+	+	+	+	+	+	+	+	+	+	+	+	+	+	+	37
RSP_1989	valyl-tRNA synthetase	+	+	+	+	+	+	+	+	+	+	+	+	+	+	+	+	+	+	+	+	+	+	+	+	+	+	+	+	+	+	+	+	+	+	+	+	+			37
RSP_0797	glutamyl-tRNA synthetase	+	+	+	+	+	+	+	+	+	+	+	+	+	+	+	+	+	+	+	+	+	+	+	+	+	+	+	+	+	+	+	+	+	+	+		+			36
RSP_1995	glutamyl-tRNA synthetase	+	+	+	+	+	+	+	+	+	+	+	+	+	+	+	+	+	+	+	+	+	+	+	+	+	+	+	+	+	+	+	+	+	+	+		+			36
RSP_0246	ABC lipid efflux transporter, fused ATPase and inner membrane subunits	+	+	+	+	+	+	+	+	+	+	+	+	+	+	+	+	+	+	+	+		+		+	+	+	+	+	+	+	+		+	+	+	+		+	+	35
RSP_0772	DNA topoisomerase IV subunit B	+	+	+	+	+	+	+	+	+	+	+	+	+	+	+	+	+	+	+	+	+	+	+	+	+	+	+	+	+	+	+	+	+	+	+					35
RSP_1346	DNA gyrase subunit B	+	+	+	+	+	+	+	+	+	+	+	+	+	+	+	+	+	+	+	+	+	+	+	+	+	+	+	+	+	+	+	+	+	+	+					35
RSP_2699	GTP-binding protein EngA	+	+	+	+	+	+	+	+	+	+	+	+	+	+	+	+	+		+	+	+	+	+	+	+	+	+	+	+	+	+	+	+	+	+				+	35
RSP_0385	threonyl-tRNA synthetase	+	+		+	+	+	+	+	+	+	+	+	+	+	+	+	+	+	+	+	+	+		+	+	+	+	+	+	+	+	+	+	+	+	+				34
RSP_0395	RNA polymerase, sigma 70 subunit, RpoD	+	+	+	+	+	+	+	+	+	+	+	+	+		+	+	+	+	+	+	+	+	+	+	+	+	+	+	+	+	+	+	+	+	+					34
RSP_0431	cysteine desulfurase	+	+	+	+	+	+	+	+	+	+	+	+	+	+	+	+	+	+		+	+	+	+	+		+	+	+	+	+	+	+	+	+	+	+				34
RSP_0840	leucyl-tRNA synthetase	+	+	+	+	+	+	+	+	+	+	+	+	+	+	+	+	+	+	+	+	+	+	+	+	+	+	+	+	+	+	+	+	+		+					34
RSP_1053	signal recognition particle subunit FFH/SRP54 (srp54)	+	+	+	+	+	+	+	+	+	+	+		+	+	+	+	+	+	+	+	+	+	+	+		+	+	+	+	+	+	+	+	+	+	+				34
RSP_1165	bacterial translation initiation factor 2 (bIF-2)	+	+	+	+	+	+	+	+	+	+	+	+	+	+	+	+	+	+	+	+	+	+	+	+	+		+	+	+	+	+	+	+	+					+	34
RSP_1699	DNA-directed RNA polymerase beta subunit	+	+	+	+	+	+	+	+	+	+	+	+	+	+	+	+	+	+	+	+	+		+	+	+	+	+	+	+	+	+	+	+	+			+			34
RSP_1708	translation elongation factor 2 (EF-2/EF-G)	+	+		+	+	+	+	+	+	+	+	+	+	+	+	+		+	+	+	+	+	+	+		+	+	+	+	+	+	+	+	+	+			+	+	34
RSP_1730	LSU ribosomal protein L6P	+	+	+	+	+	+	+	+	+	+	+	+	+	+	+	+	+	+	+	+	+	+	+	+	+	+	+	+	+	+	+	+	+	+						34
RSP_1795	seryl-tRNA synthetase	+	+	+	+	+	+	+	+	+	+	+	+	+	+	+	+	+	+	+	+	+	+	+		+	+	+	+	+	+		+	+		+	+	+			34
RSP_1843	signal recognition particle-docking protein FtsY	+	+	+	+	+	+	+	+	+	+	+		+	+	+	+	+	+	+	+	+	+	+	+		+	+	+	+	+	+	+	+	+	+	+				34
RSP_2622	DNA ligase	+	+	+	+	+	+	+	+	+	+	+	+	+	+	+	+	+		+	+	+	+	+	+	+	+	+	+	+	+	+	+	+	+	+					34
RSP_2907	bacterial peptide chain release factor 1 (bRF-1)	+	+	+	+	+	+	+	+	+	+	+	+	+	+	+		+	+	+	+	+	+	+	+	+	+	+	+	+	+	+	+	+	+	+					34
RSP_2977	bacterial peptide chain release factor 2 (bRF-2)	+	+	+	+	+	+	+	+	+	+	+	+	+	+	+		+	+	+	+	+	+	+	+	+	+	+	+	+	+	+	+	+	+	+					34
RSP_0437	Suf C, ATPase	+	+	+	+	+	+	+	+	+	+	+	+	+	+	+	+	+	+	+	+	+	+	+	+	+		+	+	+	+	+			+	+			+		33
RSP_0778	prolyl-tRNA synthetase	+	+	+	+	+	+	+	+	+	+	+	+	+	+	+	+	+	+	+	+	+	+	+	+	+	+	+	+	+	+	+				+	+				33
RSP_0815	aspartyl-tRNA synthetase	+	+	+	+	+	+	+	+	+	+	+	+	+	+	+	+	+	+	+	+	+	+	+			+	+	+	+	+	+	+	+	+	+					33
RSP_1716	LSU ribosomal protein L3P	+	+	+	+	+	+	+	+	+	+	+	+	+	+	+	+	+	+	+	+	+	+	+			+	+	+	+	+	+	+	+	+			+			33
RSP_1717	LSU ribosomal protein L4P	+	+	+	+	+	+	+	+	+	+	+	+	+	+	+	+	+	+	+	+	+	+	+			+	+	+	+		+	+	+	+		+	+			33
RSP_1719	LSU ribosomal protein L2P	+	+	+	+	+	+	+	+	+	+	+	+	+	+	+	+	+	+	+	+	+	+	+	+		+	+	+	+	+	+	+	+	+						33
RSP_1722	SSU ribosomal protein S3P	+	+	+	+	+	+	+	+	+	+	+	+	+	+	+		+	+	+	+	+	+	+	+	+	+	+	+	+	+	+	+	+			+				33
RSP_1732	SSU ribosomal protein S5P	+	+	+	+	+	+	+	+	+	+	+	+	+	+	+	+	+	+	+	+	+	+	+	+		+	+	+	+		+	+	+	+		+				33
RSP_1735	protein translocase subunit secY/sec61 alpha	+	+	+	+	+	+	+	+	+	+	+	+	+	+	+	+	+	+	+	+	+	+	+			+	+	+	+	+	+	+	+	+		+				33
RSP_1928	replicative DNA helicase	+	+	+	+	+	+	+	+	+	+	+	+	+	+	+	+	+	+	+	+	+	+	+	+		+	+	+	+	+	+	+	+		+					33
RSP_2103	UDP-N-acetylmuramoylalanine--D-glutamate ligase	+	+	+	+	+	+	+	+	+	+	+	+	+	+	+	+	+	+	+	+	+	+	+	+	+	+	+	+	+	+	+			+	+					33
RSP_2461	3-oxoacyl-(acyl-carrier-protein) reductase	+	+	+	+	+	+	+	+	+	+	+	+	+	+	+	+	+	+	+	+	+	+	+	+	+	+	+	+	+	+	+			+	+					33
RSP_2705	uridylate kinase	+	+	+	+		+	+	+	+	+	+	+	+	+	+	+	+	+	+	+	+	+		+	+	+		+	+	+	+	+	+	+	+		+			33
RSP_2706	ribosome recycling factor	+	+	+	+	+	+	+	+	+	+	+	+	+		+	+	+	+	+	+	+	+	+	+	+	+		+	+	+	+	+	+		+		+			33
RSP_3553	DNA polymerase III, alpha subunit	+	+	+	+	+	+	+	+	+	+	+	+	+	+	+	+	+	+	+	+	+	+	+	+	+	+	+	+	+	+		+	+		+					33
RSP_0710	DNA polymerase III subunits gamma and tau	+	+	+	+	+	+	+	+	+	+	+	+	+	+	+	+	+	+	+	+	+		+	+		+	+	+	+	+	+	+	+		+					32
RSP_1696	DNA topoisomerase IV subunit A	+	+	+	+	+	+	+	+	+	+	+	+	+	+		+	+	+	+	+	+	+	+		+	+	+	+	+	+	+	+	+	+						32
RSP_1739	DNA-directed RNA polymerase subunit alpha	+	+	+	+	+	+	+	+	+	+	+	+	+	+	+		+	+	+	+	+	+	+	+		+	+	+	+	+	+	+	+	+						32
RSP_2098	Cell division protein FtsI/penicillin-binding protein 2	+	+	+	+		+	+	+	+	+	+	+	+	+	+	+	+	+	+	+	+	+	+	+		+		+	+	+	+			+	+	+	+			32
RSP_2114	cell division protein FtsZ	+	+	+	+	+	+	+	+	+	+	+	+	+	+	+	+	+		+		+	+	+	+		+	+	+	+	+		+		+	+	+	+			32
RSP_2630	DNA gyrase subunit A	+	+	+	+	+	+	+	+	+	+	+	+	+	+		+	+	+	+	+	+	+	+		+	+	+	+	+	+	+	+	+	+						32
RSP_2722	cysteinyl-tRNA synthetase	+	+	+	+	+	+	+	+	+	+	+	+	+	+	+	+		+	+	+	+	+	+	+	+	+	+	+	+	+		+	+				+			32
RSP_1342	chromosomal replication initiator protein DnaA	+	+	+	+	+		+	+	+	+	+	+	+	+	+	+	+	+	+	+	+	+	+	+	+	+	+	+	+			+	+	+						31
RSP_1709	SSU ribosomal protein S7P	+	+	+	+	+	+		+	+	+	+	+	+	+	+		+		+	+	+	+	+	+	+	+	+		+	+	+	+	+	+		+				31
RSP_1710	SSU ribosomal protein S12P	+	+	+	+	+	+	+	+	+	+	+	+	+		+	+	+	+	+	+	+	+	+	+		+	+		+		+	+	+			+	+			31
RSP_1712	DNA-directed RNA polymerase beta' subunit	+	+	+	+		+	+	+	+	+	+	+	+	+	+	+	+	+	+	+	+		+			+	+	+	+	+	+	+	+	+	+					31
RSP_1723	LSU ribosomal protein L16P	+	+	+	+	+	+	+	+	+	+	+	+	+		+		+	+	+	+	+	+	+	+	+	+	+		+	+	+	+	+	+						31
RSP_1761	phenylalanyl-tRNA synthetase beta subunit	+	+		+	+	+	+	+	+	+	+	+	+	+	+		+	+	+	+	+	+	+	+		+	+	+	+	+	+		+	+	+					31
RSP_1763	phenylalanyl-tRNA synthetase, alpha subunit	+	+		+	+	+	+	+	+	+	+	+	+	+	+		+	+	+	+	+	+	+	+	+	+	+	+	+	+		+	+			+				31
RSP_2108	UDP-N-acetylmuramate--L-alanine ligase	+	+	+	+	+	+	+	+	+	+		+	+		+	+	+	+	+	+	+	+	+	+	+	+	+	+	+	+				+	+		+			31
RSP_2283	SSU ribosomal protein S4P	+	+	+	+	+	+	+	+	+	+	+	+	+	+	+		+	+	+	+	+	+	+	+		+	+	+	+	+	+	+	+							31
RSP_2708	Phosphatidate cytidylyltransferase	+		+		+	+	+	+	+	+	+	+	+	+	+	+	+	+	+	+	+	+	+		+	+	+	+	+	+	+	+		+			+			31
RSP_2861	translation elongation factor Ts (EF-Ts)	+	+	+	+		+	+	+	+	+	+	+	+	+	+	+	+	+	+	+	+	+	+			+	+	+	+	+		+	+	+			+			31
RSP_3595	methionine adenosyltransferase	+	+	+	+	+	+	+	+	+	+	+		+	+	+	+	+	+	+	+	+	+	+			+	+	+	+	+		+	+	+	+					31
RSP_4041	tyrosyl-tRNA synthetase	+	+		+	+	+	+	+	+	+	+		+	+	+	+	+	+	+	+	+	+	+	+		+	+	+	+	+		+	+		+		+			31
RSP_0451	alanyl-tRNA synthetase	+	+		+		+	+	+	+	+	+	+	+	+	+	+	+	+		+	+	+	+	+		+	+	+	+	+		+	+	+			+			30
RSP_0875	methionyl-tRNA formyltransferase		+	+	+	+	+	+	+	+	+	+	+	+		+	+	+	+	+	+	+	+	+		+	+		+	+	+	+	+			+		+			30
RSP_1173	Heat shock protein (Hsp70, DnaK)	+	+	+	+	+	+	+	+	+	+		+	+	+	+	+	+	+		+	+		+	+		+	+	+	+	+		+	+	+		+				30
RSP_1676	GTP-binding protein Era	+	+	+	+		+	+	+	+	+	+	+	+	+	+	+	+	+	+	+	+	+	+	+	+			+		+		+	+	+			+			30
RSP_1727	LSU ribosomal protein L5P	+	+	+	+	+	+		+	+	+	+	+	+	+	+		+		+	+	+	+	+	+	+	+	+	+			+	+	+	+		+				30
RSP_1808	tryptophanyl-tRNA synthetase	+	+		+	+	+	+	+			+	+		+	+	+	+	+	+	+	+	+	+			+	+	+	+	+	+	+	+		+	+			+	30
RSP_1937	bacterial translation initiation factor 3 (bIF-3)	+	+		+	+	+	+	+	+	+	+	+	+		+	+	+		+	+	+	+	+	+		+	+	+		+	+	+	+		+	+				30
RSP_2099	UDP-N-acetylmuramoylalanyl-D-glutamate--2,6-diaminopimelate ligase	+	+	+	+	+	+	+	+	+	+	+	+	+	+	+	+		+	+	+	+	+	+		+	+		+	+	+	+			+	+					30
RSP_2106	cell division protein FtsW	+	+	+	+	+	+	+	+	+	+		+	+	+	+	+	+	+	+	+	+	+	+		+	+		+	+		+			+	+		+			30
RSP_2301	Phosphoribosyl pyrophosphate synthetase	+	+	+	+		+	+	+	+	+	+	+	+	+	+	+		+	+	+	+	+	+	+		+	+	+	+	+		+	+			+				30
RSP_2325	cell elongation-specific peptidoglycan biosynthesis regulator RodA	+	+	+	+	+	+	+	+	+	+		+	+	+	+	+	+	+	+	+	+	+	+		+	+		+	+		+			+	+		+			30
RSP_2919	guanylate kinase	+	+	+	+	+	+	+	+	+	+	+	+	+	+	+	+			+	+	+	+	+	+		+		+	+	+	+	+	+			+				30
RSP_2943	arginyl-tRNA synthetase	+	+	+	+	+	+	+	+	+	+	+	+	+	+	+	+		+	+	+	+	+	+			+	+	+	+	+	+	+	+							30
RSP_0022	LSU ribosomal protein L13P	+	+	+	+		+	+	+	+	+	+	+	+	+	+	+	+		+	+	+	+	+	+	+	+	+					+	+			+	+			29
RSP_1066	GTP-binding protein	+	+	+		+	+		+	+	+	+	+	+			+	+		+	+	+	+	+	+	+	+			+	+	+	+	+		+	+	+			29
RSP_1163	NusA antitermination factor	+	+	+			+	+	+	+	+	+	+		+	+		+	+	+	+	+	+	+				+	+	+	+		+	+	+	+	+	+			29
RSP_1169	protein translocase subunit secA	+	+	+	+		+	+	+	+	+	+	+	+		+	+	+	+	+	+	+		+		+	+	+	+	+	+	+	+	+							29
RSP_1737	30S ribosomal protein S13	+	+	+	+	+	+	+	+	+	+	+	+	+			+	+	+	+	+	+	+	+	+	+		+	+	+	+		+	+							29
RSP_1738	30S ribosomal protein S11	+	+	+	+	+	+		+	+	+	+	+	+		+		+		+	+	+	+	+	+	+	+	+		+		+	+	+	+			+			29
RSP_2101	Phospho-N-acetylmuramoyl-pentapeptide-transferase	+	+	+	+	+	+	+	+	+	+	+	+	+	+	+		+	+	+	+	+	+	+		+	+	+	+	+	+					+					29
RSP_2113	cell division protein FtsA	+	+	+		+	+		+	+	+	+	+	+	+		+	+		+	+	+	+	+	+	+		+	+	+	+	+			+	+		+			29
RSP_2326	peptidoglycan glycosyltransferase	+	+	+	+		+	+	+	+	+	+	+	+	+	+	+	+	+	+	+	+	+	+	+		+		+			+			+	+		+			29
RSP_2464	3-oxoacyl-(acyl-carrier-protein) synthase II	+	+	+	+		+	+	+	+	+	+	+	+	+	+	+		+	+	+	+	+	+			+		+	+	+	+			+	+		+			29
RSP_2707	Undecaprenyl pyrophosphate synthetase	+	+	+	+	+	+	+	+	+	+	+	+	+	+	+	+	+	+	+	+	+	+			+	+		+	+	+	+			+						29
RSP_2860	SSU ribosomal protein S2P	+		+	+		+	+	+	+	+	+		+		+	+	+		+	+	+	+	+	+	+	+	+	+	+	+	+	+	+			+				29
RSP_3177	3-oxoacyl-(acyl-carrier-protein) synthase I	+	+	+	+		+	+	+	+	+	+	+	+	+	+	+		+	+	+	+	+	+			+		+	+	+	+			+	+		+			29
RSP_0599	phosphopantothenoylcysteine synthase/decarboxylase	+		+	+	+	+	+		+	+	+	+	+	+	+	+	+	+	+	+	+	+			+		+	+	+	+	+			+	+					28
RSP_1064	protein translocase subunit yidC	+	+	+	+			+	+	+	+	+	+	+	+	+		+	+	+	+	+	+		+				+	+	+			+	+	+	+	+			28
RSP_1073	Phosphatidylglycerol phosphate synthase	+	+	+		+	+	+	+	+	+	+	+	+	+	+	+	+	+	+		+		+	+	+	+	+			+		+			+	+				28
RSP_1703	Ribosomal protein L11	+	+	+	+	+	+	+	+	+	+	+	+	+	+	+		+			+	+	+		+	+	+	+				+	+	+			+	+			28
RSP_1726	LSU ribosomal protein L24P	+	+	+	+	+	+		+	+	+	+		+		+	+	+		+	+	+	+	+	+	+		+			+	+	+	+			+	+			28
RSP_1729	SSU ribosomal protein S8P	+	+	+	+	+	+	+	+	+	+	+	+	+		+	+	+	+	+	+	+	+	+	+		+	+					+	+				+			28
RSP_1734	LSU ribosomal protein L15P	+	+	+		+	+		+	+	+	+	+	+	+		+	+		+	+	+	+	+	+	+		+	+			+	+	+	+		+				28
RSP_1863	phosphoglucosamine mutase	+	+	+	+	+	+	+	+	+	+	+	+	+	+	+			+		+	+		+	+		+	+		+	+			+	+	+				+	28
RSP_2100	UDP-N-acetylmuramoyl-tripeptide--D-alanyl-D-alanine ligase	+	+	+	+	+	+	+	+	+	+	+	+	+	+	+		+		+	+	+	+	+		+	+	+	+	+	+					+					28
RSP_2682	acyl-carrier-protein S-malonyltransferase	+	+	+	+	+		+		+	+	+		+		+	+	+	+	+	+	+		+	+		+	+	+	+	+	+			+	+		+			28
RSP_0191	acetyl-CoA carboxylase	+	+	+	+	+	+	+	+	+	+	+	+	+	+	+		+	+	+		+		+	+	+	+			+	+					+		+			27
RSP_0368	CTP synthase		+	+	+		+	+	+	+	+	+	+	+	+	+	+		+	+	+	+	+	+	+	+			+			+	+		+			+			27
RSP_0397	DNA primase	+	+	+	+		+	+	+	+	+	+	+	+		+	+		+		+	+		+	+		+	+	+	+	+		+	+		+					27
RSP_0425	methionyl-tRNA synthetase	+	+		+	+	+	+	+	+	+	+		+		+	+		+	+	+	+		+	+		+	+		+	+	+	+	+	+						27
RSP_0665	membrane protease FtsH catalytic subunit	+	+	+	+	+	+	+	+	+	+	+	+		+	+		+		+	+		+					+	+	+	+	+	+	+	+		+				27
RSP_0923	methionine aminopeptidase, type I	+	+		+			+	+	+	+	+		+			+	+	+	+	+	+	+	+	+		+	+		+	+		+	+		+	+		+		27
RSP_1731	LSU ribosomal protein L18P	+	+	+	+	+	+		+	+	+	+		+		+	+	+		+	+	+	+	+	+	+	+	+				+	+	+				+			27
RSP_1801	ABC heme exporter, ATPase subunt CcmA	+	+	+	+	+	+	+	+	+	+	+	+	+	+	+	+	+	+	+	+		+		+	+		+	+	+									+		27
RSP_2111	D-alanine--D-alanine ligase	+	+	+	+	+	+	+				+			+	+	+	+	+		+	+	+	+	+		+	+	+	+	+	+			+	+			+		27
RSP_2304	FMN adenylyltransferase %3Briboflavin kinase	+	+	+	+	+	+	+	+	+	+	+	+	+		+	+	+	+	+	+	+	+				+		+	+	+	+					+				27
RSP_3551	histidyl-tRNA synthetase	+	+	+	+			+	+	+	+	+	+	+	+	+	+		+	+	+		+	+			+		+	+	+	+		+	+		+				27
RSP_3822	GTP1/OBG family protein	+	+	+	+	+	+	+	+	+	+	+			+	+	+		+	+	+	+		+			+	+		+	+		+	+	+	+					27
RSP_0021	SSU ribosomal protein S9P	+	+	+	+	+	+	+	+	+	+	+	+	+			+	+		+	+	+	+	+	+			+			+	+	+	+							26
RSP_0551	thymidylate kinase	+	+	+	+	+			+	+	+	+	+	+	+		+	+		+		+		+	+	+	+	+		+	+		+	+	+						26
RSP_1045	tRNA (Guanine37-N(1)-) methyltransferase		+	+	+		+	+	+	+	+	+		+	+	+	+	+	+	+		+		+			+	+		+	+		+	+	+	+					26
RSP_1138	two component transcriptional regulator, winged helix family	+	+	+	+	+	+	+					+		+	+	+	+	+			+	+	+	+	+	+		+	+	+					+		+	+	+	26
RSP_1343	DNA polymerase III, beta subunit	+	+	+		+	+	+	+	+	+	+	+	+	+				+	+	+	+	+	+	+		+		+	+	+	+					+				26
RSP_1721	LSU ribosomal protein L22P	+	+		+	+	+	+	+	+	+	+		+		+		+		+	+	+	+	+	+	+	+	+		+			+	+			+				26
RSP_1725	LSU ribosomal protein L14P	+	+	+	+	+	+		+	+	+	+		+		+	+	+		+	+	+	+	+	+	+	+	+					+	+			+				26
RSP_1736	Adenylate kinase	+		+	+		+		+	+	+	+		+	+		+	+		+	+	+	+	+			+	+			+	+	+	+	+	+		+			26
RSP_1764	LSU ribosomal protein L20P	+	+		+		+	+	+	+	+	+	+	+			+	+		+	+	+	+	+	+	+	+	+				+	+	+			+				26
RSP_2107	UDP-N-acetylglucosamine--N-acetylmuramyl-(pentapeptide) pyrophosphoryl-undecaprenol N-acetylglucosamine transferase	+	+	+	+		+	+	+	+	+	+	+	+	+	+	+	+	+	+	+		+	+	+	+			+			+			+						26
RSP_2311	chaperonin GroEL	+		+	+			+	+	+	+	+	+	+	+	+	+	+	+		+	+	+	+			+		+	+	+			+	+	+					26
RSP_2619	tRNA (5-methylaminomethyl-2-thiouridylate)-methyltransferase	+	+	+	+		+	+	+	+	+		+	+			+	+			+	+	+	+	+	+	+	+		+	+	+	+	+							26
RSP_0633	UDP-N-acetylglucosamine 1-carboxyvinyltransferase	+	+		+	+	+	+	+	+	+	+	+	+		+		+	+	+	+	+	+	+				+	+			+				+	+				25
RSP_0847	two component transcriptional regulator, winged helix family	+	+		+	+	+	+					+		+	+	+	+	+			+	+	+	+		+		+	+	+					+	+	+	+	+	25
RSP_1509	O-sialoglycoprotein endopeptidase	+	+	+	+		+		+	+	+	+	+	+				+		+	+	+	+	+		+		+	+	+		+	+	+		+					25
RSP_1715	SSU ribosomal protein S10P	+	+	+	+	+	+		+	+	+	+		+		+	+	+		+	+		+	+		+	+	+		+			+	+			+				25
RSP_2502	glutamine--fructose-6-phosphate transaminase	+	+	+	+	+	+	+	+			+	+	+	+	+	+		+	+		+		+		+	+	+		+	+					+		+			25
RSP_2503	glucosamine-1-phosphate N-acetyltransferase %3BUDP-N-acetylglucosamine pyrophosphorylase	+	+	+	+		+	+	+	+	+	+	+	+	+	+	+	+	+	+		+		+			+	+		+	+					+					25
RSP_2709	1-deoxy-D-xylulose 5-phosphate reductoisomerase	+	+	+	+	+	+	+	+	+	+	+	+	+	+		+	+	+	+	+		+	+	+	+						+						+			25
RSP_2960	Phosphopantetheine adenylyltransferase	+	+	+	+	+	+		+	+	+	+	+	+			+	+		+	+	+	+		+	+	+			+	+	+				+					25
RSP_0666	putative cell cycle protein	+	+	+			+	+	+	+	+	+	+	+	+	+	+	+		+	+		+	+		+	+		+			+						+			24
RSP_1235	Dephospho-CoA kinase	+	+	+	+	+	+	+	+	+	+		+	+		+	+	+	+			+	+	+		+	+			+	+						+				24
RSP_1701	LSU ribosomal protein L10P	+	+	+	+	+	+	+	+	+	+	+	+	+	+	+	+	+		+		+		+			+	+					+					+			24
RSP_1740	LSU ribosomal protein L17P	+	+	+	+		+	+	+	+	+	+	+	+				+		+		+		+	+	+	+	+		+			+	+			+				24
RSP_1798	Protein-export membrane protein secD	+	+	+	+	+	+	+	+	+	+	+	+	+	+		+		+	+	+	+			+							+	+		+			+			24
RSP_2982	4-hydroxy-3-methylbut-2-en-1-yl diphosphate synthase	+	+	+	+		+	+	+	+	+	+	+	+	+		+	+	+	+	+		+	+		+			+			+						+			24
RSP_0139	SSU ribosomal protein S6P	+	+	+	+			+	+	+	+	+	+	+			+	+			+	+	+	+	+		+	+				+					+	+			23
RSP_0390	thymidylate synthase	+	+	+		+	+	+	+	+	+	+	+	+	+		+	+	+		+	+	+			+		+	+			+									23
RSP_0882	dihydrodipicolinate synthase	+			+	+	+	+	+	+	+		+	+	+	+	+		+	+	+		+	+	+	+			+			+					+				23
RSP_0964	2-oxoglutarate dehydrogenase E2 component	+	+	+	+	+	+	+	+	+	+	+	+	+	+	+	+		+					+	+	+		+					+	+							23
RSP_1105	dihydrodipicolinate reductase	+	+	+	+	+	+	+	+	+	+		+	+			+	+	+	+	+		+	+	+	+										+	+				23
RSP_1219	putative chaperone protein GrpE (heat shock protein)	+	+	+	+	+	+		+	+	+			+	+		+	+		+		+	+			+				+	+		+		+		+	+			23
RSP_1704	transcription antitermination protein nusG	+	+	+	+	+	+	+	+	+	+	+	+		+			+	+	+	+		+		+				+			+					+	+			23
RSP_1772	acetyl-CoA carboxylase carboxyltransferase subunit alpha	+			+	+	+		+	+	+	+	+	+	+		+	+		+		+		+	+	+	+	+		+					+	+					23
RSP_1779	4-diphosphocytidyl-2-C-methyl-D-erythritol kinase	+	+	+	+	+		+	+	+	+		+	+	+	+	+	+	+	+	+		+	+	+	+			+												23
RSP_1858	glycyl-tRNA synthetase beta chain	+	+	+	+	+	+		+	+	+	+	+	+	+		+	+						+	+	+	+			+	+				+			+			23
RSP_1986	aspartyl/glutamyl-tRNA(Asn/Gln) amidotransferase subunit B	+	+	+	+	+	+	+				+	+		+	+			+			+		+		+	+	+		+	+		+	+		+	+				23
RSP_2178	DNA topoisomerase I	+		+	+		+	+	+				+	+		+	+		+	+	+	+		+	+		+	+			+		+	+	+	+					23
RSP_2297	ATP synthase F1 subcomplex alpha subunit	+	+	+	+	+	+	+	+			+	+		+	+		+	+							+	+			+	+		+	+		+	+	+			23
RSP_2299	ATP synthase subunit B	+	+	+	+	+	+	+	+			+	+		+	+		+	+							+	+			+	+		+	+		+	+	+			23
RSP_2712	3-hydroxyacyl-(acyl-carrier-protein) dehydratase	+	+	+	+	+	+		+	+	+	+	+	+			+	+		+	+	+	+		+	+	+					+				+					23
RSP_0389	dihydrofolate reductase	+	+			+	+	+	+			+	+	+	+		+	+		+	+	+	+	+	+	+	+	+								+					22
RSP_0750	Geranylgeranyl pyrophosphate synthase/Polyprenyl synthetase	+	+	+	+	+	+	+	+	+	+	+	+	+	+	+	+	+	+	+				+	+												+				22
RSP_0929	acetyl-CoA carboxylase carboxyltransferase subunit alpha	+	+	+	+	+	+			+	+	+	+	+				+		+		+		+	+	+	+	+		+	+					+					22
RSP_0930	Folylpolyglutamate synthetase	+	+	+	+		+	+	+	+	+			+		+		+	+	+	+	+	+				+		+	+	+					+					22
RSP_1112	polyribonucleotide nucleotidyltransferase	+	+	+			+	+	+	+	+		+	+	+	+	+	+	+	+					+		+	+		+	+									+	22
RSP_1666	4-hydroxy-3-methylbut-2-enyl diphosphate reductase	+			+	+	+	+	+	+	+	+	+	+			+	+	+	+	+		+	+	+	+			+									+			22
RSP_1702	LSU ribosomal protein L1P		+	+	+	+	+	+	+			+	+					+			+	+	+	+		+	+	+	+	+	+		+	+							22
RSP_1728	SSU ribosomal protein S14P	+	+		+	+	+		+	+	+	+		+			+	+		+	+	+	+		+	+	+	+				+	+								22
RSP_1947	triosephosphate isomerase	+		+	+		+	+				+	+			+			+		+	+	+	+	+		+	+	+		+	+	+	+		+					22
RSP_2835	putative 4-diphosphocytidyl-2C-methyl-D-erythritol synthase (YgbP)	+	+	+	+	+	+	+	+	+	+			+	+	+	+		+	+	+		+	+	+							+				+					22
RSP_6071	2-C-methyl-D-erythritol 2,4-cyclodiphosphate synthase	+	+	+	+	+	+	+	+	+	+	+	+	+		+	+	+		+	+		+	+	+													+			22
RSP_0442	putative aminotransferase	+		+	+		+	+		+	+		+	+	+	+	+	+	+			+		+			+	+		+	+					+					21
RSP_0674	DNA polymerase III, delta prime subunit	+	+	+	+	+	+	+	+	+	+		+	+	+		+	+	+	+			+	+			+		+												21
RSP_1044	LSU ribosomal protein L19P	+	+	+	+	+	+		+	+	+			+		+	+	+		+		+		+	+		+	+					+	+							21
RSP_1580	Prolipoprotein diacylglyceryl transferase	+	+	+		+	+	+	+	+	+	+	+	+		+	+	+	+	+	+		+		+				+												21
RSP_1799	protein translocase subunit secF	+	+	+	+	+	+	+		+	+	+		+			+		+	+	+	+			+	+						+	+		+						21
RSP_1856	glycyl-tRNA synthetase alpha chain	+	+	+	+	+	+		+	+	+	+	+	+			+			+				+		+	+			+	+				+	+					21
RSP_2298	ATP synthase subunit C	+	+	+	+	+	+	+	+			+	+		+	+		+	+								+			+	+		+	+		+	+				21
RSP_2612	3-oxoacyl-(acyl-carrier-protein) synthase III	+		+	+	+			+	+	+	+		+	+		+	+			+	+	+		+		+		+	+	+	+									21
RSP_2775	UDP-3-O-(3-hydroxymyristoyl) glucosamine N-acyltransferase	+	+	+	+		+		+	+	+	+	+	+	+		+	+		+	+		+		+							+			+		+				21
RSP_3590	SSU ribosomal protein S1P	+	+	+	+		+	+	+	+	+		+	+	+	+		+		+			+		+		+			+	+							+			21
RSP_0679	hydroxymethylbilane synthase	+	+	+	+			+	+	+	+	+	+	+	+	+	+		+	+						+		+									+	+			20
RSP_1231	transcription termination factor Rho	+	+	+				+	+	+	+	+	+	+	+	+		+	+		+		+					+	+								+	+			20
RSP_1338	demethylmenaquinone methyltransferase%3B 2-octaprenyl-6-methoxy-1,4-benzoquinone methylase	+	+	+		+	+	+	+	+	+	+	+	+		+	+		+					+		+		+									+	+			20
RSP_2270	aspartyl/glutamyl-tRNA(Asn/Gln) amidotransferase subunit A	+	+	+	+	+	+	+				+	+		+	+			+			+		+			+	+		+	+		+	+							20
RSP_2344	Enoyl-(acyl-carrier-protein) reductase (NADH)	+		+	+	+	+	+		+	+	+		+		+	+		+	+		+	+		+			+	+						+						20
RSP_2711	Beta-barrel assembly machine subunit BamA	+	+	+		+	+		+	+	+	+	+	+	+		+	+		+	+					+			+			+			+						20
RSP_2716	lipid-A-disaccharide synthase	+	+	+	+		+		+	+	+	+	+	+	+		+	+		+	+		+			+			+			+									20
RSP_2956	transketolase	+		+	+	+		+	+	+	+		+		+	+	+		+		+	+		+	+			+				+	+								20
RSP_3819	LSU ribosomal protein L21P	+		+	+	+	+		+	+	+	+		+		+		+		+	+	+	+	+				+				+	+								20
RSP_0190	Biotin carboxyl carrier protein, AccB	+		+	+	+	+			+	+	+	+	+	+			+		+		+		+		+	+			+						+					19
RSP_0680	uroporphyrinogen decarboxylase	+	+	+	+	+	+	+	+	+	+	+	+	+	+		+	+	+							+									+						19
RSP_0777	ABC lipoprotein efflux transporter, inner membrane subunit, LolE	+	+	+			+		+	+	+	+	+	+	+		+	+		+	+				+	+			+			+									19
RSP_1160	3-deoxy-manno-octulosonate cytidylyltransferase	+	+	+	+		+		+	+	+		+	+			+	+		+	+		+		+	+			+						+						19
RSP_1236	putative DNA polymerase III, epsilon subunit-related 3'-5' exonuclease	+		+			+		+	+	+	+	+	+	+		+					+		+	+	+	+	+		+	+										19
RSP_2329	rod shape-determining protein MreB	+		+	+	+			+	+	+		+		+		+	+		+	+		+	+		+			+			+						+			19
RSP_2714	acyl-(acyl-carrier-protein)--UDP-N-acetylglucosamine O-acyltransferase	+	+	+	+				+	+	+	+	+	+	+		+	+		+	+		+			+									+		+				19
RSP_0846	GTP cyclohydrolase II				+	+	+	+	+	+	+	+		+		+	+	+	+	+	+				+	+			+												18
RSP_1128	succinyldiaminopimelate desuccinylase	+	+	+		+	+	+	+	+	+		+	+	+	+	+	+	+	+															+						18
RSP_1197	ferrochelatase	+	+	+	+		+		+	+	+	+	+	+		+	+	+		+					+	+									+						18
RSP_1376	aspartate-semialdehyde dehydrogenase		+	+	+		+	+		+	+		+	+		+	+			+	+		+	+	+	+			+												18
RSP_1522	ATPase, YjeE family	+	+				+		+	+	+	+		+	+		+	+		+	+	+	+	+								+			+						18
RSP_1700	LSU ribosomal protein L12P	+	+	+	+	+				+	+	+		+			+			+	+	+	+					+				+			+			+			18
RSP_1862	Dihydropteroate synthase	+	+		+		+	+	+				+		+	+		+			+	+	+		+	+	+		+							+					18
RSP_0005	GMP synthase (glutamine-hydrolyzing)		+	+	+	+	+	+				+	+		+	+			+		+	+			+			+				+					+				17
RSP_0393	putative riboflavin biosynthesis protein		+	+	+	+	+	+	+	+	+			+		+	+			+	+					+			+			+									17
RSP_1495	DNA translocase FtsK	+	+			+	+	+		+			+	+		+		+	+	+	+		+						+	+	+										17
RSP_1793	single-strand binding protein	+	+	+		+	+			+	+	+		+	+			+		+	+			+				+				+					+				17
RSP_1810	putative virulence factor, MviN	+	+		+		+	+	+	+	+		+	+	+		+	+	+	+						+									+						17
RSP_2115	UDP-3-O-(3-hydroxymyristoyl) N-acetylglucosamine deacetylase	+	+	+	+				+	+	+	+	+	+	+			+		+	+		+									+					+				17
RSP_2267	cytosine/adenosine deaminase	+	+	+	+				+	+	+	+	+	+	+	+	+	+		+					+	+															17
RSP_2394	putative 3-deoxy-D-manno-octulosonic-acid transferase (KDO transferase)	+	+	+			+		+	+	+		+	+			+	+		+					+	+									+		+	+			17
RSP_0743	translation factor SUA5	+	+	+	+	+		+	+	+	+			+	+	+				+		+		+							+										16
RSP_0936	diaminopimelate epimerase	+	+		+	+	+	+	+	+	+		+			+	+		+				+	+	+																16
RSP_1004	acyl-phosphate glycerol-3-phosphate acyltransferase	+	+	+	+							+			+							+		+	+		+	+		+	+		+	+		+					16
RSP_1028	DNA polymerase I						+	+	+	+	+					+			+				+				+	+		+	+		+	+	+				+		16
RSP_1462	lipid-A-disaccharide kinase	+	+	+			+		+	+	+	+	+	+	+		+	+		+					+	+															16
RSP_1849	aspartate kinase	+	+	+	+	+	+	+	+				+		+	+		+	+		+				+												+				16
RSP_2613	phosphate:acyl-(acyl carrier protein) acyltransferase	+	+	+	+	+						+			+			+				+		+				+		+	+		+	+			+				16
RSP_2864	Pentose-5-phosphate-3-epimerase	+	+		+	+	+	+	+				+				+		+		+	+			+	+										+	+				16
RSP_3176	Enoyl-(acyl-carrier-protein) reductase (NADH)	+		+	+	+	+	+		+	+	+		+			+			+		+			+			+							+						16
RSP_0560	replication restart DNA helicase PriA			+	+			+	+	+	+			+	+		+		+			+		+		+		+	+												15
RSP_0825	putative inorganic polyphosphate/ATP-NAD kinase			+		+	+	+					+		+	+	+	+		+	+						+					+				+		+			15
RSP_0965	2-oxoglutarate dehydrogenase E1 component (Alpha-ketoglutarate dehydrogenase)	+	+	+		+		+	+	+	+	+	+		+	+	+		+							+															15
RSP_0976	succinate dehydrogenase subunit A	+	+	+		+	+	+	+			+	+		+	+			+							+												+		+	15
RSP_0992	multisubunit potassium/proton antiporter, PhaA subunit %3Bmultisubunit potassium/proton antiporter, PhaB subunit (TC 2.A.63.1.1)	+	+	+	+	+	+	+				+	+		+	+			+					+														+		+	15
RSP_1038	ATP synthase F0 subcomplex A subunit	+	+	+	+		+	+	+			+			+			+	+								+				+		+	+							15
RSP_1172	Chaperone, DnaJ			+	+			+	+							+					+	+					+	+		+	+	+	+	+				+			15
RSP_1175	3-demethylubiquinone-9 3-methyltransferase	+	+	+		+	+		+	+	+	+	+	+	+		+	+								+															15
RSP_1674	signal peptidase I		+	+			+		+	+	+	+	+	+	+		+	+		+					+											+					15
RSP_2333	NAD(1) synthase	+	+	+	+	+	+	+					+		+	+			+		+		+									+						+			15
RSP_2527	NADH dehydrogenase subunit L	+	+	+	+	+	+	+				+	+		+	+			+					+														+		+	15
RSP_2529	NADH dehydrogenase subunit M	+	+	+	+	+	+	+				+	+		+	+			+					+														+		+	15
RSP_2684	putative endonuclease involved in recombination			+					+	+	+		+	+		+	+			+		+	+			+	+			+			+								15
RSP_2848	delta-aminolevulinic acid dehydratase	+	+		+	+	+	+		+	+	+	+	+			+		+	+								+													15
RSP_3849	2-dehydro-3-deoxyphosphooctonate aldolase	+	+	+	+		+		+	+	+		+	+				+		+	+		+						+												15
RSP_0147	Glutamine synthetase class-I	+		+		+	+	+					+		+	+			+			+			+	+									+				+		14
RSP_0757	Bifunctional GTP cyclohydrolase II/3,4-dihydroxy-2butanone-4-phosphate synthase		+		+			+		+	+	+		+		+	+		+	+	+					+			+												14
RSP_0994	multisubunit potassium/proton antiporter, PhaD subunit	+	+	+	+	+	+	+				+	+		+	+			+					+														+			14
RSP_1008	4-hydroxybenzoate polyprenyltransferase	+	+	+	+		+	+	+	+	+	+	+						+	+																	+				14
RSP_1161	3'(2'),5'-bisphosphate nucleotidase	+	+	+		+		+	+	+	+			+	+	+	+			+																			+		14
RSP_1225	chromosome segregation DNA-binding protein	+	+	+		+		+							+	+			+		+	+	+					+	+			+									14
RSP_1337	2-octaprenylphenol hydroxylase		+	+				+	+	+	+	+	+	+	+		+		+	+						+															14
RSP_1492	2-octaprenyl-6-methoxyphenol hydroxylase%3B 2-octaprenyl-3-methyl-6-methoxy-1,4-benzoquinol hydroxylase	+	+	+	+		+		+	+	+	+	+	+	+		+	+																							14
RSP_1576	Thioredoxin reductase	+	+	+			+	+								+			+		+	+		+			+						+	+		+					14
RSP_1869	2-octaprenyl-6-methoxyphenyl hydroxylase	+	+	+	+		+		+	+	+	+	+	+	+		+	+																							14
RSP_2169	Inositol monophosphatase family protein	+	+	+		+		+	+	+	+			+	+	+	+			+																			+		14
RSP_2530	NADH dehydrogenase subunit N	+	+	+	+		+	+				+	+		+	+			+					+														+		+	14
RSP_2838	nitrogen metabolism transcriptional regulator, NtrC		+	+	+	+	+						+		+			+			+		+	+					+										+	+	14
RSP_3591	cytidylate kinase	+	+	+				+	+	+	+	+		+		+	+	+							+	+															14
RSP_0359	ribose-5-phosphate isomerase	+	+	+	+		+			+	+		+	+				+				+			+	+															13
RSP_0434	SufD protein	+	+		+	+		+				+				+			+		+	+	+	+					+												13
RSP_0553	Holliday junction DNA helicase subunit RuvB		+					+		+	+				+						+	+	+				+								+	+	+		+		13
RSP_0756	6,7-dimethyl-8-ribityllumazine synthase		+		+	+	+		+	+	+			+	+	+	+			+	+																				13
RSP_0758	riboflavin synthase alpha chain		+	+	+		+			+	+			+			+			+	+				+	+			+												13
RSP_1131	2,3,4,5-tetrahydropyridine-2,6-dicarboxylate N-succinyltransferase	+	+			+	+		+	+	+			+	+		+			+				+	+																13
RSP_1757	pantothenate synthetase	+		+	+	+	+	+	+							+		+	+				+						+								+				13
RSP_2328	rod shape-determining protein MreC	+		+	+	+			+	+	+		+				+			+			+	+	+																13
RSP_2658	HesB/YadR/YfhF family protein			+		+	+		+	+	+	+	+	+			+	+		+						+															13
RSP_2783	lipoyl synthase	+	+	+	+	+		+				+		+	+	+			+							+		+													13
RSP_2817	shikimate kinase	+	+		+	+	+		+			+				+	+								+	+											+	+			13
RSP_2902	Putative organic solvent tolerance protein	+	+	+		+			+	+	+			+	+			+							+										+		+				13
RSP_3596	Apolipoprotein N-acyltransferase	+	+	+			+	+	+	+	+		+	+					+	+						+															13
RSP_0197	ATP-dependent Clp protease proteolytic subunit ClpP	+	+		+	+		+							+	+			+			+			+						+							+			12
RSP_0440	Iron-regulated ABC transporter membrane component SufB	+	+		+			+				+				+			+		+	+	+	+					+												12
RSP_1227	chromosome segregation ATPase	+	+			+		+								+		+	+		+		+											+			+			+	12
RSP_1756	ketopantoate hydroxymethyltransferase	+		+	+	+	+	+								+		+	+				+						+								+				12
RSP_1806	aconitate hydratase	+	+	+	+	+	+	+				+			+	+			+						+																12
RSP_1878	lipoyltransferase	+	+		+		+	+				+	+	+		+			+						+	+															12
RSP_2532	putative biotin protein ligase	+	+	+		+		+	+						+		+	+		+		+		+																	12
RSP_2611	Histone-like DNA-binding protein (IHF)		+		+	+		+								+		+				+		+	+		+									+		+			12
RSP_2704	putative tRNA delta(2)-isopentenylpyrophosphate transferase	+				+	+	+	+	+	+	+				+	+		+						+																12
RSP_3178	3-hydroxydecanoyl-(acyl-carrier-protein) dehydratase	+	+						+	+	+		+	+			+	+		+					+	+															12
RSP_0403	homoserine dehydrogenase		+	+	+	+	+	+							+	+		+	+						+																11
RSP_0586	nicotinate-nucleotide adenylyltransferase	+	+	+				+	+						+	+			+				+	+					+												11
RSP_0720	CDP-alcohol phosphatidyltransferase		+	+		+	+	+				+			+						+		+						+			+									11
RSP_0827	LSU ribosomal protein L25P						+	+		+	+	+		+			+				+	+			+							+									11
RSP_1100	bifunctional phosphoribosylaminoimidazolecarboxamide formyltransferase/IMP cyclohydrolase		+		+	+	+	+								+			+		+		+									+								+	11
RSP_1205	Poly A polymerase family protein		+					+							+	+			+			+		+			+			+	+					+					11
RSP_1389	chorismate synthase	+	+		+	+	+	+		+			+			+									+												+				11
RSP_1672	pyridoxine 5'-phosphate synthase	+		+	+	+	+		+				+		+		+				+		+																		11
RSP_1690	electron transfer flavoprotein alpha subunit apoprotein	+		+		+	+	+					+		+		+				+					+						+									11
RSP_1691	electron transfer flavoprotein beta subunit	+		+			+	+					+	+	+	+					+					+						+									11
RSP_2110	UDP-N-acetylmuramate dehydrogenase	+	+		+	+																+		+			+			+	+					+		+			11
RSP_2541	twin-arginine translocation system protein, TatC	+	+		+	+	+	+								+			+						+												+			+	11
RSP_2906	(protein release factor)-glutamine N5-methyltransferase		+				+	+	+				+			+	+		+	+					+										+						11
RSP_0682	coproporphyrinogen oxidase		+	+	+	+	+		+			+	+		+											+															10
RSP_0883	SsrA-binding protein		+		+																+	+	+		+			+					+	+					+		10
RSP_1162	hypothetical protein			+		+			+	+	+		+				+	+							+	+															10
RSP_1673	4'-phosphopantetheinyl transferase	+				+				+	+			+			+	+		+		+		+																	10
RSP_1865	ketol-acid reductoisomerase	+	+	+	+	+	+	+							+	+			+																						10
RSP_2296	ATP synthase F1 subcomplex delta subunit	+	+	+	+	+	+		+				+					+												+											10
RSP_2894	nucleoside diphosphate kinase	+	+	+		+			+						+		+	+					+			+															10
RSP_4023	ATPase, ParA type	+	+			+		+								+		+	+		+		+														+				10
RSP_0671	Cell division and transport-associated protein TolR	+	+	+		+						+	+													+											+	+			9
RSP_0979	succinate dehydrogenase catalytic subunit	+	+	+		+	+	+	+				+													+															9
RSP_1668	2-amino-4-hydroxy-6- hydroxymethyldihydropteridine pyrophosphokinase	+	+	+	+		+		+				+										+													+					9
RSP_1797	protein translocase subunit yajC	+		+		+				+	+	+									+											+						+			9
RSP_1997	LexA repressor			+				+		+	+			+					+	+		+			+																9
RSP_2093	Putative Mrp (Multidrug resistance-associated proteins) family protein	+			+	+		+				+	+			+			+																+						9
RSP_2117	Beta-barrel assembly machine subunit BamD	+	+	+			+			+	+			+				+		+																					9
RSP_2138	fumarase, class II	+	+			+		+								+			+						+			+											+		9
RSP_2515	NADH dehydrogenase subunit D	+	+	+	+	+		+				+			+				+																						9
RSP_2523	NADH dehydrogenase subunit I	+	+	+		+						+			+				+																		+	+			9
RSP_2818	3-dehydroquinate synthase	+	+		+	+	+	+								+									+													+			9
RSP_2901	putative permease	+	+						+	+	+			+			+	+		+																					9
RSP_0196	ATP-dependent protease ATP-binding subunit		+					+							+	+			+																+	+			+		8
RSP_0555	Holliday junction DNA helicase subunit RuvA		+												+			+			+	+										+				+			+		8
RSP_0672	Cell division and transport-associated protein TolQ	+	+	+								+	+					+																			+	+			8
RSP_1002	aspartate carbamoyltransferase		+	+	+	+	+	+								+			+																						8
RSP_1153	Sugar phosphate Isomerase	+	+	+	+								+								+		+															+			8
RSP_1232	putative integral membrane protein	+	+	+	+	+	+																			+											+				8
RSP_1234	shikimate dehydrogenase	+	+		+	+	+									+									+												+				8
RSP_1423	ParA family ATPase	+	+			+		+								+			+		+		+																		8
RSP_1494	putative aspartate aminotransferase		+		+	+		+								+			+				+						+												8
RSP_1994	citrate synthase		+	+	+	+	+	+							+				+																						8
RSP_2513	NADH dehydrogenase subunit B	+	+	+	+	+						+			+																						+				8
RSP_2521	NADH dehydrogenase subunit G	+	+	+		+						+			+				+																		+				8
RSP_2526	NADH dehydrogenase subunit K	+	+	+	+	+						+																									+	+			8
RSP_2533	pantothenate kinase	+		+	+										+						+		+						+			+									8
RSP_2693	Superoxide dismutase, Fe-Mn family				+		+	+				+	+		+				+							+															8
RSP_2905	dimethyladenosine transferase								+									+	+		+				+							+						+	+		8
RSP_2984	5-aminolevulinate synthase	+			+	+	+	+										+	+																		+				8
RSP_0669	translocation protein TolB precursor	+	+										+		+			+							+	+															7
RSP_0966	Succinyl-CoA synthetase, alpha subunit	+				+		+					+			+	+		+																						7
RSP_0967	succinyl-CoA synthetase (ADP-forming) beta subunit	+				+		+					+			+			+			+																			7
RSP_1003	Dihydroorotase-related cyclic amidohydrolase		+		+	+	+	+								+												+													7
RSP_1229	glucose-inhibited division protein A				+							+										+						+			+		+	+							7
RSP_1377	Carbonic anhydrase				+	+				+	+			+			+			+																					7
RSP_1461	Putative 3-deoxy-D-manno-octulosonic-acid transferase		+							+	+		+	+												+									+						7
RSP_1973	Cysteine desulfuration protein SufE	+	+									+					+				+		+			+															7
RSP_2518	NADH dehydrogenase subunit F	+	+	+				+				+			+				+																						7
RSP_2522	NADH dehydrogenase subunit H	+	+	+	+							+			+																							+			7
RSP_2525	NADH dehydrogenase subunit J	+	+	+	+	+						+			+																										7
RSP_2772	23S rRNA Um-2552 2'-O-methyltransferase	+		+						+	+		+		+										+																7
RSP_3592	3-phosphoshikimate 1-carboxyvinyltransferase	+	+		+			+						+																								+		+	7
RSP_0352	putative ferredoxin	+	+				+		+								+									+															6
RSP_0452	recombinase A				+	+				+	+																	+									+				6
RSP_0719	phosphatidylserine decarboxylase		+	+		+									+						+								+												6
RSP_1144	Glutathione S-transferase	+	+	+		+						+			+																										6
RSP_1395	Cytochrome b		+		+			+								+			+																		+				6
RSP_1897	Mg/Co/Ni transporter, MgtE	+			+											+					+											+	+								6
RSP_1939	NADPH-ferredoxin reductase	+		+		+	+						+		+																										6
RSP_2481	serine O-acetyltransferase		+			+											+					+		+	+																6
RSP_2514	NADH dehydrogenase subunit C	+	+	+	+							+			+																										6
RSP_0556	Holliday junction endonuclease RuvC				+			+	+								+																					+			5
RSP_0755	NusB antitermination factor	+				+			+				+													+															5
RSP_1579	hypothetical protein	+	+	+		+									+																										5
RSP_2300	ATP synthase F1 subcomplex epsilon subunit	+				+			+								+	+																							5
RSP_2307	putative manganese-dependent inorganic pyrophosphatase																					+		+			+				+					+					5
RSP_2512	NADH dehydrogenase subunit A	+	+	+	+							+																													5
RSP_2516	NADH dehydrogenase subunit E	+		+		+						+			+																										5
RSP_2698	putative quinoprotein	+		+		+			+						+																										5
RSP_2950	transcriptional regulator, LysR family				+	+							+												+	+															5
RSP_1344	DNA replication and repair protein RecF																		+				+					+							+						4
RSP_1718	LSU ribosomal protein L23P	+	+			+												+																							4
RSP_1777	Putative electron transfer flavoprotein-ubiquinone oxidoreductase precursor	+											+		+																				+						4
RSP_1815	glutathione synthase		+			+											+								+																4
RSP_2134	putative cytochrome c-type biogenesis protein CcdA		+		+											+																					+				4
RSP_2425	transcriptional regulator, CarD family	+	+			+		+																																	4
RSP_2780	transcriptional regulator, LysR family				+		+					+																											+		4
RSP_2821	precorrin-4 C11-methyltransferase				+		+	+											+																						4
RSP_2841	potassium uptake transporter, NAD-binding subunit, TrkA											+													+														+	+	4
RSP_0252	Protein-L-isoaspartate carboxylmethyltransferase	+				+																															+				3
RSP_0563	tyrosine recombinase														+	+	+																								3
RSP_0584	lysyl-tRNA synthetase, class I	+	+			+																																			3
RSP_0668	OmpA/MotB family protein	+	+															+																							3
RSP_0974	succinate dehydrogenase subunit C	+	+			+																																			3
RSP_1001	uracil-DNA glycosylase, family 4	+	+	+																																					3
RSP_1005	putative glutathione synthetase	+	+			+																																			3
RSP_1152	Ribonuclease D	+	+			+																																			3
RSP_1374	putative lipopolysaccharide core biosynthesis mannosyltransferase protein							+								+			+																						3
RSP_1387	AMP nucleosidase																				+		+						+												3
RSP_1468	Site-specific DNA-methyltransferase	+	+																																		+				3
RSP_1622	Putative DNA-binding protein							+							+				+																						3
RSP_1971	Ribonuclease D	+	+			+																																			3
RSP_2815	putative integrase/recombinase XerD														+	+	+																								3
RSP_2900	putative permease	+	+			+																																			3
RSP_2903	periplasmic chaperone for outer membrane proteins SurA	+	+			+																																			3
RSP_2920	TIGR00255 family protein																						+		+							+									3
RSP_2945	cytochrome C-type biogenesis protein, CcmE								+								+								+																3
RSP_0251	Outer membrane efflux protein																																						+	+	2
RSP_0394	transcriptional regulator NrdR		+																									+													2
RSP_0444	putative hydrolase of the alpha/beta superfamily		+			+																																			2
RSP_0550	putative D-alanyl-D-alanine carboxypeptidase		+			+																																			2
RSP_0561	transaldolase	+							+																																2
RSP_0688	putative penicillin-binding protein		+			+																																			2
RSP_0838	DNA polymerase III, delta subunit	+	+																																						2
RSP_0900	FAD-dependent pyridine nucleotide-disulfide oxidoreductase	+													+																										2
RSP_0906	ABC Mn12/Fe12 transporter, inner membrane subunit SitC																						+						+												2
RSP_0993	multisubunit potassium/proton antiporter, PhaC subunit						+																	+																	2
RSP_1036	FoF1 ATP synthase, subunit B	+	+																																						2
RSP_1154	hypothetical protein		+			+																																			2
RSP_1155	OstA-like protein	+	+																																						2
RSP_1164	putative nucleic-acid-binding protein implicated in transcription termination		+			+																																			2
RSP_1367	nicotinate phosphoribosyltransferase																				+											+									2
RSP_1685	PTS system protein, IIA component		+			+																																			2
RSP_1803	ABC heme exporter, inner membrane subunit CcmC		+																							+															2
RSP_1805	putative thiol-disulfide interchange protein		+			+																																			2
RSP_1977	cobaltochelatase CobS subunit	+	+																																						2
RSP_2112	cell division septal protein FtsQ	+				+																																			2
RSP_2213	universal bacterial protein YeaZ	+	+																																						2
RSP_2214	Nitrogen-fixing NifU				+	+																																			2
RSP_2312	hypothetical protein	+	+																																						2
RSP_2609	2'-deoxycytidine 5'-triphosphate deaminase	+	+																																						2
RSP_2633	Cytochrome c maturation protein, CcmF		+																						+																2
RSP_2634	Cytochrome c maturation protein, CcmH																								+	+															2
RSP_2656	putative salicylate hydroxylase (Salicylate 1-monooxygenase)		+																+																						2
RSP_2715	hypothetical protein	+	+																																						2
RSP_2831	cob(I)yrinic acid a,c-diamide adenosyltransferase				+												+																								2
RSP_3956	Sugar isomerase (SIS)		+			+																																			2
RSP_0405	putative single-stranded DNA-specific exonuclease	+																																							1
RSP_0430	adenosylcobinamide-phosphate synthase				+																																				1
RSP_0439	hypothetical protein																+																								1
RSP_0443	transcriptional regulator, BadM/Rrf2 family			+																																					1
RSP_0839	putative secreted periplasmic protein					+																																			1
RSP_0904	ABC Mn12/Fe12 transporter, periplasmic substrate-binding protein SitA																																			+					1
RSP_0908	ABC Mn12/Fe12 transporter, inner membrane subunit SitD																												+												1
RSP_0975	succinate dehydrogenase subunit D	+																																							1
RSP_0995	multisubunit potassium/proton antiporter, PhaE subunit						+																																		1
RSP_1039	FoF1 ATP synthase, subunit I		+																																						1
RSP_1049	chorismate mutase					+																																			1
RSP_1394	Cytochrome c1 precursor		+																																						1
RSP_1497	Putative outer membrane lipoprotein carrier protein					+																																			1
RSP_1746	chaperone required for the assembly of F1-ATPase	+																																							1
RSP_1802	ABC heme exporter, inner membrane subunit CcmB		+																																						1
RSP_1852	GTP cyclohydrolase I																					+																			1
RSP_1861	putative dihydroneopterin aldolase			+																																					1
RSP_1976	cobaltochelatase CobT subunit		+																																						1
RSP_2007	hypothetical protein	+																																							1
RSP_2295	hypothetical protein			+																																					1
RSP_2483	RepA partitioning protein/ATPase, ParA type					+																																			1
RSP_2510	hydroxymethylglutaryl-CoA lyase	+																																							1
RSP_2654	transcriptional regulator, TraR/DksA family																	+																							1
RSP_2823	Putative Precorrin-6y C5,15-methyltransferase				+																																				1
RSP_2824	precorrin-3 methyltransferase				+																																				1
RSP_2826	precorrin-2 C20-methyltransferase				+																																				1
RSP_2828	Cobalamin synthesis protein CobW				+																																				1
RSP_2898	DNA polymerase III, chi subunit	+																																							1
RSP_3598	metalloprotein, YbeY/UPF0054 family	+																																							1
RSP_3831	putative cytochrome oxidase assembly factor	+																																							1
RSP_6217	precorrin-8X methylmutase				+																																				1
RSP_0088	ycfI, putative structural proteins																																								0
RSP_0363	thiamine diphosphokinase																																								0
RSP_0432	Yip1 domain-containing protein																																								0
RSP_0433	Yip1 domain-containing protein																																								0
RSP_0549	sporulation and cell division-related protein																																								0
RSP_0670	Cell division and transport-associated protein TolA																																								0
RSP_0842	putative porin																																								0
RSP_0977	hypothetical protein																																								0
RSP_1035	FoF1 ATP synthase, subunit B																																								0
RSP_1050	Acetyltransferase (GNAT) family																																								0
RSP_1051	acetyltransferase, ribosomal protein N-acetylase																																								0
RSP_1052	putative Acetyltransferase																																								0
RSP_1060	Ribonuclease P protein component																																								0
RSP_1368	putative pyrazinamidase/nicotinamidase																																								0
RSP_1375	Glycosyltransferase family 29 (sialyltransferase)																																								0
RSP_1383	Invasion associated locus B (IalB) protein																																								0
RSP_1396	Ubiquinol-cytochrome C reductase, iron-sulfur protein																																								0
RSP_1422	ParB-like nuclease																																								0
RSP_1425	Plasmid replication initiation protein																																								0
RSP_1447	putative glucosamine--fructose-6-phosphate aminotransferase (isomerizing)																																								0
RSP_1519	PrrC																																								0
RSP_1623	hypothetical protein																																								0
RSP_1678	DNA replication and repair protein RecO																																								0
RSP_1857	hypothetical protein																																								0
RSP_2017	hypothetical protein																																								0
RSP_2097	Putative FtsL																																								0
RSP_2291	Transposase																																								0
RSP_2306	putative HAD superfamily protein																																								0
RSP_2327	hypothetical protein																																								0
RSP_2427	cobalamin-5'-phosphate synthase																																								0
RSP_2428	nicotinate-nucleotide-dimethylbenzimidazole phosphoribosyltransferase																																								0
RSP_2470	prohead peptidase																																								0
RSP_2472	phage conserved hypothetical protein, phiE125 gp8 family																																								0
RSP_2473	phage major tail protein, TP901-1 family																																								0
RSP_2484	hypothetical protein																																								0
RSP_2519	hypothetical protein																																								0
RSP_2520	hypothetical protein																																								0
RSP_2524	putative carboxymuconolactone decarboxylase family protein																																								0
RSP_2685	Putative cytochrome c-type biogenesis protein, cycH																																								0
RSP_2697	hypothetical protein																																								0
RSP_2756	hypothetical protein																																								0
RSP_2758	hypothetical protein																																								0
RSP_2816	hypothetical protein																																								0
RSP_2819	precorrin-6A synthase (deacetylating)																																								0
RSP_2829	putative metal-binding protein																																								0
RSP_2845	putative penicillin acylase (penicillin amidase)																																								0
RSP_2913	ABC Fe13 siderophore transporter, periplasmic substrate-binding protein																																								0
RSP_2942	sporulation and cell division-related protein																																								0
RSP_3771	putative transcriptional regulator																																								0
RSP_4021	Replication protein C																																								0
RSP_4022	ParB-like partition protein																																								0
RSP_4046	septum formation initiator																																								0
RSP_6059	twin-arginine translocation system protein, TatB																																								0
RSP_6095	putative transcriptional activator																																								0
RSP_6208	uroporphyrinogen-III synthase																																								0
RSP_6209	putative transcriptional regulator																																								0
RSP_6257	plasmid replication initiator protein RepA																																								0
RSP_7211	RepB partitioning protein/ParB-like protein																																								0
