# Supplementary material for: Combining Genome-Scale Experimental and Computational Methods To Identify Essential Genes in Rhodobacter sphaeroides
Source: mSystems. 2017 Jun 6;2(3):e00015-17. doi: 10.1128/mSystems.00015-17 (PMC5513736; doi:10.1128/mSystems.00015-17)
Supplement: TABLE S3 [file sys003172109st3.xlsx]

## Sheet: Aerobic SMM, raw TSAS
Gene ID	Annotation	AveUnique hits (treatment)	Ave. Unique hits (control)	Ave. Raw Reads(treatment)	Ave. Raw Read (control)	Ave. Capped reads(treatment)	Ave. Capped reads (control)	Ave. Weighted reads(treatment)	Ave. Weighted reads (control)	Ratio_Insertions (Treatment/control)	Log-fold Change (Insertions)	Ratio_reads (Treatment/control)	Log-fold Change (reads)	pvalue (proportions_insertions)	Adj. pvalue (proportions_insertions)	pvalue (proportions_reads)	Adj. pvalue (proportions_reads)	pvalue (Fisher_insertions)	Adj. pvalue (Fisher_insertions)	pvalue (Fisher_reads)	Adj. pvalue (Fisher_reads)
RSP_4294	16S ribosomal RNA	132	148	10597	11463.5	7004	6088.5	21086.7	20544.9	1.75227	0.809226	1.08162	0.1132	2.03441e-06	0.000214447	0	0	2.77639e-06	0.000317049	0.505637	0.572584
RSP_4324	tRNA-Ile	4	5.5	84	119.5	84	119.5	147.114	290.726	1.42885	0.514854	0.533265	-0.907077	0.585085	0.868647	2.6661e-10	3.41173e-10	0.743432	1	4.18268e-10	5.23352e-09
RSP_4325	tRNA-Ala	10	8.5	669	517.5	596	344	2653.02	1303.36	2.31137	1.20875	2.1451	1.10104	0.0644599	0.410844	0	0	0.0873981	0.605891	0.506244	0.572952
RSP_4295	23S ribosomal RNA	243	293.5	23180	23555	14175	11118	39912	37839.5	1.62662	0.701882	1.11155	0.152575	1.41311e-08	3.87285e-06	0	0	1.66065e-08	5.25149e-06	0.775841	0.775841
RSP_4293	5S ribosomal RNA	6	4.5	827	408	409	137.5	720.242	184.463	2.61956	1.38932	4.11472	2.0408	0.108571	0.505476	0	0	0.15484	0.735895	0.207345	0.349076
RSP_4307	tRNA-Met	1	1	82	41.5	82	41.5	35.9029	18.1704	1	0	2.08227	1.05816	0.626503	0.868653	0.00918498	0.0102494	0.793974	1	0.0168755	0.0484171
RSP_1426	Pseudo gene	75	116.5	9947	10079	5914	4820.5	11186.4	14183.4	1.26481	0.338918	0.831155	-0.266811	0.11157	0.506811	1.29493e-48	2.52629e-48	0.122952	0.668593	0.700085	0.721623
RSP_1427	Pseudo gene	17	39	2362	2700.5	1349	1541	1861.7	4877.95	0.856394	-0.223654	0.402202	-1.31401	0.59333	0.873006	2.13106e-262	1.43035e-261	0.694549	1	0.0777368	0.166832
RSP_1428	putative Pre (Mob) type recombination enzyme	15	46	578	1801	578	1495.5	203.48	1635.83	0.640653	-0.642386	0.131086	-2.93142	0.131002	0.52799	1.09468e-228	6.3307e-228	0.169209	0.744775	0.00917781	0.0291133
RSP_1430	hypothetical protein	78	160.5	7852	15871.5	5129	6712	8874.54	23905.3	0.954792	-0.0667415	0.391222	-1.35394	0.737338	0.915769	0	0	0.807204	1	0.565575	0.621871
RSP_1432	hypothetical protein	10	24	1135	1899.5	778	944.5	731.655	2249.93	0.818612	-0.288749	0.342695	-1.545	0.594252	0.873737	2.06256e-153	8.43755e-153	0.725355	1	0.308353	0.469596
RSP_1433	dimethylsulfoniopropionate lyase DddL	32	66.5	2441	4371.5	2057	2519.5	3144.98	8022.81	0.945404	-0.0809967	0.413107	-1.27541	0.794058	0.939387	0	0	0.905409	1	0.368917	0.535478
RSP_1434	Putative Zn-dependent oxidoreductase	43	71.5	5840	4712	2902	2911.5	4245.62	7145.59	1.18155	0.240679	0.626145	-0.675432	0.386656	0.771249	2.35324e-131	8.42761e-131	0.4226	1	0.392536	0.560528
RSP_1435	transcriptional regulator, TetR family	46	45.5	14149	6832	3986	2203	9274.84	5068.52	1.98626	0.990053	1.9284	0.947403	0.00081505	0.0248198	0	0	0.00102595	0.0351472	0.4447	0.603958
RSP_1436	ABC transporter, duplicated ATPase domains	23	65	1788	2735.5	1176	2181	569.719	2986.03	0.69519	-0.52452	0.201066	-2.31426	0.131784	0.526494	0	0	0.163208	0.73569	0.243255	0.391021
RSP_1437	ABC Fe+3 hydroxamate (ferrichrome) transporter, ATPase subunit	9	24	769	850.5	571	719	223.54	762.228	0.736751	-0.440752	0.309059	-1.69404	0.432623	0.80294	5.09947e-60	1.10849e-59	0.5481	1	0.00713503	0.0233082
RSP_1438	ABC Fe+3 hydroxamate (ferrichrome) transporter, fused inner membrane subunits	29	72	2388	3712	1909	2665	935.227	3248.64	0.791325	-0.337658	0.30338	-1.7208	0.286045	0.691317	1.26038e-254	8.14926e-254	0.336251	0.935902	0.0970022	0.198509
RSP_1439	ABC Fe+3 hydroxamate (ferrichrome) transporter, periplasmic siderophore binding protein	14	26.5	1208	1275.5	869	946.5	451.295	958.714	1.03794	0.0537202	0.49607	-1.01138	0.910255	0.985012	4.89338e-36	8.50676e-36	0.997936	1	0.00067748	0.00293117
RSP_1440	TonB dependent, hydroxamate-type ferrisiderophore, outer membrane receptor	77	121.5	8390	7958	5565	4780.5	6812.27	9242.74	1.2451	0.31626	0.776716	-0.36454	0.131387	0.525934	1.01577e-56	2.15938e-56	0.144097	0.716304	0.502767	0.570769
RSP_1441	regulatory protein, GntR family	12	39	700	2119.5	693	1436	241.682	1627.6	0.604513	-0.726154	0.156483	-2.67592	0.123304	0.52258	4.19811e-210	2.27225e-209	0.163632	0.734379	0.00130933	0.00528162
RSP_1442	carbohydrate ABC transporter substrate-binding protein, CUT1 family	31	74	2909	7364	2145	3406.5	1767.13	6703.14	0.823037	-0.280971	0.277819	-1.84779	0.361785	0.761545	0	0	0.418657	1	0.422773	0.585756
RSP_1443	carbohydrate ABC transporter membrane protein 1, CUT1 family	13	45	1303	2852.5	956	1766	465.54	2976.86	0.567571	-0.817128	0.164805	-2.60117	0.068278	0.420196	0	0	0.0921242	0.617819	0.664367	0.695595
RSP_1444	carbohydrate ABC transporter membrane protein 2, CUT1 family	15	52.5	2250	3740	1294	2138	763.486	4431.44	0.561334	-0.833069	0.181563	-2.46146	0.0454833	0.357518	0	0	0.0665339	0.541626	0.415247	0.578293
RSP_1445	carbohydrate ABC transporter ATP-binding protein, CUT1 family	59	80.5	18915	11389	5397	3796.5	9620.49	9235.31	1.43994	0.526012	1.09779	0.134596	0.0323604	0.301664	1.46912e-10	1.88833e-10	0.0371338	0.408174	0.897451	0.897451
RSP_1446	Putative sugar kinase	17	16.5	1143	546	1074	485	646.736	283.908	2.0242	1.01735	2.40061	1.2634	0.0372305	0.323583	0	0	0.0480498	0.454098	0.00427437	0.0150029
RSP_1447	putative glucosamine--fructose-6-phosphate aminotransferase (isomerizing)	0	0.5	0	12	0	12	1	1	1.96467	0.974286	1	0	0.613927	0.882775	0.970421	0.972821	1	1	0.502686	0.652751
RSP_1448	L-threonine aldolase	23	59	2157	4099	1387	2362	1044.14	4584.06	0.765888	-0.384795	0.240038	-2.05866	0.276399	0.682858	0	0	0.331225	0.935852	0.18573	0.322601
RSP_1449	transcriptional regulator, DeoR family	30	45.5	6057	5063.5	2130	1806.5	2766.05	3560.05	1.29539	0.373382	0.818797	-0.288423	0.269716	0.68318	2.75295e-15	3.81554e-15	0.304687	0.900479	0.719041	0.736109
RSP_1450	Inositol monophosphatase family protein	12	35.5	837	1491.5	696	1299	351.287	1937.12	0.664113	-0.590499	0.191107	-2.38755	0.217031	0.625239	2.0024e-223	1.1306e-222	0.300807	0.894804	0.550437	0.609525
RSP_1451	ABC peptide/nickel/opine transporter, periplasmic substrate-binding protein	21	56.5	2127	2902.5	1408	1905.5	627.251	2331.68	0.730231	-0.453576	0.283494	-1.81861	0.216666	0.625501	1.09042e-196	5.55349e-196	0.280918	0.878215	0.0176629	0.0501088
RSP_1452	ABC peptide/nickel/opine transporter, inner membrane subunit	7	27	266	975	266	857	63.3512	789.169	0.509358	-0.973247	0.0845974	-3.56324	0.105022	0.496829	2.39045e-128	8.36144e-128	0.149979	0.732259	0.000361247	0.00166989
RSP_1453	ABC peptide/nickel/opine transporter, inner membrane subunit	13	32	1349	1985	994	1212	472.772	1443.12	0.798146	-0.325275	0.345239	-1.53433	0.492059	0.826668	3.52447e-98	1.02941e-97	0.596541	1	0.616323	0.661699
RSP_1454	ABC peptide/nickel/opine transporter, fused ATPase subunits	12	54.5	622	1890.5	622	1616.5	134.333	1604.15	0.432588	-1.20894	0.0882489	-3.50228	0.00681268	0.129064	6.42333e-256	4.20003e-255	0.0110222	0.208813	0.0882842	0.184963
RSP_1455	N-carbamoyl-L-amino acid amidohydrolase	16	47.5	958	2344	878	1575.5	368.201	1970.49	0.661783	-0.59557	0.196917	-2.34434	0.150282	0.556084	5.5377e-223	3.12237e-222	0.2055	0.797743	0.371	0.537155
RSP_1456	phosphotransferase family protein	10	30.5	867	1162.5	642	860	227.108	939.033	0.644154	-0.634524	0.254873	-1.97215	0.223668	0.637656	1.22928e-88	3.35591e-88	0.31693	0.912395	0.0164948	0.0477302
RSP_1457	putative choline kinase	5	23.5	804	1091	371	744.5	65.6209	618.994	0.418015	-1.25838	0.111719	-3.16205	0.0675716	0.417097	3.92773e-93	1.1073e-92	0.114837	0.671546	0.016752	0.0482335
RSP_7500	hypothetical protein	3	9.5	311	326.5	198	269.5	107.194	478.402	0.620422	-0.688679	0.236128	-2.08236	0.466812	0.82647	5.5042e-49	1.08058e-48	0.73807	1	0.0220148	0.0602212
RSP_1458	Putative DNA repair enzyme	9	47	787	1736.5	602	1429.5	112.787	1404.59	0.376213	-1.41038	0.0846215	-3.56283	0.00518281	0.108155	7.88243e-227	4.51347e-226	0.0079516	0.165934	0.164683	0.293333
RSP_6001	Peptidase inhibitor I78 family	7	11.5	987	663.5	610	481	520.749	675.45	1.19589	0.258079	0.81247	-0.299614	0.708651	0.907276	0.000360156	0.000413736	0.830843	1	0.00038507	0.00176392
RSP_1459	hypothetical protein	28	42.5	5236	4892.5	2692	1880	3372.13	3579.95	1.29437	0.37225	0.992654	-0.0106371	0.287694	0.692452	0.758629	0.772346	0.325513	0.9248	0.775096	0.775096
RSP_1460	hypothetical protein	0	0.5	0	5	0	5	1	1.18133	1.96467	0.974286	0.892071	-0.16477	0.613927	0.882775	0.932982	0.938538	1	1	0.502686	0.652751
RSP_1461	Putative 3-deoxy-D-manno-octulosonic-acid transferase	0	0	0	0	0	0	1	1	1	0	1	0	1	1	0.970421	0.972821	1	1	0.502686	0.652751
RSP_1462	lipid-A-disaccharide kinase	0	0	0	0	0	0	1	1	1	0	1	0	1	1	0.970421	0.972821	1	1	0.502686	0.652751
RSP_1463	Putative acyl-CoA transferase/carnitine dehydratase	13	30.5	1468	1668	826	1049	313.093	932.98	0.8374	-0.256012	0.353649	-1.49961	0.591608	0.872659	3.48655e-62	7.74491e-62	0.74599	1	0.75032	0.757985
RSP_1464	putative periplasmic thiol-disulfide interchange protein (DsbA family)	4	14	138	394	138	361.5	26.8542	246.212	0.561334	-0.833069	0.114941	-3.12104	0.301716	0.711213	9.07165e-38	1.60106e-37	0.43334	1	2.20145e-07	1.8516e-06
RSP_1465	hypothetical protein	1	5.5	100	216.5	100	196.5	6.28429	67.399	0.357212	-1.48515	0.0982594	-3.34726	0.322508	0.729681	5.30817e-12	6.97547e-12	0.651028	1	1.03989e-11	1.57303e-10
RSP_1466	A/G-specific DNA-adenine glycosylase	16	43	1141	2135.5	967	1438.5	467.454	1874.68	0.731039	-0.451979	0.262774	-1.9281	0.282666	0.690459	2.50004e-170	1.12363e-169	0.348933	0.943726	0.00229739	0.00863974
RSP_1467	alkane 1-monooxygenase	13	51.5	717	2613.5	692	1872.5	236.019	2536	0.495936	-1.01178	0.0980776	-3.34993	0.0210888	0.251293	0	0	0.0324695	0.376006	0.0132774	0.0399308
RSP_1468	Site-specific DNA-methyltransferase	0	0	0	0	0	0	1	1	1	0	1	0	1	1	0.970421	0.972821	1	1	0.502686	0.652751
RSP_1470	RNase HII	20	45	2103	3503.5	1620	1831	1693.44	4306.51	0.873186	-0.195639	0.414396	-1.27092	0.613516	0.882493	8.58825e-221	4.7957e-220	0.708493	1	0.435326	0.596421
RSP_1471	hypothetical protein	5	18	173	682	173	537.5	62.2712	717.127	0.545741	-0.873711	0.0915088	-3.44995	0.223818	0.636318	2.11289e-114	6.85253e-114	0.319289	0.914702	0.209807	0.352197
RSP_6002	hypothetical protein	11	18.5	1410	1834.5	780	808	983.505	1713.28	1.16818	0.224264	0.60495	-0.725113	0.682747	0.893308	6.16399e-37	1.07943e-36	0.777893	1	0.249699	0.39885
RSP_1472	hypothetical protein	12	32	821	2191	638	1228	363.194	1866.21	0.736751	-0.440752	0.205093	-2.28565	0.364867	0.765681	1.00345e-205	5.34556e-205	0.45525	1	0.280772	0.435776
RSP_1473	hypothetical protein	4	9	195	368	195	272.5	69.9074	219.671	0.873186	-0.195639	0.335369	-1.57618	0.821324	0.954612	6.39576e-17	9.06905e-17	0.946206	1	1.11022e-16	3.33396e-15
RSP_1474	carboxynorspermidine decarboxylase	14	68.5	663	5844	663	2776.5	282.353	5802.99	0.401538	-1.31639	0.0512758	-4.28558	0.0012792	0.0357741	0	0	0.00211061	0.0633337	0.740784	0.753043
RSP_1475	carboxynorspermidine dehydrogenase	21	72	1735	5440.5	1384	2872.5	783.298	5633.1	0.573028	-0.803322	0.146538	-2.77065	0.0229196	0.258143	0	0	0.0303799	0.362006	0.185926	0.322802
RSP_1476	Heavy metal-(Cd/Co/Hg/Pb/Zn)-translocating P-type ATPase	14	51	1278	2047	988	1645	242.089	1488.4	0.539321	-0.890785	0.171407	-2.5445	0.0375832	0.323909	2.10368e-183	1.01167e-182	0.051392	0.473706	0.952592	0.952592
RSP_6210	hypothetical protein	5	4.5	747	366	419	177	388.568	149.399	2.18296	1.12629	2.74088	1.45464	0.217868	0.625894	0	0	0.301903	0.894827	0.0509253	0.118992
RSP_1478	ABC oligopeptide transporter, fused ATPase subunits	20	60.5	1216	2341	1141	1934.5	470.279	2415.71	0.649477	-0.622649	0.205155	-2.28522	0.0916824	0.467626	1.25405e-265	8.50154e-265	0.1251	0.667038	0.176277	0.309496
RSP_1479	ABC oligopeptide transporter, inner membrane subunit OppC	22	42	1770	2025	1282	1512.5	825.964	1862.94	1.02911	0.0413999	0.467232	-1.09779	0.913158	0.980667	1.36259e-77	3.40774e-77	0.981514	1	0.191471	0.328629
RSP_1480	ABC oligopeptide transporter, inner membrane subunit OppB	15	38.5	948	1652.5	887	1362.5	480.207	1902.33	0.765455	-0.38561	0.26602	-1.91039	0.378381	0.765514	6.79579e-171	3.07823e-170	0.489722	1	0.00533867	0.0182027
RSP_1481	ABC oligopeptide transporter, perplasmic substrate-binding protein OppA	37	70	3296	3687	2244	2433	1743.34	3578.08	1.03847	0.0544561	0.513456	-0.961686	0.85263	0.961635	1.44069e-119	4.80704e-119	0.933466	1	0.173482	0.305913
RSP_6240	Pseudo gene	5	12	212	522.5	212	375.5	74.3064	346.576	0.818612	-0.288749	0.225943	-2.14597	0.706434	0.906413	3.62602e-37	6.36359e-37	0.904362	1	0.0686211	0.150699
RSP_1483	hypothetical protein	10	17.5	1291	1561	924	754	856.889	1245.22	1.12267	0.166931	0.725184	-0.463581	0.770234	0.93103	3.56952e-13	4.78374e-13	0.872985	1	0.462894	0.620354
RSP_1484	DNA/RNA helicase, superfamily II	71	116.5	6909	10192.5	4815	4762.5	4887.91	7958.92	1.19735	0.259847	0.647203	-0.62771	0.230755	0.642706	1.0098e-128	3.5413e-128	0.250671	0.850957	0.726233	0.741786
RSP_1486	transcriptional regulator, TetR family	37	43.5	15967	6285	3313	1985	6764.3	4778.01	1.6711	0.740796	1.49192	0.577175	0.0202474	0.245536	0	0	0.0244116	0.327962	0.328855	0.493587
RSP_1487	hypothetical protein	4	15	122	601.5	122	482	46.8835	763.01	0.523912	-0.932605	0.0647532	-3.9489	0.242445	0.651858	8.92614e-132	3.19952e-131	0.354303	0.951366	0.000715542	0.00308268
RSP_1488	putative glyoxalase	19	37	1212	1644	1104	1244	939.986	2072.85	1.00888	0.0127599	0.477888	-1.06526	0.974998	0.99583	3.17783e-82	8.24244e-82	0.912401	1	0.00957717	0.0302854
RSP_1489	thioredoxin	29	44	2648	2422	1984	1615.5	2102.17	2606.7	1.29489	0.372835	0.84986	-0.234702	0.278523	0.682364	2.75711e-08	3.4015e-08	0.33714	0.936474	0.241654	0.389684
RSP_1490	Putative ATP-dependent protease La, LON	16	23.5	1240	1061.5	1099	772.5	877.827	925.053	1.33765	0.419697	1.00003	4.57213e-05	0.367697	0.766922	0.999463	0.999463	0.427017	1	0.995644	0.995644
RSP_1491	hypothetical protein	2	4	437	610	155	195.5	57.4969	151.439	0.982334	-0.0257143	0.400108	-1.32154	0.983579	0.995935	9.21826e-10	1.1693e-09	0.680953	1	1.25948e-09	1.46722e-08
RSP_1492	2-octaprenyl-6-methoxyphenol hydroxylase%3B 2-octaprenyl-3-methyl-6-methoxy-1,4-benzoquinol hydroxylase	1	2	18	26.5	18	26.5	1	2.12855	0.982334	-0.0257143	0.495094	-1.01423	0.988389	0.997365	0.553928	0.571405	0.551158	1	0.963778	0.963778
RSP_1493	Amidase	49	76	9234	5219	3733	2967	4608.86	5708.93	1.26669	0.341068	0.850765	-0.233167	0.195751	0.609183	3.03531e-16	4.25637e-16	0.230482	0.8268	0.507503	0.574217
RSP_1494	putative aspartate aminotransferase	0	1	0	89	0	58.5	1	1.65687	0.982334	-0.0257143	0.636037	-0.652818	0.475575	0.829833	0.718554	0.733573	0.793968	1	0.502686	0.654428
RSP_1495	DNA translocase FtsK	0	0	0	0	0	0	1	1	1	0	1	0	1	1	0.970421	0.972821	1	1	0.502686	0.652751
RSP_1497	Putative outer membrane lipoprotein carrier protein	0	0	0	0	0	0	1	1	1	0	1	0	1	1	0.970421	0.972821	1	1	0.502686	0.652751
RSP_1496	hypothetical protein	12	28.5	732	1335.5	568	1068.5	390.651	1747.87	0.827229	-0.273642	0.235533	-2.086	0.580909	0.869354	2.56219e-174	1.18439e-173	0.739987	1	0.0261005	0.0690225
RSP_1498	hemimethylated DNA binding domain protein	14	20.5	2093	1644.5	1270	874	1819.43	1834.22	1.34172	0.424089	1.04534	0.0639678	0.39479	0.779905	0.18017	0.19196	0.461132	1	0.186839	0.323833
RSP_1499	gamma-glutamyltransferase 2	70	88.5	9201	6765	4965	3667.5	7355.34	6893.71	1.55397	0.635963	1.1244	0.169158	0.00544801	0.112547	2.55596e-12	3.37739e-12	0.00637447	0.145586	0.606542	0.654665
RSP_1500	putative anti-sigma regulatory kinase	5	13	453	546.5	427	427.5	131.085	341.221	0.755642	-0.404226	0.404846	-1.30455	0.5932	0.87438	8.81046e-20	1.29459e-19	0.775695	1	3.56557e-06	2.42124e-05
RSP_1501	Antisigma-factor antagonist (STAS) domain protein	3	7.5	130	304	130	261	37.4684	190.608	0.785867	-0.347642	0.207155	-2.27122	0.723637	0.911419	1.88536e-22	2.8734e-22	0.932339	1	0	0
RSP_1502	GAF domain protein	14	24.5	1520	1649.5	1029	954.5	1059.94	1722.24	1.12267	0.166931	0.648575	-0.624656	0.729652	0.91201	5.21749e-29	8.45392e-29	0.814873	1	0.887106	0.887106
RSP_1503	hypothetical protein	3	9.5	250	671	238	347.5	65.5315	322.151	0.620422	-0.688679	0.214369	-2.22183	0.466812	0.82647	5.69391e-36	9.88569e-36	0.73807	1	0.0089037	0.0284441
RSP_1504	hypothetical protein	4	7	350	311.5	280	271	143.125	242.419	1.12267	0.166931	0.622189	-0.684576	0.853454	0.962301	5.52441e-06	6.56003e-06	0.893273	1	7.40086e-06	4.74732e-05
RSP_1506	ribosomal large subunit pseudouridine synthase A	19	36	2259	2858.5	1478	1569	1447.92	2913.05	1.03691	0.0522882	0.523801	-0.932909	0.898278	0.981351	4.5e-93	1.26775e-92	0.988197	1	0.029401	0.076454
RSP_1505	Putative Metallo-phosphoesterase	23	46	2635	3301	1629	1775	1656.75	3614.54	0.982334	-0.0257143	0.483031	-1.04981	0.944348	0.993911	9.70246e-139	3.61856e-138	0.954135	1	0.750283	0.758137
RSP_1507	Aldehyde dehydrogenase	40	71	4522	4128.5	2744	2737.5	2507.69	4497.62	1.10686	0.146467	0.587575	-0.767154	0.607338	0.87729	2.16421e-103	6.54265e-103	0.679273	1	0.908206	0.908206
RSP_4318	tRNA-Thr	0	0	0	0	0	0	1	1	1	0	1	0	1	1	0.970421	0.972821	1	1	0.502686	0.652751
RSP_1508	putative HemY-like membrane protein	51	78.5	15953	7776.5	3942	3105.5	4632.85	5621.75	1.27641	0.35209	0.868458	-0.203473	0.1736	0.588837	1.1198e-12	1.48744e-12	0.193048	0.781121	0.233126	0.380932
RSP_6207	hypothetical protein	54	69	7794	6856	4281	3014.5	5925.38	5369.01	1.53757	0.620649	1.16304	0.217898	0.0169982	0.22762	0	0	0.0219435	0.325667	0.672742	0.702549
RSP_6208	uroporphyrinogen-III synthase	0	0	0	0	0	0	1	1	1	0	1	0	1	1	0.970421	0.972821	1	1	0.502686	0.652751
RSP_1509	O-sialoglycoprotein endopeptidase	0	0	0	0	0	0	1	1	1	0	1	0	1	1	0.970421	0.972821	1	1	0.502686	0.652751
RSP_1510	Putative glycerol-3-phosphate dehydrogenase (NAD(P)+)	5	30	258	1762.5	258	1149.5	46.9395	1263.15	0.327445	-1.61068	0.0391613	-4.67443	0.0149596	0.215786	4.95861e-234	2.95187e-233	0.0241591	0.32996	0.709083	0.728491
RSP_1511	hypothetical protein	7	21	827	1516	601	887.5	513.066	2268.13	0.654889	-0.610677	0.238384	-2.06864	0.328472	0.73269	1.95834e-223	1.10727e-222	0.436962	1	0.0325727	0.0834701
RSP_1512	hypothetical protein	16	24	2588	1819	1077	834	1386.25	1610.22	1.30978	0.389323	0.907256	-0.140418	0.401614	0.78434	0.00786822	0.00879211	0.501901	1	0.00827824	0.0266138
RSP_1513	tryptophan synthase subunit beta	30	61	2369	3572.5	1945	2241.5	1616.62	3829.03	0.96623	-0.049561	0.44493	-1.16835	0.877537	0.969512	3.13248e-173	1.43008e-172	0.965523	1	0.747058	0.757522
RSP_1514	adenosylhomocysteinase	39	96	1942	6746	1823	3775.5	1704.56	8709.93	0.798146	-0.325275	0.206238	-2.27762	0.233957	0.645067	0	0	0.271681	0.865129	0.150724	0.27376
RSP_1515	LPS:glycosyltransferase	104	138.5	14443	16885	7498	5878	27012.8	28294.6	1.47527	0.560983	1.00609	0.00875975	0.00254941	0.063519	0.474939	0.492809	0.00292585	0.0823846	0.577905	0.632001
RSP_1516	putative S-adenosyl L-homocysteine hydrolase	60	100.5	5458	10264.5	3923	4391.5	13461.6	25286.8	1.17294	0.230125	0.561016	-0.833886	0.327528	0.73098	0	0	0.354869	0.951642	0.863675	0.863675
RSP_1517	Histone-like protein of HNS family	45	68.5	8160	7736.5	3746	3190	17937.1	23447.1	1.29066	0.368107	0.806185	-0.310817	0.182317	0.595792	3.88445e-105	1.18225e-104	0.203858	0.79588	0.756018	0.761655
RSP_1518	PrrA (RegA), Response regulator involved in oxygen regulation of photosynthesis genes	73	74.5	57998	16768.5	7418	3759.5	32647.6	16933.8	1.92511	0.944942	2.03174	1.02271	5.1215e-05	0.00277033	0	0	6.35989e-05	0.00402238	0.838444	0.838444
RSP_1519	PrrC	2	3.5	253	341.5	222	173	21.3282	29.2061	1.12267	0.166931	0.769575	-0.377866	0.896084	0.982871	0.356424	0.373563	0.859945	1	0.420884	0.584336
RSP_1520	Sensor histidine kinase PrrB (RegB)	66	94	21570	10456	5396	3754.5	8561.44	8529.3	1.37945	0.464091	1.0578	0.0810716	0.0441679	0.351888	0.00023806	0.000274253	0.0537514	0.48142	0.367832	0.53486
RSP_1521	hypothetical protein	9	37.5	797	1522.5	532	1174	102.221	942.154	0.47152	-1.08461	0.114338	-3.12862	0.0381122	0.325736	1.32247e-139	4.96877e-139	0.0606074	0.515853	0.00909488	0.0288955
RSP_1522	ATPase, YjeE family	2	3	478	176.5	152	132.5	19.9002	26.0209	1.30978	0.389323	0.80595	-0.311238	0.766836	0.931028	0.467933	0.485912	0.859945	1	0.472235	0.628922
RSP_1523	aminoglycoside phosphotransferase	8	25.5	603	1432.5	550	859.5	143.312	718.386	0.616367	-0.69814	0.210231	-2.24995	0.227844	0.639798	4.4645e-79	1.12837e-78	0.33263	0.936604	0.123664	0.238164
RSP_1524	Nucleotidyltransferase family protein	3	13	134	766	134	444.5	20.1818	293.389	0.453385	-1.14119	0.0724915	-3.78604	0.204989	0.621925	1.16003e-50	2.31435e-50	0.315825	0.912408	0.0582005	0.131813
RSP_1525	putative Helicase/Exonuclease	2	14.5	69	279	69	279	1.53829	45.0896	0.270989	-1.8837	0.0359527	-4.79775	0.0633597	0.410839	5.60805e-10	7.15164e-10	0.125555	0.668596	7.07699e-10	8.66771e-09
RSP_1527	DNA helicase/exodeoxyribonuclease V, subunit A	5	12.5	254	350	242	309	12.1629	38.8963	0.785867	-0.347642	0.329535	-1.60149	0.648026	0.874888	0.00037772	0.000433544	0.904362	1	0.000804183	0.00341021
RSP_1529	thioredoxin	1	1	53	62	53	36.5	5.50792	8.08638	1	0	0.717803	-0.478341	0.626503	0.868653	0.546577	0.564253	0.793974	1	0.645262	0.684072
RSP_1530	hypothetical protein	3	19	234	615	179	582.5	19.7281	410.965	0.310211	-1.68868	0.0505885	-4.30505	0.0461968	0.358331	6.35125e-75	1.55295e-74	0.0770417	0.56456	0.000124193	0.000641373
RSP_1531	HslV component of HslUV peptidase	19	33.5	3620	2122.5	1518	1300.5	1727.17	2610.25	1.11429	0.156124	0.697308	-0.520131	0.706149	0.906332	1.48046e-31	2.46683e-31	0.778228	1	0.0526451	0.122306
RSP_1532	ATP-dependent protease ATP-binding subunit	48	63.5	7418	5084.5	3728	2497.5	4586.64	4104.65	1.4851	0.570564	1.17758	0.235824	0.0373616	0.324037	2.59792e-14	3.5521e-14	0.0433921	0.439371	0.237006	0.385562
RSP_1533	putative alginate O-acetyltransferase	16	59	1195	2077	886	1668.5	308.57	2173.35	0.532791	-0.908357	0.149622	-2.7406	0.0231327	0.257023	5.47139e-286	3.93281e-285	0.0316255	0.369354	0.948822	0.948822
RSP_1534	putative acyl carrier protein	4	9.5	191	393	191	308	104.108	399.67	0.827229	-0.273642	0.274507	-1.86509	0.749946	0.923062	2.57211e-36	4.47718e-36	0.946206	1	0.462303	0.619972
RSP_1535	subfamily IIIC HAD-superfamily phosphatase	14	55	828	2243.5	667	1702.5	162.795	1645.14	0.500097	-0.999719	0.104282	-3.26144	0.0181853	0.23074	7.44375e-250	4.77484e-249	0.0254501	0.334266	0.159046	0.285803
RSP_6005	Putative short chain dehydrogenase	10	18	513	515	513	502.5	231.051	414.631	1.09148	0.126289	0.587243	-0.76797	0.82429	0.953745	5.34718e-11	6.92129e-11	0.982327	1	1.91621e-07	1.62858e-06
RSP_1536	acyl dehydratase	5	18.5	375	978	375	607	155.04	930.405	0.530991	-0.91324	0.175607	-2.50957	0.201596	0.618939	7.21395e-114	2.33217e-113	0.319289	0.914702	8.06527e-06	5.16534e-05
RSP_1537	hypothetical protein	15	44	962	1770.5	872	1463	477.898	2394.13	0.669773	-0.578255	0.210358	-2.24908	0.177097	0.590466	8.33107e-259	5.53674e-258	0.225489	0.817448	0.401089	0.567346
RSP_1538	putative glucose-1-phosphate cytidylyltransferase	12	33	860	1343	728	988	376.328	1412.26	0.714425	-0.485146	0.280816	-1.8323	0.316165	0.721684	4.77735e-121	1.60592e-120	0.39827	0.983948	0.0327543	0.0838295
RSP_1539	Glycosyl transferase, family 2	38	56.5	5504	5550.5	2903	2524.5	3655.45	4735.96	1.32137	0.402034	0.813401	-0.297962	0.182575	0.595688	5.51267e-21	8.23447e-21	0.206198	0.797442	0.687755	0.712356
RSP_1540	putative secreted hydrolase	13	40.5	1118	1892.5	623	1375	247.211	1710.53	0.630634	-0.665125	0.152303	-2.71498	0.144484	0.546936	1.22387e-223	6.93923e-223	0.203414	0.799461	0.0581689	0.131889
RSP_1541	Putative ABC transporter, fused inner membrane subunits	26	82	1661	3300	1539	2675.5	559.53	3109.67	0.622944	-0.682827	0.189619	-2.39883	0.0337452	0.307598	0	0	0.0432455	0.440055	0.333953	0.499574
RSP_1542	ABC transporter, ATPase subunit	8	26	952	1429	592	792.5	229.149	1005.14	0.604513	-0.726154	0.24025	-2.05739	0.208314	0.617432	1.64263e-99	4.85721e-99	0.281551	0.879526	4.08568e-05	0.000231655
RSP_1543	hypothetical protein	29	54.5	3675	3966.5	2026	2252.5	1852.67	3868.04	1.04542	0.0640824	0.504754	-0.986349	0.846722	0.958919	2.01921e-134	7.35479e-134	0.906918	1	0.359303	0.526043
RSP_1544	putative periplasmic lipoprotein	26	43	3446	2638	1878	1543.5	1646.6	2241.77	1.18794	0.248461	0.77405	-0.369501	0.487557	0.824494	2.50449e-15	3.47355e-15	0.570815	1	0.0936628	0.193433
RSP_1545	putative thiol oxidoreductase with 2 cytochrome c heme-binding sites	52	80.5	6264	5839.5	3690	3331	4245.88	5941.46	1.2691	0.343809	0.753088	-0.40911	0.179255	0.595249	1.59486e-45	3.03547e-45	0.198948	0.794826	0.509984	0.57638
RSP_1546	Bacterioferritin	27	34.5	4819	2536	2289	1403.5	4254.25	3336.53	1.53757	0.620649	1.34369	0.4262	0.0915173	0.467945	0	0	0.108584	0.648823	0.362806	0.52907
RSP_1547	putative bacterioferritin-associated ferredoxin	10	14	1694	1005.5	714	588.5	939.393	1089.12	1.40333	0.488859	0.908959	-0.137713	0.410867	0.784156	0.0319824	0.0350518	0.544198	1	0.0332448	0.0844452
RSP_1548	imelysin	67	84	9062	6840	5056	3482	8913.76	7703.81	1.56706	0.648058	1.21935	0.286107	0.00566701	0.114764	0	0	0.0073548	0.159135	0.25049	0.399483
RSP_6006	hemin uptake protein	10	11.5	1580	1026.5	749	431.5	1538.8	1024.88	1.70841	0.772652	1.58228	0.662005	0.210009	0.618001	0	0	0.264669	0.859441	0.745237	0.756243
RSP_7501	hypothetical protein	8	10.5	1332	786.5	745	475.5	1711.62	1435.93	1.49689	0.581968	1.25617	0.32903	0.386797	0.771155	1.68977e-10	2.16988e-10	0.476356	1	0.299558	0.45844
RSP_1549	hypothetical protein	17	28	2962	2373.5	1451	1117.5	1202.21	1526.41	1.19283	0.254394	0.830004	-0.268811	0.565767	0.858888	1.30351e-06	1.5616e-06	0.676957	1	0.380376	0.546631
RSP_1550	transcriptional regulator, IclR family	44	58	4781	4001.5	3220	2407	5690.26	5637.48	1.49044	0.575736	1.0637	0.0890879	0.0444445	0.352725	0.00101162	0.00115135	0.0567646	0.497568	0.641056	0.680503
RSP_1551	putative glyoxalase family protein	6	14	488	757.5	470	573.5	246.942	710.307	0.842001	-0.248107	0.36637	-1.44863	0.724168	0.909858	1.39101e-45	2.64999e-45	0.907324	1	7.26511e-06	4.66763e-05
RSP_1552	ureidoglycolate hydrolase	5	13.5	418	962.5	310	484.5	105.07	448.21	0.727655	-0.458674	0.247042	-2.01717	0.541944	0.847445	2.16908e-44	4.08808e-44	0.775695	1	0.230132	0.377715
RSP_1553	putative glyoxylate induced protein	31	44.5	4171	3570	2343	1864.5	2899.7	3315.25	1.36865	0.452749	0.921738	-0.117571	0.177922	0.592258	0.00134441	0.00152583	0.203833	0.798053	0.566468	0.622516
RSP_1554	putative polysaccharide deacetylase	62	96.5	10078	8503.5	4820	4161	7050.78	9488.57	1.26227	0.336025	0.783084	-0.352762	0.151354	0.555055	7.92592e-55	1.64356e-54	0.167207	0.737539	0.485971	0.6409
RSP_1555	Transthyretin-like protein	5	17	251	828.5	251	674	118.024	1077.55	0.577844	-0.791249	0.115427	-3.11495	0.274982	0.687203	7.62158e-159	3.2085e-158	0.386388	0.982945	0.404759	0.569557
RSP_1556	light-harvesting complex, beta subunit	6	8.5	623	538.5	423	325.5	546.657	592.966	1.38682	0.471785	0.971532	-0.0416672	0.537859	0.845236	0.626174	0.642335	0.660198	1	0.652766	0.689324
RSP_6158	light-harvesting complex alpha subunit	22	27	1564	1759	1240	1029.5	1149.21	1170.97	1.60084	0.67883	1.03425	0.0485857	0.0982097	0.480072	0.417298	0.435675	0.132971	0.689338	0.420439	0.583918
RSP_1559	isocitrate dehydrogenase (NADP)	67	95.5	9773	6908.5	4473	3450	8243.27	9063.26	1.37835	0.462946	0.958488	-0.0611683	0.0430752	0.347902	0.00532346	0.00596828	0.0487247	0.458369	0.615104	0.661616
RSP_1558	2-dehydropantoate 2-reductase	37	71	2924	4409	2031	2620	1865.28	4634.77	1.02384	0.033992	0.424119	-1.23746	0.907466	0.984066	3.22438e-228	1.85941e-227	0.988487	1	0.243361	0.391037
RSP_1561	AMP-forming acyl-CoA synthetase/ligase	44	69.5	5030	4153.5	3104	2582	2970.44	3904.64	1.24382	0.314776	0.801699	-0.318868	0.256346	0.669105	9.22282e-20	1.35419e-19	0.283894	0.880822	0.0842952	0.17873
RSP_1562	fumarylacetoacetate hydrolase family protein	18	30	1288	1573	1171	1176	1025.42	1723.63	1.1788	0.23732	0.626945	-0.673588	0.580657	0.870245	6.72877e-33	1.13993e-32	0.689339	1	0.614647	0.6613
RSP_1563	putative oxidoreductase	23	45	4395	4859.5	2065	1922	1609.78	2928.31	1.00416	0.0059946	0.579323	-0.78756	0.987064	0.996763	5.43622e-71	1.29031e-70	0.91077	1	0.977504	0.977504
RSP_1564	Putative transmembrane transport protein	35	77.5	3834	6743	2473	2993	2366.15	6342.17	0.88727	-0.172556	0.393167	-1.34679	0.556663	0.853895	0	0	0.648776	1	0.127656	0.242965
RSP_1565	AppA, antirepressor of ppsR, sensor of blue light	70	79.5	13412	7935	5367	3435.5	9265.02	6776.32	1.7299	0.790686	1.44087	0.526937	0.000706679	0.0220088	0	0	0.000852402	0.0304715	0.514467	0.579508
RSP_1566	hypothetical protein	0	25.5	0	1176	0	899	1	1124.43	0.0385229	-4.69814	0.000937214	-10.0593	0.0003147	0.011979	2.10932e-233	1.25017e-232	0.00256276	0.07472	0.00219749	0.00828708
RSP_1567	putative sensory transduction histidine kinase	41	107.5	4691	5906	2713	4013	1446.37	5622.58	0.749315	-0.416355	0.27109	-1.88315	0.114508	0.507812	0	0	0.143019	0.7144	0.239241	0.387488
RSP_1568	glutamate--putrescine ligase	34	76.5	2149	4629.5	1956	2801	1593.01	5141.24	0.873186	-0.195639	0.326529	-1.61472	0.510161	0.833243	0	0	0.599431	1	0.340131	0.50676
RSP_1569	glutamate-1-semialdehyde 2,1-aminomutase	32	72	2172	4293.5	1718	2825	1334.83	4953.16	0.873186	-0.195639	0.283997	-1.81605	0.522879	0.835753	0	0	0.592509	1	0.0853881	0.180387
RSP_1570	5-(carboxyamino)imidazole ribonucleotide synthase	1	47	42	3577	42	1979	1.29382	2865.3	0.0418015	-4.5803	0.000475858	-11.0372	3.51704e-06	0.000328603	0	0	7.27765e-06	0.000712343	0.078305	0.167696
RSP_1571	5-(carboxyamino)imidazole ribonucleotide mutase	0	15	0	937	0	527.5	1	544.662	0.0654889	-3.9326	0.00193484	-9.01357	0.00572337	0.114774	8.95484e-114	2.89036e-113	0.0393331	0.418908	0.00316346	0.0114506
RSP_6218	putative conserved small protein containing a coiled-coil domain	5	6.5	270	283	244	226	186.194	228.393	1.51128	0.595774	0.859122	-0.219066	0.484436	0.82328	0.123719	0.132722	0.614557	1	0.138273	0.258323
RSP_1572	Heat shock protein, Hsp20 family	16	18	2675	1453	1054	752.5	1275.94	1053.99	1.74637	0.804361	1.27575	0.351345	0.100195	0.481757	4.47532e-09	5.61528e-09	0.1436	0.716433	0.751427	0.758348
RSP_1573	putative small protein	20	23	3955	2018.5	1701	1077.5	5076.06	3694.61	1.70841	0.772652	1.44787	0.53393	0.0762517	0.439035	0	0	0.107058	0.653961	0.221682	0.366218
RSP_1574	Cytochrome b562	20	29.5	3190	2055.5	1565	1162	2194.14	2403.07	1.33198	0.413571	0.962207	-0.0555802	0.320616	0.729818	0.191929	0.204006	0.36913	0.974	0.196626	0.334925
RSP_1575	sulfate adenylyltransferase	0	33.5	0	1289	0	1074.5	1	709.862	0.0293234	-5.0918	0.00148456	-9.39575	3.63348e-05	0.00210384	7.1308e-148	2.81757e-147	0.000298928	0.0136544	0.000748188	0.00319279
RSP_1576	Thioredoxin reductase	0	0	0	0	0	0	1	1	1	0	1	0	1	1	0.970421	0.972821	1	1	0.502686	0.652751
RSP_1577	transcriptional regulator, AsnC family	13	38	717	2195.5	555	1450	480.548	3671.88	0.672123	-0.573202	0.137918	-2.85812	0.213189	0.623343	0	0	0.27275	0.86786	0.170636	0.301551
RSP_1578	uncharacterized protein, YfiH family	23	46.5	4604	3539.5	1724	1871	1756.28	3854.31	0.971771	-0.0413111	0.480195	-1.05831	0.910546	0.98429	1.09393e-149	4.38219e-149	0.954135	1	0.0559314	0.128178
RSP_1579	hypothetical protein	0	0	0	0	0	0	1	1	1	0	1	0	1	1	0.970421	0.972821	1	1	0.502686	0.652751
RSP_1580	Prolipoprotein diacylglyceryl transferase	0	0.5	0	7	0	7	1	1	1.96467	0.974286	1	0	0.613927	0.882775	0.970421	0.972821	1	1	0.502686	0.652751
RSP_1581	hypothetical protein	5	5	424	237.5	352	216	236.213	144.949	1.96467	0.974286	1.71736	0.780189	0.276502	0.682702	2.12392e-07	2.58259e-07	0.450987	1	2.20752e-07	1.85286e-06
RSP_1582	Putative sulfate transporter/antisigma-factor antagonist	4	7.5	394	331.5	323	285	154.74	257.022	1.04782	0.0673951	0.63446	-0.656399	0.939849	0.992988	6.47562e-06	7.67607e-06	0.893273	1	6.74771e-06	4.36985e-05
RSP_1583	Chemotaxis response regulator, CheY3	11	26.5	1652	1707	861	1025	866.28	2497.22	0.815523	-0.294203	0.365572	-1.45177	0.568953	0.858651	4.88575e-156	2.02111e-155	0.733167	1	0.433779	0.594906
RSP_1584	Chemotaxis histidine protein kinase	29	48.5	2781	4628.5	1733	1941	854.952	1603.16	1.17475	0.232354	0.562001	-0.831354	0.492099	0.825721	2.66107e-43	4.95089e-43	0.542323	1	0.0862267	0.181309
RSP_1585	Chemotaxis protein, CheW2	5	6	554	441.5	286	219	96.936	91.0384	1.63722	0.711251	1.1221	0.166201	0.410817	0.785155	0.429656	0.44777	0.614557	1	0.514943	0.579722
RSP_1586	Chemotaxis protein, CheW3	7	15.5	370	877.5	370	597.5	161.245	576.126	0.88727	-0.172556	0.294946	-1.76148	0.792689	0.940746	4.23828e-48	8.23286e-48	0.971489	1	0.000439967	0.00198622
RSP_1587	Chemotaxis methyltransferase, CheR2	14	30.5	1429	2355.5	1063	1307	594.128	1598.46	0.901815	-0.149097	0.391696	-1.35219	0.748736	0.925175	5.43805e-91	1.50999e-90	0.913282	1	0.308524	0.46968
RSP_1588	chemotaxis methylesterase, CheB1	11	21	913	1174	750	797.5	248.134	503.712	1.02911	0.0413999	0.519129	-0.945834	0.938537	0.992623	7.61167e-18	1.08961e-17	0.912517	1	0.0215051	0.0591865
RSP_1589	Transducer-like protein, TlpC	24	43	2675	2550	1654	1577	760.007	1300.97	1.09656	0.132983	0.615634	-0.699856	0.717391	0.907165	7.3484e-27	1.16734e-26	0.815983	1	0.0139146	0.0413258
RSP_1591	putative Glutathione S-transferase	13	31	775	1144.5	730	979	316.036	1041.32	0.823893	-0.279471	0.319833	-1.64461	0.557047	0.854166	2.96036e-78	7.44498e-78	0.6688	1	0.0146985	0.0432107
RSP_1590	two component, sigma54 specific, transcriptional regulator, fis family	45	68.5	5627	6462.5	3515	2933	3623.13	4627.48	1.29066	0.368107	0.82511	-0.277342	0.182317	0.595792	3.9414e-18	5.6621e-18	0.203858	0.79588	0.229355	0.377203
RSP_6007	hypothetical protein	22	30.5	5570	2523.5	2050	1321.5	2725.21	2433.8	1.41714	0.50298	1.18001	0.238799	0.210252	0.61783	2.81131e-09	3.53835e-09	0.24537	0.844113	0.0771139	0.165758
RSP_1592	propionyl-CoA synthetase	73	96.5	12100	7553.5	5733	3759	7377.98	6393.55	1.48623	0.571653	1.21609	0.282253	0.0101055	0.168877	0	0	0.0116675	0.220024	0.210862	0.353676
RSP_1593	phosphate acetyltransferase	59	144.5	7644	15362.5	4493	6144.5	3881.58	13010.8	0.802183	-0.317997	0.314396	-1.66934	0.15265	0.55732	0	0	0.182628	0.760672	0.965029	0.965029
RSP_1594	cytidine deaminase	14	22.5	3304	2211	1263	989	1462.09	1848.49	1.22246	0.289788	0.833543	-0.262671	0.554436	0.855267	1.89235e-07	2.30308e-07	0.632372	1	0.986866	0.986866
RSP_1595	thymidine phosphorylase	41	64	6949	4466.5	3178	2519.5	3326.99	4118.54	1.25862	0.331838	0.851293	-0.232273	0.249051	0.656314	4.67525e-12	6.15172e-12	0.29399	0.886067	0.993488	0.993488
RSP_1596	phosphopentomutase	30	51.5	2833	3003.5	2034	1968.5	1702.96	2824.65	1.14447	0.194676	0.635348	-0.654381	0.556481	0.854255	2.72357e-50	5.41774e-50	0.60866	1	0.120252	0.233144
RSP_1597	adenosine deaminase	29	47	3211	3629.5	1822	1954	1790.87	3113.88	1.21224	0.277678	0.606087	-0.722404	0.414217	0.783999	2.81697e-65	6.40852e-65	0.486961	1	0.980685	0.980685
RSP_1598	uracil phosphoribosyltransferase	16	22.5	3316	2118	1318	938.5	1110.89	1131.46	1.3971	0.482433	1.03467	0.0491743	0.304228	0.713453	0.419631	0.437998	0.357346	0.95766	0.437537	0.598238
RSP_6008	sporulation and cell division-related protein	22	33	3091	2400	1709	1160.5	1324.77	1352.89	1.30978	0.389323	1.03193	0.0453452	0.325339	0.728469	0.416081	0.434516	0.400396	0.984466	0.426272	0.587792
RSP_6009	hypothetical protein	7	28	706	1933	464	1115	106.309	1020.41	0.491167	-1.02571	0.109791	-3.18717	0.0857488	0.45781	3.71805e-153	1.51792e-152	0.123683	0.671678	0.71161	0.730161
RSP_1599	AMP-binding protein	44	82.5	5627	4730	2915	3148	2595.15	5267.23	1.04782	0.0673951	0.519221	-0.945581	0.802326	0.944818	2.20289e-170	9.91177e-170	0.850592	1	0.42591	0.587892
RSP_1600	putative transporter, DME family, DMT superfamily	5	21	277	800	234	681.5	41.8322	523.546	0.467778	-1.0961	0.084203	-3.56999	0.117843	0.514281	6.66498e-86	1.78231e-85	0.174945	0.756257	3.98076e-08	3.70138e-07
RSP_1601	methylase involved in ubiquinone/menaquinone biosynthesis	2	18.5	75	626	75	551.5	7.94888	539.596	0.212397	-2.23517	0.0155242	-6.00934	0.021674	0.2517	2.27868e-108	7.08419e-108	0.0446109	0.447306	0.000624525	0.00272239
RSP_1602	TRAP-T family transporter, DctM (12TMs) subunit	19	60	1617	3187.5	1132	2070.5	564.283	3315.23	0.622145	-0.684677	0.179372	-2.47897	0.0687427	0.419913	0	0	0.0889214	0.608246	0.486387	0.640823
RSP_1604	TRAP-T family transporter, DctQ (4TMs) subunit	8	18	701	895	600	661	330.411	829.125	0.873186	-0.195639	0.419958	-1.25168	0.749423	0.924634	4.54957e-43	8.43345e-43	0.910829	1	0.000150829	0.000763371
RSP_1605	TRAP-T family transporter, periplasmic binding protein, DctP	17	52	1179	2874	992	1992.5	578.187	3574.84	0.642295	-0.638691	0.170445	-2.55263	0.110083	0.509059	0	0	0.141427	0.709034	0.103764	0.208763
RSP_1606	transcriptional regulator, GntR family	38	55	9782	6406	3258	2328	5883.6	6120.13	1.35741	0.440854	1.0131	0.0187835	0.14579	0.546349	0.475694	0.493339	0.178671	0.758796	0.484164	0.639349
RSP_1607	transcriptional regulator, GntR family	24	42	2240	2346.5	1750	1577	1551.52	2446.74	1.12267	0.166931	0.668251	-0.581537	0.650902	0.874463	6.95296e-36	1.20459e-35	0.747224	1	0.0914801	0.19038
RSP_1608	Putative Zn-dependent dehydrogenase	36	63	2857	4015	2211	2481	2674.05	5303.65	1.12267	0.166931	0.531332	-0.912315	0.579407	0.869322	6.93697e-162	2.98857e-161	0.654209	1	0.783309	0.783309
RSP_1609	Putative altronate dehydrogenase	31	61.5	2692	3934.5	1787	2456.5	1679.4	4589.16	0.990321	-0.0140325	0.38565	-1.37464	0.964771	1	1.04792e-263	7.06867e-263	0.917823	1	0.518875	0.58237
RSP_1610	altronate hydrolase	38	83	3442	5015	2764	3184.5	2331.85	5926.01	0.899487	-0.152826	0.414677	-1.26994	0.588347	0.87066	0	0	0.656259	1	0.347505	0.514155
RSP_1611	sensor histidine kinase	19	50	1065	1845	1020	1586.5	360.449	1480.47	0.746574	-0.421643	0.256575	-1.96255	0.276383	0.683229	8.05994e-138	2.99771e-137	0.336472	0.935884	0.00371449	0.0131861
RSP_1612	Sigma-54 dependent transcriptional regulator	9	39	1134	1674	692	1354	157.518	1346.19	0.453385	-1.14119	0.123309	-3.01964	0.0281295	0.28205	3.59592e-193	1.79752e-192	0.0410698	0.43181	0.229406	0.377135
RSP_1613	TRAP-T family transporter, DctP subunit	35	44.5	7272	3432	3031	1845	3708.56	2870.28	1.54524	0.627835	1.36161	0.445315	0.0521625	0.378201	0	0	0.0616167	0.515899	0.16891	0.299283
RSP_1614	TRAP-T family transporter with fused DctQ/DctM subunits	67	89.5	15442	6378.5	5392	3485.5	5695.82	4922.16	1.47076	0.556559	1.21947	0.286258	0.0162316	0.221689	0	0	0.018705	0.295755	0.159411	0.286332
RSP_1615	protein of unknown function DUF1850	11	16	1431	931	826	662.5	822.613	974.986	1.35071	0.433717	0.889137	-0.169522	0.441008	0.808647	0.0130097	0.0144536	0.570752	1	0.0141593	0.041899
RSP_7502	Pseudo gene	9	17	920	1331.5	772	745.5	918.657	1681.96	1.04012	0.0567479	0.575586	-0.796897	0.923973	0.982528	2.43166e-42	4.46666e-42	0.910829	1	0.0615099	0.137845
RSP_1616	Pseudo gene	5	19.5	263	932	263	745	97.5592	1086.91	0.503761	-0.989188	0.0945899	-3.40217	0.163066	0.567625	9.40568e-171	4.25091e-170	0.262462	0.859747	0.0856038	0.180467
RSP_4302	tRNA-Ser	0	0.5	0	5.5	0	5.5	1	2.54021	1.96467	0.974286	0.41486	-1.2693	0.613927	0.882775	0.441575	0.459247	1	1	0.963778	0.963778
RSP_7503	hypothetical protein	1	8	49	297	49	257	18.1764	769.345	0.245584	-2.02571	0.0248977	-5.32785	0.1512	0.556476	1.69395e-149	6.75915e-149	0.278904	0.875916	3.10901e-06	2.14718e-05
RSP_7504	Pseudo gene	3	7	99	312	99	242	34.4884	196.712	0.842001	-0.248107	0.184763	-2.43625	0.802953	0.945286	9.23689e-25	1.43803e-24	0.932339	1	0	0
RSP_6011	Pseudo gene	0	9	0	426	0	351.5	1	358.015	0.109148	-3.19564	0.00294354	-8.40823	0.0323262	0.304103	3.18659e-75	7.81042e-75	0.210259	0.802576	0.0125256	0.0381221
RSP_1620	Pseudo gene	11	19	1637	1430.5	875	714	694.775	1006.11	1.13744	0.18579	0.727733	-0.45852	0.733732	0.915439	9.77575e-11	1.26052e-10	0.883084	1	0.454098	0.613025
RSP_1621	Deoxyguanosinetriphosphate triphosphohydrolase-like protein	122	160	46909	28405	11207	7415.5	31157.8	27091.3	1.49806	0.583095	1.21201	0.277406	0.000704658	0.0221133	0	0	0.000885092	0.0308357	0.699898	0.721614
RSP_1623	hypothetical protein	4	3	1405	1053	310	134	49.504	16.0489	2.61956	1.38932	3.25063	1.70072	0.190135	0.603121	1.38785e-05	1.63509e-05	0.362584	0.963532	2.89121e-05	0.00016889
RSP_1622	Putative DNA-binding protein	0	0	0	0	0	0	1	1	1	0	1	0	1	1	0.970421	0.972821	1	1	0.502686	0.652751
RSP_1624	hypothetical protein	87	99.5	89799	41743.5	8096	4822.5	36528.1	24891.8	1.71785	0.780605	1.54648	0.628984	0.000189208	0.00810245	0	0	0.000227286	0.0109926	0.756274	0.761534
RSP_1625	hypothetical protein	5	15.5	327	574	327	448	112.837	479.368	0.633764	-0.657982	0.248059	-2.01125	0.371042	0.769603	3.40089e-47	6.54353e-47	0.555602	1	0.0350837	0.0883961
RSP_1626	hypothetical protein	6	22.5	594	839.5	436	716.5	107.822	662.389	0.523912	-0.932605	0.17154	-2.54338	0.152249	0.55784	1.12144e-82	2.91243e-82	0.239165	0.834643	0.0236017	0.063449
RSP_1627	Putative N-6 adenine-specific DNA methylase	10	23.5	1023	1154.5	724	702.5	299.795	681.453	0.836029	-0.258375	0.463617	-1.10899	0.634781	0.869282	6.1097e-30	1.00076e-29	0.816235	1	0.0734438	0.159561
RSP_1628	putative sensor histidine protein kinase	51	83	11329	9984.5	4205	3505.5	7168.6	9728.71	1.20721	0.271672	0.776516	-0.364912	0.289022	0.694836	1.01948e-59	2.20897e-59	0.332613	0.937199	0.871127	0.871127
RSP_1629	response regulator receiver domain protein	5	22.5	231	1155	231	709.5	98.8718	1364.99	0.436593	-1.19564	0.0763335	-3.71154	0.0845761	0.4545	4.26023e-226	2.43596e-225	0.141985	0.710097	0.440285	0.59977
RSP_1630	hypothetical protein	4	12.5	134	325	134	325	56.3607	436.637	0.628694	-0.66957	0.136027	-2.87803	0.414949	0.785024	1.58263e-61	3.49454e-61	0.635301	1	0.00258663	0.00960275
RSP_1631	hypothetical protein	7	15	455	520	455	397	313.896	592.706	0.916845	-0.12525	0.558107	-0.841386	0.849518	0.959442	2.37875e-17	3.38843e-17	0.971489	1	0.152593	0.27666
RSP_1632	hypothetical protein	3	15	545	580.5	207	478	65.2985	766.337	0.392934	-1.34764	0.0897955	-3.47721	0.125692	0.523524	9.45043e-123	3.2114e-122	0.199827	0.792945	0.00572336	0.0192392
RSP_1633	hypothetical protein	10	24	747	1211.5	457	729	102.828	395.426	0.818612	-0.288749	0.274042	-1.86753	0.594252	0.873737	5.27075e-36	9.15493e-36	0.725355	1	0.41098	0.574918
RSP_1635	hypothetical protein	5	25	207	829	207	722.5	38.77	676.602	0.392934	-1.34764	0.0603857	-4.04965	0.0480447	0.365086	1.30765e-118	4.3346e-118	0.0744422	0.562558	0.46095	0.618977
RSP_1636	phage-related protein, putative phage tail tape measure protein, lambda family	48	107	4976	5121.5	2832	3414	906.519	2456	0.881347	-0.182219	0.388974	-1.36225	0.46674	0.826699	3.01332e-140	1.13955e-139	0.520329	1	0.550773	0.609731
RSP_1637	hypothetical protein	3	5.5	285	275	236	234.5	100.05	185.968	1.07164	0.0998166	0.566955	-0.818693	0.923189	0.98373	3.50697e-06	4.17909e-06	0.882022	1	5.76514e-06	3.78186e-05
RSP_1638	hypothetical protein	6	13.5	227	435.5	227	355	121.661	437.47	0.873186	-0.195639	0.293072	-1.77067	0.782084	0.934364	3.52288e-37	6.18794e-37	0.964711	1	0.96357	0.96357
RSP_1639	hypothetical protein	7	11	625	537.5	461	444	244.157	384.962	1.25024	0.322209	0.66838	-0.58126	0.643432	0.872411	7.12037e-07	8.58596e-07	0.830843	1	1.00019e-06	7.55079e-06
RSP_6012	Protein of unknown function (DUF3168)	0	5.5	0	105.5	0	105.5	1	51.1397	0.178606	-2.48515	0.0206069	-5.60073	0.0942922	0.476796	1.41005e-11	1.84102e-11	0.651017	1	3.88637e-11	5.45167e-10
RSP_6013	hypothetical protein	2	5.5	76	337	76	180	30.2959	198.717	0.714425	-0.485146	0.160665	-2.63788	0.682407	0.895428	6.87039e-27	1.09183e-26	0.911612	1	0	0
RSP_1640	phage protein, HK97 gp10 family	1	12.5	39	584	39	418.5	2.74111	368.117	0.157173	-2.66957	0.00784715	-6.99362	0.0407821	0.338697	3.30047e-76	8.16358e-76	0.0905599	0.615358	0.00358387	0.0127672
RSP_1641	bacteriophage head-tail adaptor	3	11	121	562.5	121	398	36.3112	439.435	0.535819	-0.900183	0.0870797	-3.52152	0.330249	0.733868	8.73676e-72	2.08837e-71	0.489587	1	3.43396e-05	0.000197465
RSP_1643	hypothetical protein	4	10	314	463.5	218	296.5	57.5051	196.487	0.785867	-0.347642	0.308421	-1.69702	0.683047	0.892281	9.91546e-17	1.40158e-16	0.899999	1	1.11022e-16	3.33396e-15
RSP_1644	hypothetical protein	4	5	119	131	119	129.5	54.5627	74.2214	1.57173	0.652358	0.774709	-0.368273	0.496605	0.827876	0.151189	0.161635	0.743432	1	0.166568	0.29578
RSP_1645	putative phage-related protein	10	21.5	484	661	484	505	121.151	294.554	0.913799	-0.130051	0.433444	-1.20608	0.813741	0.948749	1.54612e-15	2.14878e-15	0.986816	1	2.28054e-11	3.25539e-10
RSP_1646	putative transmembrane protein	12	36.5	456	1667.5	456	1327.5	245.214	2172.8	0.645918	-0.630576	0.118931	-3.0718	0.185461	0.596582	0	0	0.259802	0.858559	0.173589	0.305969
RSP_1647	putative peptidase	3	12.5	346	400	320	362.5	33.3853	168.596	0.47152	-1.08461	0.20868	-2.26064	0.231254	0.643224	5.99138e-20	8.82275e-20	0.394351	0.990335	0	0
RSP_1648	phage portal protein, HK97 family	6	30	198	1314.5	198	876	31.2605	696.782	0.392934	-1.34764	0.0472792	-4.40265	0.0303345	0.29551	6.22366e-127	2.16017e-126	0.0466537	0.453412	0.0854776	0.180389
RSP_1649	putative transporter, DMT superfamily	11	21.5	372	724.5	372	640.5	156.352	526.924	1.00518	0.0074526	0.312699	-1.67715	0.988881	0.994931	1.64344e-41	2.99843e-41	0.912517	1	0.047109	0.111881
RSP_1650	phage terminase-like protein, large subunit	12	33.5	960	1326	604	1064	145.879	728.317	0.703762	-0.506841	0.211078	-2.24415	0.293839	0.702309	6.34759e-80	1.61742e-79	0.39827	0.983948	0.204531	0.345055
RSP_1651	phage terminase, small subunit	1	12	105	444.5	105	379.5	8.01247	347.512	0.163722	-2.61068	0.0242978	-5.36303	0.0470592	0.362285	1.0556e-68	2.46367e-68	0.0905599	0.615358	0.118548	0.2305
RSP_1652	restriction endonuclease	2	9	480	363	232	296	37.3272	237.478	0.436593	-1.19564	0.165643	-2.59385	0.275372	0.68651	2.47984e-31	4.12357e-31	0.440169	1	1.83732e-10	2.35712e-09
RSP_1653	hypothetical protein	5	16.5	332	542	277	401	85.6271	409.712	0.595354	-0.74818	0.220244	-2.18282	0.304258	0.712708	1.97655e-44	3.73041e-44	0.464855	1	0.62831	0.671722
RSP_1654	hypothetical protein	3	15	136	423.5	136	369.5	23.5355	321.479	0.392934	-1.34764	0.0771512	-3.69617	0.125692	0.523524	1.38249e-54	2.8595e-54	0.199827	0.792945	0.615481	0.661671
RSP_6014	hypothetical protein	7	16.5	248	688	248	515.5	88.3152	437.099	0.833496	-0.262753	0.212925	-2.23158	0.685957	0.893244	2.07759e-48	4.04347e-48	0.909385	1	0.12711	0.242382
RSP_1655	protein of unknown function (DUF1937)	8	20	593	1123	464	684	224.301	826.626	0.785867	-0.347642	0.285952	-1.80615	0.563633	0.856597	2.18482e-70	5.1676e-70	0.705735	1	0.475511	0.631005
RSP_6209	putative transcriptional regulator	0	1	0	49	0	45.5	1	4.17603	0.982334	-0.0257143	0.252353	-1.98649	0.475575	0.829833	0.181278	0.19309	0.793968	1	0.403095	0.568795
RSP_1656	hypothetical protein	0	4.5	0	125.5	0	125.5	1	114.232	0.218296	-2.19564	0.00922538	-6.76018	0.130167	0.534049	9.57245e-25	1.48856e-24	0.859934	1	0	0
RSP_1657	hypothetical protein	1	5	42	152.5	42	152.5	7.09966	128.893	0.392934	-1.34764	0.0580472	-4.10663	0.376653	0.766544	3.60379e-24	5.58691e-24	0.651028	1	0	0
RSP_1658	hypothetical protein	0	11	0	318	0	281	1	309.695	0.0893031	-3.48515	0.0034028	-8.19906	0.0179688	0.231566	3.09878e-65	7.03778e-65	0.119799	0.675576	0.980908	0.980908
RSP_1659	hypothetical protein	2	9.5	53	389.5	53	301.5	8.95909	260.363	0.413614	-1.27364	0.0362624	-4.78538	0.2412	0.65321	3.59247e-50	7.13217e-50	0.440169	1	0.00112124	0.0046007
RSP_1660	Pseudo gene	12	41.5	395	1313	395	1158	87.0082	886.869	0.568097	-0.815791	0.103389	-3.27385	0.0803771	0.453265	5.21481e-136	1.91841e-135	0.118182	0.670131	7.5849e-05	0.000407274
RSP_6015	hypothetical protein	4	10.5	231	470	231	378	126.556	559.024	0.748445	-0.418032	0.238574	-2.06749	0.620678	0.864366	1.75364e-56	3.71628e-56	0.899999	1	1.15495e-05	7.23674e-05
RSP_1662	Integrase/recombinase	23	54.5	2478	4187.5	1641	2142.5	1157.35	3592.58	0.829126	-0.270337	0.339491	-1.55855	0.450346	0.817383	1.16943e-246	7.38455e-246	0.551109	1	0.229119	0.376967
RSP_4310	tRNA-Arg	0	1	0	55	0	52.5	1	23.3697	0.982334	-0.0257143	0.045094	-4.47092	0.475575	0.829833	1.06493e-05	1.2583e-05	0.793968	1	3.1876e-05	0.000185402
RSP_1663	transcriptional regulator, LacI family	9	57.5	315	4327	315	2383	91.2263	4406.44	0.307513	-1.70128	0.0218174	-5.51837	0.000493804	0.0165043	0	0	0.000890026	0.030747	0.92882	0.92882
RSP_1664	Protein of unknown function (DUF3429)	18	30	2450	2073.5	1313	1202.5	1738.9	2660.71	1.1788	0.23732	0.688732	-0.537985	0.580657	0.870245	4.84105e-34	8.27039e-34	0.689339	1	0.17379	0.306191
RSP_1665	putative RhtB family transporter	10	31	1302	1872.5	859	1182	471.096	2008.05	0.633764	-0.657982	0.247233	-2.01606	0.205833	0.619459	3.17847e-192	1.57718e-191	0.271359	0.86949	0.63744	0.677552
RSP_1666	4-hydroxy-3-methylbut-2-enyl diphosphate reductase	0	1	0	16	0	16	1	1.61284	0.982334	-0.0257143	0.653401	-0.613961	0.475575	0.829833	0.736206	0.750837	0.793968	1	0.502686	0.654428
RSP_1667	hypothetical protein	13	60.5	813	4785.5	517	2359	391.081	8313.91	0.42216	-1.24414	0.0495715	-4.33434	0.0036178	0.0835549	0	0	0.00588542	0.137471	0.351763	0.517433
RSP_1668	2-amino-4-hydroxy-6- hydroxymethyldihydropteridine pyrophosphokinase	2	3.5	332	279	147	150.5	18.3035	33.4942	1.12267	0.166931	0.575886	-0.796145	0.896084	0.982871	0.0545176	0.0593487	0.859945	1	0.0760927	0.16426
RSP_1669	DNA-directed RNA polymerase subunit omega	9	13.5	1028	1286	469	593.5	396.956	757.141	1.30978	0.389323	0.552506	-0.855938	0.529329	0.837595	2.58946e-22	3.93909e-22	0.626468	1	0.369156	0.535441
RSP_1670	RelA/SpoT family protein	2	116	43	7184	43	4359.5	1.35591	8017.57	0.0338736	-4.8837	0.000178221	-12.454	1.80534e-13	2.47392e-10	0	0	3.72702e-13	5.10726e-10	0.795905	0.795905
RSP_1671	hypothetical protein	12	39.5	1374	3323	803	1633.5	490.21	3282.67	0.596861	-0.744533	0.157372	-2.66775	0.11336	0.504901	0	0	0.163632	0.734379	0.993889	0.993889
RSP_1672	pyridoxine 5'-phosphate synthase	0	1	0	13.5	0	13.5	1	1	0.982334	-0.0257143	1	0	0.475575	0.829833	0.970421	0.972821	0.793968	1	0.502686	0.652751
RSP_1673	4'-phosphopantetheinyl transferase	1	1	44	73	44	54.5	3.53964	4.38433	1	0	0.8508	-0.233107	0.626503	0.868653	0.820916	0.831998	0.793974	1	0.944694	0.944694
RSP_1674	signal peptidase I	0	0	0	0	0	0	1	1	1	0	1	0	1	1	0.970421	0.972821	1	1	0.502686	0.652751
RSP_1675	RNAse III	13	22.5	732	1044	701	659	440.928	718.485	1.13514	0.182872	0.646727	-0.628771	0.715766	0.908464	3.82547e-13	5.12507e-13	0.803954	1	0.136514	0.255743
RSP_1676	GTP-binding protein Era	3	3.5	138	137	138	104	15.1261	13.482	1.684	0.751893	1.18235	0.241655	0.502902	0.830293	0.654341	0.670381	0.680953	1	0.743071	0.754423
RSP_1677	hypothetical protein	12	17	1037	749	779	629.5	931.599	1086.97	1.38682	0.471785	0.903202	-0.146879	0.383612	0.768158	0.0225283	0.0248111	0.499767	1	0.0242775	0.0650074
RSP_1678	DNA replication and repair protein RecO	0	2.5	0	55	0	55	1	6.37566	0.392934	-1.34764	0.16529	-2.59693	0.259299	0.674244	0.0562798	0.0612176	0.551167	1	0.149019	0.271882
RSP_1679	(2S)-methylsuccinyl-CoA dehydrogenase	27	48.5	1386	1991	1386	1526	749.232	1502.82	1.09373	0.12926	0.525389	-0.928541	0.708904	0.905908	1.52614e-48	2.97308e-48	0.769051	1	0.0465232	0.111009
RSP_1680	phosphoenolpyruvate carboxykinase	0	30.5	0	1138	0	1018	1	648.285	0.0322077	-4.95645	0.00162557	-9.26484	8.13602e-05	0.00393496	3.64295e-135	1.33531e-134	0.000667239	0.0251653	0.232623	0.381031
RSP_1681	two-component transcriptional regulator, winged helix family	26	36	4719	2814.5	2191	1446.5	2707.23	2495.2	1.41893	0.5048	1.14338	0.193305	0.17173	0.587829	1.35028e-06	1.61667e-06	0.217828	0.803853	0.505077	0.57259
RSP_1682	Two-component sensor histidine kinase	38	78.5	3482	4101	2533	2973	1869.65	4537.69	0.95105	-0.0724075	0.434208	-1.20354	0.79945	0.942242	2.41455e-214	1.321e-213	0.901888	1	0.190509	0.327951
RSP_1683	Hpr(Ser) kinase/phosphatase	5	14	289	648	285	506.5	110.96	555.539	0.701667	-0.511141	0.210486	-2.24821	0.494204	0.828239	1.60504e-61	3.54017e-61	0.659202	1	7.9241e-07	6.09569e-06
RSP_1684	putative P-loop-containing kinase	3	16.5	237	723	228	547.5	25.1285	331.942	0.357212	-1.48515	0.0797766	-3.64789	0.0866026	0.459385	7.21022e-56	1.51609e-55	0.158087	0.744442	0.931263	0.931263
RSP_1685	PTS system protein, IIA component	1	0	28	0	28	0	2.3443	1	3.92934	1.97429	2.47049	1.3048	0.161014	0.567205	0.433454	0.451264	0.793978	1	0.963777	0.963777
RSP_1686	Putative Phosphocarrier HPr protein	0	5	0	157	0	151.5	1	93.6643	0.196467	-2.34764	0.0112512	-6.47378	0.110643	0.509924	1.8238e-20	2.70039e-20	0.651017	1	0	0
RSP_1688	putative acyltransferase	13	40.5	858	1779.5	830	1346	328.225	1659.94	0.630634	-0.665125	0.208378	-2.26273	0.144484	0.546936	2.97059e-181	1.41016e-180	0.203414	0.799461	0.0700035	0.153154
RSP_1687	3-hydroxyacyl-CoA dehydrogenase	27	42	5359	4165.5	2014	1805	2074.77	2923.6	1.263	0.336856	0.747867	-0.419147	0.342687	0.737585	3.06942e-24	4.76395e-24	0.41135	0.997675	0.0937131	0.193438
RSP_1689	hypothetical protein	9	24	483	1077	483	853.5	176.177	830.974	0.736751	-0.440752	0.223426	-2.16213	0.432623	0.80294	2.52939e-87	6.82245e-87	0.5481	1	0.37649	0.542585
RSP_1690	electron transfer flavoprotein alpha subunit apoprotein	0	0	0	0	0	0	1	1	1	0	1	0	1	1	0.970421	0.972821	1	1	0.502686	0.652751
RSP_1691	electron transfer flavoprotein beta subunit	0	0	0	0	0	0	1	1	1	0	1	0	1	1	0.970421	0.972821	1	1	0.502686	0.652751
RSP_1692	ATP:cob(I)alamin adenosyltransferase	5	20.5	233	615	233	591	67.2032	730.034	0.479187	-1.06134	0.0970104	-3.36572	0.131426	0.525576	1.67368e-114	5.43678e-114	0.214736	0.801069	0.13191	0.248958
RSP_6016	hypoxia-induced family protein	1	6.5	61	185.5	61	158	9.69763	163.747	0.302257	-1.72615	0.0624114	-4.00205	0.237396	0.650623	6.93422e-30	1.13489e-29	0.491176	1	0	0
RSP_1694	putative short-chain dehydrogenase/reductase	8	31	966	1722.5	687	1100.5	225.136	1414.27	0.507011	-0.979911	0.167759	-2.57554	0.0807995	0.451313	2.0676e-176	9.63452e-176	0.114861	0.668828	0.215334	0.359541
RSP_1695	SH3 domain-containing protein	3	10	604	662.5	191	291.5	34.0842	174.615	0.5894	-0.76268	0.205705	-2.28135	0.416514	0.785453	8.57597e-21	1.27726e-20	0.603643	1	0	0
RSP_1696	DNA topoisomerase IV subunit A	0	0	0	0	0	0	1	1	1	0	1	0	1	1	0.970421	0.972821	1	1	0.502686	0.652751
RSP_1697	hypothetical protein	19	24	2750	2367.5	1477	1077	1629.38	1502.63	1.55536	0.637251	1.14272	0.192477	0.146981	0.547813	0.000189102	0.000218348	0.197406	0.791743	0.110644	0.219554
RSP_1707	Elongation factor Tu (EF-Tu)	17	27.5	1250	1169	787	933.5	380.138	731.436	1.21452	0.280389	0.547692	-0.868565	0.528045	0.841393	4.18865e-22	6.35033e-22	0.596881	1	0.517122	0.581368
RSP_1706	Putative acetyltransferase	15	25	682	1728	655	905.5	509.531	1178.92	1.1788	0.23732	0.455467	-1.13458	0.614062	0.860692	2.63732e-52	5.33783e-52	0.736083	1	0.539516	0.600548
RSP_4298	tRNA-Trp	0	2.5	0	64	0	64	1	70.5542	0.392934	-1.34764	0.0149365	-6.06502	0.259299	0.674244	1.20851e-15	1.68245e-15	0.551167	1	4.10783e-15	9.79595e-14
RSP_1705	protein translocase subunit secE/sec61 gamma	0	1	0	32	0	32	1	5.51396	0.982334	-0.0257143	0.191121	-2.38744	0.475575	0.829833	0.0886971	0.0957598	0.793968	1	0.245666	0.394271
RSP_1704	transcription antitermination protein nusG	0	0	0	0	0	0	1	1	1	0	1	0	1	1	0.970421	0.972821	1	1	0.502686	0.652751
RSP_1703	Ribosomal protein L11	0	0	0	0	0	0	1	1	1	0	1	0	1	1	0.970421	0.972821	1	1	0.502686	0.652751
RSP_1702	LSU ribosomal protein L1P	0	0	0	0	0	0	1	1	1	0	1	0	1	1	0.970421	0.972821	1	1	0.502686	0.652751
RSP_1701	LSU ribosomal protein L10P	0	0	0	0	0	0	1	1	1	0	1	0	1	1	0.970421	0.972821	1	1	0.502686	0.652751
RSP_1700	LSU ribosomal protein L12P	0	0	0	0	0	0	1	1	1	0	1	0	1	1	0.970421	0.972821	1	1	0.502686	0.652751
RSP_1699	DNA-directed RNA polymerase beta subunit	0	1	0	15	0	15	1	1	0.982334	-0.0257143	1	0	0.475575	0.829833	0.970421	0.972821	0.793968	1	0.502686	0.652751
RSP_1712	DNA-directed RNA polymerase beta' subunit	0	0	0	0	0	0	1	1	1	0	1	0	1	1	0.970421	0.972821	1	1	0.502686	0.652751
RSP_1711	putative transporter, RhaT family, DMT superfamily	11	24	482	990	445	750.5	176.433	655.667	0.900473	-0.151245	0.283575	-1.8182	0.773288	0.9298	1.14186e-56	2.42616e-56	0.912954	1	1.10908e-06	8.26512e-06
RSP_1710	SSU ribosomal protein S12P	0	0.5	0	7.5	0	7.5	1	1.17219	1.96467	0.974286	0.899031	-0.153557	0.613927	0.882775	0.937648	0.942531	1	1	0.502686	0.652751
RSP_1709	SSU ribosomal protein S7P	0	0	0	0	0	0	1	1	1	0	1	0	1	1	0.970421	0.972821	1	1	0.502686	0.652751
RSP_1708	translation elongation factor 2 (EF-2/EF-G)	0	0	0	0	0	0	1	1	1	0	1	0	1	1	0.970421	0.972821	1	1	0.502686	0.652751
RSP_1714	Elongation factor TU	15	24	1202	1059	700	826.5	298.337	572.906	1.22792	0.296214	0.548776	-0.865711	0.531998	0.840525	1.44424e-17	2.06233e-17	0.648686	1	0.11018	0.218848
RSP_1715	SSU ribosomal protein S10P	0	0	0	0	0	0	1	1	1	0	1	0	1	1	0.970421	0.972821	1	1	0.502686	0.652751
RSP_1716	LSU ribosomal protein L3P	0	0	0	0	0	0	1	1	1	0	1	0	1	1	0.970421	0.972821	1	1	0.502686	0.652751
RSP_1717	LSU ribosomal protein L4P	0	0	0	0	0	0	1	1	1	0	1	0	1	1	0.970421	0.972821	1	1	0.502686	0.652751
RSP_1718	LSU ribosomal protein L23P	0	0	0	0	0	0	1	1	1	0	1	0	1	1	0.970421	0.972821	1	1	0.502686	0.652751
RSP_1719	LSU ribosomal protein L2P	0	0	0	0	0	0	1	1	1	0	1	0	1	1	0.970421	0.972821	1	1	0.502686	0.652751
RSP_1720	SSU ribosomal protein S19P	0	0	0	0	0	0	1	1	1	0	1	0	1	1	0.970421	0.972821	1	1	0.502686	0.652751
RSP_1721	LSU ribosomal protein L22P	0	0	0	0	0	0	1	1	1	0	1	0	1	1	0.970421	0.972821	1	1	0.502686	0.652751
RSP_1722	SSU ribosomal protein S3P	0	0	0	0	0	0	1	1	1	0	1	0	1	1	0.970421	0.972821	1	1	0.502686	0.652751
RSP_1723	LSU ribosomal protein L16P	0	0	0	0	0	0	1	1	1	0	1	0	1	1	0.970421	0.972821	1	1	0.502686	0.652751
RSP_1724	LSU ribosomal protein L29P	0	0	0	0	0	0	1	1	1	0	1	0	1	1	0.970421	0.972821	1	1	0.502686	0.652751
RSP_6017	SSU ribosomal protein S17P	0	0	0	0	0	0	1	1	1	0	1	0	1	1	0.970421	0.972821	1	1	0.502686	0.652751
RSP_1725	LSU ribosomal protein L14P	0	0	0	0	0	0	1	1	1	0	1	0	1	1	0.970421	0.972821	1	1	0.502686	0.652751
RSP_1726	LSU ribosomal protein L24P	0	0	0	0	0	0	1	1	1	0	1	0	1	1	0.970421	0.972821	1	1	0.502686	0.652751
RSP_1727	LSU ribosomal protein L5P	0	0	0	0	0	0	1	1	1	0	1	0	1	1	0.970421	0.972821	1	1	0.502686	0.652751
RSP_1728	SSU ribosomal protein S14P	0	0	0	0	0	0	1	1	1	0	1	0	1	1	0.970421	0.972821	1	1	0.502686	0.652751
RSP_1729	SSU ribosomal protein S8P	0	0	0	0	0	0	1	1	1	0	1	0	1	1	0.970421	0.972821	1	1	0.502686	0.652751
RSP_1730	LSU ribosomal protein L6P	0	0	0	0	0	0	1	1	1	0	1	0	1	1	0.970421	0.972821	1	1	0.502686	0.652751
RSP_1731	LSU ribosomal protein L18P	0	0	0	0	0	0	1	1	1	0	1	0	1	1	0.970421	0.972821	1	1	0.502686	0.652751
RSP_1732	SSU ribosomal protein S5P	0	0	0	0	0	0	1	1	1	0	1	0	1	1	0.970421	0.972821	1	1	0.502686	0.652751
RSP_1733	LSU ribosomal protein L30P	0	0.5	0	12	0	12	1	2.62251	1.96467	0.974286	0.401841	-1.3153	0.613927	0.882775	0.422052	0.440185	1	1	0.963778	0.963778
RSP_1734	LSU ribosomal protein L15P	1	1.5	41	37.5	41	37.5	2.82226	8.24401	1.30978	0.389323	0.36077	-1.47085	0.833927	0.958422	0.122793	0.131764	0.793974	1	0.133934	0.25184
RSP_1735	protein translocase subunit secY/sec61 alpha	0	0	0	0	0	0	1	1	1	0	1	0	1	1	0.970421	0.972821	1	1	0.502686	0.652751
RSP_1736	Adenylate kinase	2	3	167	149.5	167	110	17.0239	16.5142	1.30978	0.389323	1.08636	0.1195	0.766836	0.931028	0.810418	0.821975	0.859945	1	0.880275	0.880275
RSP_1737	30S ribosomal protein S13	0	0	0	0	0	0	1	1	1	0	1	0	1	1	0.970421	0.972821	1	1	0.502686	0.652751
RSP_1738	30S ribosomal protein S11	0	0	0	0	0	0	1	1	1	0	1	0	1	1	0.970421	0.972821	1	1	0.502686	0.652751
RSP_1739	DNA-directed RNA polymerase subunit alpha	0	0	0	0	0	0	1	1	1	0	1	0	1	1	0.970421	0.972821	1	1	0.502686	0.652751
RSP_1740	LSU ribosomal protein L17P	0	0.5	0	8	0	8	1	1.13591	1.96467	0.974286	0.927743	-0.108203	0.613927	0.882775	0.956371	0.960399	1	1	0.502686	0.652751
RSP_1741	putative LuxR family protein	28	50	3015	3836	2199	2013	3356.08	5506.69	1.10021	0.137784	0.642263	-0.638764	0.685594	0.893054	2.18614e-92	6.11215e-92	0.775597	1	0.19865	0.336956
RSP_1742	Serine protease, trypsin family	33	65	2995	3878	2227	2526.5	1771.49	3959.3	0.997447	-0.00368796	0.471512	-1.08463	0.990456	0.995785	1.03233e-159	4.36854e-159	0.924415	1	0.457156	0.615922
RSP_1743	Recombination protein MgsA	25	46.5	2650	2667	1746	1570.5	1108.19	1865.98	1.05627	0.0789831	0.62586	-0.676088	0.825237	0.953766	1.07692e-35	1.86256e-35	0.889932	1	0.144752	0.266617
RSP_1744	camphor resistance protein CrcB	5	10	184	375	184	323	82.1792	293.165	0.982334	-0.0257143	0.295407	-1.75922	0.974039	0.99907	2.86814e-25	4.49109e-25	0.809928	1	5.24122e-07	4.16626e-06
RSP_1745	Pseudouridine synthase	1	5.5	17	143	17	143	1	24.56	0.357212	-1.48515	0.0429084	-4.54259	0.322508	0.729681	5.92232e-06	7.02431e-06	0.651028	1	1.95109e-05	0.000117355
RSP_1746	chaperone required for the assembly of F1-ATPase	0	3	0	59.5	0	59.5	1	11.7733	0.327445	-1.61068	0.0895102	-3.4818	0.216564	0.629628	0.00348119	0.00391586	0.873323	1	0.0121368	0.0372464
RSP_1747	L-asparagine-binding protein%3BL-glutamine-binding protein%3BL-glutamate-binding protein%3BL-aspartate-binding protein	15	40	1181	2781.5	996	1545.5	490.801	2031.71	0.736751	-0.440752	0.254574	-1.97384	0.311008	0.723164	1.13282e-189	5.58695e-189	0.384026	0.98302	0.682118	0.709599
RSP_1748	L-aspartate ABC transporter membrane protein%3BL-glutamine ABC transporter membrane protein%3BL-glutamate ABC transporter membrane protein%3BL-asparagine ABC transporter membrane protein	36	60.5	4530	4967	2186	2505.5	2078.96	4022.65	1.16906	0.225348	0.544635	-0.876638	0.45749	0.820926	1.60144e-115	5.23568e-115	0.50072	1	0.891383	0.891383
RSP_1749	L-aspartate ABC transporter membrane protein%3BL-glutamine ABC transporter membrane protein%3BL-glutamate ABC transporter membrane protein%3BL-asparagine ABC transporter membrane protein	27	57.5	2775	3685.5	1988	2373.5	1348.63	3435.74	0.92254	-0.116317	0.41366	-1.27348	0.729534	0.912416	4.33396e-177	2.02886e-176	0.847391	1	0.0553938	0.127161
RSP_1750	L-glutamate ABC transporter ATP-binding protein%3BL-asparagine ABC transporter ATP-binding protein%3BL-glutamine ABC transporter ATP-binding protein%3BL-aspartate ABC transporter ATP-binding protein	26	43	4845	4118	1887	1768	2076.64	3223.19	1.18794	0.248461	0.678964	-0.558593	0.487557	0.824494	1.32228e-43	2.47256e-43	0.570815	1	0.133336	0.251066
RSP_1751	putative 2Fe-2S ferredoxin protein	2	9.5	253	439	232	285	42.0089	252.325	0.413614	-1.27364	0.17545	-2.51087	0.2412	0.65321	3.3296e-32	5.58931e-32	0.440169	1	2.13249e-08	2.06327e-07
RSP_1752	Putative creatinase	25	46.5	2536	2467.5	1606	1776.5	1112.38	2326.7	1.05627	0.0789831	0.50383	-0.988992	0.825237	0.953766	5.71155e-82	1.47764e-81	0.889932	1	0.217393	0.361638
RSP_1753	hypothetical protein	15	37	986	1550.5	774	1113.5	178.413	642.181	0.796487	-0.328277	0.29278	-1.77211	0.456227	0.820451	8.24321e-54	1.68863e-53	0.549566	1	6.76424e-07	5.28367e-06
RSP_1754	hypothetical protein	27	44.5	6483	4438	2355	1801.5	2797.76	3538.09	1.19205	0.25344	0.833323	-0.263052	0.470804	0.826067	5.28402e-13	7.05348e-13	0.521845	1	0.776002	0.776002
RSP_1755	putative enzyme of the cupin superfamily	7	16.5	544	807	441	572	300.906	946.046	0.833496	-0.262753	0.335189	-1.57695	0.685957	0.893244	1.9593e-67	4.52335e-67	0.909385	1	0.696784	0.719318
RSP_1756	ketopantoate hydroxymethyltransferase	0	0	0	0	0	0	1	1	1	0	1	0	1	1	0.970421	0.972821	1	1	0.502686	0.652751
RSP_1757	pantothenate synthetase	0	0	0	0	0	0	1	1	1	0	1	0	1	1	0.970421	0.972821	1	1	0.502686	0.652751
RSP_1758	putative succinyl-diaminopimelate desuccinylase	11	34	804	1387	782	1155	217.561	997.006	0.635628	-0.653745	0.229961	-2.12054	0.187603	0.598785	3.70869e-102	1.11124e-101	0.246029	0.842856	1.98893e-05	0.000119277
RSP_1759	hypothetical protein	3	15	338	830.5	261	541	96.8173	1016.27	0.392934	-1.34764	0.100396	-3.31623	0.125692	0.523524	5.47369e-157	2.27827e-156	0.199827	0.792945	0.856357	0.856357
RSP_1760	Protein of unknown function (DUF1523)	14	26.5	1103	1935.5	911	1051	648.832	1428.79	1.03794	0.0537202	0.478559	-1.06323	0.910255	0.985012	4.40154e-57	9.38163e-57	0.997936	1	0.0056691	0.0190885
RSP_1761	phenylalanyl-tRNA synthetase beta subunit	0	0	0	0	0	0	1	1	1	0	1	0	1	1	0.970421	0.972821	1	1	0.502686	0.652751
RSP_7505	hypothetical protein	1	6	131	223	116	171.5	17.4054	154.398	0.327445	-1.61068	0.118799	-3.0734	0.276525	0.682349	4.91272e-24	7.60449e-24	0.491176	1	0	0
RSP_1762	hypothetical protein	18	30	2024	2275	1080	1138.5	906.122	1620.25	1.1788	0.23732	0.589353	-0.762796	0.580657	0.870245	4.7759e-38	8.4622e-38	0.689339	1	0.337358	0.503739
RSP_1763	phenylalanyl-tRNA synthetase, alpha subunit	0	0	0	0	0	0	1	1	1	0	1	0	1	1	0.970421	0.972821	1	1	0.502686	0.652751
RSP_1764	LSU ribosomal protein L20P	0	0	0	0	0	0	1	1	1	0	1	0	1	1	0.970421	0.972821	1	1	0.502686	0.652751
RSP_1765	LSU ribosomal protein L35P	0	0	0	0	0	0	1	1	1	0	1	0	1	1	0.970421	0.972821	1	1	0.502686	0.652751
RSP_1766	pyruvate kinase	49	74.5	9973	6292	4005	3145	4534.05	5429.42	1.2922	0.369827	0.880043	-0.184353	0.162141	0.565362	2.05543e-10	2.63527e-10	0.181055	0.761059	0.731203	0.745735
RSP_1767	putative N-formylglutamate amidohydrolase	25	44	2487	2566	1671	1671	1891.08	3383.75	1.11629	0.15871	0.588956	-0.763769	0.660276	0.880155	1.11201e-77	2.78448e-77	0.754901	1	0.0509096	0.119024
RSP_1768	Aminotransferase class IV , putative D-alanine aminotransferase	37	52	6147	5010.5	2540	2265.5	3643.02	4590.62	1.39794	0.483299	0.836299	-0.257909	0.117539	0.514592	7.10631e-16	9.92044e-16	0.14621	0.719844	0.146712	0.26937
RSP_1769	Mandelate racemase / muconate lactonizing enzyme	34	57.5	3363	5191.5	2082	2488	2452.17	4974.54	1.16172	0.216259	0.51948	-0.944859	0.487883	0.824029	7.89907e-161	3.37437e-160	0.533887	1	0.443474	0.602696
RSP_1770	hypothetical protein	42	77	6101	7555	3237	3087	4527.54	7925.98	1.07164	0.0998166	0.601979	-0.732216	0.71821	0.907642	5.26932e-167	2.32954e-166	0.791886	1	0.486183	0.640971
RSP_1771	beta-methylmalyl-CoA/L-malyl-CoA lyase	43	53.5	9391	4069	3182	2191	4776.97	4131.01	1.57908	0.659084	1.21862	0.285245	0.0244171	0.262771	0	0	0.0289042	0.354702	0.845104	0.845104
RSP_6018	DNA gyrase inhibitor	2	8.5	500	465.5	217	266.5	30.7463	161.737	0.462275	-1.11318	0.200334	-2.31952	0.314246	0.722115	1.07511e-19	1.57745e-19	0.559242	1	0	0
RSP_1772	acetyl-CoA carboxylase carboxyltransferase subunit alpha	0	0	0	0	0	0	1	1	1	0	1	0	1	1	0.970421	0.972821	1	1	0.502686	0.652751
RSP_1773	Multidrug efflux pump, SMR family, DMT superfamily	9	13.5	829	731	463	493.5	443.399	707.502	1.30978	0.389323	0.660448	-0.598483	0.529329	0.837595	5.26536e-12	6.92145e-12	0.626468	1	0.0573192	0.1304
RSP_1774	Putative glucose dehydrogenase B	8	27	583	1197.5	496	904	112.384	689.372	0.582124	-0.780602	0.1718	-2.5412	0.173604	0.588363	6.75222e-86	1.80445e-85	0.237225	0.835674	0.141585	0.262453
RSP_1775	hypothetical protein	28	40	4494	2736.5	2202	1611.5	2144.17	2249.35	1.37527	0.459713	1.00455	0.00655578	0.193984	0.607827	0.880316	0.887982	0.241759	0.836592	0.890231	0.890231
RSP_1776	transcription elongation factor GreA	22	28	7311	2895	1881	1167.5	3036.37	2415.99	1.54367	0.626362	1.32444	0.405378	0.12452	0.520227	0	0	0.165599	0.737572	0.0714845	0.156057
RSP_1777	Putative electron transfer flavoprotein-ubiquinone oxidoreductase precursor	0	0	0	0	0	0	1	1	1	0	1	0	1	1	0.970421	0.972821	1	1	0.502686	0.652751
RSP_1778	Pseudo gene	26	55.5	2014	3759	1588	2105.5	809.64	2290.33	0.920385	-0.11969	0.372534	-1.42456	0.726897	0.910503	1.61305e-139	6.05493e-139	0.84682	1	0.0854508	0.180426
RSP_1779	4-diphosphocytidyl-2-C-methyl-D-erythritol kinase	0	0	0	0	0	0	1	1	1	0	1	0	1	1	0.970421	0.972821	1	1	0.502686	0.652751
RSP_1780	hypothetical protein	5	10.5	447	660.5	335	378	109.648	261.354	0.935556	-0.0961036	0.442121	-1.17749	0.902405	0.984812	1.65681e-13	2.22999e-13	0.809928	1	2.00395e-13	3.79627e-12
RSP_1781	putative membrane-anchored oxidoreductase, similar to L-sorbosone dehydrogenase	13	38	936	1538.5	666	1264.5	198.319	1101.21	0.672123	-0.573202	0.189786	-2.39755	0.213189	0.623343	1.95394e-128	6.84046e-128	0.27275	0.86786	0.438121	0.598431
RSP_1782	hypothetical protein	3	8.5	450	423	253	304	55.6911	193.121	0.693412	-0.528215	0.303898	-1.71834	0.583509	0.870394	1.02368e-16	1.4465e-16	0.893273	1	1.11022e-16	3.33396e-15
RSP_1783	hypothetical protein	8	25	419	1089	398	846	97.1874	653.512	0.628694	-0.66957	0.156721	-2.67373	0.248939	0.65855	1.75742e-85	4.67493e-85	0.33263	0.936604	0.0252651	0.067252
RSP_1784	response regulator receiver domain protein	1	3	24	75.5	24	75.5	2.1438	20.2322	0.654889	-0.610677	0.111664	-3.16276	0.711885	0.906617	0.000214581	0.000247415	0.873313	1	0.000460606	0.00207017
RSP_7506	hypothetical protein	0	0	0	0	0	0	1	1	1	0	1	0	1	1	0.970421	0.972821	1	1	0.502686	0.652751
RSP_1785	transcriptional regulator, LacI family	13	29.5	868	1868.5	782	1188	338.127	1179.39	0.865786	-0.207918	0.302131	-1.72675	0.664772	0.883283	3.97169e-94	1.12596e-93	0.827688	1	0.0140225	0.041555
RSP_1786	Multi-component fructose specific PTS system protein, (PtsI, Hpr, and IIA domains)	16	43	900	1694.5	868	1374.5	184.264	784.509	0.731039	-0.451979	0.247522	-2.01437	0.282666	0.690459	3.23666e-76	8.01063e-76	0.348933	0.943726	0.460303	0.618723
RSP_1787	fructose-1-phosphate kinase	10	25.5	690	1007	559	828.5	189.226	718.786	0.770458	-0.376212	0.277429	-1.84981	0.483343	0.825861	2.87877e-63	6.43713e-63	0.6406	1	0.00215476	0.00815631
RSP_1788	PTS system protein D-fructose-specific IICB componenst (F1P-forming), Frc family	8	26.5	450	954	330	766	50.5084	394.788	0.593107	-0.753635	0.134825	-2.89084	0.190263	0.602596	5.21272e-56	1.0995e-55	0.281551	0.879526	0.127922	0.243359
RSP_1789	hypothetical protein	4	12.5	472	1474.5	306	463.5	125.252	595.46	0.628694	-0.66957	0.221669	-2.17352	0.414949	0.785024	1.82319e-63	4.08807e-63	0.635301	1	4.75286e-08	4.38909e-07
RSP_1790	putative transcriptional regulator	7	15.5	491	825.5	491	568	269.989	695.749	0.88727	-0.172556	0.408945	-1.29002	0.792689	0.940746	5.0851e-38	9.00218e-38	0.971489	1	0.00121207	0.00493346
RSP_1791	Heavy metal-(Cd/Co/Hg/Pb/Zn)-translocating P-type ATPase	21	65.5	1441	2799.5	1379	2262	434.763	2238.54	0.629894	-0.66682	0.204673	-2.28861	0.0628926	0.408454	1.08451e-246	6.85897e-246	0.0867445	0.602376	0.239247	0.387344
RSP_1793	single-strand binding protein	0	0	0	0	0	0	1	1	1	0	1	0	1	1	0.970421	0.972821	1	1	0.502686	0.652751
RSP_1794	putative lytic transglycosylase	14	28	4411	3034.5	1012	1186.5	770.677	1812.43	0.982334	-0.0257143	0.448107	-1.15809	0.95657	0.998593	6.27813e-82	1.62318e-81	0.913416	1	0.137503	0.25724
RSP_1795	seryl-tRNA synthetase	1	0	52	0	52	0	1.34186	1	3.92934	1.97429	1.4141	0.499882	0.161014	0.567205	0.792092	0.804999	0.793978	1	0.502686	0.571157
RSP_1796	Putative Copper/Zinc superoxide dismutase	3	11	616	861	269	414	48.3263	272.711	0.535819	-0.900183	0.186746	-2.42085	0.330249	0.733868	1.76441e-33	3.00164e-33	0.489587	1	3.7686e-06	2.54208e-05
RSP_1797	protein translocase subunit yajC	0	0	0	0	0	0	1	1	1	0	1	0	1	1	0.970421	0.972821	1	1	0.502686	0.652751
RSP_1798	Protein-export membrane protein secD	0	0.5	0	11	0	11	1	1	1.96467	0.974286	1	0	0.613927	0.882775	0.970421	0.972821	1	1	0.502686	0.652751
RSP_1799	protein translocase subunit secF	2	3	172	100.5	167	100.5	11.4513	10.337	1.30978	0.389323	1.16743	0.223335	0.766836	0.931028	0.717961	0.733152	0.859945	1	0.904361	0.904361
RSP_1800	hypothetical protein	7	13	729	1197	495	527.5	325.859	642.69	1.0579	0.0812009	0.534318	-0.90423	0.90442	0.984659	7.38446e-21	1.10142e-20	0.907324	1	0.830815	0.830815
RSP_1801	ABC heme exporter, ATPase subunt CcmA	0	0	0	0	0	0	1	1	1	0	1	0	1	1	0.970421	0.972821	1	1	0.502686	0.652751
RSP_1802	ABC heme exporter, inner membrane subunit CcmB	0	0	0	0	0	0	1	1	1	0	1	0	1	1	0.970421	0.972821	1	1	0.502686	0.652751
RSP_1803	ABC heme exporter, inner membrane subunit CcmC	0	0	0	0	0	0	1	1	1	0	1	0	1	1	0.970421	0.972821	1	1	0.502686	0.652751
RSP_1804	Heme exporter protein D	0	0	0	0	0	0	1	1	1	0	1	0	1	1	0.970421	0.972821	1	1	0.502686	0.652751
RSP_1805	putative thiol-disulfide interchange protein	0	1	0	21	0	21	1	1.42737	0.982334	-0.0257143	0.738304	-0.437713	0.475575	0.829833	0.815334	0.826548	0.793968	1	0.502686	0.652751
RSP_1806	aconitate hydratase	0	0	0	0	0	0	1	1	1	0	1	0	1	1	0.970421	0.972821	1	1	0.502686	0.652751
RSP_1807	putative secreted protein	5	16	230	879	230	612.5	54.2658	462.604	0.613959	-0.703786	0.12362	-3.01602	0.336222	0.731327	1.36356e-67	3.15517e-67	0.464855	1	3.36157e-05	0.000193577
RSP_6019	hypothetical protein	14	31	633	1035.5	627	929	276.794	911.075	0.88727	-0.172556	0.320165	-1.64311	0.710113	0.906608	1.28084e-68	2.98764e-68	0.83051	1	0.900729	0.900729
RSP_1808	tryptophanyl-tRNA synthetase	0	0	0	0	0	0	1	1	1	0	1	0	1	1	0.970421	0.972821	1	1	0.502686	0.652751
RSP_1809	hypothetical protein	12	28.5	2221	2268	1081	1064	631.073	1481.14	0.827229	-0.273642	0.449009	-1.15518	0.580909	0.869354	4.85101e-67	1.11612e-66	0.739987	1	0.0260369	0.0688993
RSP_1810	putative virulence factor, MviN	0	0	0	0	0	0	1	1	1	0	1	0	1	1	0.970421	0.972821	1	1	0.502686	0.652751
RSP_1811	UTP--GlnB (protein PII) uridylyltransferase, GlnD	1	6.5	102	458	102	229.5	1.2189	17.9429	0.302257	-1.72615	0.071589	-3.80412	0.237396	0.650623	0.000209682	0.000241835	0.491176	1	0.000613648	0.00268363
RSP_1812	amino acid/amide ABC transporter substrate-binding protein, HAAT family	29	43.5	3315	2834.5	1968	1729	1621.59	2135.85	1.30978	0.389323	0.800095	-0.321757	0.258782	0.673325	1.15562e-11	1.51174e-11	0.293458	0.886412	0.0599172	0.134947
RSP_1813	putative S-adenosylmethionine-dependent methyltransferase, YraL family	13	31	1181	1895.5	802	1166.5	392.197	1361.22	0.823893	-0.279471	0.303633	-1.7196	0.557047	0.854166	9.10956e-108	2.82125e-107	0.6688	1	0.563686	0.620468
RSP_1814	Holliday junction resolvase-like putative endonuclease	5	14	488	860.5	343	557.5	161.284	736.498	0.701667	-0.511141	0.230776	-2.11543	0.494204	0.828239	9.29302e-76	2.28882e-75	0.659202	1	0.12359	0.238133
RSP_1815	glutathione synthase	0	0	0	0	0	0	1	1	1	0	1	0	1	1	0.970421	0.972821	1	1	0.502686	0.652751
RSP_1816	Mg chelatase-related protein	9	28.5	888	958.5	622	842.5	121.456	524.944	0.620422	-0.688679	0.243825	-2.03608	0.207509	0.618616	3.07782e-52	6.22319e-52	0.300008	0.897624	0.000726177	0.00312187
RSP_1817	FeoC like transcriptional regulator	1	5	22	127	22	127	3.10889	101.604	0.392934	-1.34764	0.0322452	-4.95477	0.376653	0.766544	7.9478e-21	1.18414e-20	0.651028	1	0	0
RSP_1818	Fe2+ transport system protein B	16	45	2189	2365.5	1306	1466.5	301.51	952.211	0.698549	-0.517567	0.333688	-1.58343	0.21523	0.626636	3.12171e-68	7.26489e-68	0.269637	0.866674	0.599796	0.649805
RSP_1819	ferrous iron transport protein A	0	3.5	0	137	0	125	1	63.5711	0.280667	-1.83307	0.0165772	-5.91465	0.181965	0.598927	3.48984e-14	4.75877e-14	0.873323	1	1.19016e-13	2.38857e-12
RSP_6020	ferrous iron transport protein A	2	6.5	136	371	136	256	36.5057	231.784	0.604513	-0.726154	0.165977	-2.59094	0.529303	0.841114	1.3693e-30	2.25931e-30	0.882022	1	1.45576e-11	2.14605e-10
RSP_1820	hypothetical protein	6	18	282	982.5	282	674	110.761	813.619	0.654889	-0.610677	0.143462	-2.80126	0.365625	0.766488	1.94381e-110	6.15159e-110	0.490934	1	0.00909783	0.0288822
RSP_1821	Molybdopterin-containing oxidoreductase, putative formate dehydrogenase	16	42	782	2146.5	730	1488	169.447	909.443	0.748445	-0.418032	0.19635	-2.3485	0.322234	0.731881	3.46603e-104	1.05096e-103	0.394765	0.981779	0.000632892	0.00275295
RSP_1822	NH(3)-dependent NAD(+) synthetase	14	28.5	1368	1434	917	1026	277.636	650.567	0.9651	-0.0512494	0.449733	-1.15286	0.913313	0.978788	2.45395e-30	4.03255e-30	0.913416	1	0.111731	0.221279
RSP_1823	molybdopterin adenylyltransferase	10	24.5	880	1303.5	581	952	355.906	1458.57	0.801905	-0.318496	0.257146	-1.95934	0.555494	0.854974	1.51114e-135	5.54405e-135	0.725355	1	0.000947248	0.00396709
RSP_1824	Zinc-containing alcohol dehydrogenase	14	36	1315	1951	994	1261.5	413.428	1364.48	0.764038	-0.388284	0.319303	-1.647	0.391353	0.777974	3.82532e-102	1.14534e-101	0.479193	1	0.89548	0.89548
RSP_1825	microcin-processing peptidase 2	43	70.5	6799	5656.5	3041	2833	3068.93	4692.68	1.19831	0.260999	0.689189	-0.537029	0.349024	0.745758	1.58908e-58	3.40674e-58	0.382887	0.982553	0.395118	0.563026
RSP_1826	Cytochrome c oxidase polypeptide II precursor (Cytochrome AA3 subunit 2)	28	46.5	3947	4075.5	2032	1973.5	2081.63	3357.55	1.18303	0.242482	0.65336	-0.61405	0.481691	0.823723	2.44155e-53	4.98139e-53	0.532326	1	0.394848	0.562839
RSP_1827	protoheme IX farnesyltransferase	23	33	2614	2146.5	1650	1396	1356.86	1647.11	1.36931	0.453454	0.868128	-0.20402	0.245213	0.654591	0.000113072	0.000131044	0.307395	0.907179	0.116393	0.22773
RSP_6021	hypothetical protein	2	1	87	11	87	11	32.9591	4.66724	3.92934	1.97429	7.44195	2.89568	0.227582	0.639502	1.79978e-06	2.1504e-06	0.551158	1	3.17954e-06	2.18472e-05
RSP_1828	cytochrome C oxidase assembly protein	13	20	3425	2035	1132	733	854.431	863.953	1.27703	0.352797	1.04222	0.0596564	0.491347	0.826822	0.39137	0.409132	0.614227	1	0.398074	0.565449
RSP_1829	Cytochrome c oxidase, aa3-type, subunit III	26	35.5	3792	3118	1676	1380	1815.66	2048.43	1.43891	0.524978	0.934082	-0.0983792	0.156278	0.55866	0.0343321	0.0375864	0.182289	0.761576	0.0353337	0.0888053
RSP_1830	Surf1 protein	6	18.5	253	975.5	253	648	75.3589	595.375	0.63719	-0.650205	0.133388	-2.9063	0.333297	0.73272	6.72703e-84	1.76172e-83	0.490934	1	0.000235636	0.00113723
RSP_1831	threonine synthase	0	36	0	2026	0	1311	1	1138.11	0.0272871	-5.19564	0.000925947	-10.0768	1.86078e-05	0.00121424	3.17747e-236	1.89992e-235	0.000134295	0.00726429	0.0083107	0.026697
RSP_1832	peptidase, M16 family	34	56	5345	6724.5	2344	2368.5	2111.65	3537.09	1.19283	0.254394	0.629139	-0.66855	0.416641	0.784614	7.73099e-65	1.74799e-64	0.483461	1	0.288229	0.445815
RSP_1833	putative ribosomal-protein-alanine acetyltransferase	15	37	2181	3479	1176	1556.5	1008.85	3311.59	0.796487	-0.328277	0.321042	-1.63917	0.456227	0.820451	1.71007e-243	1.06003e-242	0.549566	1	0.153655	0.277964
RSP_1834	hypothetical protein	8	15	612	658.5	525	576.5	173.914	365.24	1.04782	0.0673951	0.501796	-0.994826	0.915012	0.979332	2.27734e-14	3.11798e-14	0.909385	1	2.07459e-07	1.75582e-06
RSP_1835	Putative FAD dependent oxidoreductase	0	48.5	0	2554.5	0	1700.5	1	1948.45	0.0202543	-5.62563	0.000540857	-10.8525	6.72773e-07	7.47505e-05	0	0	5.5889e-06	0.000589127	0.0246717	0.0658887
RSP_1836	adenine phosphoribosyltransferase	7	13.5	675	897.5	584	548.5	254.506	460.795	1.01872	0.0267532	0.582053	-0.780777	0.968239	0.999606	2.30585e-12	3.04989e-12	0.907324	1	3.23958e-05	0.000187618
RSP_1837	methylthioadenosine phosphorylase	24	39.5	3732	3421.5	1722	1711	1579.11	2582.65	1.19372	0.255467	0.644343	-0.634098	0.493226	0.827276	9.50931e-44	1.77981e-43	0.548788	1	0.963505	0.963505
RSP_1838	conserved protein of DIM6/NTAB family	2	18.5	231	776.5	174	625	19.9025	663.845	0.212397	-2.23517	0.0315945	-4.98418	0.021674	0.2517	9.36273e-127	3.24415e-126	0.0446109	0.447306	0.309466	0.470936
RSP_1839	putative acetyltransferase, GNAT family	0	12.5	0	409.5	0	359	1	324.044	0.0785867	-3.66957	0.00325213	-8.2644	0.011654	0.182861	3.34837e-68	7.77897e-68	0.0905562	0.6184	0.431192	0.592963
RSP_1840	hypothetical protein	15	29.5	1479	1410	996	1024	653.062	1321.18	0.998984	-0.00146672	0.52091	-0.940893	0.997442	0.997442	8.68247e-44	1.62656e-43	0.913282	1	0.707435	0.72735
RSP_1841	putative intracellular septation protein	11	19.5	641	1080	641	710	389.896	763.369	1.10827	0.148315	0.538252	-0.893646	0.78503	0.935437	4.93358e-24	7.63387e-24	0.883084	1	0.199711	0.338333
RSP_1842	putative transporter, DME family, DMT superfamily	14	41.5	1400	2207	947	1498	489.085	2320.39	0.66278	-0.593399	0.222124	-2.17056	0.180124	0.596207	2.57803e-241	1.58114e-240	0.247788	0.844658	0.480213	0.635995
RSP_1843	signal recognition particle-docking protein FtsY	0	0	0	0	0	0	1	1	1	0	1	0	1	1	0.970421	0.972821	1	1	0.502686	0.652751
RSP_1844	hypothetical protein	16	23.5	3242	2536.5	1440	1119.5	1929.02	2201	1.33765	0.419697	0.923609	-0.114646	0.367697	0.766922	0.0108102	0.0120496	0.427017	1	0.0362172	0.0906324
RSP_1845	Exodeoxyribonuclease VII large subunit	40	57.5	5889	3745	3258	2385.5	2788.96	2931.7	1.36673	0.450724	1.00252	0.00363324	0.127531	0.527977	0.924141	0.9308	0.145216	0.719257	0.9378	0.9378
RSP_1846	hypothetical protein	8	16	619	930.5	424	545	318.994	822.03	0.982334	-0.0257143	0.408946	-1.29002	0.967164	1	1.32238e-44	2.50159e-44	0.861307	1	0.000253939	0.00121543
RSP_1847	phosphoribosylamine--glycine ligase	0	53	0	3049	0	1933.5	1	2715.77	0.0185346	-5.75363	0.000388041	-11.3315	2.05241e-07	3.37498e-05	0	0	1.49754e-06	0.000186557	0.338603	0.505039
RSP_1848	pyruvate kinase	13	37	1039	1791.5	699	1237.5	198.77	1005.52	0.690289	-0.534728	0.20832	-2.26312	0.24755	0.657414	1.32405e-110	4.19681e-110	0.314052	0.911772	0.000461828	0.00206878
RSP_1849	aspartate kinase	0	1	0	70	0	59	1	1.56328	0.982334	-0.0257143	0.674117	-0.56893	0.475575	0.829833	0.756586	0.77046	0.793968	1	0.502686	0.654428
RSP_1850	phosphoenolpyruvate-protein phosphotransferase, PtsI(Ntr)	30	85	1783	5847.5	1434	3395	639.748	4347.17	0.693412	-0.528215	0.155087	-2.68885	0.0828859	0.45072	0	0	0.101933	0.635882	0.851232	0.851232
RSP_1851	O-succinylhomoserine sulfhydrylase	1	46.5	15	4261.5	15	1993.5	1	2621.33	0.0422509	-4.56487	0.000402022	-11.2804	4.01446e-06	0.000351137	0	0	9.47672e-06	0.00082891	0.00574042	0.0192646
RSP_1852	GTP cyclohydrolase I	0	0	0	0	0	0	1	1	1	0	1	0	1	1	0.970421	0.972821	1	1	0.502686	0.652751
RSP_1853	potassium uptake transporter, transmembrane component, TrkH	29	53.5	2813	3648.5	1961	2060.5	1310.5	2542.55	1.06496	0.0907997	0.543175	-0.880511	0.784829	0.935469	3.0445e-74	7.39067e-74	0.844267	1	0.293673	0.451993
RSP_1854	potassium uptake transporter, transmembrane component, TrkH	9	48	759	1992	575	1576	118.844	1750.48	0.368375	-1.44075	0.0715468	-3.80497	0.00416572	0.0935807	1.43996e-293	1.05945e-292	0.00642531	0.145134	0.0476651	0.112936
RSP_1855	trypsin-like serine protease with C-terminal PDZ domain	42	72.5	5259	5113.5	3080	2981.5	2422.84	4075.26	1.13815	0.186694	0.62653	-0.674546	0.504146	0.829018	1.46107e-75	3.58981e-75	0.545997	1	0.874059	0.874059
RSP_1856	glycyl-tRNA synthetase alpha chain	0	0.5	0	5	0	5	1	1	1.96467	0.974286	1	0	0.613927	0.882775	0.970421	0.972821	1	1	0.502686	0.652751
RSP_1857	hypothetical protein	0	0.5	0	8	0	8	1	1.06675	1.96467	0.974286	0.987888	-0.0175806	0.613927	0.882775	0.993015	0.993015	1	1	0.502686	0.652751
RSP_1858	glycyl-tRNA synthetase beta chain	0	0	0	0	0	0	1	1	1	0	1	0	1	1	0.970421	0.972821	1	1	0.502686	0.652751
RSP_1859	pyruvate phosphate dikinase	5	32.5	182	987.5	182	910	11.9315	387.066	0.302257	-1.72615	0.0324849	-4.94409	0.00823836	0.147252	1.62721e-74	3.96437e-74	0.0152068	0.257265	0.00106432	0.00439831
RSP_1860	cell wall hydrolyses involved in spore germination	26	37	3845	2203.5	2161	1477	2591.76	2557.21	1.38058	0.465272	1.06807	0.0950068	0.205556	0.620896	0.0181132	0.0200303	0.257378	0.858137	0.0712681	0.155669
RSP_1861	putative dihydroneopterin aldolase	0	0	0	0	0	0	1	1	1	0	1	0	1	1	0.970421	0.972821	1	1	0.502686	0.652751
RSP_1862	Dihydropteroate synthase	0	0	0	0	0	0	1	1	1	0	1	0	1	1	0.970421	0.972821	1	1	0.502686	0.652751
RSP_1863	phosphoglucosamine mutase	0	0	0	0	0	0	1	1	1	0	1	0	1	1	0.970421	0.972821	1	1	0.502686	0.652751
RSP_1864	hypothetical protein	5	8.5	196	671	196	296	149.566	386.201	1.15569	0.208751	0.408123	-1.29292	0.797206	0.942569	6.58321e-22	9.95462e-22	0.946206	1	0.00112415	0.004608
RSP_1865	ketol-acid reductoisomerase	0	2	0	33.5	0	33.5	1	3.14147	0.491167	-1.02571	0.335458	-1.5758	0.312996	0.726553	0.317653	0.334311	0.551167	1	0.654346	0.689018
RSP_1866	Transcriptional regulator, AsnC family	0	17	0	701.5	0	565.5	1	733.669	0.0577844	-4.11318	0.00143639	-9.44334	0.00326428	0.077569	8.7118e-153	3.54951e-152	0.0226567	0.322289	2.93238e-05	0.000171048
RSP_1867	transcriptional regulator, AsnC family	0	16	0	848.5	0	516	1	598.497	0.0613959	-4.02571	0.0017608	-9.14956	0.00431928	0.0959814	6.89057e-125	2.37134e-124	0.0298402	0.361868	0.50547	0.572716
RSP_1868	serine-pyruvate aminotransferase	32	46	5515	3801.5	2291	1793	2170.77	2481.44	1.36673	0.450724	0.921896	-0.117324	0.172893	0.588381	0.00563665	0.00631417	0.2138	0.801213	0.109173	0.217595
RSP_1869	2-octaprenyl-6-methoxyphenyl hydroxylase	0	0	0	0	0	0	1	1	1	0	1	0	1	1	0.970421	0.972821	1	1	0.502686	0.652751
RSP_6022	hypothetical protein	5	8.5	602	695	354	360	255.533	441.624	1.15569	0.208751	0.609769	-0.713665	0.797206	0.942569	2.04234e-10	2.61932e-10	0.946206	1	7.42858e-07	5.72537e-06
RSP_1870	putative hydrolase	17	29	2835	2577.5	1431	1247.5	1254.31	1865.32	1.1517	0.203768	0.708633	-0.496889	0.643494	0.871919	2.55782e-21	3.83625e-21	0.758947	1	0.22087	0.365472
RSP_1871	transcriptional regulator, GntR family	14	17	2002	1737	1053	754	775.064	678.378	1.61796	0.694178	1.20403	0.267871	0.178231	0.592807	0.00040524	0.000464605	0.247577	0.845339	0.000433369	0.0019608
RSP_1872	Glycosyl transferase, family 2	8	30	620	1484	452	1026.5	66.5589	581.056	0.523912	-0.932605	0.120715	-3.05033	0.0983019	0.479382	3.57636e-85	9.48239e-85	0.138452	0.706175	9.03637e-05	0.000475759
RSP_1873	hypothetical protein	4	21.5	136	782	136	668	20.7561	548.053	0.36552	-1.45198	0.0399112	-4.64706	0.0539323	0.378355	1.86489e-102	5.60434e-102	0.0961738	0.630575	0.000391225	0.00178808
RSP_1874	carbamoyl-phosphate synthase small subunit	0	33.5	0	1929	0	1272.5	1	1235.34	0.0293234	-5.0918	0.00085307	-10.195	3.63348e-05	0.00210384	2.80688e-256	1.84426e-255	0.000298928	0.0136544	0.922475	0.922475
RSP_1875	hypothetical protein	9	11	984	674	597	391	391.017	315.186	1.60746	0.684779	1.30737	0.386673	0.286412	0.690986	0.000383297	0.000439697	0.406804	0.993684	0.000430978	0.00195216
RSP_1876	integral membrane protein	5	14	589	483	327	444	102.748	394.905	0.701667	-0.511141	0.274191	-1.86675	0.494204	0.828239	6.09476e-36	1.05771e-35	0.659202	1	0.386085	0.553853
RSP_1877	Cytochrome c oxidase, aa3 type, subunit I	49	78.5	5488	6243.5	3382	3145.5	3252.05	4857.99	1.22635	0.294375	0.705458	-0.503368	0.261433	0.669627	4.74228e-54	9.74909e-54	0.287786	0.884882	0.252373	0.402169
RSP_1878	lipoyltransferase	0	0	0	0	0	0	1	1	1	0	1	0	1	1	0.970421	0.972821	1	1	0.502686	0.652751
RSP_1880	peptidoglycan-binding domain-containing protein	53	77	5125	4141.5	3596	2790.5	4078.74	4601.98	1.3523	0.43542	0.934013	-0.0984857	0.0895197	0.460595	0.00149601	0.00169504	0.108464	0.649993	0.976198	0.976198
RSP_4338	tRNA-Leu	0	0	0	0	0	0	1	1	1	0	1	0	1	1	0.970421	0.972821	1	1	0.502686	0.652751
RSP_1882	ABC polyamine/opine transporter, ATPase subunit	47	58.5	12042	7242.5	4119	2506	5849.01	4445.21	1.57845	0.65851	1.38663	0.471586	0.0187219	0.236091	0	0	0.0221269	0.327208	0.232928	0.381069
RSP_1883	ABC polyamine/opine transporter, periplasmic substrate-binding protein	41	58	9834	4307	3217	2249	4091.45	4046.31	1.38882	0.473857	1.06559	0.0916486	0.105798	0.495372	0.00415474	0.00466445	0.130778	0.684875	0.65714	0.690525
RSP_1884	ABC polyamine/opine transporter, inner membrane subunit	57	74	13999	7436	4936	3257.5	7374.3	6328.22	1.51333	0.597722	1.22803	0.296351	0.01786	0.23235	0	0	0.0228424	0.322698	0.43998	0.599758
RSP_1886	ABC polyamine/opine transporter, inner membrane subunit	48	56	7696	5390	3825	2416.5	6745.02	5014.92	1.684	0.751893	1.41739	0.503242	0.00735511	0.135591	0	0	0.00997834	0.192587	0.612725	0.659932
RSP_1887	LSU ribosomal protein L33P	0	0	0	0	0	0	1	1	1	0	1	0	1	1	0.970421	0.972821	1	1	0.502686	0.652751
RSP_1888	Acetyltransferase, GNAT family	3	10.5	397	496.5	191	364	39.4428	263.4	0.561334	-0.833069	0.157806	-2.66377	0.371115	0.767818	2.09942e-35	3.62327e-35	0.603643	1	2.21889e-06	1.56714e-05
RSP_1889	FtsH-interacting integral membrane protein	15	17	3690	1945	1135	735	766.792	562.764	1.73353	0.793713	1.43589	0.521949	0.11576	0.511709	5.61748e-11	7.2642e-11	0.165793	0.737637	0.102465	0.20687
RSP_6024	putative conserved small protein	12	14.5	951	1075	794	600	1375.55	1271.82	1.62593	0.701267	1.13978	0.188759	0.208419	0.615526	0.000762862	0.000870921	0.257425	0.855517	0.0151039	0.0441782
RSP_1890	transcriptional regulator, LysR family	41	50	11779	5820.5	3617	2176.5	5295.12	3882.28	1.61103	0.687982	1.43734	0.523405	0.0222912	0.255262	0	0	0.0296701	0.363017	0.140182	0.260447
RSP_1891	Zinc-binding dehydrogenase	16	34.5	1513	2056.5	1104	1353.5	614.289	1626.38	0.911151	-0.134239	0.398035	-1.32903	0.758253	0.929114	2.78994e-90	7.6994e-90	0.912972	1	0.250203	0.399182
RSP_1892	putative Cro/CI transcriptional regulator	7	23	1562	1279.5	525	842.5	337.295	1776.88	0.597943	-0.741921	0.200043	-2.32162	0.22836	0.639502	3.07488e-199	1.58999e-198	0.311774	0.913544	0.0149145	0.0437506
RSP_1893	Inositol monophosphatase family protein	28	36.5	3194	3089.5	2192	1542	2557.32	2363.03	1.50714	0.591816	1.14048	0.18964	0.10005	0.481624	4.01954e-06	4.78146e-06	0.117961	0.669805	0.746541	0.757187
RSP_1894	Cell Wall Hydrolase	14	30	1718	1933.5	997	1147	913.709	2255.73	0.916845	-0.12525	0.426866	-1.22814	0.78844	0.936785	7.5007e-111	2.38119e-110	0.913282	1	0.280004	0.434918
RSP_1895	Small-conductance mechanosensitive ion channel	37	69.5	1945	3742.5	1839	2598.5	960.522	2553.46	1.04594	0.064798	0.396415	-1.33492	0.825268	0.953267	1.55304e-141	5.92846e-141	0.878249	1	0.953667	0.953667
RSP_1896	guanine deaminase	19	51.5	1603	2983.5	1168	1928.5	576.005	2583.47	0.724829	-0.464287	0.23496	-2.08951	0.228467	0.63763	3.73325e-257	2.45691e-256	0.298546	0.894549	0.023326	0.0628748
RSP_1897	Mg/Co/Ni transporter, MgtE	0	0	0	0	0	0	1	1	1	0	1	0	1	1	0.970421	0.972821	1	1	0.502686	0.652751
RSP_1898	5-formyltetrahydrofolate cyclo-ligase	3	13	229	595	223	460	40.3336	362.641	0.453385	-1.14119	0.117209	-3.09284	0.204989	0.621925	2.00862e-54	4.14399e-54	0.315825	0.912408	0.577408	0.631798
RSP_1899	putative ATPase	18	51.5	934	2914	934	1986	428.045	2606.95	0.68668	-0.54229	0.173032	-2.53089	0.167246	0.578258	0	0	0.22405	0.815829	0.965152	0.965152
RSP_1900	Flp pilus assembly protein, protease CpaA	6	22.5	368	772.5	333	733.5	132.087	1116.79	0.523912	-0.932605	0.124641	-3.00415	0.152249	0.55784	6.07514e-160	2.57352e-159	0.239165	0.834643	0.137845	0.257641
RSP_1901	Flp pilus assembly protein TadD	10	39	806	2582	535	1508	210.44	2325.5	0.503761	-0.989188	0.0953638	-3.39041	0.0485295	0.364726	0	0	0.0685132	0.550113	0.365809	0.5323
RSP_1902	tetratricopeptide repeat protein	16	20.5	2265	1746.5	1355	878	1278.22	1062.34	1.5334	0.616734	1.26798	0.342531	0.196574	0.610821	9.90065e-09	1.23423e-08	0.236618	0.834966	0.664636	0.695697
RSP_1903	Putative Flp pilus assembly protein TadC	33	54	4018	3923.5	2220	2230.5	2492.54	4101.11	1.20063	0.263792	0.64049	-0.642751	0.407192	0.78998	5.06194e-70	1.19309e-69	0.474346	1	0.465091	0.623093
RSP_1904	Putative Flp pilus assembly protein TadB	36	56	4933	5793	2515	2226	3120.21	4295.92	1.263	0.336856	0.765418	-0.38568	0.273203	0.684839	4.14665e-30	6.80313e-30	0.324418	0.922324	0.342147	0.508455
RSP_1905	Putative Flp pilus assembly protein ATPase CpaF	51	71.5	9155	6600	3525	3105	4117.9	5086.65	1.40137	0.48684	0.853131	-0.229161	0.0642581	0.410194	3.28554e-14	4.48169e-14	0.0733441	0.557334	0.18124	0.316702
RSP_1907	Putative Flp pilus assembly protein ATPase CpaE	52	80.5	7083	7144	3724	3248.5	5080.54	6948.13	1.2691	0.343809	0.770573	-0.375996	0.179255	0.595249	1.58682e-45	3.02159e-45	0.198948	0.794826	0.614171	0.661138
RSP_1908	outer membrane protein, OmpA/MotB family	26	31.5	3029	2116	1642	1126.5	2218.34	1854.71	1.62163	0.697446	1.26044	0.333929	0.0653932	0.412951	1.66311e-13	2.23772e-13	0.0787868	0.567237	0.0467148	0.111335
RSP_1909	Outer membrane general secretion pathway protein, Secretin	41	63.5	7888	6695	3247	2676.5	3209.01	4112.16	1.26853	0.343153	0.82238	-0.282123	0.233923	0.645409	9.05929e-17	1.2819e-16	0.260838	0.856472	0.19224	0.329392
RSP_1910	Putative Flp pilus assembly protein CpaB	23	41	3263	4327	1633	1640.5	1522.21	2728.58	1.10213	0.140296	0.587908	-0.766338	0.708789	0.906324	2.38822e-63	5.34612e-63	0.809357	1	0.119044	0.231021
RSP_6219	hypothetical protein	13	16.5	1847	1191.5	815	650	1725.45	1760.3	1.54792	0.630331	1.03297	0.0467958	0.234986	0.645739	0.338275	0.355001	0.28568	0.883694	0.348307	0.514966
RSP_6025	hypothetical protein	12	16.5	2760	1794	914	679	1583.44	1632.16	1.42885	0.514854	1.02237	0.031921	0.344305	0.73644	0.530452	0.548305	0.411284	1	0.545449	0.605325
RSP_1911	putative soluble lytic murein transglycosylase	10	36	1156	1532.5	711	1208.5	266.333	1637.07	0.545741	-0.873711	0.171447	-2.54417	0.0853607	0.458117	1.72099e-201	9.03742e-201	0.117709	0.671156	0.0048141	0.0166238
RSP_1912	putative acetyltransferase	9	12	841	677.5	501	394	516.856	555.944	1.4735	0.559248	0.979738	-0.0295319	0.376348	0.770502	0.737608	0.751889	0.513209	1	0.761518	0.764725
RSP_1913	3-oxoadipate CoA-transferase, beta subunit	23	35	7553	4359	2046	1415	2493.72	2627.85	1.29107	0.368565	1.00005	6.51849e-05	0.339847	0.736097	0.99871	0.99871	0.414744	1	0.991059	0.991059
RSP_1914	3-ketoacid CoA transferase alpha subunit	28	34.5	5499	2953	2368	1574.5	3167.91	2597.55	1.59451	0.673116	1.28523	0.362023	0.0641378	0.410063	0	0	0.0767878	0.565725	0.109404	0.217841
RSP_4301	tRNA-Leu	0	0.5	0	8	0	8	1	3.64214	1.96467	0.974286	0.289344	-1.78914	0.613927	0.882775	0.241908	0.255722	1	1	0.654346	0.689914
RSP_1915	transcriptional regulator, LysR family	16	37.5	1055	2283	871	1403	502.981	1900.31	0.838258	-0.254533	0.278932	-1.84201	0.554067	0.855983	2.95789e-163	1.28524e-162	0.689021	1	0.00521374	0.0178067
RSP_6026	putative acetyltransferase	5	12	599	483.5	344	316	109.9	238.713	0.818612	-0.288749	0.485169	-1.04344	0.706434	0.906413	1.43733e-10	1.84806e-10	0.904362	1	1.7097e-10	2.20036e-09
RSP_1916	putative 2-hydroxychromene-2-carboxylate isomerase	7	26	551	1125	453	829	176.441	1199.31	0.528949	-0.918799	0.155039	-2.6893	0.128222	0.529237	4.57633e-156	1.89504e-155	0.181206	0.760142	0.0175008	0.0498231
RSP_1917	hypothetical protein	6	15.5	430	574	387	502.5	149.437	502.662	0.760517	-0.394948	0.313296	-1.6744	0.567885	0.859564	1.34754e-39	2.4183e-39	0.787698	1	0.162301	0.289854
RSP_1918	putative alpha/beta hydrolase	8	20.5	445	808.5	410	686	112.024	487.562	0.7667	-0.383266	0.242133	-2.04613	0.522699	0.837419	6.45141e-49	1.26409e-48	0.705735	1	0.0158789	0.0461124
RSP_1919	putative ATPase	8	21.5	722	1433	630	901	308.737	1188.09	0.731039	-0.451979	0.27385	-1.86854	0.447477	0.815777	1.25038e-104	3.79704e-104	0.614602	1	0.146797	0.269405
RSP_1920	Pyridoxal kinase	21	60	1242	4660.5	1059	2271.5	853.397	5244.89	0.687634	-0.540287	0.171469	-2.54398	0.137288	0.538029	0	0	0.171171	0.749396	0.607842	0.655545
RSP_1921	MOSC domain protein	8	31	418	1688.5	418	1156	163.876	1756.32	0.507011	-0.979911	0.0983291	-3.34624	0.0807995	0.451313	1.6584e-271	1.1434e-270	0.114861	0.668828	0.30174	0.461258
RSP_7507	hypothetical protein	1	8.5	51	327	51	268.5	5.60543	249.826	0.231137	-2.11318	0.0236452	-5.40231	0.13034	0.52739	5.39429e-50	1.06884e-49	0.278904	0.875916	0.000130301	0.000669506
RSP_1922	transcriptional regulator, GntR family	19	52.5	1011	2551	1011	1867	453.615	2326.99	0.711023	-0.492032	0.20543	-2.28328	0.200456	0.619138	1.0166e-255	6.61522e-255	0.264039	0.861479	0.94878	0.94878
RSP_1923	biotin synthase	9	28.5	605	1085	487	895.5	148.368	880.915	0.620422	-0.688679	0.177491	-2.49418	0.207509	0.618616	2.8595e-107	8.84918e-107	0.300008	0.897624	0.00100006	0.00416247
RSP_1924	BioY family protein	4	12.5	980	615	380	438	91.0236	327.266	0.628694	-0.66957	0.293106	-1.7705	0.414949	0.785024	3.10221e-28	4.98666e-28	0.635301	1	0.000338206	0.00157596
RSP_1925	transcriptional regulator, GntR family	28	38	4383	4293.5	2166	1698	3027.66	3223.31	1.44765	0.533713	0.989868	-0.0146916	0.135157	0.533234	0.687378	0.70263	0.172611	0.750903	0.693124	0.716635
RSP_1926	tRNA-Dihydrouridine synthase	13	36	1048	2158.5	813	1217.5	374.376	1552.55	0.709464	-0.4952	0.254117	-1.97643	0.286366	0.691686	1.20649e-145	4.7166e-145	0.360169	0.959595	0.117533	0.229187
RSP_1927	putative permease	17	39	1610	2745.5	1166	1633.5	808.26	2628.93	0.856394	-0.223654	0.324	-1.62594	0.59333	0.873006	1.18517e-191	5.8737e-191	0.694549	1	0.268501	0.422064
RSP_1928	replicative DNA helicase	0	0	0	0	0	0	1	1	1	0	1	0	1	1	0.970421	0.972821	1	1	0.502686	0.652751
RSP_1929	orotate phosphoribosyltransferase	0	36	0	3152.5	0	1416.5	1	2459.57	0.0272871	-5.19564	0.000428462	-11.1885	1.86078e-05	0.00121424	0	0	0.000134295	0.00726429	0.997511	0.997511
RSP_1930	dihydroorotase	0	51	0	3107	0	1962.5	1	3209.08	0.0192615	-5.69814	0.000328391	-11.5723	3.47728e-07	4.46721e-05	0	0	2.53491e-06	0.000297743	0.0218047	0.0598081
RSP_1931	putative ATPase, AAA family	34	50.5	5645	4713.5	2424	1986.5	3011.2	3709.59	1.32275	0.403537	0.85543	-0.225279	0.205794	0.620249	1.8508e-10	2.37592e-10	0.233074	0.831744	0.35538	0.52124
RSP_1932	protein containing von Willebrand factor type A (vWA) domain	17	48	1188	2107.5	892	1618.5	423.201	2188.72	0.69582	-0.523214	0.203764	-2.29503	0.196282	0.610375	5.73314e-242	3.53224e-241	0.245627	0.843587	0.0545087	0.125484
RSP_6241	hypothetical protein	5	11.5	233	496.5	233	410	81.6669	329.507	0.854204	-0.227348	0.261188	-1.93684	0.768381	0.930706	1.35076e-31	2.25349e-31	0.956524	1	0.00256369	0.00953505
RSP_1933	Outer membrane protein, OmpA/MotB family	13	40	1059	1812.5	874	1314	180.201	834.22	0.638517	-0.647203	0.22764	-2.13517	0.156437	0.558743	1.89047e-86	5.07548e-86	0.203414	0.799461	0.381956	0.548511
RSP_1934	putative sulfurylase large subunit%3B predicted sulfurylase small subunit, molybdopterin cytosine dinucleotide biosynthesis	27	42	3981	2883.5	2054	1613.5	1903.84	2326.4	1.263	0.336856	0.862417	-0.213542	0.342687	0.737585	1.63365e-06	1.95421e-06	0.41135	0.997675	0.855239	0.855239
RSP_1936	molybdopterin biosynthesis protein	17	40.5	1367	2098	1090	1475.5	616.318	2012.91	0.824676	-0.278101	0.322665	-1.63189	0.504036	0.8295	6.17787e-148	2.44581e-147	0.628571	1	0.0118664	0.0365829
RSP_1937	bacterial translation initiation factor 3 (bIF-3)	0	0	0	0	0	0	1	1	1	0	1	0	1	1	0.970421	0.972821	1	1	0.502686	0.652751
RSP_1938	hypothetical protein	5	9.5	145	402.5	145	302	38.1171	153.914	1.03404	0.0482863	0.260983	-1.93797	0.951692	0.997553	1.28725e-15	1.79146e-15	0.899999	1	2.9976e-15	7.32065e-14
RSP_1939	NADPH-ferredoxin reductase	0	0	0	0	0	0	1	1	1	0	1	0	1	1	0.970421	0.972821	1	1	0.502686	0.652751
RSP_1940	hypothetical protein	0	14.5	0	524.5	0	445	1	530.478	0.0677472	-3.8837	0.00198657	-8.9755	0.00659212	0.126048	7.59589e-111	2.40953e-110	0.05189	0.477226	0.000341134	0.00158415
RSP_1941	phosphoadenylylsulfate reductase (thioredoxin)	0	24	0	1012	0	750.5	1	871.29	0.0409306	-4.61068	0.00120951	-9.69136	0.000473523	0.0162221	3.49923e-181	1.65917e-180	0.00335864	0.0920491	0.091964	0.190995
RSP_1942	Sulfite/nitrite reductase hemoprotein subunit	1	55.5	22	3141.5	22	2132	1	2365.06	0.0353994	-4.82013	0.000445584	-11.132	3.73638e-07	4.65463e-05	0	0	8.85351e-07	0.000117409	0.0601905	0.135412
RSP_1943	Protein of unknown function (DUF2849)	0	12	0	364.5	0	344.5	1	458.528	0.0818612	-3.61068	0.0022983	-8.76522	0.0134553	0.203363	5.47287e-96	1.56909e-95	0.0905562	0.6184	1.42686e-11	2.11113e-10
RSP_1944	uroporphyrinogen-III C-methyltransferase	0	27	0	1009.5	0	853	1	1006.74	0.0363827	-4.7806	0.00104678	-9.89983	0.000209436	0.00887619	3.99007e-209	2.14533e-208	0.00149417	0.0483664	0.0119695	0.0368168
RSP_1945	Transcriptional Regulator, AsnC family	1	37	178	3161	116	1610.5	8.37339	4289.63	0.0530991	-4.23517	0.00205709	-8.92518	5.01008e-05	0.00274619	0	0	0.000102925	0.00595948	0.751257	0.758366
RSP_1946	Cytochrome P450 hydroxylase	50	63	8750	7045	3899	2825.5	5503.98	5068.32	1.55926	0.640862	1.14442	0.194613	0.0180163	0.230732	4.04121e-12	5.32437e-12	0.0234665	0.327019	0.273696	0.427908
RSP_1947	triosephosphate isomerase	0	1	0	17	0	17	1	1	0.982334	-0.0257143	1	0	0.475575	0.829833	0.970421	0.972821	0.793968	1	0.502686	0.652751
RSP_1948	Iron-sulfur cluster assembly accessory protein	1	11.5	55	376	55	329	5.15422	352.595	0.170841	-2.54928	0.0154049	-6.02047	0.0543304	0.377284	1.6956e-71	4.03875e-71	0.119804	0.671914	0.0480079	0.113616
RSP_1949	FeS assembly SUF system protein	1	7.5	38	233	38	219.5	3.48767	162.727	0.261956	-1.9326	0.0225864	-5.4684	0.175558	0.58964	2.87029e-33	4.87685e-33	0.370135	0.967954	0	0
RSP_1950	hypothetical protein	52	69	9775	6936.5	3957	2996.5	8533.53	8597.75	1.48062	0.566201	1.04596	0.0648288	0.0314398	0.299187	0.00326252	0.00367498	0.0398525	0.421166	0.517303	0.581249
RSP_1951	Protein of unknown function (DUF982)	8	25.5	1183	1645.5	416	937.5	316.317	2268.73	0.616367	-0.69814	0.14693	-2.7668	0.227844	0.639798	0	0	0.33263	0.936604	0.0850849	0.179934
RSP_1952	cold-shock DNA-binding protein family	6	19.5	974	1471.5	457	716.5	443.842	2259.92	0.604513	-0.726154	0.20697	-2.27251	0.275878	0.683626	3.71624e-247	2.36139e-246	0.413583	1	0.339827	0.506492
RSP_1953	Transcriptional regulator, CRP/FNR family	9	18	1091	1062	624	673	252.94	551.64	0.982334	-0.0257143	0.483207	-1.04929	0.965173	1	1.23603e-22	1.88733e-22	0.872985	1	0.472666	0.629084
RSP_1954	hypothetical protein	4	12	389	557.5	300	411.5	150.469	619.179	0.654889	-0.610677	0.256095	-1.96525	0.460107	0.824183	7.73901e-59	1.66352e-58	0.635301	1	8.38258e-08	7.50177e-07
RSP_1955	hypothetical protein	23	48	3052	3184.5	1761	1830.5	1593.17	3476.69	0.941404	-0.0871148	0.482912	-1.05017	0.81174	0.94776	1.35421e-133	4.90177e-133	0.910294	1	0.530511	0.593622
RSP_1956	hypothetical protein	6	12.5	668	627	346	428	93.9767	249.201	0.943041	-0.084608	0.397413	-1.33129	0.905986	0.984538	2.87141e-15	3.97836e-15	0.830843	1	2.77556e-15	6.81946e-14
RSP_7508	hypothetical protein	2	13.5	314	760.5	161	496.5	45.7449	949.208	0.291062	-1.7806	0.0507871	-4.29939	0.0828487	0.452914	2.12304e-170	9.56313e-170	0.162147	0.743126	0.547845	0.607152
RSP_1958	Pseudo gene	4	5	444	248.5	280	190.5	115.495	98.4801	1.57173	0.652358	1.23591	0.305571	0.496605	0.827876	0.121833	0.130768	0.743432	1	0.139047	0.259291
RSP_1959	Pseudo gene	4	7.5	170	192	170	192	67.7671	142.61	1.04782	0.0673951	0.500773	-0.997772	0.939849	0.992988	1.73987e-06	2.07943e-06	0.893273	1	2.12236e-06	1.5042e-05
RSP_1960	Pseudo gene	9	19	788	1412.5	587	676.5	339.999	837.19	0.930632	-0.103717	0.427981	-1.22438	0.85895	0.965321	4.18764e-42	7.67828e-42	0.982327	1	0.00014216	0.000724015
RSP_1961	hypothetical protein	2	5.5	338	462	144	203	83.6084	322.095	0.714425	-0.485146	0.27355	-1.87012	0.682407	0.895428	1.0902e-29	1.77782e-29	0.911612	1	0.000510596	0.00226969
RSP_1962	transcriptional regulator, effector-binding domain/component	31	56.5	5457	6885	2581	2466	6230.18	10859	1.07796	0.108303	0.60462	-0.7259	0.736861	0.915453	9.97998e-225	5.67445e-224	0.793468	1	0.94489	0.94489
RSP_1963	hypothetical protein	29	55	4402	8149	2627	2660.5	5813.47	11175.9	1.03592	0.050907	0.548179	-0.867281	0.877769	0.969508	0	0	0.969391	1	0.329558	0.494276
RSP_7509	hypothetical protein	17	39.5	2445	3155	1362	1504	1920.5	4925.26	0.845553	-0.242032	0.41092	-1.28307	0.562513	0.857432	8.51356e-256	5.55781e-255	0.694549	1	0.113376	0.223119
RSP_1965	Putative Membrane Fusion Protein Family member	61	122	5940	8437	4019	4682	6870.68	16032.3	0.982334	-0.0257143	0.451622	-1.14681	0.909466	0.984935	0	0	0.971661	1	0.439664	0.599932
RSP_1967	restriction endonuclease	8	11.5	523	512	384	333	341.865	422.992	1.36673	0.450724	0.851716	-0.231555	0.495624	0.827919	0.0271534	0.0298482	0.596458	1	0.0297828	0.0772485
RSP_1966	putative ISSod13, transposase	35	57	2001	3126.5	1724	2044.5	2349.23	4550.11	1.20638	0.270679	0.544096	-0.878067	0.381489	0.768775	9.23916e-131	3.29135e-130	0.444355	1	0.373404	0.539288
RSP_1968	putative integrase/recombinase	6	27.5	510	1293.5	482	943	108.331	972.696	0.428655	-1.22211	0.117368	-3.09089	0.0527629	0.377231	9.90077e-143	3.80092e-142	0.0881442	0.607988	0.0624923	0.13943
RSP_4315	tRNA-Met	0	4.5	0	129	0	129	1	265.079	0.218296	-2.19564	0.00397554	-7.97463	0.130167	0.534049	5.22631e-56	1.10179e-55	0.859934	1	0.0113679	0.0352606
RSP_1969	phosphoribosylformylglycinamidine cyclo-ligase	0	27.5	0	1544.5	0	1012	1	886.94	0.0357212	-4.80707	0.00118817	-9.71705	0.000182904	0.00791494	2.06605e-184	9.98302e-184	0.00149417	0.0483664	0.237924	0.386745
RSP_1970	formyltetrahydrofolate-dependent phosphoribosylglycinamide formyltransferase	0	16	0	1069.5	0	578.5	1	522.646	0.0613959	-4.02571	0.00201634	-8.95404	0.00431928	0.0959814	3.14576e-109	9.85541e-109	0.0298402	0.361868	7.81726e-05	0.000418089
RSP_1971	Ribonuclease D	0	0.5	0	5.5	0	5.5	1	1	1.96467	0.974286	1	0	0.613927	0.882775	0.970421	0.972821	1	1	0.502686	0.652751
RSP_1972	hypothetical protein	8	15.5	1749	1158.5	781	636	459.705	726.052	1.01402	0.0200894	0.667242	-0.583718	0.974481	0.997036	8.2159e-12	1.07756e-11	0.909385	1	0.0699759	0.153176
RSP_1973	Cysteine desulfuration protein SufE	1	1.5	161	59	116	46	9.03252	6.42399	1.30978	0.389323	1.48175	0.567304	0.833927	0.958422	0.443195	0.460814	0.793974	1	0.536494	0.598499
RSP_1974	hypothetical protein	11	19.5	4488	2036.5	1039	833	1098.02	1571.94	1.10827	0.148315	0.736111	-0.442005	0.78503	0.935437	5.25724e-15	7.24434e-15	0.883084	1	0.0466339	0.111208
RSP_1975	aminopeptidase P	32	67.5	4102	4322	2366	2545.5	1407.19	3219.91	0.931398	-0.10253	0.460554	-1.11856	0.740441	0.917959	1.34157e-136	4.95329e-136	0.849349	1	0.125989	0.241152
RSP_1976	cobaltochelatase CobT subunit	0	1.5	0	26	0	26	1	1.11027	0.654889	-0.610677	0.949169	-0.0752635	0.382238	0.769906	0.969812	0.972691	0.793968	1	0.502686	0.652751
RSP_6027	hypothetical protein	7	14	809	987.5	411	641.5	291.059	909.547	0.982334	-0.0257143	0.337231	-1.56819	0.969284	0.997928	2.00194e-64	4.51887e-64	0.847528	1	0.749767	0.758372
RSP_6028	hypothetical protein	4	8	222	446.5	222	299	89.8368	251.098	0.982334	-0.0257143	0.377036	-1.40723	0.976779	0.996412	1.55073e-16	2.18135e-16	0.782407	1	3.33067e-15	7.98966e-14
RSP_1977	cobaltochelatase CobS subunit	0	1.5	0	18	0	18	1	2.24395	0.654889	-0.610677	0.469633	-1.09039	0.382238	0.769906	0.519787	0.537967	0.793968	1	0.963778	0.963778
RSP_1978	molecular chaperone, DnaJ family	37	50	11341	6683.5	3179	2246	6184.06	5938.27	1.45385	0.539883	1.09745	0.134157	0.0825502	0.451883	3.0382e-07	3.68437e-07	0.104663	0.645081	0.758262	0.7624
RSP_1979	stress induced morphogen, BolA	2	11	179	1016.5	179	542	46.4153	781.929	0.357212	-1.48515	0.0625555	-3.99872	0.161775	0.566489	6.9814e-136	2.56597e-135	0.268809	0.870821	7.6131e-05	0.000408247
RSP_1980	malate synthase	69	109	7202	9725.5	4425	4440	4719.15	7487.21	1.24369	0.314626	0.664225	-0.590255	0.155325	0.557192	6.57272e-109	2.05442e-108	0.17971	0.757731	0.633135	0.674568
RSP_1981	Pseudo gene	13	27	520	1064	520	836.5	165.337	557.021	0.945951	-0.080162	0.312802	-1.67668	0.869234	0.971566	9.12476e-44	1.70863e-43	0.997936	1	0.00673734	0.0221878
RSP_1982	Aminopeptidase N	94	135	15553	12678	7145	5468.5	8775.95	9656.12	1.36799	0.452059	0.957774	-0.0622429	0.0191116	0.237364	0.00342792	0.00385807	0.0230021	0.321638	0.471833	0.628593
RSP_1983	Phospholipid/glycerol acyltransferase	21	34	2423	3478.5	1622	1478.5	1286.75	1902.35	1.21347	0.27914	0.712816	-0.488398	0.484984	0.822173	4.32538e-21	6.46813e-21	0.578431	1	0.248356	0.397017
RSP_1984	histidinol-phosphate aminotransferase	27	43.5	2028	2223	1667	1578.5	1359.85	2090.27	1.21945	0.28623	0.685586	-0.54459	0.417223	0.784271	1.15258e-27	1.84177e-27	0.465178	1	0.484838	0.639822
RSP_1985	hypothetical protein	8	14	461	555	461	433	276.685	459.592	1.12267	0.166931	0.634433	-0.656461	0.793915	0.94003	1.62256e-09	2.05045e-09	0.971489	1	6.86597e-07	5.35281e-06
RSP_1986	aspartyl/glutamyl-tRNA(Asn/Gln) amidotransferase subunit B	0	0	0	0	0	0	1	1	1	0	1	0	1	1	0.970421	0.972821	1	1	0.502686	0.652751
RSP_1987	putative soluble lytic transglycosylase fused to an ABC-type amino acid-binding protein	19	29.5	2252	2707.5	1302	1249	1385.13	2062.66	1.26538	0.33957	0.707675	-0.49884	0.422502	0.789861	1.46716e-23	2.26068e-23	0.480764	1	0.852123	0.852123
RSP_1988	protein of unknown function (DUF1992)	8	13	1930	1047.5	844	542	655.76	693.637	1.20903	0.273846	0.996286	-0.00536792	0.672245	0.888046	0.945536	0.950223	0.847528	1	0.96375	0.96375
RSP_1989	valyl-tRNA synthetase	0	1	0	19.5	0	19.5	1	1	0.982334	-0.0257143	1	0	0.475575	0.829833	0.970421	0.972821	0.793968	1	0.502686	0.652751
RSP_1990	transcriptional regulator, AsnC family	14	25	1346	1798	890	959.5	961.805	1856.99	1.10021	0.137784	0.545818	-0.873507	0.774694	0.929587	5.08072e-54	1.04343e-53	0.906962	1	0.153502	0.277812
RSP_1991	Putative Ornithine decarboxylase	31	61	2869	4095.5	1989	2489.5	1797.82	4433.65	0.998438	-0.00225529	0.427323	-1.2266	0.994344	0.997985	1.52922e-215	8.40034e-215	0.917823	1	0.326939	0.491074
RSP_1992	hypothetical protein	11	36	890	2097	754	1189.5	250.586	1310.95	0.600315	-0.736208	0.201438	-2.31159	0.134257	0.530704	7.30715e-147	2.88163e-146	0.179189	0.758647	0.00232673	0.00873386
RSP_1993	hypothetical protein	9	27	392	1150	392	949	247.314	1805.15	0.654889	-0.610677	0.14438	-2.79206	0.267837	0.679679	7.37556e-242	4.53726e-241	0.351444	0.948021	0.881742	0.881742
RSP_1994	citrate synthase	0	0	0	0	0	0	1	1	1	0	1	0	1	1	0.970421	0.972821	1	1	0.502686	0.652751
RSP_1995	glutamyl-tRNA synthetase	0	0	0	0	0	0	1	1	1	0	1	0	1	1	0.970421	0.972821	1	1	0.502686	0.652751
RSP_1996	Putative Competence protein	13	53	835	2421	811	1766.5	166.618	1478.94	0.4819	-1.0532	0.118725	-3.0743	0.0158746	0.221222	4.79838e-215	2.62873e-214	0.0225128	0.323602	0.0809886	0.172986
RSP_1997	LexA repressor	0	0	0	0	0	0	1	1	1	0	1	0	1	1	0.970421	0.972821	1	1	0.502686	0.652751
RSP_1998	molybdopterin molybdochelatase	8	41	459	2199	416	1547	93.8595	1808.35	0.38335	-1.38327	0.0546976	-4.19238	0.00996375	0.167188	0	0	0.0152663	0.256162	0.00294319	0.0107687
RSP_2000	cyclic pyranopterin monophosphate synthase subunit MoaC	3	16.5	564	1553	220	704	45.9048	808.028	0.357212	-1.48515	0.0598691	-4.06204	0.0866026	0.459385	1.76068e-141	6.70844e-141	0.158087	0.744442	1.35707e-06	9.94858e-06
RSP_6214	indole-3-glycerol phosphate synthase	0	26	0	2347	0	1114	1	1189.89	0.0377821	-4.72615	0.000885655	-10.141	0.000274717	0.0105548	6.64552e-247	4.20952e-246	0.0019564	0.0604719	0.25353	0.403537
RSP_2001	anthranilate phosphoribosyltransferase	0	32	0	3372	0	1371	1	1456.24	0.0306979	-5.02571	0.000723667	-10.4324	5.43465e-05	0.00286434	0	0	0.000390537	0.0167239	0.039234	0.0968073
RSP_2002	anthranilate synthase, component II	0	26.5	0	1574.5	0	970	1	1464.55	0.0370692	-4.75363	0.000719561	-10.4406	0.000239849	0.00966684	0	0	0.0019564	0.0604719	0.063957	0.141994
RSP_2003	YibQ protein	20	31	2118	1826	1457	1276.5	677.942	922.737	1.26753	0.342018	0.774259	-0.369111	0.407323	0.789861	3.94077e-07	4.77035e-07	0.49619	1	0.0172284	0.0491512
RSP_2004	anthranilate synthase, component I	11	79	482	6266	476	3083.5	115.574	5418.65	0.273561	-1.87006	0.0224771	-5.4754	1.58395e-05	0.00110366	0	0	2.6086e-05	0.00202339	0.353772	0.520011
RSP_2005	putative peptidyl-prolyl cis-trans isomerase	6	74.5	254	5693.5	254	3104.5	27.2811	4142.76	0.158228	-2.65992	0.00693973	-7.17091	6.11468e-07	6.98262e-05	0	0	1.26625e-06	0.000162674	0.0776518	0.166738
RSP_2006	uncharacterized protein involved in outer membrane biogenesis	32	61.5	5388	3751	2072	2145	1115.86	2221.55	1.02227	0.0317712	0.529325	-0.917774	0.919505	0.980821	1.38819e-69	3.26056e-69	0.977164	1	0.0381899	0.0946344
RSP_2007	hypothetical protein	0	0	0	0	0	0	1	1	1	0	1	0	1	1	0.970421	0.972821	1	1	0.502686	0.652751
RSP_2008	acetylornithine aminotransferase apoenzyme	1	56	47	5050.5	47	2471.5	1.32694	3932.66	0.0350834	-4.83307	0.00035558	-11.4575	3.27587e-07	4.48903e-05	0	0	6.80816e-07	9.99583e-05	0.32317	0.486314
RSP_2009	ornithine carbamoyltransferase	0	42.5	0	4374.5	0	1862.5	1	2880.24	0.0231137	-5.43511	0.000365884	-11.4163	3.29545e-06	0.000322562	0	0	2.72937e-05	0.00207786	0.0425333	0.103375
RSP_2010	hypothetical protein	1	6.5	24	271	24	240.5	3.88483	291.686	0.302257	-1.72615	0.0140355	-6.15478	0.237396	0.650623	1.06556e-59	2.30758e-59	0.491176	1	0.293601	0.452054
RSP_2011	putative transcription elongation factor	7	14.5	328	786.5	328	513.5	155.246	504.042	0.948461	-0.0763403	0.324582	-1.62334	0.908452	0.984875	3.66699e-38	6.50305e-38	0.847528	1	0.220642	0.365393
RSP_2012	NUDIX hydrolase, MutT	7	14.5	786	967	503	522	266.401	571.768	0.948461	-0.0763403	0.491007	-1.02618	0.908452	0.984875	1.21468e-22	1.85543e-22	0.847528	1	0.59836	0.648597
RSP_2013	DEAD/DEAH box helicase	28	67.5	1815	4144	1478	2453	569.445	2299.54	0.814974	-0.295175	0.260965	-1.93807	0.361778	0.761921	9.1784e-210	4.95462e-209	0.441738	1	0.0089424	0.0285004
RSP_2014	Protein of unknown function (DUF3108)	17	27.5	2959	1943	1332	1054.5	1057.31	1411.43	1.21452	0.280389	0.789433	-0.341111	0.528045	0.841393	5.64353e-09	7.06574e-09	0.596881	1	0.85644	0.85644
RSP_2015	arginine/ornithine transport system ATPase	23	40	2319	2064.5	1500	1467	1184.36	2014.65	1.12968	0.17592	0.619521	-0.690775	0.640978	0.870231	8.47075e-40	1.52421e-39	0.739089	1	0.00951003	0.0300965
RSP_2016	LSU ribosomal protein L28P	2	2	48	76	48	73.5	11.0042	16.8503	1.96467	0.974286	0.688217	-0.539065	0.491304	0.828446	0.332209	0.348725	0.873313	1	0.526196	0.589444
RSP_6029	hypothetical protein	6	12.5	406	588	359	466	188.621	540.075	0.943041	-0.084608	0.368051	-1.44202	0.905986	0.984538	7.39487e-35	1.26921e-34	0.830843	1	0.226467	0.373059
RSP_2017	hypothetical protein	1	3	24	83.5	24	83.5	1.65632	17.2879	0.654889	-0.610677	0.100966	-3.30806	0.711885	0.906617	0.000504197	0.000577242	0.873313	1	0.000613648	0.00268074
RSP_2018	hypothetical protein	14	13.5	2392	1594	1138	677.5	1702.06	979.604	2.03743	1.02675	1.83103	0.872658	0.0567142	0.389886	0	0	0.0737479	0.558338	0.0452907	0.108644
RSP_2019	Protein of unknown function (DUF3478)	3	9.5	114	482.5	114	283	25.1631	197.111	0.620422	-0.688679	0.134532	-2.89398	0.466812	0.82647	7.45839e-29	1.20608e-28	0.73807	1	0	0
RSP_7510	hypothetical protein	2	4	128	164.5	128	124.5	60.5071	117.705	0.982334	-0.0257143	0.541729	-0.884357	0.983579	0.995935	8.28203e-05	9.6232e-05	0.680953	1	0.000112533	0.000584885
RSP_2020	DHC, diheme cytochrome c	5	13.5	655	920	472	588.5	162.452	548.069	0.727655	-0.458674	0.312364	-1.6787	0.541944	0.847445	3.71084e-43	6.88815e-43	0.775695	1	0.0117719	0.0363745
RSP_2021	Mono-heme class I cytochrome c	3	11.5	127	330.5	127	305	32.6149	308.386	0.512522	-0.964314	0.111453	-3.16549	0.293552	0.702032	2.33597e-47	4.50097e-47	0.489587	1	0.0904444	0.188418
RSP_2022	Cytochrome b/diheme cytochrome c hybrid protein	8	23	799	1189.5	585	779.5	143.014	547.87	0.683363	-0.549276	0.275089	-1.86203	0.350694	0.747772	4.86639e-49	9.56293e-49	0.457302	1	0.00111173	0.00456632
RSP_7511	hypothetical protein	2	3	98	76	98	76	34.6676	42.4502	1.30978	0.389323	0.86063	-0.216535	0.766836	0.931028	0.511646	0.529812	0.859945	1	0.565525	0.621986
RSP_2024	cold-shock DNA-binding protein family	6	6.5	630	563.5	507	299	492.403	313.377	1.81354	0.858809	1.65587	0.727587	0.285927	0.693069	1.74682e-12	2.31501e-12	0.375198	0.972535	0.000535773	0.00236604
RSP_2025	hypothetical protein	1	5.5	27	184	27	180.5	2.83906	123.972	0.357212	-1.48515	0.0241336	-5.37282	0.322508	0.729681	1.2469e-25	1.96003e-25	0.651028	1	0	0
RSP_2026	transcriptional regulator, AraC family	4	22	137	698.5	137	653	18.7163	490.653	0.357212	-1.48515	0.0401991	-4.63669	0.0478473	0.366295	7.53496e-92	2.10088e-91	0.0765085	0.568764	7.04088e-10	8.70236e-09
RSP_2027	transcriptional regulator, LysR family	11	34.5	1115	1394	627	1082.5	257.272	1390.66	0.626416	-0.674807	0.194959	-2.35875	0.172777	0.588961	5.5582e-159	2.34474e-158	0.246029	0.842856	0.00875234	0.0279827
RSP_2028	hypothetical protein	2	4.5	525	593	232	160.5	47.6639	78.7379	0.873186	-0.195639	0.637936	-0.648516	0.873123	0.973795	0.0135091	0.0150043	0.680953	1	0.0167996	0.0483361
RSP_2029	short chain dehydrogenase	7	24	391	895	366	727.5	109.658	752.517	0.573028	-0.803322	0.153566	-2.70307	0.189131	0.601328	4.07398e-99	1.20116e-98	0.261349	0.857468	0.477389	0.633084
RSP_2030	putative sensor histidine kinase	10	38	719	1649.5	605	1253	188.547	1493.42	0.517018	-0.951714	0.133049	-2.90998	0.0587374	0.399784	1.09805e-207	5.896e-207	0.0822985	0.585344	0.125717	0.241087
RSP_2032	putative hypothetical Gifsy-1 prophage protein	6	17.5	498	951	429	727.5	212.839	1056.3	0.673601	-0.570035	0.212342	-2.23554	0.400526	0.784824	1.41412e-114	4.59729e-114	0.578986	1	0.0155438	0.0453015
RSP_2033	hypothetical protein	3	7	277	242	260	180.5	93.4189	148.991	0.842001	-0.248107	0.660763	-0.597795	0.802953	0.945286	0.00156523	0.00177296	0.932339	1	0.00212192	0.008047
RSP_2034	putative CAAX amino terminal protease family	6	16.5	1289	1079	479	555	130.766	428.151	0.714425	-0.485146	0.321861	-1.63549	0.478482	0.819941	5.51492e-33	9.34677e-33	0.677978	1	0.527453	0.590689
RSP_6030	hypothetical protein	4	7	315	247.5	266	236	119.905	184.929	1.12267	0.166931	0.683289	-0.549432	0.853454	0.962301	0.00108395	0.00123194	0.893273	1	0.00127485	0.00515793
RSP_2035	hypothetical protein	8	27	266	1209.5	266	922	104.862	1225.52	0.582124	-0.780602	0.0901711	-3.47119	0.173604	0.588363	7.20688e-195	3.64298e-194	0.237225	0.835674	0.00253635	0.00945068
RSP_2036	Pseudo gene	1	3.5	61	73.5	61	73.5	12.5323	64.0997	0.561334	-0.833069	0.206038	-2.27902	0.6056	0.881282	1.48533e-08	1.8437e-08	0.873313	1	1.87082e-08	1.84085e-07
RSP_2037	hypothetical protein	2	11.5	64	368	64	356	6.52415	208.594	0.341681	-1.54928	0.0329604	-4.92312	0.141545	0.545864	6.25349e-41	1.13583e-40	0.268809	0.870821	3.20333e-12	5.21538e-11
RSP_2038	putative acetyltransferase	10	36	1574	2722.5	733	1325	539.315	3538.73	0.545741	-0.873711	0.160608	-2.63839	0.0853607	0.458117	0	0	0.117709	0.671156	0.117826	0.229537
RSP_2039	short chain dehydrogenase	10	27	634	1258	610	986	270.183	1184.46	0.727655	-0.458674	0.240385	-2.05658	0.388395	0.773217	7.28424e-117	2.39306e-116	0.491034	1	0.581716	0.634628
RSP_2040	Pseudo gene	1	3.5	157	369	116	152	19.6086	91.6194	0.561334	-0.833069	0.225543	-2.14852	0.6056	0.881282	5.60951e-11	7.25621e-11	0.873313	1	8.1976e-11	1.10043e-09
RSP_2041	hypothetical protein	8	23	703	680	625	623.5	195.521	576.202	0.683363	-0.549276	0.357595	-1.4836	0.350694	0.747772	1.58999e-38	2.82711e-38	0.457302	1	0.0292963	0.0762306
RSP_2044	ATPase	65	100	19851	22162.5	5154	4696	7794.01	10926.8	1.27703	0.352797	0.751692	-0.411786	0.123742	0.522281	3.43592e-83	8.95194e-83	0.145151	0.719803	0.707372	0.727655
RSP_2045	hypothetical protein	151	215.5	35781	43032.5	12755	9700.5	42477.4	46226.1	1.37664	0.461146	0.968373	-0.0463651	0.00246772	0.062238	1.67477e-06	2.00281e-06	0.00276577	0.0784143	0.810066	0.810066
RSP_2046	hypothetical protein	163	216	112294	92764	15169	10470.5	68079.7	62285.3	1.4826	0.568126	1.15187	0.20398	0.000131617	0.0059459	0	0	0.000163897	0.00821682	0.854051	0.854051
RSP_2047	ThiF family protein	90	211.5	13387	21992	6372	8985.5	10607.1	35328.6	0.836029	-0.258375	0.316403	-1.66016	0.153897	0.556439	0	0	0.178452	0.760225	0.555014	0.61342
RSP_2048	putative metal-dependent protease of the PAD1/JAB1 superfamily	24	57	2486	7250.5	1657	2431	2559.36	8933.42	0.827229	-0.273642	0.301915	-1.72779	0.43492	0.804299	0	0	0.507147	1	0.422874	0.585496
RSP_2049	hypothetical protein	5	15	228	845.5	228	530	76.501	533.493	0.654889	-0.610677	0.151116	-2.72628	0.40888	0.786204	2.32529e-71	5.52888e-71	0.555602	1	1.1623e-08	1.17799e-07
RSP_2050	hypothetical protein	3	18.5	103	593.5	103	481	12.7359	367.588	0.318595	-1.65021	0.0365122	-4.77548	0.0524161	0.379371	4.93452e-70	1.16373e-69	0.0981221	0.632257	0.02142	0.0590725
RSP_2052	N6 adenine-specific DNA methyltransferase, D12 class	6	18	511	631	389	533.5	96.6465	408.864	0.654889	-0.610677	0.249103	-2.00518	0.365625	0.766488	2.25826e-40	4.07976e-40	0.490934	1	0.982441	0.982441
RSP_2053	putative transporter, RarD family, DMT superfamily	17	43.5	2135	2831	1168	1618	732.484	2603.78	0.767801	-0.381195	0.29646	-1.75409	0.35414	0.752777	1.35301e-209	7.28435e-209	0.454553	1	0.846324	0.846324
RSP_2054	hypothetical protein	7	9	484	450	395	282.5	290.741	268.239	1.52808	0.611716	1.14224	0.191862	0.396597	0.781596	0.115949	0.124584	0.559684	1	0.13138	0.24842
RSP_2055	hypothetical protein	3	11	412	371	227	334	71.6075	386.323	0.535819	-0.900183	0.195335	-2.35598	0.330249	0.733868	1.84412e-45	3.50825e-45	0.489587	1	0.898503	0.898503
RSP_2056	hypothetical protein	5	8.5	182	286	182	221.5	95.687	244.107	1.15569	0.208751	0.41309	-1.27547	0.797206	0.942569	3.6998e-14	5.04337e-14	0.946206	1	4.08562e-14	8.62662e-13
RSP_2057	hypothetical protein	12	32.5	664	1180.5	624	951	168.485	715.114	0.725416	-0.46312	0.248288	-2.00991	0.339828	0.736443	1.83966e-69	4.31846e-69	0.45525	1	0.0130538	0.0393749
RSP_2058	hypothetical protein	4	19	196	520	196	462.5	29.3678	331.306	0.413614	-1.27364	0.0934145	-3.42021	0.0974202	0.479634	1.48544e-53	3.03833e-53	0.150726	0.72984	0.762503	0.765524
RSP_2059	putative phage tail tape measure protein	32	105.5	2933	3876.5	1796	3099.5	382.025	2189.86	0.595918	-0.746813	0.183843	-2.44345	0.00947142	0.161564	2.62314e-258	1.73478e-257	0.0131962	0.231836	0.276444	0.430708
RSP_2061	hypothetical protein	1	4	75	220	75	152.5	10.22	83.1225	0.491167	-1.02571	0.12957	-2.9482	0.516082	0.836268	2.98556e-13	4.00511e-13	0.859945	1	5.36238e-13	9.61906e-12
RSP_2062	hypothetical protein	3	9	190	272.5	178	246	46.156	191.106	0.654889	-0.610677	0.254521	-1.97414	0.522367	0.837539	2.06549e-19	3.01856e-19	0.73807	1	0	0
RSP_2063	hypothetical protein	7	16.5	426	748.5	337	589	176.98	740.591	0.833496	-0.262753	0.251835	-1.98945	0.685957	0.893244	5.05593e-71	1.20075e-70	0.909385	1	0.0569274	0.1298
RSP_2064	Protein of unknown function (DUF3168)	1	5.5	70	118	70	118	6.12976	57.1819	0.357212	-1.48515	0.112968	-3.14601	0.322508	0.729681	5.30862e-10	6.77192e-10	0.651028	1	1.10491e-09	1.30592e-08
RSP_2065	Bacteriophage protein of unknown function (DUF646)	2	11.5	97	431	97	348	11.6175	247.47	0.341681	-1.54928	0.0494721	-4.33724	0.141545	0.545864	5.49615e-46	1.04952e-45	0.268809	0.870821	1.70124e-05	0.000103556
RSP_2066	phage head-tail adaptor, putative, SPP1 family	3	9.5	206	487	186	329	55.8172	332.652	0.620422	-0.688679	0.176827	-2.49959	0.466812	0.82647	9.87527e-42	1.80498e-41	0.73807	1	0.109884	0.218581
RSP_6031	hypothetical protein	4	8.5	523	409	235	263	91.6268	218.345	0.92455	-0.113177	0.442233	-1.17712	0.897027	0.982072	1.6024e-11	2.0908e-11	0.782407	1	1.95307e-11	2.8177e-10
RSP_6032	putative TolA	1	10	30	413.5	30	341	2.30907	266.39	0.196467	-2.34764	0.00913463	-6.77444	0.0838955	0.453808	1.88229e-55	3.94152e-55	0.158643	0.738597	0.0115724	0.0357852
RSP_2067	putative prophage LambdaSo, major capsid protein, HK97 family	16	41.5	1420	2901	1076	1460.5	441.275	1552.46	0.757462	-0.400754	0.299544	-1.73916	0.343577	0.735648	2.015e-124	6.91688e-124	0.44491	1	0.00207422	0.00788086
RSP_2068	putative ClpP-like protease	4	15.5	242	598.5	242	494	38.4726	323.241	0.507011	-0.979911	0.125428	-2.99506	0.216979	0.625528	1.63054e-47	3.14771e-47	0.354303	0.951366	0.230837	0.378718
RSP_2069	putative phage portal protein, HK97 family	5	24.5	649	1166.5	313	799	41.7566	522.185	0.400953	-1.3185	0.08427	-3.56884	0.0538585	0.379781	1.14651e-85	3.05584e-85	0.0925907	0.616921	3.06587e-08	2.93831e-07
RSP_2070	Putative Phage-related terminase	15	39.5	931	1688	735	1317	215.247	1018.9	0.746077	-0.422604	0.222628	-2.16729	0.332337	0.732173	6.44932e-107	1.98674e-106	0.434553	1	0.000323811	0.00151586
RSP_2071	hypothetical protein	3	15.5	111	575.5	111	472.5	23.3434	517.551	0.380258	-1.39495	0.0475316	-4.39497	0.111066	0.508455	1.02984e-94	2.92981e-94	0.199827	0.792945	4.00433e-07	3.24023e-06
RSP_2072	Putative Phage-related Holin protein	8	18	1166	865.5	571	549.5	169.449	369.39	0.873186	-0.195639	0.483421	-1.04865	0.749423	0.924634	1.16826e-15	1.62698e-15	0.910829	1	1.25027e-06	9.2324e-06
RSP_6033	hypothetical protein	4	12.5	188	420.5	188	341.5	37.8241	226.341	0.628694	-0.66957	0.176107	-2.50548	0.414949	0.785024	5.3043e-29	8.59115e-29	0.635301	1	7.66387e-13	1.35084e-11
RSP_2073	hypothetical protein	3	9.5	170	356.5	170	310	29.4194	169.479	0.620422	-0.688679	0.182932	-2.45062	0.466812	0.82647	1.12461e-21	1.69676e-21	0.73807	1	0	0
RSP_2074	hypothetical protein	6	14.5	310	787	310	529	95.3499	392.908	0.812966	-0.298733	0.255741	-1.96724	0.669122	0.887342	5.01621e-38	8.8841e-38	0.907324	1	0.523886	0.587181
RSP_6034	protein of unknown function (DUF1937)	7	13	295	379	295	371	124.779	306.54	1.0579	0.0812009	0.42897	-1.22105	0.90442	0.984659	2.20443e-16	3.09874e-16	0.907324	1	7.55704e-10	9.20007e-09
RSP_7512	hypothetical protein	1	4.5	380	304	116	122	15.5686	74.5549	0.436593	-1.19564	0.220062	-2.18402	0.440539	0.810678	2.42146e-09	3.04958e-09	0.859945	1	3.57483e-09	3.91685e-08
RSP_6035	hypothetical protein	3	8.5	171	540.5	171	324.5	50.5584	273.34	0.693412	-0.528215	0.194922	-2.35903	0.583509	0.870394	1.03531e-32	1.74954e-32	0.893273	1	3.12744e-06	2.15257e-05
RSP_2075	Putative Transcriptional regulator	3	6.5	394	2637	223	314.5	63.5865	196.51	0.90677	-0.141191	0.340998	-1.55216	0.888445	0.977361	5.19746e-15	7.1644e-15	0.743432	1	7.10543e-15	1.64602e-13
RSP_7513	hypothetical protein	1	4.5	29	79	29	79	4.90214	71.7572	0.436593	-1.19564	0.0719933	-3.79599	0.440539	0.810678	1.27429e-13	1.72027e-13	0.859945	1	1.39777e-13	2.75076e-12
RSP_2077	hypothetical protein	0	9	0	371	0	294.5	1	265.132	0.109148	-3.19564	0.00397475	-7.97492	0.0323262	0.304103	5.09719e-56	1.07569e-55	0.210259	0.802576	0.0113679	0.0352606
RSP_2078	hypothetical protein	0	5.5	0	140.5	0	140.5	1	66.3902	0.178606	-2.48515	0.0158733	-5.97725	0.0942922	0.476796	8.97253e-15	1.23429e-14	0.651017	1	2.80886e-14	6.05699e-13
RSP_2079	ParB family protein	8	28.5	538	1140	426	838	62.7735	440.52	0.551486	-0.858604	0.15017	-2.73533	0.131142	0.527518	2.03595e-59	4.3973e-59	0.199023	0.793584	0.00395336	0.0139729
RSP_7514	hypothetical protein	1	2	55	53.5	55	53.5	20.4021	45.4411	0.982334	-0.0257143	0.473149	-1.07963	0.988389	0.997365	0.00405234	0.00455201	0.551158	1	0.00566668	0.0190962
RSP_6036	hypothetical protein	1	5	44	173	44	163.5	6.35223	118.021	0.392934	-1.34764	0.05672	-4.14	0.376653	0.766544	2.37835e-22	3.62066e-22	0.651028	1	0	0
RSP_2080	Putative Tyrosine recombinase	7	18.5	354	938	343	635.5	78.203	382.286	0.743388	-0.427813	0.215579	-2.21371	0.502381	0.8301	3.3638e-42	6.17051e-42	0.693168	1	0.766997	0.768513
RSP_4297	tRNA-Arg	0	0	0	0	0	0	1	1	1	0	1	0	1	1	0.970421	0.972821	1	1	0.502686	0.652751
RSP_2081	putative acetyltransferase, GNAT family	8	19.5	836	1255.5	496	793.5	281.109	1098.4	0.806018	-0.311116	0.269703	-1.89056	0.606797	0.87836	2.88983e-98	8.45264e-98	0.804746	1	0.00177344	0.00687992
RSP_2082	putative NADH-ubiquinone oxidoreductase-related protein	8	19.5	1686	2048	818	753	699.115	1571.08	0.806018	-0.311116	0.468943	-1.09251	0.606797	0.87836	3.02382e-65	6.87525e-65	0.804746	1	0.0764217	0.164619
RSP_2083	Excinuclease ABC subunit B	22	65.5	2234	3389	1425	2172	479.006	2175.7	0.659889	-0.599706	0.232013	-2.10772	0.0892399	0.459731	4.73064e-219	2.63073e-218	0.120506	0.666756	0.0122737	0.0375244
RSP_2084	hypothetical protein	7	17	309	662	309	570.5	100.996	452.849	0.808981	-0.305822	0.23503	-2.08908	0.636261	0.868417	1.24651e-46	2.39042e-46	0.797135	1	0.112871	0.222341
RSP_2085	hypothetical protein	9	7.5	607	307	471	250	516.969	247.874	2.3576	1.23732	2.19788	1.13611	0.0737122	0.431054	0	0	0.100818	0.633737	0.736342	0.749845
RSP_2086	Putative Antibiotic biosynthesis monooxygenase	8	18.5	2695	2316	669	750.5	562.765	1482.94	0.849586	-0.235168	0.399923	-1.32221	0.69974	0.902048	7.07564e-82	1.82705e-81	0.910829	1	0.500285	0.6534
RSP_2087	hypothetical protein	6	12.5	776	805	376	539	288.296	861.564	0.943041	-0.084608	0.352632	-1.50376	0.905986	0.984538	8.85268e-58	1.89087e-57	0.830843	1	0.106411	0.212928
RSP_6220	entericidin EcnA/B family protein	5	9.5	346	747	346	420.5	398.321	924.082	1.03404	0.0482863	0.454249	-1.13844	0.951692	0.997553	1.37005e-41	2.50076e-41	0.899999	1	0.00346585	0.0124341
RSP_2088	GTP-binding protein LepA	38	65.5	2890	5020.5	2264	2706	1587.95	3282.56	1.13981	0.18879	0.509795	-0.97201	0.520657	0.838066	9.71118e-112	3.09993e-111	0.565426	1	0.316254	0.478572
RSP_4344	tRNA-Gly	4	5	2047	1522	365	247	660.915	559.062	1.57173	0.652358	1.24583	0.317103	0.496605	0.827876	0.000126605	0.000146519	0.743432	1	0.000156407	0.000788651
RSP_2090	Pyruvate carboxylase	157	204.5	24245	20826.5	12674	9230.5	19178.8	18247.7	1.50833	0.592949	1.10761	0.147448	9.46584e-05	0.00442205	0	0	0.000108996	0.00597446	0.551267	0.609945
RSP_2092	ATP-dependent DNA helicase, Rep family	3	5.5	870	574	348	262.5	14.8158	20.4001	1.07164	0.0998166	0.765357	-0.385795	0.923189	0.98373	0.432013	0.449995	0.882022	1	0.480871	0.636244
RSP_2091	Putative benzoate transporter, BenE	19	46.5	1938	2311.5	1425	1720	789.438	2354.26	0.802768	-0.316946	0.353374	-1.50073	0.418748	0.785703	3.65295e-154	1.50346e-153	0.524603	1	0.818501	0.818501
RSP_6037	protein of unknown function DUF1127	4	5	1186	845	366	198.5	227.33	154.116	1.57173	0.652358	1.55447	0.636422	0.496605	0.827876	2.02504e-05	2.37888e-05	0.743432	1	2.64853e-05	0.000155611
RSP_2093	Putative Mrp (Multidrug resistance-associated proteins) family protein	0	0	0	0	0	0	1	1	1	0	1	0	1	1	0.970421	0.972821	1	1	0.502686	0.652751
RSP_2095	Putative MraZ protein	0	7.5	0	280	0	254	1	126.584	0.130978	-2.9326	0.00832517	-6.9083	0.0507178	0.373657	2.59456e-27	4.13782e-27	0.370126	0.97102	0	0
RSP_6038	methyltransferase MraW/YabC	0	9	0	443	0	325	1	98.1427	0.109148	-3.19564	0.0107378	-6.54116	0.0323262	0.304103	2.12982e-21	3.20025e-21	0.210259	0.802576	0	0
RSP_2097	Putative FtsL	0	0.5	0	12	0	12	1	1.61284	1.96467	0.974286	0.653401	-0.613961	0.613927	0.882775	0.736206	0.750837	1	1	0.502686	0.654428
RSP_2098	Cell division protein FtsI/penicillin-binding protein 2	0	0	0	0	0	0	1	1	1	0	1	0	1	1	0.970421	0.972821	1	1	0.502686	0.652751
RSP_2099	UDP-N-acetylmuramoylalanyl-D-glutamate--2,6-diaminopimelate ligase	0	0.5	0	10.5	0	10.5	1	1	1.96467	0.974286	1	0	0.613927	0.882775	0.970421	0.972821	1	1	0.502686	0.652751
RSP_2100	UDP-N-acetylmuramoyl-tripeptide--D-alanyl-D-alanine ligase	0	0	0	0	0	0	1	1	1	0	1	0	1	1	0.970421	0.972821	1	1	0.502686	0.652751
RSP_2101	Phospho-N-acetylmuramoyl-pentapeptide-transferase	0	0	0	0	0	0	1	1	1	0	1	0	1	1	0.970421	0.972821	1	1	0.502686	0.652751
RSP_2102	putative periplasmic or secreted lipoprotein	3	9.5	170	526.5	170	395	29.23	215.529	0.620422	-0.688679	0.142921	-2.80671	0.466812	0.82647	1.28918e-30	2.12885e-30	0.73807	1	2.94209e-14	6.27749e-13
RSP_2103	UDP-N-acetylmuramoylalanine--D-glutamate ligase	0	0.5	0	7.5	0	7.5	1	1	1.96467	0.974286	1	0	0.613927	0.882775	0.970421	0.972821	1	1	0.502686	0.652751
RSP_2104	hypothetical protein	14	21.5	2857	2332	1174	978	1164.39	1505.22	1.27932	0.355376	0.815211	-0.294755	0.472053	0.827552	1.56879e-07	1.91102e-07	0.544662	1	0.597699	0.648054
RSP_2105	hypothetical protein	7	13.5	267	683	267	482	132.408	470.334	1.01872	0.0267532	0.296673	-1.75305	0.968239	0.999606	2.35134e-39	4.21597e-39	0.907324	1	0.371363	0.537296
RSP_2106	cell division protein FtsW	0	0	0	0	0	0	1	1	1	0	1	0	1	1	0.970421	0.972821	1	1	0.502686	0.652751
RSP_2107	UDP-N-acetylglucosamine--N-acetylmuramyl-(pentapeptide) pyrophosphoryl-undecaprenol N-acetylglucosamine transferase	0	0	0	0	0	0	1	1	1	0	1	0	1	1	0.970421	0.972821	1	1	0.502686	0.652751
RSP_2108	UDP-N-acetylmuramate--L-alanine ligase	0	0.5	0	7	0	7	1	1	1.96467	0.974286	1	0	0.613927	0.882775	0.970421	0.972821	1	1	0.502686	0.652751
RSP_2109	Protein of unknown function (DUF2484)	0	0.5	0	15	0	15	1	2.47351	1.96467	0.974286	0.426047	-1.23092	0.613927	0.882775	0.45807	0.476036	1	1	0.963778	0.963778
RSP_2110	UDP-N-acetylmuramate dehydrogenase	0	0.5	0	8.5	0	8.5	1	1	1.96467	0.974286	1	0	0.613927	0.882775	0.970421	0.972821	1	1	0.502686	0.652751
RSP_2111	D-alanine--D-alanine ligase	0	0	0	0	0	0	1	1	1	0	1	0	1	1	0.970421	0.972821	1	1	0.502686	0.652751
RSP_2112	cell division septal protein FtsQ	0	0	0	0	0	0	1	1	1	0	1	0	1	1	0.970421	0.972821	1	1	0.502686	0.652751
RSP_2113	cell division protein FtsA	0	0	0	0	0	0	1	1	1	0	1	0	1	1	0.970421	0.972821	1	1	0.502686	0.652751
RSP_2114	cell division protein FtsZ	0	1	0	22	0	22	1	1.38558	0.982334	-0.0257143	0.760572	-0.394843	0.475575	0.829833	0.834269	0.844687	0.793968	1	0.502686	0.652751
RSP_2115	UDP-3-O-(3-hydroxymyristoyl) N-acetylglucosamine deacetylase	0	0	0	0	0	0	1	1	1	0	1	0	1	1	0.970421	0.972821	1	1	0.502686	0.652751
RSP_2117	Beta-barrel assembly machine subunit BamD	0	1	0	36.5	0	36.5	1	1.45718	0.982334	-0.0257143	0.723202	-0.467529	0.475575	0.829833	0.802083	0.814133	0.793968	1	0.502686	0.652751
RSP_2118	DNA replication and repair protein RecN	2	4.5	111	87.5	111	87.5	4.51579	8.72645	0.873186	-0.195639	0.54534	-0.874773	0.873123	0.973795	0.288198	0.303864	0.680953	1	0.438047	0.598531
RSP_2119	hypothetical protein	9	11.5	1351	1004.5	767	477	585.292	463.833	1.53757	0.620649	1.32979	0.411196	0.329979	0.73406	4.21483e-06	5.01082e-06	0.406804	0.993684	4.4778e-06	2.99555e-05
RSP_2120	putative D-lactate dehydrogenase (cytochrome), FAD/FMN-containing oxidoreductase	16	29.5	1785	1587	1230	976.5	477.834	709.759	1.06558	0.0916427	0.709477	-0.495173	0.837847	0.959173	5.58174e-09	6.99054e-09	0.919324	1	0.00467313	0.0162199
RSP_2121	Protein of unknown function (DUF1638)	9	20	727	1305	610	893.5	290.929	946.976	0.884101	-0.177717	0.323757	-1.62702	0.758759	0.92918	2.43724e-70	5.76127e-70	0.911835	1	0.494454	0.647872
RSP_7515	hypothetical protein	3	4.5	1844	708	348	225.5	226.694	220.94	1.30978	0.389323	1.08128	0.112738	0.716486	0.907417	0.408344	0.426547	0.911612	1	0.429195	0.590817
RSP_2122	Putative dimethylamine corrinoid protein	18	34	1387	2426	1183	1358.5	1017.4	2213.18	1.04012	0.0567479	0.484447	-1.04559	0.892638	0.980399	3.64095e-85	9.64734e-85	0.990651	1	0.135316	0.254086
RSP_2123	Radical SAM domain protein	11	33.5	456	1228.5	456	1102	153.81	1142.21	0.645115	-0.632372	0.141909	-2.81697	0.203514	0.62204	5.47307e-155	2.25945e-154	0.28661	0.884575	0.118421	0.230364
RSP_2124	methionine synthase I	22	37.5	2623	2692.5	1430	1386	1042.48	1722.27	1.15261	0.204899	0.637881	-0.64864	0.596551	0.87368	6.98938e-31	1.15653e-30	0.659691	1	0.87958	0.87958
RSP_2125	hypothetical protein	12	15.5	2482	1453.5	921	652.5	1148.56	1051.96	1.52103	0.605052	1.1506	0.202387	0.271861	0.684816	0.0010019	0.00114061	0.330046	0.935093	0.00217903	0.00822512
RSP_2126	phosphoribosylaminoimidazole-succinocarboxamide synthase	0	22.5	0	1353	0	793.5	1	796.818	0.0436593	-4.51757	0.00132255	-9.56246	0.000713597	0.0220571	8.11914e-166	3.56995e-165	0.00577741	0.137289	1.35791e-05	8.41735e-05
RSP_2127	Component of phosphoribosylformylglycinamidine (FGAM) synthetase	0	12	0	614	0	362.5	1	613.594	0.0818612	-3.61068	0.00171748	-9.18549	0.0134553	0.203363	5.27264e-128	1.84111e-127	0.0905562	0.6184	0.945762	0.945762
RSP_2128	phosphoribosylformylglycinamidine synthase subunit I	2	28	158	1874	149	1160.5	14.8767	1620.64	0.140333	-2.83307	0.0096737	-6.69172	0.00171537	0.045496	0	0	0.00325621	0.0910633	0.104006	0.209044
RSP_2129	Sensor Histidine kinase	19	59	1656	3586	1192	2227.5	428.391	2489.11	0.63269	-0.66043	0.181371	-2.46299	0.0799567	0.453382	1.14358e-295	8.491e-295	0.102851	0.640638	0.0424841	0.10338
RSP_2130	two component, sigma54 specific transcriptional regulator, fis family	0	5	0	126.5	0	126.5	1	18.9822	0.196467	-2.34764	0.0555169	-4.17093	0.110643	0.509924	9.34842e-05	0.000108436	0.651017	1	0.000374222	0.00172593
RSP_2131	RNAse E	8	12	1184	522.5	659	439.5	62.6082	62.4538	1.30978	0.389323	1.05644	0.0792072	0.553146	0.855202	0.758822	0.772349	0.721422	1	0.83981	0.83981
RSP_2132	putative redox protein, regulator of disulfide bond formation	0	6.5	0	226	0	211	1	200.752	0.151128	-2.72615	0.00524943	-7.57362	0.0689205	0.419751	1.07875e-42	1.98874e-42	0.491166	1	1.6076e-13	3.08873e-12
RSP_2134	putative cytochrome c-type biogenesis protein CcdA	0	0	0	0	0	0	1	1	1	0	1	0	1	1	0.970421	0.972821	1	1	0.502686	0.652751
RSP_2136	hypothetical protein	9	26	1408	1277.5	873	898.5	216.114	641.561	0.680077	-0.556229	0.35499	-1.49415	0.315779	0.721605	4.16098e-43	7.71666e-43	0.409709	0.997817	0.000476273	0.00213114
RSP_2135	hypothetical protein	4	8	270	538	257	332	154.248	398.523	0.982334	-0.0257143	0.407884	-1.29377	0.976779	0.996412	1.41323e-22	2.15627e-22	0.782407	1	0.00341334	0.0122674
RSP_2137	hypothetical protein	6	6.5	541	846.5	413	290.5	403.555	309.017	1.81354	0.858809	1.37623	0.460722	0.285927	0.693069	2.20853e-05	2.59218e-05	0.375198	0.972535	2.83663e-05	0.000165941
RSP_2138	fumarase, class II	0	0	0	0	0	0	1	1	1	0	1	0	1	1	0.970421	0.972821	1	1	0.502686	0.652751
RSP_2139	hypothetical protein	20	25	3009	2632	1668	1158.5	2427.76	2098.05	1.57173	0.652358	1.21944	0.286219	0.128436	0.528002	2.61033e-11	3.3983e-11	0.173003	0.750226	0.0284677	0.0742651
RSP_2140	Protein of unknown function (DUF1194)	7	14	744	1072.5	544	596	193.724	427.535	0.982334	-0.0257143	0.47751	-1.0664	0.969284	0.997928	2.53847e-18	3.65835e-18	0.847528	1	0.00121229	0.00492941
RSP_4341	Pseudo gene	0	0.5	0	12.5	0	12.5	1	1.81958	1.96467	0.974286	0.579164	-0.787957	0.613927	0.882775	0.656878	0.67264	1	1	0.502686	0.654428
RSP_2141	ABC polyamine transporter, periplasmic substrate-binding protein	28	39	5642	3470	2242	1549	2003.15	1933.62	1.41053	0.496238	1.09173	0.126612	0.162802	0.567185	0.00588971	0.00659582	0.205343	0.797887	0.0460064	0.110035
RSP_2142	NifS-related protein	42	63	9605	4959	3556	2660	4025.15	4571.82	1.30978	0.389323	0.927822	-0.108081	0.174109	0.586209	0.000525542	0.00060134	0.209163	0.799135	0.825785	0.825785
RSP_2143	DNA photolyase, Cryptochrome 1 apoprotein (Blue light photoreceptor)	33	55	6719	4530.5	2748	2285	2141.48	2981.38	1.1788	0.23732	0.75695	-0.40173	0.454426	0.822248	6.02177e-23	9.22262e-23	0.525244	1	0.137824	0.257721
RSP_2144	unsaturated fatty acid methylase	30	58	3763	4069	2480	2428	2048.55	3889.96	1.01621	0.0231953	0.554974	-0.849507	0.942994	0.993503	3.59498e-106	1.10326e-105	0.967084	1	0.15552	0.280337
RSP_2145	Tellurite resistance protein	13	23	1351	1930.5	888	1004	873.427	1747.23	1.11046	0.151163	0.526802	-0.924667	0.762554	0.931885	8.92991e-56	1.87477e-55	0.899854	1	0.0735403	0.159685
RSP_2146	Tellurite resistance protein	24	45.5	2277	3148.5	1549	1833.5	1139.96	2566.81	1.03631	0.0514536	0.468023	-1.09535	0.887553	0.977426	7.94898e-106	2.43392e-105	0.954135	1	0.0304142	0.0786348
RSP_2147	O-acetylserine (Thiol)-lyase, cysteine synthase	35	50.5	3598	3665.5	2305	2054.5	2605.42	3378.83	1.36165	0.445357	0.812612	-0.299361	0.158713	0.563444	1.53933e-15	2.14007e-15	0.181058	0.760294	0.830099	0.830099
RSP_2148	Small Conductance Mechanosensitive Ion Channel	47	81	5566	5357.5	3501	3337	2158.53	3570.09	1.13999	0.189025	0.637162	-0.650268	0.474444	0.828212	2.04601e-62	4.55243e-62	0.534109	1	0.399904	0.566263
RSP_2149	Ala-tRNA(Pro) hydrolase	13	19.5	890	902.5	744	761	448.476	727.312	1.30978	0.389323	0.649815	-0.6219	0.449638	0.818991	4.63297e-13	6.19666e-13	0.523479	1	0.143766	0.265284
RSP_2150	putative Glycosyl transferase, family 2	2	9	129	298	129	278.5	12.0467	124.81	0.436593	-1.19564	0.101717	-3.29737	0.275372	0.68651	1.00381e-20	1.49283e-20	0.440169	1	0	0
RSP_2151	putative DedA family, membrane protein	3	11	87	266	87	244	15.7711	169.555	0.535819	-0.900183	0.0980222	-3.35075	0.330249	0.733868	7.14404e-28	1.14429e-27	0.489587	1	0	0
RSP_2152	putative ceramide glucosyltransferase	6	18.5	521	993.5	471	615	86.3586	347.329	0.63719	-0.650205	0.262021	-1.93225	0.333297	0.73272	4.01568e-33	6.81439e-33	0.490934	1	0.0193584	0.0542731
RSP_2153	metallo-phosphoesterase	2	11	32	382	32	291	2.65012	137.433	0.357212	-1.48515	0.020321	-5.62089	0.161775	0.566489	1.54288e-28	2.48504e-28	0.268809	0.870821	0	0
RSP_2154	hypothetical protein	15	49	1382	3268	1099	1985.5	422.539	2522.72	0.601429	-0.733534	0.17651	-2.50218	0.0815207	0.449841	0	0	0.107457	0.654453	0.189046	0.32668
RSP_2155	histidinol dehydrogenase	14	34.5	1643	2143.5	1098	1314.5	387.32	1144.91	0.797257	-0.326884	0.356507	-1.488	0.473599	0.82744	4.35394e-75	1.06587e-74	0.605705	1	0.00271362	0.0100374
RSP_2156	ABC transporter, inner membrane subunit	15	32.5	811	2289	811	1254.5	509.256	1708.38	0.90677	-0.141191	0.314139	-1.67052	0.75376	0.924159	8.72825e-130	3.09033e-129	0.913166	1	0.240089	0.388396
RSP_2157	ABC transporter, inner membrane subunit	15	37.5	4667	3495	1155	1529.5	618.61	2099.42	0.785867	-0.347642	0.31052	-1.68724	0.429087	0.799264	4.07909e-161	1.74437e-160	0.549566	1	0.100041	0.202986
RSP_2158	ABC transporter, periplasmic solute-binding protein	37	52.5	9198	7397	3001	2370	3377.68	3787.9	1.38462	0.469494	0.939705	-0.0897206	0.127734	0.528285	0.00857367	0.00957512	0.14621	0.719844	0.368571	0.535552
RSP_2159	ABC transporter, ATPase subunit	33	51	3429	4223.5	2357	2169.5	2287.88	3254.54	1.27126	0.346255	0.740824	-0.432797	0.281444	0.688699	2.50567e-28	4.03095e-28	0.336223	0.937092	0.312677	0.474221
RSP_2160	Short-chain dehydrogenase/reductase	25	51	1876	3166	1482	2032.5	1619.54	4543.44	0.963073	-0.0542834	0.375646	-1.41255	0.877492	0.970244	1.79351e-271	1.23445e-270	0.973808	1	0.387346	0.555072
RSP_2161	Efflux channel	23	38	4624	3829	1701	1547	1846.12	2802.67	1.18914	0.24992	0.694162	-0.526655	0.511418	0.833971	1.73607e-34	2.97214e-34	0.602232	1	0.357425	0.523483
RSP_2163	lytic murein transglycosylase, putative	29	50	5770	5219	2505	2113	3012.76	4381.56	1.13951	0.188411	0.724616	-0.464712	0.575479	0.866592	1.52048e-42	2.79929e-42	0.659227	1	0.807329	0.807329
RSP_4345	tRNA-Glu	2	0.5	39	7.5	39	7.5	35.3092	3.89511	7.85867	2.97429	9.55298	3.25595	0.121771	0.522002	2.18285e-07	2.65266e-07	0.551154	1	2.07796e-07	1.75136e-06
RSP_2165	transcriptional regulator, AsnC family	13	18	1102	1172.5	850	688	810.785	908.667	1.41893	0.5048	0.940314	-0.0887857	0.333889	0.730894	0.202621	0.215202	0.437545	1	0.20973	0.352214
RSP_2166	delta-1-pyrroline-5-carboxylate dehydrogenase %3BL-proline dehydrogenase	84	130	7693	9106	5620	5258.5	4326.84	6293.41	1.26948	0.344235	0.72453	-0.464882	0.0873883	0.457065	2.24253e-60	4.89037e-60	0.101634	0.637886	0.302906	0.462691
RSP_2167	hypothetical protein	11	20.5	780	844.5	706	687	349.774	635.187	1.05421	0.0761654	0.580306	-0.785113	0.887648	0.977269	1.28904e-16	1.81828e-16	0.986816	1	0.224513	0.370292
RSP_2168	hypothetical protein	6	11	893	648.5	529	426	297.445	455.071	1.07164	0.0998166	0.68881	-0.537821	0.891539	0.979715	4.93513e-07	5.96512e-07	0.904362	1	5.49353e-07	4.33283e-06
RSP_2169	Inositol monophosphatase family protein	0	0	0	0	0	0	1	1	1	0	1	0	1	1	0.970421	0.972821	1	1	0.502686	0.652751
RSP_2170	Phosphate transporter, Pit family	12	39	782	1869	706	1390	186.386	1202	0.604513	-0.726154	0.16341	-2.61343	0.123304	0.52258	2.5085e-152	1.01898e-151	0.163632	0.734379	0.0301774	0.078222
RSP_2171	transcriptional regulator, LysR family	1	24.5	41	1939.5	41	991	1.51248	896.976	0.0801905	-3.64042	0.00177697	-9.13636	0.00145249	0.0400752	3.73152e-186	1.80952e-185	0.00335891	0.0908454	0.396247	0.563842
RSP_2172	5,10-methylenetetrahydrofolate reductase (NAD(P))	2	32	91	2246	91	1286	7.01428	1596.52	0.122792	-3.02571	0.00462999	-7.75477	0.000592975	0.0191946	0	0	0.0011402	0.0378012	0.216117	0.360402
RSP_2173	hypothetical protein	4	4	178	118	178	110.5	43.6153	27.0758	1.96467	0.974286	1.69758	0.763476	0.330394	0.730634	0.0286484	0.0314489	0.5489	1	0.0441324	0.106686
RSP_2174	Putative ABC transporter, inner membrane subunit	4	4	807	406.5	390	145	88.0863	32.75	1.96467	0.974286	2.83445	1.50307	0.330394	0.730634	1.01544e-07	1.24069e-07	0.5489	1	1.09777e-07	9.59125e-07
RSP_2175	ABC transporter, ATPase subunit	5	7.5	420	274	245	254	55.173	86.205	1.30978	0.389323	0.674475	-0.568164	0.639183	0.870093	0.0215042	0.0237025	0.782407	1	0.0266923	0.0703123
RSP_2176	Pseudo gene	18	49	2069	3452.5	1193	2081	561.736	2672.94	0.721715	-0.470499	0.22147	-2.17482	0.234559	0.644999	2.90354e-278	2.04357e-277	0.289378	0.879254	0.232841	0.381234
RSP_2177	DNA protecting protein DprA	7	13.5	368	484	368	416	76.8719	168.441	1.01872	0.0267532	0.480941	-1.05607	0.968239	0.999606	5.39543e-08	6.61617e-08	0.907324	1	6.02227e-08	5.49872e-07
RSP_2178	DNA topoisomerase I	1	1	48	25.5	48	25.5	1	1	1	0	1	0	0.626503	0.868653	0.970421	0.972821	0.793974	1	0.502686	0.652751
RSP_2179	ABC glycine betaine/L-proline transporter, ATPase subunit, ProV	33	51.5	3394	3846.5	2335	2073	2500.61	3463.81	1.25891	0.332179	0.760788	-0.394434	0.300632	0.710287	1.42974e-25	2.2457e-25	0.336223	0.937092	0.242657	0.390524
RSP_2180	ABC glycine betaine/L-proline transporter, inner membrane subunit	31	46.5	6685	5396	2876	2049.5	3486.38	3727.56	1.30978	0.389323	0.985649	-0.0208547	0.242977	0.652008	0.539464	0.557337	0.275068	0.871189	0.548437	0.607642
RSP_2181	ABC glycine betaine/L-proline transporter, periplasmic substrate-binding subunit	53	72	11690	6802.5	4426	3068.5	8455.01	7964.58	1.44621	0.532281	1.11872	0.161853	0.0402969	0.335345	6.45928e-13	8.61662e-13	0.0504586	0.471444	0.860742	0.860742
RSP_2182	transcriptional regulator, TetR family	21	30.5	2536	2703.5	1624	1309.5	1950.44	2294.28	1.35272	0.435866	0.895899	-0.158591	0.284783	0.693158	0.000355271	0.00040824	0.328715	0.931964	0.314234	0.476049
RSP_2183	betaine aldehyde dehydrogenase	38	55.5	5294	7599.5	2518	2351	2199.27	3014.05	1.34518	0.427797	0.768951	-0.379036	0.157429	0.561311	5.65851e-21	8.4492e-21	0.178671	0.758796	0.275061	0.429214
RSP_2184	choline dehydrogenase	22	68	1182	3910	1003	2769.5	447.49	3826.33	0.635628	-0.653745	0.123246	-3.02039	0.0623629	0.411515	0	0	0.0797355	0.572064	0.710504	0.729211
RSP_2185	nuclease (SNase-like)	4	20	270	505.5	270	499	56.0095	526.904	0.392934	-1.34764	0.112022	-3.15815	0.0770218	0.440998	1.73789e-79	4.40889e-79	0.120577	0.665357	3.15602e-09	3.49577e-08
RSP_7516	Pseudo gene	2	3	75	121	75	110.5	48.8565	107.973	1.30978	0.389323	0.476847	-1.0684	0.766836	0.931028	1.11362e-05	1.3143e-05	0.859945	1	1.46522e-05	9.00001e-05
RSP_2186	Transcriptional Regulator, MerR family	49	75	6843	5144.5	3570	3058	4216.67	5634.76	1.28358	0.360177	0.788616	-0.342605	0.172869	0.588785	1.40144e-31	2.33708e-31	0.204788	0.796485	0.713968	0.732395
RSP_2187	multidrug efflux pump, Major Facilitator Superfamily ( MFS)	18	42	2335	2855	1135	1642.5	558.494	1887.14	0.842001	-0.248107	0.311879	-1.68094	0.541011	0.846307	2.52677e-144	9.77434e-144	0.634965	1	0.176992	0.310617
RSP_2188	hypothetical protein	8	15.5	677	1417	431	606	324.26	882.359	1.01402	0.0200894	0.387276	-1.36857	0.974481	0.997036	6.33811e-52	1.27771e-51	0.909385	1	0.0402621	0.0989227
RSP_2189	propionyl-CoA carboxylase carboxyltransferase subunit	12	43	691	2468.5	646	1683.5	168.739	1576.2	0.54828	-0.867017	0.112817	-3.14794	0.0616482	0.408767	2.88093e-233	1.70252e-232	0.0843095	0.591461	0.00142008	0.00566078
RSP_6040	hypothetical protein	17	25	3400	2488	1372	961	2240.8	2307.76	1.33597	0.417892	1.02325	0.0331643	0.355102	0.750939	0.438235	0.455891	0.446342	1	0.447666	0.606159
RSP_7517	hypothetical protein	1	6	74	624	74	251	18.4711	375.912	0.327445	-1.61068	0.0517819	-4.27141	0.276525	0.682349	1.88147e-68	4.38613e-68	0.491176	1	0.0192035	0.0539881
RSP_2190	hypothetical protein	8	16	2236	2786	785	662.5	525.792	889.702	0.982334	-0.0257143	0.622789	-0.683185	0.967164	1	3.63708e-18	5.22863e-18	0.861307	1	0.478467	0.634097
RSP_6221	hypothetical protein	1	3.5	490	442	116	162	17.0228	83.9401	0.561334	-0.833069	0.213714	-2.22625	0.6056	0.881282	1.56822e-10	2.01443e-10	0.873313	1	4.37436e-10	5.43977e-09
RSP_2191	biotin carboxyl carrier protein%3Bbiotin carboxylase	22	53.5	914	2293	891	1669	327.005	1535.06	0.807901	-0.30775	0.224491	-2.15527	0.398676	0.783441	4.33914e-159	1.83238e-158	0.494307	1	0.39117	0.559366
RSP_6041	hypothetical protein	11	22.5	1477	1552	888	907.5	732.826	1532.16	0.960504	-0.0581357	0.504044	-0.988379	0.912769	0.981532	1.49144e-54	3.08171e-54	0.891956	1	0.00301814	0.0110131
RSP_2192	methylmalonyl-CoA mutase	31	34.5	2386	896	2044	847	993.157	463.013	1.76535	0.819958	2.26046	1.17661	0.0199126	0.24436	0	0	0.0244508	0.325299	0.44039	0.599711
RSP_2193	putative aminomethyltransferase, tetrahydrofolate dependent	26	44	3383	2907.5	1951	1759.5	1492.07	2292.91	1.16094	0.215294	0.685764	-0.544215	0.545884	0.84748	3.76406e-30	6.18043e-30	0.633003	1	0.0997098	0.202517
RSP_2194	glycine cleavage system H protein (predicted)	10	10.5	1004	745.5	715	471	670.049	476.109	1.87111	0.903896	1.4831	0.568618	0.149492	0.55466	3.63354e-11	4.71673e-11	0.192744	0.780661	0.0282082	0.073683
RSP_2195	glycine dehydrogenase	66	105.5	8792	7923	4627	4161	3550.81	5140.03	1.22908	0.297581	0.728004	-0.457982	0.187787	0.598444	2.39314e-48	4.65538e-48	0.205714	0.796318	0.152682	0.276697
RSP_2196	3-hydroxyacyl-CoA dehydrogenase	61	94.5	5581	5438.5	3998	3747.5	3696.68	5377.15	1.2682	0.342781	0.724488	-0.464967	0.146905	0.548525	7.30587e-52	1.47207e-51	0.162548	0.735131	0.582849	0.635521
RSP_2197	acetyl-CoA acetyltransferase	32	55	4118	2875	2240	1968	1973.66	2981.19	1.14308	0.192926	0.697675	-0.519372	0.54715	0.848484	1.03717e-35	1.79458e-35	0.625113	1	0.790008	0.790008
RSP_2198	hypothetical protein	7	12.5	402	501	402	427.5	211.115	400.623	1.10021	0.137784	0.555334	-0.848572	0.839609	0.957192	2.27874e-12	3.01501e-12	0.964711	1	3.95063e-07	3.20959e-06
RSP_2199	putative acyl-CoA dehydrogenase	78	88.5	13148	6530	6005	3567	8809.77	5956.12	1.73157	0.792082	1.55873	0.640375	0.000342174	0.0125596	0	0	0.000412386	0.0172992	0.672981	0.702437
RSP_2200	transcriptional regulator, MerR family	14	19	2153	1570.5	1080	837.5	1277.94	1345.81	1.44765	0.533713	1.00069	0.000991276	0.290791	0.69705	0.985964	0.985964	0.383062	0.982387	0.995703	0.995703
RSP_2201	transcriptional regulator, MerR family	13	15.5	1298	715.5	861	532	980.148	728.522	1.64779	0.720529	1.41782	0.503673	0.179624	0.595511	7.31193e-13	9.74443e-13	0.221943	0.81175	0.970493	0.970493
RSP_2202	hypothetical protein	10	15	1410	991	743	598	503.66	609.951	1.30978	0.389323	0.87019	-0.200597	0.507292	0.832858	0.020816	0.022969	0.651608	1	0.0228742	0.0619867
RSP_2203	uncharacterized protein, possibly involved in aromatic compounds catabolism	21	23.5	1526	2261	1334	1016.5	1847.42	1581.69	1.75566	0.812014	1.23088	0.299691	0.057513	0.392751	1.2386e-09	1.56866e-09	0.0711571	0.557194	0.342504	0.508798
RSP_2204	multidrug efflux pump, MATE family	21	45	2176	3112	1631	1661.5	857.342	1913.64	0.916845	-0.12525	0.472133	-1.08273	0.742411	0.919293	5.53406e-78	1.39003e-77	0.84267	1	0.108204	0.215981
RSP_2205	putative transmembrane protein	13	25	816	2020	758	993	433.58	1100.76	1.02163	0.0308693	0.415096	-1.26848	0.9501	0.997665	1.05626e-57	2.25491e-57	0.913202	1	0.486645	0.640747
RSP_2206	putative permease	16	27.5	2261	2095.5	1072	1046.5	621.573	1048.16	1.14308	0.192926	0.624936	-0.67822	0.670354	0.885833	7.11015e-21	1.06129e-20	0.748035	1	0.0422149	0.10291
RSP_2207	purine nucleoside phosphorylase	10	21	934	1531.5	639	755.5	266.249	705.685	0.935556	-0.0961036	0.397602	-1.3306	0.862319	0.968049	2.90369e-40	5.23879e-40	0.986816	1	0.00027713	0.00131095
RSP_2208	nucleoside ABC transporter membrane protein	12	28.5	627	1235.5	627	890.5	259.294	899.516	0.827229	-0.273642	0.303777	-1.71892	0.580909	0.869354	8.01486e-72	1.91695e-71	0.739987	1	0.767517	0.768845
RSP_2209	nucleoside ABC transporter membrane protein	31	46.5	3508	4111.5	2105	1921.5	1991.82	2762.12	1.30978	0.389323	0.759941	-0.396041	0.242977	0.652008	7.33684e-21	1.09472e-20	0.275068	0.871189	0.496796	0.649681
RSP_2210	nucleoside ABC transporter ATP-binding protein	30	55	2949	3108	2069	1990.5	1313.61	2320.41	1.07164	0.0998166	0.596588	-0.745194	0.760402	0.930085	1.06982e-51	2.15239e-51	0.849147	1	0.830606	0.830606
RSP_2211	nucleoside-binding protein	31	48	4323	3516	2580	1946.5	2683.57	3134.93	1.26885	0.34352	0.902105	-0.148632	0.300192	0.710472	8.87043e-05	0.000102951	0.359142	0.959345	0.997522	0.997522
RSP_2212	putative acetyltransferase	5	13.5	1093	1070.5	463	537	159.766	500.348	0.727655	-0.458674	0.3365	-1.57132	0.541944	0.847445	2.48884e-36	4.33409e-36	0.775695	1	0.361202	0.527491
RSP_2213	universal bacterial protein YeaZ	0	0	0	0	0	0	1	1	1	0	1	0	1	1	0.970421	0.972821	1	1	0.502686	0.652751
RSP_2214	Nitrogen-fixing NifU	0	0	0	0	0	0	1	1	1	0	1	0	1	1	0.970421	0.972821	1	1	0.502686	0.652751
RSP_2215	Pseudo gene	11	20.5	1453	1614	863	754.5	687.104	1130.83	1.05421	0.0761654	0.640319	-0.643136	0.887648	0.977269	1.50084e-20	2.22627e-20	0.986816	1	0.0256566	0.0681152
RSP_2216	branched-chain amino acid aminotransferase	29	42	7395	4619.5	2477	1592	2772.45	2580.66	1.35656	0.439949	1.13215	0.179062	0.20474	0.622089	5.60109e-06	6.6472e-06	0.253197	0.853191	0.661837	0.693663
RSP_2217	putative ring-cleavage extradiol dioxygenase	4	10.5	463	473	304	326.5	84.5761	246.356	0.748445	-0.418032	0.36179	-1.46678	0.620678	0.864366	3.78888e-17	5.38574e-17	0.899999	1	1.44329e-15	3.65694e-14
RSP_2218	hypothetical protein	12	24	708	896	703	813.5	517.955	1218.72	0.982334	-0.0257143	0.447877	-1.15883	0.959789	0.999922	9.52813e-56	1.99933e-55	0.899854	1	0.179169	0.313624
RSP_2219	putative lipid A biosynthesis lauroyl acyltransferase	7	19.5	395	1309.5	361	758	95.5973	558.716	0.705266	-0.503762	0.180312	-2.47143	0.4257	0.794396	4.04494e-68	9.39185e-68	0.598316	1	1.2027e-08	1.2159e-07
RSP_2220	putative flagellar motor switch protein (fliG)	7	23	294	787	294	731.5	63.9134	523.326	0.597943	-0.741921	0.128704	-2.95787	0.22836	0.639502	4.81825e-75	1.17883e-74	0.311774	0.913544	2.44736e-09	2.756e-08
RSP_6042	hypothetical protein	7	9.5	1390	1044	550	372.5	829.247	756.984	1.44765	0.533713	1.15443	0.207184	0.455093	0.821285	0.0042449	0.00476303	0.559684	1	0.0043301	0.0151199
RSP_2221	Adenylosuccinate lyase	0	8	0	171	0	171	1	35.0305	0.122792	-3.02571	0.0300832	-5.0549	0.0435975	0.35143	3.50929e-08	4.31896e-08	0.278896	0.878577	9.06291e-08	8.05725e-07
RSP_2222	putative hemolysin	8	7	276	261	276	240	290.501	223.928	2.24534	1.16693	1.36713	0.451154	0.108304	0.506526	0.000414113	0.000474643	0.182601	0.761331	0.000450021	0.00202485
RSP_2223	AcrB/AcrD/AcrF multidrug efflux pump	67	139	7540	9259.5	4793	5346	3407.56	7944.95	0.946998	-0.0785661	0.451985	-1.14565	0.714082	0.906887	0	0	0.769763	1	0.649851	0.687141
RSP_2224	multidrug efflux pump, membrane fusion protein (MFP) family	16	37	1164	1657	1073	1179	491.454	1249.39	0.849586	-0.235168	0.414531	-1.27045	0.58544	0.867295	2.14593e-65	4.88741e-65	0.689021	1	0.00682586	0.0224428
RSP_2225	hypothetical protein	1	13	54	587.5	54	456.5	2.68075	294.585	0.151128	-2.72615	0.00958998	-6.70426	0.0353595	0.317386	4.76057e-61	1.0449e-60	0.0685201	0.548027	0.41383	0.577311
RSP_2226	Glycosidase	16	56	1460	2394.5	1105	1767.5	283.264	1597.21	0.561334	-0.833069	0.186896	-2.41969	0.0388498	0.327277	4.08399e-187	1.98997e-186	0.0522421	0.472016	0.124731	0.239876
RSP_2227	ADP-glucose pyrophosphorylase	1	25.5	59	736.5	59	698.5	1.60141	483.639	0.0770458	-3.69814	0.00348941	-8.1628	0.00110643	0.0322592	8.61867e-101	2.56347e-100	0.00256298	0.0736813	5.44849e-09	5.76714e-08
RSP_2228	Pseudo gene	18	26.5	1685	2363.5	881	1069.5	996.563	1808.02	1.33449	0.41629	0.580861	-0.783734	0.343082	0.736123	3.61991e-44	6.81296e-44	0.396557	0.985042	0.00868084	0.0277979
RSP_2229	Chemotaxis multidomain, CheB methylesterase/CheR, Methylase	70	154.5	6752	14053.5	4550	6577.5	3026.17	9691.37	0.890141	-0.167894	0.329064	-1.60356	0.418744	0.786053	0	0	0.474619	1	0.686659	0.711766
RSP_2230	response regulator receiver domain protein	12	19	1866	2991	960	904.5	1083.38	1655.11	1.24084	0.311321	0.689801	-0.535748	0.557607	0.854388	1.20555e-21	1.81819e-21	0.691785	1	0.0627003	0.13974
RSP_7518	hypothetical protein	0	2.5	0	64	0	64	1	36.517	0.392934	-1.34764	0.0288587	-5.11485	0.259299	0.674244	1.70064e-08	2.10903e-08	0.551167	1	5.57252e-08	5.11108e-07
RSP_2231	hypothetical protein	2	8.5	82	232.5	82	228.5	21.5771	256.425	0.462275	-1.11318	0.0886755	-3.49532	0.314246	0.722115	1.9391e-42	3.56512e-42	0.559242	1	2.22732e-05	0.000132593
RSP_2232	putative uracil-DNA glycosylase	13	48	1009	1978	809	1479.5	240.901	1633.86	0.532098	-0.910237	0.15538	-2.68613	0.0401833	0.33576	1.21751e-211	6.61635e-211	0.0553083	0.491085	0.000756029	0.00322286
RSP_2234	putative DNA-binding protein	15	46.5	1967	2217.5	1118	1757	458.441	2243.7	0.633764	-0.657982	0.215323	-2.21542	0.12126	0.521445	9.88235e-239	6.01547e-238	0.169209	0.744775	0.120926	0.233891
RSP_2235	penicillin-binding protein, beta-lactamase class C	2	16.5	199	665.5	126	516.5	8.28876	281.324	0.238142	-2.07011	0.0310494	-5.00929	0.0370518	0.324776	6.91301e-55	1.43425e-54	0.0749781	0.561448	0.0530824	0.122899
RSP_2236	transcriptional regulator, MarR family	20	28	5224	2749.5	1794	1146	2562.28	2301.76	1.40333	0.488859	1.1731	0.230331	0.244801	0.654767	2.6107e-08	3.22479e-08	0.312305	0.911204	0.205927	0.346833
RSP_2237	Membrane Fusion Protein (MFP) Family protein	11	28	1182	1789.5	829	1067.5	275.2	904.383	0.771834	-0.373638	0.320677	-1.64081	0.465444	0.826897	5.27678e-68	1.2231e-67	0.575095	1	0.988243	0.988243
RSP_2238	multidrug efflux pump, Major facilitator superfamily (MFS)	26	59.5	2485	4178	1746	2400	993.809	3145.88	0.858511	-0.220092	0.332914	-1.58678	0.5159	0.837293	1.43438e-221	8.03173e-221	0.618363	1	0.431951	0.593402
RSP_4340	tRNA-Tyr	0	0	0	0	0	0	1	1	1	0	1	0	1	1	0.970421	0.972821	1	1	0.502686	0.652751
RSP_2239	tRNA/rRNA metyltransferase	25	38.5	3054	3310	1885	1634.5	2004.18	2761.6	1.27576	0.351355	0.764799	-0.386847	0.341781	0.737953	4.9058e-20	7.23468e-20	0.386439	0.978837	0.637479	0.677415
RSP_2240	putative CoA-binding protein	5	15	410	682.5	273	503	102.12	579.052	0.654889	-0.610677	0.18585	-2.42779	0.40888	0.786204	2.64511e-69	6.20201e-69	0.555602	1	1.11464e-07	9.71774e-07
RSP_2241	phosphoribosyl-ATP pyrophosphatase	0	6.5	0	676.5	0	330.5	1	229.584	0.151128	-2.72615	0.00459018	-7.76723	0.0689205	0.419751	1.15645e-48	2.25939e-48	0.491166	1	4.79278e-07	3.81727e-06
RSP_2242	imidazole glycerol phosphate synthase subunit HisF	0	35.5	0	3267	0	1535	1	2385.24	0.0276714	-5.17546	0.000441814	-11.1443	2.1269e-05	0.00130503	0	0	0.000175296	0.00868242	0.140849	0.261448
RSP_2243	1-(5-phosphoribosyl)-5-((5-phosphoribosylamino)methylideneamino) imidazole-4-carboxamide isomerase	0	20.5	0	1278	0	803.5	1	763.225	0.0479187	-4.38327	0.00138076	-9.50032	0.00123629	0.0352943	6.93719e-159	2.92343e-158	0.0099604	0.194987	2.56235e-07	2.13301e-06
RSP_2244	hypothetical protein	7	16	393	1185.5	357	630.5	218.832	883.386	0.859542	-0.218359	0.261055	-1.93757	0.738128	0.916474	9.02744e-82	2.32807e-81	0.909385	1	0.270492	0.424207
RSP_2245	imidazole glycerol phosphate synthase subunit HisH	0	22.5	0	1320	0	811	1	955.25	0.0436593	-4.51757	0.0011032	-9.82409	0.000713597	0.0220571	1.66895e-198	8.57533e-198	0.00577741	0.137289	0.330853	0.495852
RSP_2246	imidazoleglycerol-phosphate dehydratase	0	26.5	0	2754	0	1170	1	1763.68	0.0370692	-4.75363	0.000597519	-10.7087	0.000239849	0.00966684	0	0	0.0019564	0.0604719	0.0598473	0.134864
RSP_2247	translation elongation factor 2 (EF-2/EF-G)	18	50	1156	2111.5	969	1541.5	289.705	1295.76	0.707281	-0.499645	0.235615	-2.08549	0.20535	0.622103	1.03142e-129	3.64869e-129	0.255036	0.855183	0.0992013	0.201787
RSP_2249	multidrug (Tetracycline) efflux pump, Major facilitator superfamily (MFS)	15	43	1129	2040.5	986	1572	404.314	1894.67	0.685349	-0.545088	0.224883	-2.15275	0.204926	0.622195	1.26922e-195	6.43984e-195	0.258995	0.857268	0.17028	0.301185
RSP_2250	putative hydrolase or acyltransferase of alpha/beta superfamily	3	13.5	277	575	255	495	35.046	310.374	0.436593	-1.19564	0.118994	-3.07104	0.18157	0.599064	1.3802e-46	2.64306e-46	0.315825	0.912408	0.081568	0.173949
RSP_2251	3-oxoadipate enol-lactonase	7	30.5	365	1433	365	1100	108.145	1422.29	0.450907	-1.1491	0.0801292	-3.64153	0.0510222	0.37389	8.23315e-233	4.83728e-232	0.0832886	0.587306	0.0528207	0.122503
RSP_2252	Threonine dehydratase	27	40.5	3400	2921.5	1803	1797.5	1662.64	2485.52	1.30978	0.389323	0.704939	-0.504429	0.275878	0.684038	1.35751e-28	2.1882e-28	0.313437	0.911274	0.0747378	0.161766
RSP_2253	putative hydrolase or acyltransferase	17	34	2018	1914.5	1499	1289.5	1032.79	1785.09	0.982334	-0.0257143	0.609706	-0.713814	0.952146	0.995492	1.96872e-37	3.46556e-37	0.929812	1	0.133659	0.25144
RSP_2254	ABC efflux transporter, fused ATPase and inner membrane subunits	32	76.5	3530	4832	2364	3123.5	1454.59	4596.73	0.821822	-0.283102	0.333475	-1.58435	0.350396	0.747523	0	0	0.423784	1	0.912599	0.912599
RSP_2255	acyl-CoA synthase	31	76	3598	4797	1946	2877	1065.61	3873.75	0.801378	-0.319445	0.289893	-1.78641	0.297697	0.707009	0	0	0.34766	0.947136	0.840999	0.840999
RSP_2256	D-tyrosyl-tRNA deacylase	9	16	1056	1227.5	655	685.5	449.843	844.972	1.10513	0.144211	0.561035	-0.833837	0.810318	0.947715	1.00287e-23	1.54822e-23	0.977275	1	0.090675	0.188801
RSP_2257	putative Fructokinase	16	36.5	2500	3582	1203	1536	697.53	2032.13	0.861224	-0.215539	0.36173	-1.46702	0.617914	0.862562	3.2423e-129	1.14298e-128	0.760317	1	0.211207	0.354109
RSP_2258	phosphoribosylaminoimidazole-succinocarboxamide synthase	0	38	0	2414	0	1382	1	1841.23	0.0258509	-5.27364	0.000572351	-10.7708	1.09101e-05	0.000830585	0	0	7.88823e-05	0.00484008	0.943225	0.943225
RSP_2259	Transmembrane protein	4	5.5	127	212.5	127	182.5	38.7651	77.2631	1.42885	0.514854	0.528738	-0.919376	0.585085	0.868647	0.000991873	0.00112951	0.743432	1	0.00110019	0.00453269
RSP_2260	hypothetical protein	21	45.5	1914	2422	1277	1605	815.757	2251.4	0.90677	-0.141191	0.381838	-1.38897	0.710508	0.905705	2.37042e-132	8.5268e-132	0.84267	1	0.01152	0.0356503
RSP_2261	Antifreeze protein, type I	32	47	7426	5356	2644	2014	2544.74	2864.22	1.33765	0.419697	0.936287	-0.0949767	0.202652	0.620329	0.0156363	0.0173242	0.248086	0.843573	0.10245	0.206943
RSP_7519	hypothetical protein	1	1	18	45	18	45	3.18376	7.95941	1	0	0.421533	-1.24628	0.626503	0.868653	0.179078	0.190898	0.793974	1	0.386438	0.553967
RSP_2262	hypothetical protein	2	15.5	74	510.5	74	479	7.73546	426.286	0.253506	-1.97991	0.019123	-5.70855	0.0484516	0.366148	4.01408e-85	1.06291e-84	0.0970805	0.630486	2.45689e-07	2.05366e-06
RSP_2263	Protein of unknown function (DUF2927)	27	39.5	2311	3253	1488	1579	1389.93	2170.06	1.34294	0.425392	0.674985	-0.567073	0.235904	0.647398	1.09912e-30	1.81648e-30	0.269822	0.865241	0.139468	0.259478
RSP_2264	Tellurite resistance protein	42	66	10095	6601.5	3355	2887.5	3949.06	5339.85	1.25024	0.322209	0.779357	-0.359644	0.256746	0.669722	1.04625e-32	1.76728e-32	0.301927	0.893607	0.606404	0.654691
RSP_2265	5-bromo-4-chloroindolyl phosphate hydrolysis protein	18	28	1351	1763.5	1033	1162.5	706.419	1248.09	1.263	0.336856	0.596471	-0.745477	0.438513	0.809486	1.28806e-28	2.07875e-28	0.53608	1	0.0156426	0.0455569
RSP_7520	hypothetical protein	2	2	128	44	128	44	94.9626	32.6434	1.96467	0.974286	3.06569	1.61621	0.491304	0.828446	6.06766e-09	7.59206e-09	0.873313	1	1.00131e-08	1.03028e-07
RSP_2266	Pseudouridine synthase, (predicted)	39	61	3952	3786.5	2633	2388	2246.18	3197.05	1.2561	0.328951	0.740402	-0.43362	0.26494	0.674408	6.00392e-28	9.62432e-28	0.312977	0.911225	0.229828	0.377674
RSP_2267	cytosine/adenosine deaminase	0	0.5	0	8.5	0	8.5	1	1.1254	1.96467	0.974286	0.936407	-0.0947916	0.613927	0.882775	0.96186	0.965432	1	1	0.502686	0.652751
RSP_2268	metallo Beta lactamase superfamily	9	37.5	590	1495.5	416	1213	180.172	2185.14	0.47152	-1.08461	0.086892	-3.52463	0.0381122	0.325736	0	0	0.0606074	0.515853	0.002628	0.00973848
RSP_6222	hypothetical protein	4	13.5	1228	716	292	480.5	59.4194	342.196	0.582124	-0.780602	0.182989	-2.45017	0.335983	0.733524	4.59985e-42	8.43029e-42	0.526629	1	0.197342	0.335581
RSP_6043	aspartyl/glutamyl-tRNA(Asn/Gln) amidotransferase subunit C	0	0	0	0	0	0	1	1	1	0	1	0	1	1	0.970421	0.972821	1	1	0.502686	0.652751
RSP_2270	aspartyl/glutamyl-tRNA(Asn/Gln) amidotransferase subunit A	0	0	0	0	0	0	1	1	1	0	1	0	1	1	0.970421	0.972821	1	1	0.502686	0.652751
RSP_2271	hypothetical protein	12	15	1170	808	926	585	462.998	366.332	1.57173	0.652358	1.33191	0.413501	0.238969	0.649736	3.90584e-05	4.56714e-05	0.330046	0.935093	4.96767e-05	0.000278547
RSP_2272	N-acetylmuramoyl-L-alanine amidase, family 2	0	7	0	293.5	0	232	1	80.6211	0.140333	-2.83307	0.0130714	-6.25744	0.0590789	0.400121	9.55132e-18	1.36486e-17	0.370126	0.97102	0	0
RSP_4342	Pseudo gene	0	1	0	19.5	0	19.5	1	3.77554	0.982334	-0.0257143	0.279121	-1.84104	0.475575	0.829833	0.225041	0.238763	0.793968	1	0.654346	0.689914
RSP_2273	putative anaerobic phenylacetate CoA ligase	10	25	1316	852.5	660	677.5	181.539	470.447	0.785867	-0.347642	0.406659	-1.29811	0.518523	0.835941	1.75954e-26	2.78967e-26	0.6406	1	0.301389	0.460894
RSP_2274	amino acid/amide ABC transporter ATP-binding protein 2, HAAT family	17	26.5	1585	1309.5	1046	1012.5	714.174	1078.39	1.26035	0.333828	0.697911	-0.518886	0.455435	0.820102	6.60348e-14	8.95035e-14	0.519696	1	0.6925	0.716538
RSP_2275	amino acid/amide ABC transporter substrate-binding protein, HAAT family	31	41	3415	1420	2028	1198.5	1627.03	1278.81	1.48548	0.57093	1.34079	0.423081	0.0941599	0.476714	3.33067e-15	4.60837e-15	0.121338	0.664208	0.0204901	0.0568563
RSP_2276	amino acid/amide ABC transporter membrane protein 2, HAAT family	15	27	1475	1101	900	850.5	418.77	712.328	1.09148	0.126289	0.619537	-0.690738	0.785668	0.934031	4.16306e-15	5.74635e-15	0.913416	1	0.312856	0.474316
RSP_2277	amino acid/amide ABC transporter membrane protein 1, HAAT family	11	17.5	1887	882	842	536.5	312.338	320.701	1.23493	0.304434	1.02635	0.0375237	0.582681	0.870423	0.743527	0.757732	0.673103	1	0.763391	0.766226
RSP_7521	hypothetical protein	0	1.5	0	23.5	0	23.5	1	8.25132	0.654889	-0.610677	0.127717	-2.96898	0.382238	0.769906	0.0211599	0.0233357	0.793968	1	0.0546021	0.125557
RSP_2278	amino acid/amide ABC transporter ATP-binding protein 1, HAAT family	9	22	1007	1201.5	600	827.5	214.62	736.96	0.803728	-0.315221	0.3069	-1.70416	0.580035	0.869947	1.56608e-58	3.35921e-58	0.716316	1	0.001108	0.00456022
RSP_2279	Long chain acyl-CoA synthetase	15	36	2054	1772.5	1034	1247.5	263.85	765.573	0.818612	-0.288749	0.363197	-1.46118	0.514125	0.835402	1.42422e-49	2.8151e-49	0.614026	1	0.000131738	0.000676033
RSP_2280	PAS sensor hybrid histidine kinase	30	66	2818	4130.5	2001	2434	1041.78	2798.55	0.893031	-0.163218	0.392295	-1.34999	0.607125	0.877598	1.83116e-157	7.66102e-157	0.684568	1	0.0254437	0.0676386
RSP_2281	two-component trancriptional regulator, winged helix family	13	32.5	890	2067	819	1231	502.407	1888.45	0.785867	-0.347642	0.280364	-1.83463	0.461645	0.824423	1.92103e-161	8.2411e-161	0.596541	1	0.0104249	0.0326857
RSP_2282	Chromate efflux pump, ChrA	7	25	356	951.5	356	791	70.58	559.202	0.550107	-0.862216	0.13301	-2.91039	0.156014	0.558689	5.23399e-79	1.32121e-78	0.21808	0.802621	6.07027e-07	4.76916e-06
RSP_2283	SSU ribosomal protein S4P	0	0	0	0	0	0	1	1	1	0	1	0	1	1	0.970421	0.972821	1	1	0.502686	0.652751
RSP_2284	histidinol phosphate aminotransferase apoenzyme	1	19.5	25	859.5	25	691.5	1	415.608	0.100752	-3.31112	0.00253564	-8.62344	0.00572371	0.113672	4.01262e-87	1.08016e-86	0.0130912	0.230979	4.60747e-07	3.69144e-06
RSP_6215	prephenate dehydrogenase	2	14.5	61	422.5	61	395	4.35615	211.559	0.270989	-1.8837	0.0216992	-5.52622	0.0633597	0.410839	7.62539e-43	1.41157e-42	0.125555	0.668596	3.76736e-11	5.32157e-10
RSP_2285	hypothetical protein	19	26.5	2523	2544.5	1314	1131	972.008	1165.49	1.40863	0.494293	0.878889	-0.186247	0.252028	0.661192	0.00293759	0.00331173	0.294968	0.887062	0.00325242	0.0117203
RSP_2286	hypothetical protein	16	28.5	1969	1456	1348	1095	723.672	1056.5	1.10297	0.141396	0.721844	-0.470242	0.753602	0.924242	1.16016e-11	1.51718e-11	0.833671	1	0.77731	0.77731
RSP_2287	ChaC-like protein	5	15.5	284	820	241	600.5	73.3107	567.687	0.633764	-0.657982	0.136091	-2.87735	0.371042	0.769603	2.02024e-79	5.11879e-79	0.555602	1	1.93979e-06	1.38939e-05
RSP_2288	hypothetical protein	20	33.5	2803	2645	1559	1338.5	885.918	1274.88	1.17294	0.230125	0.732312	-0.449469	0.571973	0.862259	8.55945e-13	1.13957e-12	0.637272	1	0.489292	0.642979
RSP_2289	flagellar motor protein	25	48	3432	3583.5	1854	1988.5	980.924	2018.75	1.02326	0.0331794	0.512065	-0.965601	0.925695	0.983342	1.00139e-68	2.33851e-68	0.975629	1	0.268736	0.42227
RSP_2291	Transposase	1	3.5	359	203	116	119.5	7.72607	28.3067	0.561334	-0.833069	0.287634	-1.79769	0.6056	0.881282	0.00106662	0.00121292	0.873313	1	0.00125243	0.00507227
RSP_2292	Pseudo gene	0	2.5	0	69	0	65	1	9.57406	0.392934	-1.34764	0.110072	-3.18349	0.259299	0.674244	0.0106991	0.0119291	0.551167	1	0.0330528	0.0843803
RSP_2293	Chaperonin clpA/B	1	40.5	32	1600.5	32	1345	1	809.654	0.0485103	-4.36556	0.00130158	-9.58552	1.9717e-05	0.00122813	1.82311e-168	8.0863e-168	4.63858e-05	0.0031261	0.000108591	0.000565121
RSP_2294	putative hydroxyacylglutathione hydrolase (glyoxalase II) (GLX II) protein	3	40.5	126	2137	126	1446.5	16.4425	2550.77	0.145531	-2.7806	0.00679312	-7.20171	0.000181303	0.00792912	0	0	0.000385598	0.0168638	0.15866	0.285363
RSP_2295	hypothetical protein	1	2.5	40	42.5	40	42.5	1.69307	4.61362	0.785867	-0.347642	0.386727	-1.37061	0.838237	0.959085	0.272418	0.28745	0.551158	1	0.403095	0.568004
RSP_2296	ATP synthase F1 subcomplex delta subunit	0	0	0	0	0	0	1	1	1	0	1	0	1	1	0.970421	0.972821	1	1	0.502686	0.652751
RSP_2297	ATP synthase F1 subcomplex alpha subunit	0	0	0	0	0	0	1	1	1	0	1	0	1	1	0.970421	0.972821	1	1	0.502686	0.652751
RSP_2298	ATP synthase subunit C	0	0	0	0	0	0	1	1	1	0	1	0	1	1	0.970421	0.972821	1	1	0.502686	0.652751
RSP_2299	ATP synthase subunit B	0	0	0	0	0	0	1	1	1	0	1	0	1	1	0.970421	0.972821	1	1	0.502686	0.652751
RSP_2300	ATP synthase F1 subcomplex epsilon subunit	0	0	0	0	0	0	1	1	1	0	1	0	1	1	0.970421	0.972821	1	1	0.502686	0.652751
RSP_2301	Phosphoribosyl pyrophosphate synthetase	0	0	0	0	0	0	1	1	1	0	1	0	1	1	0.970421	0.972821	1	1	0.502686	0.652751
RSP_2302	L-threonine aldolase	17	32	1715	2002.5	1030	1171	570.318	1224.21	1.04373	0.0617486	0.490944	-1.02637	0.886576	0.977135	1.40158e-46	2.68272e-46	0.993243	1	0.861511	0.861511
RSP_2303	hypothetical protein	11	19	2110	1662.5	989	752	785.294	1040.47	1.13744	0.18579	0.795382	-0.330279	0.733732	0.915439	1.21151e-06	1.45266e-06	0.883084	1	0.0328426	0.0839495
RSP_2304	FMN adenylyltransferase %3Briboflavin kinase	0	0	0	0	0	0	1	1	1	0	1	0	1	1	0.970421	0.972821	1	1	0.502686	0.652751
RSP_2305	MaoC family protein	10	13.5	1091	1049.5	756	574	567.175	581.692	1.45531	0.541326	1.02753	0.0391838	0.365645	0.763805	0.645313	0.661634	0.442315	1	0.655941	0.689444
RSP_2306	putative HAD superfamily protein	0	0	0	0	0	0	1	1	1	0	1	0	1	1	0.970421	0.972821	1	1	0.502686	0.652751
RSP_2307	putative manganese-dependent inorganic pyrophosphatase	0	0	0	0	0	0	1	1	1	0	1	0	1	1	0.970421	0.972821	1	1	0.502686	0.652751
RSP_2308	Pseudo gene	0	3	0	218.5	0	143.5	1	132.961	0.327445	-1.61068	0.0079259	-6.97921	0.216564	0.629628	1.22933e-28	1.98554e-28	0.873323	1	0	0
RSP_2309	hypothetical protein	24	46	3160	3285.5	1610	1767	1307.99	2753.01	1.02504	0.0356863	0.50069	-0.998012	0.921732	0.982687	4.89265e-98	1.42594e-97	0.977516	1	0.026413	0.0697125
RSP_2310	Chaperonin Cpn10 (GroES)	0	0	0	0	0	0	1	1	1	0	1	0	1	1	0.970421	0.972821	1	1	0.502686	0.652751
RSP_2311	chaperonin GroEL	0	0	0	0	0	0	1	1	1	0	1	0	1	1	0.970421	0.972821	1	1	0.502686	0.652751
RSP_2312	hypothetical protein	1	0	43	0	43	0	2.49664	1	3.92934	1.97429	2.63104	1.39563	0.161014	0.567205	0.395506	0.413242	0.793978	1	0.963777	0.963777
RSP_2313	2-hydroxyacid dehydrogenase	17	30	2914	2806	1334	1222.5	767.667	1257.17	1.11331	0.154858	0.643505	-0.635977	0.723493	0.912076	2.94374e-22	4.47635e-22	0.841867	1	0.00237641	0.00887106
RSP_2314	oxidoreductase, Chromogranin/secretogranin	11	20	1237	1297.5	856	861.5	383.946	703.69	1.08057	0.111789	0.57499	-0.798392	0.836409	0.958595	1.00919e-18	1.45908e-18	0.986816	1	0.837395	0.837395
RSP_2315	hypothetical protein	0	4	0	275.5	0	119.5	1	53.7996	0.245584	-2.02571	0.0195881	-5.67388	0.153613	0.558357	3.89714e-12	5.13955e-12	0.859934	1	1.47908e-11	2.17254e-10
RSP_2316	D-amino acid dehydrogenase	9	32	1114	2109.5	725	1216	175.323	1054.97	0.552563	-0.855789	0.175133	-2.51348	0.110609	0.510342	4.80637e-129	1.68994e-128	0.152633	0.731321	0.152821	0.276703
RSP_2317	Iron-containing alcohol dehydrogenase	37	57	5667	6520.5	3109	2519	3354.07	4193.28	1.27531	0.350849	0.842927	-0.246521	0.248089	0.657996	1.50902e-13	2.03444e-13	0.295614	0.888354	0.631909	0.673439
RSP_2318	putative Aldehyde dehydrogenase	35	56	4840	5439.5	2546	2306	2142.19	3104.79	1.22792	0.296214	0.727104	-0.459765	0.339702	0.736948	4.41018e-30	7.23255e-30	0.398752	0.983364	0.317371	0.479367
RSP_2319	Glutamine synthetase class-I	23	47	1821	3302.5	1533	1898.5	852.994	2173.03	0.961433	-0.0567412	0.413668	-1.27346	0.877144	0.970643	9.84814e-113	3.16107e-112	0.977516	1	0.428506	0.590269
RSP_2320	TRAP-T family transporter, periplasmic binding protein	24	48	3150	3471	1613	1919.5	1245.7	2964.81	0.982334	-0.0257143	0.44278	-1.17534	0.943153	0.992907	8.34395e-136	3.06398e-135	0.957467	1	0.0863948	0.181568
RSP_2321	Putative TRAP-T family transporter, DctM (12TMs) subunit	13	43	745	2260	610	1606	199.808	1761.18	0.593969	-0.751539	0.119558	-3.06421	0.0959663	0.477047	5.04516e-255	3.27249e-254	0.127658	0.67542	0.766402	0.768297
RSP_2322	TRAP-T family transporter, DctQ (4TMs) subunit	12	21.5	1246	1618.5	763	879	603.804	1250.84	1.09656	0.132983	0.508706	-0.975095	0.798016	0.941901	6.26367e-44	1.17669e-43	0.891956	1	0.984428	0.984428
RSP_2323	putative N-formylglutamate amidohydrolase	14	29.5	995	2513.5	831	1236.5	497.954	1560.59	0.932385	-0.101002	0.336258	-1.57236	0.829156	0.956414	1.40393e-109	4.40864e-109	0.998923	1	0.015073	0.0441516
RSP_2324	transcriptional regulator, RpiR family	23	28.5	1766	1414	1356	1041	1201.99	1155.08	1.58552	0.664958	1.09662	0.133069	0.0970815	0.47969	0.0251255	0.027649	0.11662	0.668652	0.0277946	0.0726963
RSP_2325	cell elongation-specific peptidoglycan biosynthesis regulator RodA	0	0	0	0	0	0	1	1	1	0	1	0	1	1	0.970421	0.972821	1	1	0.502686	0.652751
RSP_2326	peptidoglycan glycosyltransferase	0	0.5	0	5.5	0	5.5	1	1	1.96467	0.974286	1	0	0.613927	0.882775	0.970421	0.972821	1	1	0.502686	0.652751
RSP_2327	hypothetical protein	1	1	13	168.5	13	59	1	3.64765	1	0	0.288907	-1.79132	0.626503	0.868653	0.241187	0.255026	0.793974	1	0.654346	0.689914
RSP_2328	rod shape-determining protein MreC	0	0	0	0	0	0	1	1	1	0	1	0	1	1	0.970421	0.972821	1	1	0.502686	0.652751
RSP_2329	rod shape-determining protein MreB	0	1	0	18	0	18	1	1	0.982334	-0.0257143	1	0	0.475575	0.829833	0.970421	0.972821	0.793968	1	0.502686	0.652751
RSP_6044	putative Serine/alanine racemase VanTc3	11	25.5	674	1406.5	466	925.5	178.963	825.197	0.847504	-0.238708	0.228547	-2.12944	0.646059	0.87453	2.79529e-85	7.41631e-85	0.820656	1	0.504722	0.572347
RSP_2330	2-isopropylmalate synthase	11	67	918	6540	790	2744	182.464	3871.35	0.322557	-1.63237	0.0496692	-4.33151	0.000245235	0.00969384	0	0	0.000389005	0.0168337	0.902662	0.902662
RSP_2331	PpaZ	0	6	0	173.5	0	143.5	1	62.6588	0.163722	-2.61068	0.0168186	-5.8938	0.0805368	0.453544	5.41742e-14	7.3526e-14	0.491166	1	1.92624e-13	3.68347e-12
RSP_2332	hypothetical protein	74	89	19370	10817	6048	3893	9928.01	7713.49	1.63354	0.708006	1.35638	0.439766	0.00162138	0.0438519	0	0	0.00214672	0.0639504	0.908348	0.908348
RSP_2333	NAD(+) synthase	0	0	0	0	0	0	1	1	1	0	1	0	1	1	0.970421	0.972821	1	1	0.502686	0.652751
RSP_2334	6-phosphofructokinase	23	30	2937	2520	1719	1247	1398.63	1346.59	1.50625	0.590957	1.09456	0.130346	0.136616	0.536415	0.0179137	0.0198151	0.179202	0.757141	0.0188993	0.0531699
RSP_2335	trp repressor binding protein WrbA, putative	2	13.5	101	414	101	384	11.3342	291.714	0.291062	-1.7806	0.0409452	-4.61016	0.0828487	0.452914	3.05608e-55	6.3764e-55	0.162147	0.743126	0.131342	0.248465
RSP_6045	hypothetical protein	9	16	905	1502	629	622	787.475	1384.38	1.10513	0.144211	0.599452	-0.738284	0.810318	0.947715	4.5724e-31	7.5814e-31	0.977275	1	0.217042	0.361202
RSP_2336	Peptidase family M48	16	28	4091	2752	1357	1239.5	989.572	1581.8	1.12267	0.166931	0.659275	-0.601047	0.711789	0.906776	4.01493e-25	6.26743e-25	0.833671	1	0.149976	0.272892
RSP_2337	hypothetical protein	2	5	92	151.5	92	150.5	24.3283	104.453	0.785867	-0.347642	0.24545	-2.0265	0.772801	0.932214	1.32877e-11	1.73657e-11	0.911612	1	2.25543e-11	3.23092e-10
RSP_2338	PRC-barrel domain-containing protein	4	11	657	522	288	351.5	105.732	356.293	0.714425	-0.485146	0.312729	-1.67701	0.562806	0.857241	1.2917e-28	2.08379e-28	0.759896	1	0.00566564	0.0191086
RSP_2339	hypothetical protein	10	24.5	623	1544.5	606	999	349.572	1414.21	0.801905	-0.318496	0.260492	-1.94069	0.555494	0.854974	5.39459e-130	1.91503e-129	0.725355	1	0.00428059	0.0149857
RSP_2340	SSU ribosomal protein S12P methylthiotransferase	35	59.5	3553	4378	2604	2382.5	2225.03	3452.14	1.15569	0.208751	0.679235	-0.558016	0.49651	0.82839	1.70276e-46	3.25766e-46	0.542207	1	0.117217	0.228901
RSP_2341	aspartate/tyrosine/aromatic aminotransferase	45	63	8530	5542	3928	2660	5006.31	4805.19	1.40333	0.488859	1.09794	0.134799	0.0810119	0.450663	3.67359e-06	4.37507e-06	0.100375	0.631916	0.158989	0.285828
RSP_2342	xanthine phosphoribosyltransferase	20	33.5	3947	3285	1619	1379	2140.62	3052.47	1.17294	0.230125	0.739027	-0.436301	0.571973	0.862259	4.80599e-27	7.64958e-27	0.637272	1	0.0930308	0.19252
RSP_2343	Putative threonine efflux protein, RhtB family	16	23	2884	1978.5	1370	1034	1192.35	1313.33	1.36673	0.450724	0.95676	-0.0637716	0.335208	0.732611	0.269082	0.284003	0.427017	1	0.277399	0.431865
RSP_2344	Enoyl-(acyl-carrier-protein) reductase (NADH)	0	0	0	0	0	0	1	1	1	0	1	0	1	1	0.970421	0.972821	1	1	0.502686	0.652751
RSP_2345	Pyridoxamine 5'-phosphate oxidase	0	10	0	322	0	291	1	163.844	0.0982334	-3.34764	0.00643194	-7.28053	0.0240621	0.262385	4.80335e-35	8.2687e-35	0.158638	0.741933	0	0
RSP_2346	cold-shock DNA-binding protein family	30	52	3982	5452	2346	2291.5	4321.21	7311.95	1.13346	0.180737	0.622793	-0.683176	0.584461	0.868034	5.07765e-137	1.87646e-136	0.667154	1	0.944194	0.944194
RSP_2347	hypothetical protein	12	21.5	1766	1894.5	1123	915.5	972.757	1432.03	1.09656	0.132983	0.715853	-0.482265	0.798016	0.941901	6.30267e-16	8.80463e-16	0.891956	1	0.0485106	0.114739
RSP_4313	tRNA-Pro	0	0	0	0	0	0	1	1	1	0	1	0	1	1	0.970421	0.972821	1	1	0.502686	0.652751
RSP_2348	hypothetical protein	10	37.5	1453	1709	713	1248	299.889	1969.68	0.523912	-0.932605	0.160449	-2.63981	0.0645576	0.408931	1.20933e-250	7.76958e-250	0.0985736	0.628273	0.0175368	0.0498558
RSP_6223	hypothetical protein	5	8	551	589.5	405	355	416.032	615.111	1.22792	0.296214	0.712762	-0.488507	0.71825	0.907414	8.32634e-08	1.01887e-07	0.946206	1	8.30335e-05	0.000440023
RSP_2349	hypothetical protein	13	26	674	1100.5	536	872	367.067	1207.72	0.982334	-0.0257143	0.320296	-1.64252	0.958149	0.999987	2.62677e-90	7.25897e-90	0.906962	1	0.0133355	0.0400459
RSP_2350	hypothetical protein	21	25	5971	3930.5	1921	1143	2904.14	2095.41	1.65032	0.722747	1.46056	0.546526	0.0871974	0.45723	0	0	0.120086	0.666223	0.560493	0.61796
RSP_2351	hypothetical protein	25	61.5	2686	2683	1728	2055.5	717.534	2112.69	0.798646	-0.324373	0.357914	-1.48232	0.342061	0.737783	3.30312e-136	1.21735e-135	0.423515	1	0.0210453	0.058277
RSP_2352	putative terminase large subunit / phage terminase	10	31	1206	2118.5	666	953.5	137.996	630.948	0.633764	-0.657982	0.230486	-2.11725	0.205833	0.619459	3.14198e-65	7.1319e-65	0.271359	0.86949	6.66557e-06	4.32355e-05
RSP_2353	phage terminase, small subunit, putative, P27 family	5	10.5	322	343.5	304	327.5	128.47	294.382	0.935556	-0.0961036	0.459898	-1.12061	0.902405	0.984812	4.99687e-14	6.78864e-14	0.809928	1	2.93188e-12	4.81208e-11
RSP_6046	phage head-tail adaptor, putative, SPP1 family	2	10	365	330	210	296.5	44.6911	315.498	0.392934	-1.34764	0.149278	-2.74393	0.211191	0.619706	3.53484e-43	6.56447e-43	0.344657	0.953489	0.0526327	0.122347
RSP_6047	hypothetical protein	4	12	239	609	239	386.5	76.6759	376.442	0.654889	-0.610677	0.214651	-2.21994	0.460107	0.824183	1.05136e-41	1.92079e-41	0.635301	1	0.633177	0.674435
RSP_2354	phage protein, HK97 gp10 family	4	16.5	429	633	302	528	95.1727	688.111	0.476283	-1.07011	0.145756	-2.77838	0.173295	0.588772	4.91434e-93	1.38352e-92	0.288072	0.884441	0.369266	0.535218
RSP_7522	hypothetical protein	11	25.5	1601	2183.5	885	983.5	1040.02	2685.3	0.847504	-0.238708	0.40815	-1.29283	0.646059	0.87453	5.87148e-142	2.24768e-141	0.820656	1	0.413532	0.577095
RSP_2356	hypothetical protein	78	140	11621	16626	5587	5935.5	10042.3	19167.1	1.0946	0.130405	0.552142	-0.85689	0.521993	0.837266	0	0	0.569635	1	0.907352	0.907352
RSP_2355	HNH nuclease / Probable phage PHI-105 holin-like protein	22	44.5	2903	4593	1515	1851	3167.92	7881.59	0.971297	-0.0420161	0.423576	-1.23931	0.91101	0.984533	0	0	0.950634	1	0.542294	0.602813
RSP_2357	hypothetical protein	5	25.5	370	1430.5	345	915.5	96.5864	1308.34	0.385229	-1.37621	0.0777977	-3.68413	0.0428366	0.348715	7.63072e-216	4.20312e-215	0.0744422	0.562558	0.575335	0.63004
RSP_2358	putative phage phi-C31 gp36-like protein / Major capsid protein, HK97 family	13	34	1207	1795	798	1266.5	225.628	939.649	0.751197	-0.412737	0.253046	-1.98253	0.378634	0.764896	3.05241e-89	8.37245e-89	0.467746	1	0.013893	0.041292
RSP_2359	Protein of unknown function (DUF3356)	0	5.5	0	161	0	161	1	104.651	0.178606	-2.48515	0.01007	-6.63379	0.0942922	0.476796	9.41499e-23	1.44032e-22	0.651017	1	0	0
RSP_2360	putative head portal protein, HK97 family	9	33.5	1414	1630	521	1129	130.999	1063.83	0.527821	-0.921878	0.129768	-2.946	0.083411	0.452976	4.70417e-150	1.88819e-149	0.127693	0.673871	0.934377	0.934377
RSP_2361	putative integrase/resolvase recombinase protein phage-related integrase	103	173.5	16019	19463.5	7554	7930	14292.1	25316.2	1.16634	0.221994	0.594933	-0.749201	0.215324	0.626466	0	0	0.230941	0.827722	0.586688	0.638848
RSP_2362	transcriptional regulator, GntR family	30	40.5	3339	4439	1888	1699	2412.69	2988.7	1.45531	0.541326	0.850726	-0.233234	0.117094	0.51484	3.34232e-09	4.19887e-09	0.136519	0.700664	0.0677636	0.148977
RSP_2363	Short-chain dehydrogenase/reductase	12	20.5	942	909.5	681	684.5	357.217	660.69	1.15005	0.201696	0.569779	-0.811527	0.700254	0.902145	4.00111e-18	5.74583e-18	0.791731	1	0.491069	0.644687
RSP_2364	L-fuculose phosphate aldolase (Class II)	10	23.5	726	1060.5	634	803	322.534	961.801	0.836029	-0.258375	0.353396	-1.50064	0.634781	0.869282	4.15047e-64	9.35298e-64	0.816235	1	0.87176	0.87176
RSP_2365	monosaccharide ABC transporter substrate-binding protein, CUT2 family	18	28	1481	1385	1250	980.5	779.423	957.374	1.263	0.336856	0.857952	-0.221031	0.438513	0.809486	0.00147865	0.00167584	0.53608	1	0.00159271	0.00622645
RSP_2366	monosaccharide ABC transporter ATP-binding protein, CUT2 family	10	32	664	1229.5	574	1049.5	127.013	747.886	0.613959	-0.703786	0.178972	-2.48219	0.173813	0.587136	6.20558e-91	1.72075e-90	0.231359	0.827779	0.986503	0.986503
RSP_2368	monosaccharide ABC transporter membrane protein, CUT2 family	7	19	1053	1005	463	579	106.998	363.186	0.723825	-0.466287	0.310469	-1.68748	0.462808	0.825425	2.30644e-29	3.74913e-29	0.598316	1	0.0133099	0.0399988
RSP_2367	monosaccharide ABC transporter membrane protein, CUT2 family	9	17.5	1171	958.5	660	608	202.873	364.267	1.0104	0.0149277	0.586917	-0.768771	0.979874	0.996848	7.50632e-10	9.54835e-10	0.910829	1	7.94939e-10	9.61994e-09
RSP_2370	putative sugar kinase	17	30.5	1030	1489	994	1009.5	593.056	1082.09	1.09506	0.131011	0.577571	-0.791931	0.764052	0.932053	1.44026e-27	2.29965e-27	0.841867	1	0.000401074	0.00182897
RSP_2371	3-oxoacyl-(acyl-carrier protein) reductase / Short-chain dehydrogenase/reductase SDR	5	14	475	362	294	327.5	65.764	205.121	0.701667	-0.511141	0.33787	-1.56546	0.494204	0.828239	9.09141e-16	1.26742e-15	0.659202	1	9.99201e-16	2.61339e-14
RSP_2372	aldehyde dehydrogenase (NAD-dependent)	10	21	1007	949.5	571	728.5	134.365	359.996	0.935556	-0.0961036	0.393332	-1.34618	0.862319	0.968049	1.08434e-21	1.6366e-21	0.986816	1	0.000102574	0.000535871
RSP_2373	Putative Transporter, Major facilitator superfamily (MFS)	4	19	77	563.5	77	525	8.7886	289.853	0.413614	-1.27364	0.0319532	-4.9679	0.0974202	0.479634	2.38756e-56	5.05704e-56	0.150726	0.72984	0.145441	0.267522
RSP_2374	hypothetical protein	9	19	1535	1240	770	734	441.738	896.606	0.930632	-0.103717	0.519199	-0.94564	0.85895	0.965321	1.68049e-30	2.76714e-30	0.982327	1	0.00106134	0.00439048
RSP_2375	hypothetical protein	33	57.5	3819	4175	2387	2296	1819.93	3053	1.12755	0.17319	0.628201	-0.670702	0.58223	0.870065	1.61431e-56	3.42281e-56	0.632828	1	0.192795	0.329785
RSP_2376	2-amino-3-ketobutyrate coenzyme A ligase	27	44	2403	2593.5	1872	1767	1416.52	2184.02	1.20559	0.269742	0.683497	-0.548994	0.443648	0.810955	3.15906e-29	5.12889e-29	0.521845	1	0.216956	0.361355
RSP_2377	L-threonine 3-dehydrogenase	24	46.5	1600	2147.5	1399	1611	1093.6	2441.23	1.01402	0.0200894	0.472088	-1.08287	0.95581	0.998307	5.58321e-99	1.64255e-98	0.977516	1	0.335859	0.50187
RSP_7523	hypothetical protein	0	0.5	0	5	0	5	1	2.43538	1.96467	0.974286	0.432718	-1.2085	0.613927	0.882775	0.467782	0.485879	1	1	0.963778	0.963778
RSP_2378	putative fatty acid beta hydroxylase (cytochrome P450)	6	20.5	334	966.5	334	632.5	50.5413	326.779	0.575025	-0.798304	0.162991	-2.61713	0.227251	0.641201	8.07919e-43	1.49217e-42	0.34637	0.949918	0.0971867	0.198787
RSP_2379	hypothetical protein	0	3.5	0	72	0	71	1	41.5754	0.280667	-1.83307	0.0253475	-5.30201	0.181965	0.598927	1.45274e-09	1.83642e-09	0.873323	1	4.9163e-09	5.25876e-08
RSP_2380	Catalase	16	33.5	1049	1762	911	1185	228.06	629.568	0.938349	-0.0918035	0.38175	-1.3893	0.834095	0.956475	2.43482e-38	4.32171e-38	0.993243	1	0.00750331	0.0243347
RSP_6048	hypothetical protein	5	10.5	313	428.5	221	336.5	71.8068	228.774	0.935556	-0.0961036	0.330773	-1.59609	0.902405	0.984812	7.81029e-18	1.11765e-17	0.809928	1	0	0
RSP_2381	3-methyladenine DNA glycosylase	6	13	294	462	203	412.5	73.4326	336.264	0.90677	-0.141191	0.230133	-2.11946	0.842748	0.957584	1.24958e-35	2.15934e-35	0.964711	1	0.0228372	0.0619279
RSP_6049	hypothetical protein	2	4.5	155	138	155	137	63.6888	126.042	0.873186	-0.195639	0.532499	-0.90915	0.873123	0.973795	3.0835e-05	3.60974e-05	0.680953	1	3.31114e-05	0.000191216
RSP_2382	Protein of unknown function (DUF3618)	6	17	670	719	278	525	50.1682	269.158	0.693412	-0.528215	0.196423	-2.34796	0.438112	0.809473	4.3674e-32	7.31933e-32	0.578986	1	9.12763e-07	6.92948e-06
RSP_2383	putative integral membrane protein	3	9.5	317	467	211	330	52.5041	259.908	0.620422	-0.688679	0.212885	-2.23185	0.466812	0.82647	1.74717e-29	2.8423e-29	0.73807	1	1.68953e-08	1.67057e-07
RSP_6050	hypothetical protein	4	10	171	337.5	171	307	27.7214	127.381	0.785867	-0.347642	0.229342	-2.12443	0.683047	0.892281	1.61055e-14	2.2073e-14	0.899999	1	1.93179e-14	4.27949e-13
RSP_2384	putative stress protein (general stress protein 26)	2	8.5	81	238.5	81	234	10.8712	134.246	0.462275	-1.11318	0.0853391	-3.55065	0.314246	0.722115	3.10546e-23	4.76696e-23	0.559242	1	0	0
RSP_2385	hypothetical protein	6	14.5	437	1019	321	528.5	176.77	708.089	0.812966	-0.298733	0.263082	-1.92641	0.669122	0.887342	1.82377e-65	4.15837e-65	0.907324	1	0.00282225	0.0103542
RSP_6224	hypothetical protein	11	28.5	755	1696	722	1039	495.6	1850.26	0.758293	-0.399173	0.282273	-1.82484	0.43419	0.804033	3.60564e-157	1.50694e-156	0.575095	1	0.0488588	0.115428
RSP_2386	methylthioribose-1-phosphate isomerase	37	55	5284	4695	2825	2223.5	3190.49	3781.85	1.32169	0.402379	0.889045	-0.169671	0.188081	0.598915	9.78811e-07	1.17678e-06	0.227825	0.819411	0.195663	0.333986
RSP_2387	hypothetical protein	13	20.5	1083	1313.5	828	815	828.494	1299.24	1.24589	0.317173	0.672005	-0.573455	0.534351	0.842299	2.26386e-19	3.30727e-19	0.614227	1	0.0126498	0.0384426
RSP_2388	NTP pyrophosphohydrolase	11	17.5	1233	1203.5	856	783	627.144	911.11	1.23493	0.304434	0.725384	-0.463184	0.582681	0.870423	5.14741e-10	6.56833e-10	0.673103	1	0.163632	0.291717
RSP_2389	putative glutathione peroxidase	7	15.5	701	716.5	520	596	228.748	587.612	0.88727	-0.172556	0.41024	-1.28546	0.792689	0.940746	3.25289e-32	5.46281e-32	0.971489	1	0.190698	0.328137
RSP_2390	putative Acetoin utilization protein	6	26.5	459	901.5	392	824	69.6427	649.051	0.444831	-1.16867	0.113075	-3.14464	0.065582	0.412875	3.69709e-97	1.06828e-96	0.108367	0.656106	0.174041	0.306234
RSP_2391	2'-5' RNA ligase	6	8.5	467	343	409	294.5	147.95	161.696	1.38682	0.471785	0.964245	-0.0525287	0.537859	0.845236	0.748927	0.763044	0.660198	1	0.778828	0.778828
RSP_2392	putative membrane protein, similar to periplasmic nitrate reductase NnuR	3	10.5	325	527	231	370	41.4996	237.739	0.561334	-0.833069	0.183956	-2.44257	0.371115	0.767818	1.17781e-29	1.91992e-29	0.603643	1	4.87806e-11	6.72642e-10
RSP_2394	putative 3-deoxy-D-manno-octulosonic-acid transferase (KDO transferase)	0	0	0	0	0	0	1	1	1	0	1	0	1	1	0.970421	0.972821	1	1	0.502686	0.652751
RSP_2395	BCCP, cytochrome c peroxidase	39	55.5	3737	4354	2694	2337.5	3356.61	4140.7	1.38058	0.465272	0.854277	-0.227225	0.121023	0.52097	1.12725e-11	1.47558e-11	0.138263	0.706963	0.907393	0.907393
RSP_2396	hypothetical protein	19	45.5	3083	3752.5	1196	1649	756.755	2505.96	0.820411	-0.285581	0.318238	-1.65182	0.467845	0.82263	1.19417e-186	5.81174e-186	0.580932	1	0.0214888	0.0591819
RSP_2397	ABC putrescine transporter, periplasmic substrate-binding subunit	57	76	14195	7836	4715	3360	8796.53	8376.07	1.4735	0.559248	1.10673	0.146306	0.0259554	0.268772	2.98013e-11	3.8735e-11	0.0327505	0.376081	0.837861	0.837861
RSP_2398	ABC putrescine transporter, inner membrane subunit	22	33.5	4561	3426.5	1993	1363	1826.91	1911.99	1.29023	0.367628	1.00694	0.00997362	0.351741	0.748451	0.832639	0.843247	0.400396	0.984466	0.844964	0.844964
RSP_2399	ABC putrescine transporter, inner membrane subunit	41	50.5	9815	6247.5	3339	2380.5	5106.61	4501.31	1.59508	0.673626	1.19554	0.257666	0.0249731	0.263242	0	0	0.0296701	0.363017	0.682435	0.709565
RSP_2400	ABC putrescine transporter, ATPase subunit	31	33.5	5397	2425	2366	1259	2301.93	1325.57	1.81805	0.862393	1.83004	0.871873	0.0148996	0.215677	0	0	0.0184397	0.294964	0.0376095	0.0934246
RSP_2401	putative 6-aminohexanoate-cyclic-dimer hydrolase	25	39.5	6840	3171.5	2347	1640	1344	1488.24	1.24346	0.314361	0.951696	-0.0714269	0.392878	0.780252	0.188206	0.200155	0.441235	1	0.19608	0.334276
RSP_2402	Putative TonB dependent Vitamin B12 outer membrane receptor	67	97	6975	7085	4868	3943	5933.96	6959.4	1.35704	0.440462	0.898553	-0.154324	0.0535922	0.379858	1.37714e-09	1.7414e-09	0.064677	0.531774	0.435459	0.596402
RSP_2403	ABC cobalamin/Fe3+-siderophore transporter, periplasmic substrate-binding subunit	29	38	3131	2408	1945	1576	2186.47	2321.48	1.49935	0.584339	0.992543	-0.0107986	0.0980969	0.480091	0.801672	0.814123	0.12728	0.674289	0.813069	0.813069
RSP_2404	ABC cobalamin/Fe3+-siderophore transporter, inner membrane subunit	12	23	1037	1169	852	833	344.779	655.093	1.02504	0.0356863	0.554637	-0.850384	0.944616	0.993938	2.51595e-19	3.66762e-19	0.912954	1	0.669631	0.700022
RSP_2405	ABC cobalamin/Fe3+-siderophore transporter, ATPase subunit	14	23	1374	1224	884	856	548.161	872.026	1.19589	0.258079	0.662446	-0.594126	0.597173	0.873969	2.76306e-14	3.77407e-14	0.722901	1	0.75984	0.763418
RSP_2406	hypothetical protein	11	22	1284	1302	766	755.5	426.219	845.381	0.982334	-0.0257143	0.531314	-0.912362	0.9615	0.99892	2.65312e-27	4.22956e-27	0.891956	1	0.0165731	0.0479226
RSP_2407	periplasmic sensor hybrid histidine kinase	8	40	685	1305	528	1141	81.6321	893.972	0.392934	-1.34764	0.0962296	-3.37738	0.0123914	0.191507	4.20832e-140	1.58999e-139	0.0188671	0.29604	0.000401247	0.0018277
RSP_2408	hypothetical protein	3	11	295	845	186	376	57.9891	447.908	0.535819	-0.900183	0.136436	-2.87371	0.330249	0.733868	5.4613e-63	1.2185e-62	0.489587	1	0.000653185	0.00283513
RSP_2409	ribosomal large subunit pseudouridine synthase D	19	40.5	2205	2849	1235	1574	746.082	2047.68	0.921696	-0.117637	0.383969	-1.38094	0.769251	0.930662	1.45437e-119	4.84868e-119	0.912044	1	0.57514	0.629997
RSP_2410	RNA polymerase, sigma 32 subunit, RpoH	11	19	1923	1764	773	833.5	316.736	590.933	1.13744	0.18579	0.564847	-0.824067	0.733732	0.915439	9.21195e-17	1.30304e-16	0.883084	1	0.110335	0.21905
RSP_2411	methylase involved in ubiquinone/menaquinone biosynthesis	29	27.5	3838	1968.5	1968	1078	2337.87	1219.59	2.07183	1.05091	2.02013	1.01445	0.00514211	0.108406	0	0	0.00659213	0.147284	0.827078	0.827078
RSP_2412	Oligoendopeptidase F	73	93.5	12759	9334	5748	4009	7691.75	6903.74	1.53391	0.617216	1.17412	0.231579	0.00575923	0.113828	0	0	0.00671014	0.148309	0.831655	0.831655
RSP_2413	DNA ligase	10	38	704	2461.5	553	1370.5	115.208	1086.17	0.517018	-0.951714	0.111778	-3.1613	0.0587374	0.399784	6.61959e-162	2.85792e-161	0.0822985	0.585344	0.240828	0.38897
RSP_2414	putative exonuclease, DNA ligase-associated	4	17.5	868	944	280	641.5	32.4438	327.581	0.449067	-1.155	0.104372	-3.26019	0.137935	0.539536	2.85739e-51	5.73458e-51	0.233084	0.831057	0.502343	0.654192
RSP_2415	hypothetical protein	35	78	2939	5148.5	2354	3033	1945.62	5661.01	0.881582	-0.181833	0.362188	-1.46519	0.535211	0.842686	0	0	0.602662	1	0.396512	0.564021
RSP_2416	hypothetical protein	28	51.5	2432	3683	1718	2075	1688.27	3751.21	1.06817	0.0951401	0.474288	-1.07617	0.77874	0.932266	1.37043e-149	5.47362e-149	0.839159	1	0.0934342	0.193256
RSP_2417	transglutaminase-like enzyme, predicted cysteine protease	16	33	1624	1950	1180	1207.5	778.166	1657.13	0.952566	-0.0701084	0.494866	-1.01489	0.873233	0.970233	2.45916e-61	5.42112e-61	0.993243	1	0.0976162	0.199464
RSP_2420	putative proteasome-type protease	18	30.5	1779	2095.5	1199	1206.5	993.822	1693.46	1.15948	0.213473	0.61845	-0.693271	0.618242	0.862434	6.29465e-34	1.07401e-33	0.689339	1	0.562454	0.619785
RSP_2418	putative Esterase/lipase/thioesterase	20	31	2312	1773	1275	1141.5	891.44	1246.76	1.26753	0.342018	0.753497	-0.408326	0.407323	0.789861	9.50886e-11	1.22689e-10	0.49619	1	0.988053	0.988053
RSP_2419	putative sterol carrier protein	8	15	1416	1225.5	479	646.5	450.863	1142.45	1.04782	0.0673951	0.415889	-1.26573	0.915012	0.979332	1.24508e-59	2.69346e-59	0.909385	1	0.203846	0.344186
RSP_2421	hypothetical protein	16	23	3092	2179	1217	996	1133.03	1335.88	1.36673	0.450724	0.893816	-0.161951	0.335208	0.732611	0.00541857	0.00607323	0.427017	1	0.00605255	0.0202284
RSP_2422	putative ATP-dependent helicase, MgpS	75	131	10506	13987.5	5718	5765	4992.95	8813.48	1.12481	0.169681	0.597009	-0.744175	0.416157	0.78514	1.17302e-190	5.79224e-190	0.459685	1	0.263178	0.415631
RSP_2423	heat shock protein Hsp15	5	12	318	573.5	318	428.5	179.182	579.467	0.818612	-0.288749	0.325864	-1.61766	0.706434	0.906413	2.0469e-43	3.81347e-43	0.904362	1	0.00372183	0.0132006
RSP_2424	ferredoxin II	1	2	169	177	116	118	11.4323	23.2588	0.982334	-0.0257143	0.517985	-0.949017	0.988389	0.997365	0.0637126	0.0692097	0.551158	1	0.0828741	0.176456
RSP_2425	transcriptional regulator, CarD family	1	0.5	47	15.5	47	15.5	3.07668	1.51465	3.92934	1.97429	2.14063	1.09804	0.393549	0.780453	0.432207	0.450081	0.793978	1	0.58053	0.634187
RSP_2427	cobalamin-5'-phosphate synthase	0	0.5	0	8.5	0	8.5	1	1	1.96467	0.974286	1	0	0.613927	0.882775	0.970421	0.972821	1	1	0.502686	0.652751
RSP_2428	nicotinate-nucleotide-dimethylbenzimidazole phosphoribosyltransferase	0	2	0	62	0	62	1	4.50065	0.491167	-1.02571	0.234151	-2.09449	0.312996	0.726553	0.152255	0.162603	0.551167	1	0.403095	0.56939
RSP_2429	Kef-type potassium/proton antiporter, CPA2 family	9	24.5	448	821	448	713.5	72.0318	315.264	0.721715	-0.470499	0.24078	-2.05421	0.400645	0.783936	2.2091e-32	3.71451e-32	0.5481	1	0.000875852	0.00367949
RSP_6052	hypothetical protein	48	64.5	6913	4908.5	3912	2502.5	2179.56	1888.45	1.46208	0.548021	1.21628	0.282479	0.0449372	0.354581	4.41701e-10	5.63986e-10	0.0519615	0.470515	0.12691	0.242114
RSP_2430	hypothetical protein	12	24.5	898	1030.5	667	804	385.176	943.522	0.962286	-0.0554616	0.430208	-1.21689	0.913107	0.981124	8.28288e-47	1.59141e-46	0.899854	1	0.0411166	0.100595
RSP_2431	O-acetylhomoserine sulfhydrylase	66	85	14841	10436.5	5852	4002	9966.74	8812.17	1.52551	0.609289	1.19191	0.25327	0.00947929	0.16103	0	0	0.0121364	0.225759	0.277888	0.43246
RSP_2432	hypothetical protein	4	8.5	205	309	205	252	78.7797	205.356	0.92455	-0.113177	0.404277	-1.30658	0.897027	0.982072	1.55205e-12	2.0589e-12	0.782407	1	1.77069e-12	2.991e-11
RSP_2433	Chemotaxis response regulator, CheY2	13	22.5	2423	2956.5	1097	806	1232.64	1610.14	1.13514	0.182872	0.806759	-0.309791	0.715766	0.908464	1.30833e-08	1.62548e-08	0.803954	1	0.951917	0.951917
RSP_2434	Putative MCP methyltransferase, CheR1	10	28	790	1617.5	622	1042	226.329	1130.62	0.701667	-0.511141	0.210956	-2.24498	0.333618	0.730688	4.6766e-123	1.59453e-122	0.426445	1	0.439925	0.599885
RSP_2435	Putative chemotaxis scaffold protein, CheW1	8	17.5	348	812	348	571.5	202.604	734.44	0.898134	-0.154997	0.290712	-1.78234	0.801141	0.943964	1.01298e-61	2.24159e-61	0.977275	1	0.00320989	0.0115876
RSP_2436	Chemotaxis histidine protein kinase, CheA1	25	51	2223	2453.5	1600	1708	647.865	1411.57	0.963073	-0.0542834	0.483676	-1.04789	0.877492	0.970244	3.58373e-55	7.47347e-55	0.973808	1	0.0148516	0.0435977
RSP_2437	chemotaxis response regulator, CheY1	2	6.5	365	381	158	218	28.6095	149.34	0.604513	-0.726154	0.201886	-2.30839	0.529303	0.841114	3.21014e-18	4.62141e-18	0.882022	1	0	0
RSP_2438	Putative CheX protein	0	2.5	0	44	0	44	1	13.6483	0.392934	-1.34764	0.0772137	-3.695	0.259299	0.674244	0.00134814	0.00152963	0.551167	1	0.00447219	0.0155892
RSP_2439	putative chemotaxis protein, CheD	6	16	759	1631	520	678	173.603	607.056	0.736751	-0.440752	0.301371	-1.73039	0.521719	0.838462	1.79092e-49	3.5382e-49	0.677978	1	4.97499e-05	0.000278572
RSP_2440	Methyl accepting chemotaxis protein	17	43.5	1528	2128	1012	1539	248.238	972.729	0.767801	-0.381195	0.268935	-1.89467	0.35414	0.752777	1.80173e-87	4.86948e-87	0.454553	1	0.00811463	0.0261292
RSP_2441	methyl-accepting chemotaxis sensory transducer	12	24	827	1198.5	687	828.5	165.551	419.6	0.982334	-0.0257143	0.415783	-1.2661	0.959789	0.999922	5.51906e-23	8.46228e-23	0.899854	1	0.0136152	0.040735
RSP_2442	Methyl accepting chemotaxis protein, McpB	10	23.5	573	1032.5	484	705.5	95.9672	328.569	0.836029	-0.258375	0.3078	-1.69994	0.634781	0.869282	5.7541e-27	9.15147e-27	0.816235	1	0.000203065	0.000995434
RSP_2443	putative Chemotaxis response regulator, CheY5	4	9.5	669	1265	423	421	153.188	370.113	0.827229	-0.273642	0.436175	-1.19702	0.749946	0.923062	6.31789e-19	9.15067e-19	0.946206	1	3.24287e-05	0.000187541
RSP_2444	hypothetical protein	2	6	713	239	177	200	35.8133	120.086	0.654889	-0.610677	0.314285	-1.66985	0.601455	0.878984	1.32438e-10	1.70392e-10	0.882022	1	1.33662e-10	1.74795e-09
RSP_2445	putative Alpha amylase	9	51	588	2202	439	1778	65.7472	1509.12	0.346706	-1.52821	0.0459118	-4.44499	0.00214669	0.0555033	1.23516e-273	8.54492e-273	0.00336122	0.0891483	0.0193709	0.0542707
RSP_2446	trehalose synthase	13	76.5	695	2796	659	2384	86.441	1840.28	0.333865	-1.58266	0.0495003	-4.33642	0.000121163	0.00553444	0	0	0.000211717	0.0103615	0.0375082	0.0932301
RSP_2448	1,4-alpha-glucan branching enzyme (Glycogen branching enzyme)	13	73.5	554	3456.5	554	2628.5	109.979	2949.11	0.347492	-1.52495	0.0392996	-4.66934	0.000233556	0.00950642	0	0	0.00040347	0.0170996	0.238306	0.386902
RSP_2449	Putative glycosyl hydrolase	17	38.5	1556	1730	1169	1233	321.097	768.455	0.867516	-0.205038	0.44034	-1.18331	0.625176	0.867398	6.52222e-37	1.14167e-36	0.764154	1	0.000341072	0.00158567
RSP_2450	maltooligosyl trehalose hydrolase	6	31.5	882	1580	412	961.5	46.3969	568.868	0.374223	-1.41803	0.0859505	-3.54035	0.0216349	0.251958	1.09633e-92	3.07581e-92	0.0375562	0.410621	0.000214393	0.00104843
RSP_2451	putative 4-alpha-glucanotransferase	9	50	1544	2745.5	680	1657	112.417	1541.47	0.35364	-1.49965	0.0768542	-3.70173	0.0026808	0.0663903	1.17812e-254	7.62952e-254	0.0041772	0.106003	0.00689687	0.0226213
RSP_2452	maltooligosyl trehalose synthase	15	52.5	693	2245	600	1686	114.902	1131.21	0.561334	-0.833069	0.107042	-3.22375	0.0454833	0.357518	5.32872e-171	2.4164e-170	0.0665339	0.541626	0.0153728	0.0448679
RSP_2453	putative oxidoreductase (NAD/NADP dependent)	13	21.5	875	2389	479	835	312.617	913.703	1.18794	0.248461	0.360561	-1.47168	0.623543	0.865716	2.13736e-59	4.61388e-59	0.708241	1	0.412048	0.575617
RSP_2454	amidophosphoribosyltransferase	0	36.5	0	2016.5	0	1414.5	1	1175.55	0.0269133	-5.21554	0.000896459	-10.1235	1.62809e-05	0.00111552	6.03185e-244	3.75624e-243	0.000134295	0.00726429	0.122035	0.235586
RSP_2455	putative Colicin V production protein, dedE	8	20	1866	2892.5	684	834	297.653	907.318	0.785867	-0.347642	0.345718	-1.53233	0.563633	0.856597	2.58511e-62	5.74878e-62	0.705735	1	0.580894	0.634414
RSP_2456	DNA replication and repair protein RadA	18	33	1955	2280.5	1318	1271.5	582.913	1033	1.07164	0.0998166	0.59467	-0.749839	0.81328	0.94875	3.42694e-24	5.31681e-24	0.929812	1	0.00748796	0.0243044
RSP_2457	putative paraquat-inducible protein A	11	15.5	2249	1273	1063	597.5	918.527	730.863	1.39428	0.479521	1.32443	0.405367	0.396981	0.781605	1.28959e-08	1.60318e-08	0.472962	1	0.0982242	0.200302
RSP_2458	ABC transporter, ATPase subunit	17	26	1363	1710	1119	1162.5	851.04	1355.52	1.28459	0.361309	0.66163	-0.595904	0.420753	0.787667	1.87051e-21	2.81271e-21	0.519696	1	0.00188869	0.0072576
RSP_2459	ABC transporter, inner membrane subunit	19	25.5	1146	1385.5	969	931.5	784.251	1011.78	1.46387	0.549788	0.816845	-0.291866	0.205802	0.61982	2.04721e-05	2.40423e-05	0.243339	0.84135	0.00520082	0.0177775
RSP_2460	alanine racemase	1	16.5	53	557	53	518.5	1.68516	272.901	0.119071	-3.07011	0.00650741	-7.2637	0.0131747	0.201342	3.42639e-57	7.30698e-57	0.0298419	0.359765	0.0369948	0.0922935
RSP_2461	3-oxoacyl-(acyl-carrier-protein) reductase	0	0	0	0	0	0	1	1	1	0	1	0	1	1	0.970421	0.972821	1	1	0.502686	0.652751
RSP_2463	acyl carrier protein	2	2.5	100	108.5	100	90	28.413	30.1178	1.57173	0.652358	0.994181	-0.00841895	0.630719	0.868056	0.982198	0.982198	0.873313	1	0.945522	0.945522
RSP_2464	3-oxoacyl-(acyl-carrier-protein) synthase II	0	0	0	0	0	0	1	1	1	0	1	0	1	1	0.970421	0.972821	1	1	0.502686	0.652751
RSP_2465	hypothetical protein	15	26.5	1061	1444	860	933	365.362	700.532	1.11208	0.153256	0.549625	-0.863479	0.742192	0.919575	4.78319e-21	7.14746e-21	0.82472	1	0.835127	0.835127
RSP_2466	hypothetical protein	1	5	156	274	116	210.5	9.59181	93.0654	0.392934	-1.34764	0.108614	-3.20272	0.376653	0.766544	1.51392e-15	2.10547e-15	0.651028	1	1.77636e-15	4.44528e-14
RSP_2467	Putative large terminase	6	11.5	690	400.5	469	339	72.3359	106.152	1.02504	0.0356863	0.718122	-0.477699	0.960823	0.99948	0.0291298	0.0319687	0.904362	1	0.0336286	0.0852598
RSP_2468	putative portal protein	3	9.5	174	307.5	174	237.5	14.8316	67.5377	0.620422	-0.688679	0.231426	-2.11137	0.466812	0.82647	2.52706e-08	3.12339e-08	0.73807	1	2.95986e-08	2.85019e-07
RSP_2469	hypothetical protein	1	2	135	47.5	116	47.5	16.4795	13.4962	0.982334	-0.0257143	1.28678	0.363771	0.988389	0.997365	0.491046	0.50887	0.551158	1	0.60815	0.655702
RSP_2470	prohead peptidase	2	3	95	167	95	136.5	11.2269	24.1969	1.30978	0.389323	0.488958	-1.03222	0.766836	0.931028	0.0429828	0.0469556	0.859945	1	0.0609372	0.136788
RSP_2471	putative phage phi-C31 gp36 major capsid-like protein	4	14.5	259	646.5	259	466	28.913	190.544	0.541977	-0.883695	0.159908	-2.64469	0.270615	0.685035	6.55643e-26	1.03423e-25	0.43334	1	0	0
RSP_2472	phage conserved hypothetical protein, phiE125 gp8 family	2	2.5	76	57.5	76	57.5	8.45761	7.65079	1.57173	0.652358	1.16496	0.220285	0.630719	0.868056	0.759357	0.772699	0.873313	1	0.919115	0.919115
RSP_6053	putative phage tail-head adaptor	4	5	303	191.5	254	159.5	101.252	82.7656	1.57173	0.652358	1.28922	0.366494	0.496605	0.827876	0.0856276	0.0925444	0.743432	1	0.0918432	0.190842
RSP_6054	hypothetical protein	1	2	11	91	11	81.5	1	15.4472	0.982334	-0.0257143	0.0682214	-3.87363	0.988389	0.997365	0.000545709	0.000624239	0.551158	1	0.00165385	0.00645303
RSP_2473	phage major tail protein, TP901-1 family	1	2.5	383	73	116	73	9.33179	15.2044	0.785867	-0.347642	0.646797	-0.628616	0.838237	0.959085	0.290923	0.306577	0.551158	1	0.372113	0.537806
RSP_2474	phage conserved hypothetical protein	2	4	187	110.5	158	110.5	20.3369	28.4459	0.982334	-0.0257143	0.753419	-0.408476	0.983579	0.995935	0.327938	0.344599	0.680953	1	0.407073	0.572019
RSP_2475	putative phage tail minor protein	3	8	72	193	72	193	11.0729	79.1507	0.736751	-0.440752	0.147427	-2.76192	0.650527	0.875676	4.49875e-12	5.92333e-12	0.893273	1	9.35352e-12	1.42019e-10
RSP_2476	TIGR02217 family protein	5	9.5	349	398	311	327.5	81.9158	163.7	1.03404	0.0482863	0.52734	-0.923194	0.951692	0.997553	1.51432e-06	1.81254e-06	0.899999	1	1.77283e-06	1.27884e-05
RSP_2477	phage conserved hypothetical protein	1	11.5	15	348	15	326	1	141.814	0.170841	-2.54928	0.00743107	-7.07221	0.0543304	0.377284	1.78483e-30	2.93657e-30	0.119804	0.671914	0	0
RSP_2478	putative phage cell wall peptidase, NlpC/P60 family	2	5	60	312	60	168	9.07928	63.555	0.785867	-0.347642	0.150547	-2.73171	0.772801	0.932214	6.79986e-10	8.65514e-10	0.911612	1	1.68293e-09	1.92729e-08
RSP_2479	putative phage host specificity protein	20	44.5	2760	2327.5	1369	1646	234.909	631.581	0.882997	-0.17952	0.39196	-1.35122	0.643658	0.871567	5.29184e-37	9.27502e-37	0.773655	1	0.0118002	0.0364343
RSP_2480	hypothetical protein	1	4	172	143.5	116	129	9.33179	42.2344	0.491167	-1.02571	0.232847	-2.10255	0.516082	0.836268	1.10661e-05	1.30641e-05	0.859945	1	1.74541e-05	0.00010561
RSP_2481	serine O-acetyltransferase	1	0.5	52	14	52	14	2.15322	1.07971	3.92934	1.97429	2.10161	1.07149	0.393549	0.780453	0.51932	0.537621	0.793978	1	0.963777	0.963777
RSP_4050	Dihydrolipoamide acetyltransferase component (E2) of pyruvate dehydrogenase complex	0	8	0	225.5	0	225.5	1	45.4643	0.122792	-3.02571	0.0231793	-5.43102	0.0435975	0.35143	2.20145e-10	2.82159e-10	0.278896	0.878577	7.07698e-10	8.72039e-09
RSP_4049	dihydrolipoamide acetyltransferase	0	11.5	0	348	0	336	1	92.8195	0.0854204	-3.54928	0.0113536	-6.46071	0.0155442	0.220353	2.73499e-20	4.04364e-20	0.119799	0.675576	0	0
RSP_4047	Pyruvate dehydrogenase E1 component, alpha subunit	0	15	0	837	0	531	1	268.6	0.0654889	-3.9326	0.00392343	-7.99367	0.00572337	0.114774	9.77025e-57	2.0781e-56	0.0393331	0.418908	0.0193434	0.0543063
RSP_4046	septum formation initiator	0	0	0	0	0	0	1	1	1	0	1	0	1	1	0.970421	0.972821	1	1	0.502686	0.652751
RSP_4045	fructose-bisphosphate aldolase	1	22.5	43	968.5	43	636.5	1.54362	518.369	0.0873186	-3.51757	0.00313814	-8.31587	0.0025081	0.0628707	5.33545e-108	1.65619e-107	0.00577785	0.13573	3.53156e-05	0.000202217
RSP_4044	phosphoglycerate kinase	0	17	0	751.5	0	591	1	281.219	0.0577844	-4.11318	0.00374738	-8.0599	0.00326428	0.077569	2.39784e-59	5.17341e-59	0.0226567	0.322289	0.12597	0.241229
RSP_4043	Peptidylprolyl isomerase	13	23.5	1562	2046	927	1010.5	788.875	1556.31	1.08684	0.120137	0.534175	-0.904617	0.809553	0.94709	3.57498e-48	6.94773e-48	0.899854	1	0.0270842	0.0711136
RSP_4042	Peptidyl-prolyl cis-trans isomerase, cyclophilin type	14	31	1152	1841	955	1234	750.187	2140.75	0.88727	-0.172556	0.369296	-1.43715	0.710113	0.906608	3.66297e-132	1.31529e-131	0.83051	1	0.0307806	0.0794301
RSP_4041	tyrosyl-tRNA synthetase	0	0.5	0	7	0	7	1	1	1.96467	0.974286	1	0	0.613927	0.882775	0.970421	0.972821	1	1	0.502686	0.652751
RSP_6056	molecular chaperone	10	17.5	1140	906.5	655	564.5	196.12	299.929	1.12267	0.166931	0.689089	-0.537238	0.770234	0.93103	4.53091e-05	5.29347e-05	0.872985	1	6.25923e-05	0.000343368
RSP_2490	hypothetical protein	4	14.5	150	595	150	467	47.2712	544.604	0.541977	-0.883695	0.0914719	-3.45053	0.270615	0.685035	2.3578e-87	6.36387e-87	0.43334	1	1.78214e-06	1.28327e-05
RSP_6057	hypothetical protein	2	10	58	521	58	384.5	16.3924	543.35	0.392934	-1.34764	0.0317931	-4.97514	0.211191	0.619706	4.82008e-104	1.46043e-103	0.344657	0.953489	0.000310124	0.00146021
RSP_2491	enolase	0	20.5	0	747.5	0	674.5	1	368.114	0.0479187	-4.38327	0.00286279	-8.44836	0.00123629	0.0352943	2.60834e-77	6.5032e-77	0.0099604	0.194987	0.00297774	0.0108755
RSP_2492	putative transporter, RhaT family, DMT superfamily	9	30.5	418	1347.5	403	1030	137.017	1192.54	0.579738	-0.786527	0.12108	-3.04597	0.14562	0.547708	1.52493e-172	6.93832e-172	0.215717	0.802543	0.0008748	0.00367888
RSP_2494	manganese uptake regulator, Fur family	10	13	1589	853	745	517	599.326	544.381	1.51128	0.595774	1.1602	0.214369	0.322749	0.726229	0.0120044	0.0133588	0.442315	1	0.0129813	0.0392439
RSP_2495	ribonucleoside-diphosphate reductase class II	102	141	16004	10357	7488	5704	6974.05	7353.47	1.42125	0.50716	0.999457	-0.000783388	0.00653023	0.125448	0.974077	0.974077	0.00800189	0.165305	0.983463	0.983463
RSP_2496	Cell Wall Hydrolase	10	20	1204	1217	814	735.5	542.157	979.746	0.982334	-0.0257143	0.583154	-0.778051	0.963291	1	2.02088e-24	3.14014e-24	0.883084	1	0.0129939	0.0392528
RSP_2497	Pseudo gene	13	24.5	1834	1385	851	827.5	211.657	388.245	1.04248	0.0600156	0.574511	-0.799594	0.90349	0.984689	5.02757e-11	6.51382e-11	0.994547	1	2.14982e-08	2.07509e-07
RSP_2500	Pseudo gene	1	7.5	57	288.5	57	255	1.58086	54.6368	0.261956	-1.9326	0.0304916	-5.03544	0.175558	0.58964	5.90159e-12	7.75277e-12	0.370135	0.967954	9.12659e-12	1.3962e-10
RSP_7524	Pseudo gene	0	1	0	20.5	0	20.5	1	9.93998	0.982334	-0.0257143	0.10602	-3.2376	0.475575	0.829833	0.00886816	0.00990128	0.793968	1	0.0330528	0.0843803
RSP_2501	nicotinate-nucleotide pyrophosphorylase	1	5	20	160.5	20	155	1	30.8019	0.392934	-1.34764	0.0342132	-4.8693	0.376653	0.766544	2.7676e-07	3.35823e-07	0.651028	1	1.03589e-06	7.77686e-06
RSP_2502	glutamine--fructose-6-phosphate transaminase	0	0	0	0	0	0	1	1	1	0	1	0	1	1	0.970421	0.972821	1	1	0.502686	0.652751
RSP_2503	glucosamine-1-phosphate N-acetyltransferase %3BUDP-N-acetylglucosamine pyrophosphorylase	0	0	0	0	0	0	1	1	1	0	1	0	1	1	0.970421	0.972821	1	1	0.502686	0.652751
RSP_2504	phosphoglycolate phosphatase	4	16	304	818.5	304	608.5	58.8355	471.337	0.491167	-1.02571	0.131546	-2.92636	0.193999	0.607411	3.46459e-67	7.9849e-67	0.288072	0.884441	1.71687e-05	0.000104351
RSP_2505	putative CreA protein	3	7	110	325	110	263	24.2802	141.414	0.842001	-0.248107	0.180939	-2.46643	0.802953	0.945286	1.86167e-18	2.68679e-18	0.932339	1	0	0
RSP_2506	isovaleryl-CoA dehydrogenase	33	44.5	6615	4983	2637	1842.5	2509.91	2375.79	1.45695	0.542946	1.11332	0.154872	0.099315	0.4809	0.000175116	0.000202256	0.115574	0.668246	0.603481	0.652229
RSP_2507	outer membrane protein	12	12.5	1317	1106	906	528	599.942	364.313	1.88608	0.915392	1.73542	0.795288	0.110368	0.5098	0	0	0.141559	0.708828	0.219917	0.364789
RSP_2508	Methylcrotonyl-CoA carboxylase beta chain	45	49	5097	2528.5	3433	1778	3215.92	1824.36	1.80429	0.851429	1.85766	0.893484	0.00372415	0.0855305	0	0	0.00524627	0.128378	0.718297	0.735533
RSP_2509	3-methylcrotonoyl-CoA carboxylase, alpha subunit	32	38.5	4063	2123	2101	1534.5	1156.24	1018.1	1.63297	0.707499	1.19682	0.259208	0.0383608	0.325158	2.83529e-05	3.32204e-05	0.0460903	0.451137	0.0266479	0.070241
RSP_2510	hydroxymethylglutaryl-CoA lyase	1	1.5	38	27	38	27	1.43552	2.01107	1.30978	0.389323	0.752234	-0.410747	0.833927	0.958422	0.793745	0.806477	0.793974	1	0.963777	0.963777
RSP_2511	methylglutaconyl-CoA hydratase	7	12.5	1118	384.5	557	371.5	165.032	196.904	1.10021	0.137784	0.883253	-0.179102	0.839609	0.957192	0.239167	0.253023	0.964711	1	0.279553	0.434551
RSP_2512	NADH dehydrogenase subunit A	0	0	0	0	0	0	1	1	1	0	1	0	1	1	0.970421	0.972821	1	1	0.502686	0.652751
RSP_2513	NADH dehydrogenase subunit B	0	0	0	0	0	0	1	1	1	0	1	0	1	1	0.970421	0.972821	1	1	0.502686	0.652751
RSP_2514	NADH dehydrogenase subunit C	0	0	0	0	0	0	1	1	1	0	1	0	1	1	0.970421	0.972821	1	1	0.502686	0.652751
RSP_2515	NADH dehydrogenase subunit D	0	0	0	0	0	0	1	1	1	0	1	0	1	1	0.970421	0.972821	1	1	0.502686	0.652751
RSP_2516	NADH dehydrogenase subunit E	0	0	0	0	0	0	1	1	1	0	1	0	1	1	0.970421	0.972821	1	1	0.502686	0.652751
RSP_2517	hypothetical protein	0	0	0	0	0	0	1	1	1	0	1	0	1	1	0.970421	0.972821	1	1	0.502686	0.652751
RSP_2518	NADH dehydrogenase subunit F	0	0	0	0	0	0	1	1	1	0	1	0	1	1	0.970421	0.972821	1	1	0.502686	0.652751
RSP_2519	hypothetical protein	0	0	0	0	0	0	1	1	1	0	1	0	1	1	0.970421	0.972821	1	1	0.502686	0.652751
RSP_7525	hypothetical protein	0	0	0	0	0	0	1	1	1	0	1	0	1	1	0.970421	0.972821	1	1	0.502686	0.652751
RSP_2521	NADH dehydrogenase subunit G	0	0	0	0	0	0	1	1	1	0	1	0	1	1	0.970421	0.972821	1	1	0.502686	0.652751
RSP_2520	hypothetical protein	1	2	30	99	30	74.5	2.4354	12.0958	0.982334	-0.0257143	0.212181	-2.23663	0.988389	0.997365	0.0148858	0.0165108	0.551158	1	0.0209951	0.0581777
RSP_2522	NADH dehydrogenase subunit H	0	0.5	0	7.5	0	7.5	1	1	1.96467	0.974286	1	0	0.613927	0.882775	0.970421	0.972821	1	1	0.502686	0.652751
RSP_2523	NADH dehydrogenase subunit I	0	0	0	0	0	0	1	1	1	0	1	0	1	1	0.970421	0.972821	1	1	0.502686	0.652751
RSP_2524	putative carboxymuconolactone decarboxylase family protein	0	0	0	0	0	0	1	1	1	0	1	0	1	1	0.970421	0.972821	1	1	0.502686	0.652751
RSP_2525	NADH dehydrogenase subunit J	0	0	0	0	0	0	1	1	1	0	1	0	1	1	0.970421	0.972821	1	1	0.502686	0.652751
RSP_2526	NADH dehydrogenase subunit K	0	0	0	0	0	0	1	1	1	0	1	0	1	1	0.970421	0.972821	1	1	0.502686	0.652751
RSP_2527	NADH dehydrogenase subunit L	0	0	0	0	0	0	1	1	1	0	1	0	1	1	0.970421	0.972821	1	1	0.502686	0.652751
RSP_2529	NADH dehydrogenase subunit M	0	0	0	0	0	0	1	1	1	0	1	0	1	1	0.970421	0.972821	1	1	0.502686	0.652751
RSP_2530	NADH dehydrogenase subunit N	0	0	0	0	0	0	1	1	1	0	1	0	1	1	0.970421	0.972821	1	1	0.502686	0.652751
RSP_2532	putative biotin protein ligase	0	0	0	0	0	0	1	1	1	0	1	0	1	1	0.970421	0.972821	1	1	0.502686	0.652751
RSP_2533	pantothenate kinase	0	0	0	0	0	0	1	1	1	0	1	0	1	1	0.970421	0.972821	1	1	0.502686	0.652751
RSP_2534	putative hydrolase of the metallo-beta-lactamase superfamily	25	45	1879	2862.5	1604	1681.5	799.254	1520.01	1.09148	0.126289	0.554129	-0.851707	0.725516	0.909329	8.94326e-43	1.651e-42	0.822243	1	0.207877	0.349536
RSP_7526	hypothetical protein	1	0.5	14	6.5	14	6.5	2.85431	1.82522	3.92934	1.97429	1.64801	0.720721	0.393549	0.780453	0.594306	0.610881	0.793978	1	0.963777	0.963777
RSP_2536	ATP-dependent helicase, DEAD-box	11	25.5	924	1232	744	887.5	175.566	488.503	0.847504	-0.238708	0.378744	-1.40071	0.646059	0.87453	1.81756e-30	2.98921e-30	0.820656	1	0.917273	0.917273
RSP_2537	bacterial peptide chain release factor 3 (bRF-3)	61	85.5	11448	10330	4836	4056	6140.94	7252.75	1.40169	0.487171	0.892284	-0.164425	0.0428588	0.34752	4.79085e-11	6.20911e-11	0.0487807	0.457848	0.239982	0.388378
RSP_2538	Short-chain dehydrogenase/reductase	15	28.5	1176	2056	884	1095.5	567.55	1358.97	1.03404	0.0482863	0.440113	-1.18405	0.916424	0.979059	5.60691e-64	1.2621e-63	0.998923	1	0.00130981	0.0052783
RSP_2539	ABC transporter, ATPase subunit	0	1.5	0	37	0	37	1	2.11776	0.654889	-0.610677	0.497618	-1.00689	0.382238	0.769906	0.557235	0.574525	0.793968	1	0.963778	0.963778
RSP_2540	twin-arginine translocation system protein, TatA	0	0	0	0	0	0	1	1	1	0	1	0	1	1	0.970421	0.972821	1	1	0.502686	0.652751
RSP_6059	twin-arginine translocation system protein, TatB	1	1	123	37	116	37	8.13164	2.59371	1	0	3.30391	1.72417	0.626503	0.868653	0.0754957	0.0817466	0.793974	1	0.0959933	0.196743
RSP_2541	twin-arginine translocation system protein, TatC	0	0	0	0	0	0	1	1	1	0	1	0	1	1	0.970421	0.972821	1	1	0.502686	0.652751
RSP_2542	ATPase	20	32.5	6307	2829.5	1463	1281.5	1162.92	1667.77	1.20903	0.273846	0.734826	-0.444526	0.503508	0.829629	5.60451e-16	7.84284e-16	0.565308	1	0.0140678	0.0416587
RSP_2543	Peptidoglycan-binding LysM (putative peptidase)	1	7.5	83	534	83	294	2.30915	61.1507	0.261956	-1.9326	0.0397944	-4.65129	0.175558	0.58964	6.96568e-13	9.28605e-13	0.370135	0.967954	1.23213e-12	2.09875e-11
RSP_2544	Protein-L-isoaspartate O-methyltransferase	0	4.5	0	164	0	147.5	1	34.2705	0.218296	-2.19564	0.0307504	-5.02325	0.130167	0.534049	5.08401e-08	6.23807e-08	0.859934	1	1.47437e-07	1.26099e-06
RSP_2545	5'-nucleotidase %3Bexopolyphosphatase %3B3'-nucleotidase	0	18.5	0	611.5	0	586.5	1	459.824	0.0530991	-4.23517	0.00229182	-8.76929	0.00214966	0.0552328	2.95483e-96	8.49565e-96	0.0172155	0.281963	1.09655e-11	1.64644e-10
RSP_2547	exopolysaccharide production protein exoY	16	34.5	1014	1673	726	1174.5	542.382	1927.83	0.911151	-0.134239	0.29649	-1.75395	0.758253	0.929114	1.06685e-155	4.40879e-155	0.912972	1	0.0139605	0.0414318
RSP_2548	Outer membrane polysaccharide export protein, exoF	20	49	1977	2964.5	1358	1830.5	734.95	2427.58	0.801905	-0.318496	0.319048	-1.64816	0.404387	0.789006	2.40045e-180	1.13156e-179	0.479883	1	0.0449881	0.10811
RSP_2549	putative polysaccharide polymerase	54	70	7392	5955.5	3821	3080.5	5339.94	5583.46	1.5156	0.59989	1.00787	0.0113098	0.0207214	0.247633	0.682069	0.697554	0.0265545	0.341142	0.692742	0.716422
RSP_2550	endo-beta-1,3-1,4-glycanase protein	32	46.5	8176	3933	2480	1913	3380.49	3795.06	1.35203	0.435127	0.938711	-0.0912467	0.187386	0.599024	0.00747063	0.00835013	0.2138	0.801213	0.399332	0.566046
RSP_2551	Glycosyl transferase, family 2	30	49	3777	3364.5	2040	1895.5	1427.55	2169.84	1.20286	0.266466	0.693322	-0.528403	0.424864	0.793195	3.14379e-27	5.00586e-27	0.497144	1	0.421772	0.585169
RSP_2552	Glycosyl transferase, family 2	26	41.5	2248	2933	1676	1454	1521.36	2120.3	1.23088	0.299686	0.756145	-0.403266	0.405328	0.78785	7.01122e-17	9.93829e-17	0.453499	1	0.119028	0.231101
RSP_2553	hypothetical protein	34	71	4100	5976.5	2454	2992.5	2451.52	6290.54	0.940827	-0.0879985	0.410694	-1.28386	0.769842	0.93083	0	0	0.849805	1	0.852775	0.852775
RSP_2554	hypothetical protein	12	26	1757	4144	1044	1225	2720.33	6915.91	0.90677	-0.141191	0.414518	-1.27049	0.779046	0.93236	0	0	0.913202	1	0.605926	0.654349
RSP_2555	Coenzyme PQQ synthesis protein D (PqqD)	0	3	0	67.5	0	67.5	1	28.7529	0.327445	-1.61068	0.0366514	-4.76999	0.216564	0.629628	7.54857e-07	9.08878e-07	0.873323	1	2.75156e-06	1.91994e-05
RSP_2556	hypothetical protein	5	9	252	354.5	252	302	88.5589	221.116	1.09148	0.126289	0.422069	-1.24445	0.875249	0.97116	1.50622e-12	1.99876e-12	0.899999	1	1.77713e-12	2.98942e-11
RSP_2557	putative asparagine synthetase	13	53.5	419	2054.5	419	1769.5	96.6643	1721.07	0.477396	-1.06674	0.0591886	-4.07854	0.0144269	0.211818	1.28761e-299	9.73877e-299	0.0225128	0.323602	0.0607883	0.136529
RSP_2558	Hpr(Ser) kinase/phosphatase	7	15.5	227	674.5	227	495.5	57.584	286.887	0.88727	-0.172556	0.211525	-2.2411	0.792689	0.940746	1.6464e-32	2.77065e-32	0.971489	1	2.35219e-05	0.000139209
RSP_2559	ABC transporter, fused ATPase and inner membrane subunits	13	45.5	627	1441	597	1294	139.584	1058.3	0.561334	-0.833069	0.138995	-2.8469	0.0626022	0.409805	4.60513e-145	1.78824e-144	0.0921242	0.617819	0.788853	0.788853
RSP_6060	hypothetical protein	2	6	239	179.5	143	171.5	37.0804	133.411	0.654889	-0.610677	0.292902	-1.77151	0.601455	0.878984	1.95305e-12	2.58579e-12	0.882022	1	3.7359e-12	5.96273e-11
RSP_2561	putative succinoglycan biosynthesis transport protein ExoP	87	118.5	17463	12244.5	7390	5220.5	9056.71	8723.39	1.44241	0.528486	1.0941	0.129743	0.00904448	0.156226	1.99001e-09	2.50855e-09	0.010331	0.19846	0.462574	0.620131
RSP_2562	succinoglycan biosynthesis protein exoM	28	46	4174	3284	2131	1739	2030.1	2724.99	1.19589	0.258079	0.785098	-0.349055	0.454802	0.822204	1.30356e-16	1.83813e-16	0.532326	1	0.682444	0.709391
RSP_2563	Glycosyl transferase, family 2	27	45.5	3508	3114.5	1949	1831.5	1774.58	2814.38	1.16585	0.221379	0.664484	-0.589694	0.527139	0.840275	5.28885e-42	9.67992e-42	0.580983	1	0.758035	0.762549
RSP_2564	glycosyltransferase, Succinoglycan biosynthesis protein exoL	44	70	7418	5151.5	3024	2920	3796.68	5856.83	1.23493	0.304434	0.683144	-0.549738	0.271698	0.684826	1.26153e-75	3.1033e-75	0.317278	0.910209	0.91695	0.91695
RSP_2565	UDP-glucose pyrophosphorylase	20	57	2466	3021	1415	2143.5	1006.45	4356.34	0.689357	-0.536676	0.243468	-2.0382	0.149905	0.555689	0	0	0.187055	0.769753	0.263765	0.416233
RSP_2567	putative sulfolipid biosynthesis protein	4	32.5	1032	1988.5	306	1138.5	50.1394	1524.64	0.241805	-2.04808	0.0346563	-4.85074	0.00361302	0.083916	7.71622e-286	5.53656e-285	0.00704895	0.153324	0.11368	0.223393
RSP_2568	glycosyl transferase (sulfolipid biosynthesis) protein	3	36.5	65	1847	65	1293	7.78491	1898.8	0.16148	-2.63058	0.00432062	-7.85455	0.000511649	0.0168271	0	0	0.00107432	0.0365002	0.310008	0.471408
RSP_2569	UDP-sulfoquinovose synthase	42	90	3911	8099.5	2520	3861	2911.22	9563.8	0.916845	-0.12525	0.320787	-1.64031	0.642026	0.871366	0	0	0.709289	1	0.727915	0.742942
RSP_2570	protease I	3	7	214	252.5	187	219.5	32.8581	89.9938	0.842001	-0.248107	0.384771	-1.37793	0.802953	0.945286	1.13867e-06	1.36695e-06	0.932339	1	1.55331e-06	1.13257e-05
RSP_2571	putative oxidoreductase protein	11	23	888	853.5	576	675.5	203.884	499.943	0.939624	-0.0898446	0.429767	-1.21837	0.865074	0.969288	1.2132e-25	1.9078e-25	0.990861	1	0.434573	0.595793
RSP_2572	crpK, Fnr-type transcriptional regulator	8	26	624	1130.5	570	918	192.097	1014.58	0.604513	-0.726154	0.19953	-2.32532	0.208314	0.617432	8.11548e-115	2.64683e-114	0.281551	0.879526	0.0021565	0.00815527
RSP_2573	cAMP-binding protein	23	34	4918	2486.5	1868	1341	1890.43	2008.27	1.32904	0.410385	0.992	-0.0115884	0.29037	0.696854	0.802066	0.814319	0.359036	0.959686	0.81216	0.81216
RSP_2574	Protein of unknown function (DUF2380)	9	15	799	891.5	613	569.5	373.983	579.074	1.1788	0.23732	0.680596	-0.555129	0.696091	0.90045	5.33795e-09	6.69142e-09	0.861307	1	0.000143873	0.00073182
RSP_2575	glutathione-dependent formaldehyde-activating enzyme	7	12	221	472	221	390.5	87.3523	264.908	1.14606	0.196678	0.347496	-1.52493	0.774205	0.930086	2.92588e-19	4.25296e-19	0.964711	1	3.21954e-12	5.2208e-11
RSP_2576	Alcohol dehydrogenase class III	33	44.5	4763	3255.5	2592	1779.5	2524.33	2349.41	1.45695	0.542946	1.13229	0.179246	0.099315	0.4809	1.44299e-05	1.69956e-05	0.115574	0.668246	0.972233	0.972233
RSP_2577	isocytochrome c2	16	23.5	2969	2229.5	1327	987	1634.2	1798.15	1.33765	0.419697	0.957751	-0.0622782	0.367697	0.766922	0.206497	0.219204	0.427017	1	0.212266	0.355442
RSP_2578	putative pqq dehydrogenase protein	65	70	14094	8479	5173	2948	6223.5	3823	1.82433	0.867371	1.71555	0.778667	0.00039373	0.014075	0	0	0.000554014	0.0214863	0.77696	0.77696
RSP_2579	cytochrome c553i	13	22	3159	2273.5	1157	912	945.22	1267.54	1.16094	0.215294	0.785855	-0.347665	0.669368	0.885954	1.89564e-08	2.34869e-08	0.803954	1	0.465992	0.623888
RSP_2580	amino acid ABC transporter substrate-binding protein, PAAT family	17	29.5	2002	2635	1467	1213.5	1010.74	1450.49	1.13218	0.179106	0.734336	-0.445487	0.683268	0.89087	3.82928e-14	5.21812e-14	0.758947	1	0.129195	0.245434
RSP_2581	Rhodanese	14	25.5	2395	1409.5	1119	988	991.495	1592.78	1.07864	0.109215	0.656004	-0.608222	0.81991	0.954048	8.67477e-26	1.36732e-25	0.906962	1	0.205677	0.346701
RSP_2582	amino acid/amide ABC transporter substrate-binding protein, HAAT family	23	45	2679	2390.5	1746	1553	1132.58	1973.84	1.00416	0.0059946	0.604681	-0.725754	0.987064	0.996763	2.36216e-42	4.34098e-42	0.91077	1	0.0137217	0.0409328
RSP_2583	PQQ-dependent catabolism-associated beta-propeller protein	18	34.5	1527	1490	1126	1219.5	702.104	1460.38	1.02504	0.0356863	0.506649	-0.98094	0.932193	0.987692	1.8008e-51	3.61945e-51	0.990651	1	0.0286017	0.0745668
RSP_2584	hypothetical protein	10	11.5	857	1269.5	637	498	477.897	439.223	1.70841	0.772652	1.14662	0.197393	0.210009	0.618001	0.0383059	0.0418803	0.264669	0.859441	0.0437458	0.105878
RSP_2585	hypothetical protein	6	10	339	538.5	314	372.5	252.856	528.326	1.1788	0.23732	0.504362	-0.987469	0.749788	0.924251	7.06562e-20	1.03971e-19	0.956524	1	0.125796	0.24101
RSP_2586	ABC multidrug efflux transporter, ATPase subunit	13	25.5	1092	1194.5	913	903.5	543.739	1054.22	1.0016	0.00230011	0.54354	-0.879543	0.996267	0.998453	9.29647e-32	1.55478e-31	0.913202	1	0.00130233	0.00525862
RSP_2587	ABC multidrug efflux transporter, inner membrane subunit	23	33.5	2534	2540.5	1339	1354	1193.81	1763.03	1.34888	0.431759	0.713584	-0.486845	0.26724	0.679001	1.47629e-19	2.1606e-19	0.307395	0.907179	0.0531986	0.123098
RSP_2588	hypothetical protein	14	27	1229	1642.5	973	1048.5	764.327	1612.09	1.01872	0.0267532	0.499645	-1.00102	0.955093	0.997811	1.87622e-58	4.02019e-58	0.913301	1	0.0225224	0.0612789
RSP_2589	Zn-dependent hydrolase, glyoxylase	8	26	446	1037	400	864.5	102.232	717.528	0.604513	-0.726154	0.150149	-2.73554	0.208314	0.617432	1.30031e-95	3.72016e-95	0.281551	0.879526	0.88719	0.88719
RSP_2590	putative secreted protein	9	23	853	1397	547	920.5	203.852	894.374	0.768783	-0.379351	0.240197	-2.05771	0.502381	0.831102	9.00576e-89	2.46186e-88	0.628533	1	0.0584391	0.132058
RSP_2591	two component transcriptional regulator, LuxR family	20	25.5	3287	2083.5	1399	1057	1320.31	1270.53	1.54092	0.623788	1.09512	0.131095	0.144556	0.546204	0.0207183	0.0228736	0.173003	0.750226	0.0215829	0.0593604
RSP_2592	hypothetical protein	23	35.5	1536	1844	1231	1296.5	813.983	1332.32	1.27288	0.348101	0.64384	-0.635226	0.366135	0.76444	1.90466e-23	2.93259e-23	0.414744	1	0.00359165	0.0127836
RSP_2593	hybrid histidine kinase	27	41.5	2132	2810.5	1689	1562.5	1060.95	1513.91	1.27822	0.354134	0.738529	-0.437274	0.319526	0.728145	2.97441e-14	4.05865e-14	0.360681	0.959716	0.0926522	0.191933
RSP_2594	hypothetical protein	13	30	1447	1745.5	1072	1241.5	758.057	2022.51	0.851356	-0.232165	0.394987	-1.34012	0.627526	0.865691	3.78222e-113	1.21691e-112	0.74599	1	0.923678	0.923678
RSP_2595	hypothetical protein	7	12.5	1043	791.5	553	539	255.91	456.486	1.10021	0.137784	0.590787	-0.75929	0.839609	0.957192	9.25316e-12	1.21281e-11	0.964711	1	1.36556e-05	8.4519e-05
RSP_2596	ABC transporter, ATPase subunit	4	17	333	675.5	296	579	50.4347	421.538	0.462275	-1.11318	0.126085	-2.98753	0.154669	0.558247	2.70891e-61	5.96519e-61	0.233084	0.831057	0.00714561	0.0233239
RSP_2597	ABC transporter, periplasmic substrate-binding protein	9	23	538	1402	399	851.5	122.177	673.847	0.768783	-0.379351	0.191074	-2.3878	0.502381	0.831102	5.14626e-79	1.29987e-78	0.628533	1	0.016742	0.0482388
RSP_2598	ABC transporter, inner membrane subunit	15	27	1017	1478.5	1014	1015.5	633.747	1146.31	1.09148	0.126289	0.582621	-0.779369	0.785668	0.934031	2.26788e-28	3.65131e-28	0.913416	1	0.00185657	0.0071613
RSP_2599	Phosphate regulon transcriptional regulator, PhoR	9	25	743	1529.5	645	951	279.354	1144.7	0.707281	-0.499645	0.257178	-1.95916	0.370547	0.77091	8.62439e-107	2.65477e-106	0.47518	1	0.0665454	0.146777
RSP_2600	phosphate uptake regulator, PhoU	12	14.5	670	754.5	618	574	341.497	386.924	1.62593	0.701267	0.930107	-0.104532	0.208419	0.615526	0.329019	0.345645	0.257425	0.855517	0.354715	0.521208
RSP_2601	phosphate ABC transporter ATP-binding protein, PhoT family	31	38	9497	7312.5	2420	1808.5	3140.52	2881.31	1.60276	0.680555	1.14864	0.199925	0.0491206	0.367154	7.58576e-08	9.29083e-08	0.0657397	0.537288	0.13302	0.250588
RSP_2602	phosphate ABC transporter membrane protein 2, PhoT family	56	67.5	10976	5753	4034	2887.5	5586.57	4820.27	1.62995	0.704825	1.22137	0.288495	0.00632258	0.123186	0	0	0.00752039	0.161865	0.170135	0.301059
RSP_2603	phosphate ABC transporter membrane protein 1, PhoT family	54	70.5	11456	7849	4624	3210	5768.98	5230.62	1.50485	0.589622	1.1623	0.216979	0.0228223	0.257754	3.10862e-15	4.30409e-15	0.0265545	0.341142	0.500447	0.653402
RSP_2604	phosphate ABC transporter substrate-binding protein, PhoT family	42	52	6277	4954	3272	2328.5	4390.37	3868.28	1.58685	0.666163	1.19606	0.258295	0.0247028	0.261735	0	0	0.0326061	0.375472	0.126324	0.241565
RSP_2605	hypothetical protein	13	25.5	1086	2007.5	886	1024.5	557.292	1260.95	1.0016	0.00230011	0.465755	-1.10236	0.996267	0.998453	1.90894e-53	3.89865e-53	0.913202	1	0.190482	0.328044
RSP_2606	transcriptional regulator, ArsR family	4	8.5	213	355	213	291	81.854	241.527	0.92455	-0.113177	0.357146	-1.48541	0.897027	0.982072	4.07219e-17	5.7844e-17	0.782407	1	3.33067e-16	9.1854e-15
RSP_2607	nitrilotriacetate monooxygenase component B	12	21	1347	1493.5	859	857	686.555	1201.07	1.12267	0.166931	0.60239	-0.73123	0.749007	0.924675	9.36573e-27	1.48547e-26	0.891956	1	0.00235772	0.00882566
RSP_2608	magnesium/cobalt transport protein, MIT family	15	33	991	1510	923	1093	464.542	1210.22	0.893031	-0.163218	0.404511	-1.30575	0.7162	0.907894	5.7716e-66	1.31894e-65	0.832972	1	0.0121786	0.0373183
RSP_2609	2'-deoxycytidine 5'-triphosphate deaminase	0	0	0	0	0	0	1	1	1	0	1	0	1	1	0.970421	0.972821	1	1	0.502686	0.652751
RSP_4331	tRNA-Pro	0	0	0	0	0	0	1	1	1	0	1	0	1	1	0.970421	0.972821	1	1	0.502686	0.652751
RSP_2610	trancriptional regulator, MerR family	14	21	1550	1289	1143	777	632.226	649.492	1.30978	0.389323	1.02582	0.036775	0.43271	0.802378	0.648192	0.66425	0.544662	1	0.66331	0.694847
RSP_2611	Histone-like DNA-binding protein (IHF)	0	0	0	0	0	0	1	1	1	0	1	0	1	1	0.970421	0.972821	1	1	0.502686	0.652751
RSP_2612	3-oxoacyl-(acyl-carrier-protein) synthase III	0	0	0	0	0	0	1	1	1	0	1	0	1	1	0.970421	0.972821	1	1	0.502686	0.652751
RSP_2613	phosphate:acyl-(acyl carrier protein) acyltransferase	0	0	0	0	0	0	1	1	1	0	1	0	1	1	0.970421	0.972821	1	1	0.502686	0.652751
RSP_2614	LSU ribosomal protein L32P	0	0	0	0	0	0	1	1	1	0	1	0	1	1	0.970421	0.972821	1	1	0.502686	0.652751
RSP_2615	putative metal-binding protein, possibly nucleic-acid binding protein	9	17	486	744.5	467	612.5	235.829	595.184	1.04012	0.0567479	0.417559	-1.25995	0.923973	0.982528	1.07562e-31	1.79669e-31	0.910829	1	0.187601	0.324876
RSP_2616	small protein A (tmRNA-binding)	3	6	396	574	259	253	52.1414	101.867	0.982334	-0.0257143	0.539412	-0.89054	0.979889	0.995878	0.000230601	0.000265735	0.743432	1	0.000374267	0.00172027
RSP_2617	Peptide methionine sulfoxide reductase	9	15.5	1129	995	600	662	446.515	847.635	1.14078	0.190014	0.555136	-0.849088	0.753123	0.925034	1.77034e-24	2.7519e-24	0.861307	1	0.0630599	0.140464
RSP_2618	ornithine-acyl(acyl carrier protein) N-acyltransferase	14	28.5	1897	2103	1271	1192.5	788.136	1510.94	0.9651	-0.0512494	0.549699	-0.863285	0.913313	0.978788	1.8496e-43	3.44908e-43	0.913416	1	0.194451	0.332478
RSP_2619	tRNA (5-methylaminomethyl-2-thiouridylate)-methyltransferase	0	0	0	0	0	0	1	1	1	0	1	0	1	1	0.970421	0.972821	1	1	0.502686	0.652751
RSP_2620	Protein of unknown function (DUF1153)	4	8.5	274	517	257	327	123.121	340.26	0.92455	-0.113177	0.381323	-1.39091	0.897027	0.982072	1.63017e-21	2.45403e-21	0.782407	1	1.40132e-05	8.63364e-05
RSP_2621	two component transcriptional regulator, winged helix family	17	44	1849	2617.5	997	1685.5	791.395	3462.82	0.759076	-0.397683	0.240843	-2.05383	0.332813	0.73283	0	0	0.404816	0.992366	0.0411156	0.100654
RSP_2622	DNA ligase	0	0	0	0	0	0	1	1	1	0	1	0	1	1	0.970421	0.972821	1	1	0.502686	0.652751
RSP_2623	ATP-dependent DNA helicase RecG	9	28.5	725	1111	533	861.5	76.7182	392.899	0.620422	-0.688679	0.205773	-2.28087	0.207509	0.618616	1.06261e-44	2.01112e-44	0.300008	0.897624	0.873705	0.873705
RSP_2624	hypothetical protein	4	4.5	327	629	320	176.5	345.318	214.475	1.74637	0.804361	1.69674	0.762762	0.41113	0.783932	7.62825e-10	9.69738e-10	0.5489	1	9.34109e-10	1.11707e-08
RSP_2625	NifU-related protein involved in Fe-S cluster formation	12	16	1214	1260	979	591.5	888.862	716.053	1.4735	0.559248	1.30816	0.387539	0.30701	0.717928	8.0665e-08	9.87367e-08	0.411284	1	0.0353346	0.0887524
RSP_2627	phosphoribosyl-AMP cyclohydrolase	2	13	67	994	67	492.5	12.4267	604.042	0.302257	-1.72615	0.0216801	-5.52748	0.0947313	0.475507	6.4182e-119	2.13274e-118	0.162147	0.743126	0.380952	0.547265
RSP_2628	glutamyl-/ glutaminyl-tRNA synthetase	10	22.5	612	994	609	798.5	243.493	720.322	0.873186	-0.195639	0.35623	-1.48912	0.721013	0.910066	5.78504e-48	1.1216e-47	0.912517	1	2.5878e-06	1.81191e-05
RSP_2629	glucose-inhibited division protein A	18	32	3628	2235	1535	1360.5	691.61	1086.69	1.10513	0.144211	0.670699	-0.576263	0.734268	0.914998	1.37901e-16	1.94318e-16	0.849416	1	0.253401	0.403491
RSP_2630	DNA gyrase subunit A	0	0	0	0	0	0	1	1	1	0	1	0	1	1	0.970421	0.972821	1	1	0.502686	0.652751
RSP_2631	USG protein	0	4.5	0	157	0	139.5	1	79.8097	0.218296	-2.19564	0.0132043	-6.24285	0.130167	0.534049	1.4105e-17	2.01485e-17	0.859934	1	0	0
RSP_2632	arginase	1	8	17	242	17	235.5	1	68.9692	0.245584	-2.02571	0.0152797	-6.03224	0.1512	0.556476	2.59166e-15	3.59323e-15	0.278904	0.875916	1.07692e-14	2.45271e-13
RSP_2633	Cytochrome c maturation protein, CcmF	0	0	0	0	0	0	1	1	1	0	1	0	1	1	0.970421	0.972821	1	1	0.502686	0.652751
RSP_2634	Cytochrome c maturation protein, CcmH	0	1	0	35	0	35	1	2.5681	0.982334	-0.0257143	0.410355	-1.28506	0.475575	0.829833	0.434858	0.45261	0.793968	1	0.963778	0.963778
RSP_2635	Pseudo gene	8	15.5	1136	830	660	601.5	227.818	406.75	1.01402	0.0200894	0.590244	-0.760615	0.974481	0.997036	1.15492e-10	1.4873e-10	0.909385	1	6.5554e-08	5.93205e-07
RSP_2636	acetolactate synthase, small subunit	6	18.5	601	1476	449	730	160.249	804.637	0.63719	-0.650205	0.209878	-2.25237	0.333297	0.73272	1.91239e-88	5.20672e-88	0.490934	1	0.537422	0.599205
RSP_2637	acetolactate synthase, large subunit	0	75.5	0	5168	0	2898	1	4149.1	0.013011	-6.26412	0.00025399	-11.9429	5.64004e-10	3.31232e-07	0	0	4.72039e-09	2.42569e-06	0.0220956	0.0603608
RSP_2638	putative sodium/calcium exchanger	13	31.5	1134	1914	837	1133.5	395.929	1299.13	0.810815	-0.302554	0.32117	-1.63859	0.523861	0.836022	1.08062e-96	3.11359e-96	0.6688	1	0.364767	0.530974
RSP_2639	arginyl-tRNA-protein transferase	3	23	54	1210.5	54	865	6.40997	788.308	0.256261	-1.96431	0.00856903	-6.86665	0.0166861	0.224907	1.23159e-160	5.25565e-160	0.0288051	0.354544	1.45369e-06	1.06377e-05
RSP_2640	putative membrane protein/domain protein	21	27	3188	4070	1627	1252.5	2513.88	2488.17	1.52808	0.611716	1.06472	0.0904789	0.141998	0.543531	0.0265344	0.0291756	0.188268	0.768591	0.0442297	0.106858
RSP_2641	Protein of unknown function (DUF2852)	1	9	54	316.5	54	287.5	4.38372	218.09	0.218296	-2.19564	0.0211826	-5.56098	0.112452	0.506343	3.53672e-44	6.65948e-44	0.210265	0.798891	1.44663e-09	1.67562e-08
RSP_2642	hypothetical protein	6	8.5	378	643.5	378	410	160.674	247.529	1.38682	0.471785	0.684056	-0.547814	0.537859	0.845236	0.000162827	0.000188116	0.660198	1	0.000187423	0.000928868
RSP_2643	Glutamate-ammonia-ligase adenylyltransferase	19	68.5	1443	3546	1127	2422	253.055	1965.44	0.544944	-0.875819	0.135683	-2.88169	0.0174116	0.230158	1.99846e-270	1.37085e-269	0.0255438	0.333367	0.00276109	0.0101666
RSP_2644	hypothetical protein	4	10.5	319	463	264	352	130.574	457.935	0.748445	-0.418032	0.300485	-1.73463	0.620678	0.864366	7.26804e-38	1.28386e-37	0.899999	1	0.640266	0.679842
RSP_2645	2-keto-3-deoxy-phosphogluconate aldolase	13	19.5	1650	1662.5	1015	752.5	689.658	769.652	1.30978	0.389323	0.944302	-0.08268	0.449638	0.818991	0.274321	0.289382	0.523479	1	0.285288	0.441772
RSP_2646	Pseudo gene	41	53.5	4107	4127.5	2733	2402	2071.1	2381.46	1.50563	0.590371	0.916493	-0.125804	0.0470618	0.361628	0.00369113	0.00414971	0.0550226	0.489606	0.115461	0.226125
RSP_7527	hypothetical protein	4	3.5	266	352	262	162	199.93	110.267	2.24534	1.16693	1.91075	0.934143	0.256167	0.66906	2.78425e-08	3.43393e-08	0.362584	0.963532	4.53105e-08	4.19381e-07
RSP_2647	SAM-dependent methyltransferase	28	33.5	3370	2667	2343	1535.5	1838.58	1444.49	1.64211	0.715551	1.34135	0.423681	0.0503247	0.372766	0	0	0.0607326	0.511622	0.0400697	0.0985098
RSP_2648	putative nucleic acid-binding protein, contains PIN domain	6	13.5	608	1018	521	446.5	191.931	371.336	0.873186	-0.195639	0.544689	-0.876495	0.782084	0.934364	3.93104e-12	5.1809e-12	0.964711	1	1.98436e-08	1.92454e-07
RSP_2649	Putative Zn-dependent protease	12	22.5	1491	1619	922	957	538.251	1049.53	1.04782	0.0673951	0.540459	-0.887742	0.896007	0.983837	4.34627e-32	7.28692e-32	0.990861	1	0.0012864	0.00519946
RSP_2650	hypothetical protein	14	37	643	1559	643	1284	253.883	1339.87	0.743388	-0.427813	0.199684	-2.32421	0.342806	0.735913	6.46073e-151	2.60356e-150	0.423396	1	0.000267291	0.00127332
RSP_6205	hypothetical protein	6	8	1449	767.5	501	294.5	612.862	488.597	1.4735	0.559248	1.32185	0.402561	0.470111	0.825909	3.91591e-06	4.66092e-06	0.660198	1	1.1466e-05	7.20668e-05
RSP_2651	Protein of unknown function (DUF2927)	16	40	1584	3015.5	1130	1651.5	430.762	1572.39	0.785867	-0.347642	0.288701	-1.79235	0.414103	0.784144	6.77834e-131	2.41896e-130	0.499442	1	0.0170957	0.0489104
RSP_2652	putative Acetyltransferase	8	13.5	411	1168	411	604	241.919	611.898	1.16425	0.219398	0.416642	-1.26312	0.732964	0.915036	1.18125e-32	1.99449e-32	0.847528	1	0.104474	0.209568
RSP_2653	ATPase, AAA family	15	37	1436	3133.5	1049	1566.5	625.378	2302.59	0.796487	-0.328277	0.286218	-1.80481	0.456227	0.820451	2.04857e-192	1.01776e-191	0.549566	1	0.0573141	0.130461
RSP_2654	transcriptional regulator, TraR/DksA family	0	0.5	0	6.5	0	6.5	1	1	1.96467	0.974286	1	0	0.613927	0.882775	0.970421	0.972821	1	1	0.502686	0.652751
RSP_2656	putative salicylate hydroxylase (Salicylate 1-monooxygenase)	0	0	0	0	0	0	1	1	1	0	1	0	1	1	0.970421	0.972821	1	1	0.502686	0.652751
RSP_2655	hypothetical protein	9	14	1233	887.5	613	511	398.241	574.877	1.263	0.336856	0.730034	-0.453964	0.583848	0.86838	1.25702e-06	1.50678e-06	0.743488	1	2.12121e-06	1.50602e-05
RSP_2657	Exodeoxyribonuclease III	8	13	907	437	676	326.5	231.471	193.806	1.20903	0.273846	1.25864	0.331867	0.672245	0.888046	0.0178942	0.0197988	0.847528	1	0.0194179	0.0543648
RSP_2658	HesB/YadR/YfhF family protein	0	0.5	0	8.5	0	8.5	1	1.36981	1.96467	0.974286	0.769328	-0.378329	0.613927	0.882775	0.841523	0.851394	1	1	0.502686	0.652751
RSP_2659	Deoxyguanosinetriphosphate triphosphohydrolase	5	33	335	1507.5	335	1134	49.2148	1114.61	0.297677	-1.74818	0.0465314	-4.42565	0.00730573	0.1359	2.79977e-202	1.47598e-201	0.0120385	0.225983	6.93454e-05	0.000375837
RSP_2660	Ribonuclease BN family protein	8	24	468	1019	416	811	114.69	668.292	0.654889	-0.610677	0.180856	-2.46709	0.296173	0.706245	5.67037e-81	1.45584e-80	0.391047	0.986859	0.0218698	0.0599056
RSP_2661	Iron-containing alcohol dehydrogenase	22	40.5	2665	2593	1557	1484.5	999.851	1755.33	1.06723	0.0938674	0.600272	-0.736311	0.805883	0.945756	9.15479e-39	1.63136e-38	0.874695	1	0.108373	0.216212
RSP_2662	glycerol kinase	9	25.5	597	973.5	592	801	119.984	467.856	0.693412	-0.528215	0.270262	-1.88757	0.342277	0.737862	8.00031e-43	1.47827e-42	0.47518	1	0.181347	0.316616
RSP_2663	carbohydrate ABC transporter substrate-binding protein, CUT1 family	42	64	5002	4062.5	3058	2415	2487.53	3020.45	1.28931	0.366603	0.867895	-0.204407	0.199358	0.617138	1.62491e-07	1.97879e-07	0.237752	0.833959	0.23356	0.381488
RSP_2664	putative small integral membrane protein	4	10	570	411.5	371	322.5	180.982	393.306	0.785867	-0.347642	0.484926	-1.04416	0.683047	0.892281	1.79835e-16	2.52879e-16	0.899999	1	2.7628e-05	0.000161855
RSP_2665	carbohydrate ABC transporter membrane protein 2, CUT1 family	14	28.5	1370	1836	855	987.5	496.425	1167.22	0.9651	-0.0512494	0.4482	-1.15778	0.913313	0.978788	2.14054e-53	4.36945e-53	0.913416	1	0.494955	0.647901
RSP_2666	carbohydrate ABC transporter membrane protein 1, CUT1 family	21	46.5	2413	2736	1532	1812	1229.27	3222.49	0.88727	-0.172556	0.402	-1.31473	0.648918	0.874657	3.47674e-174	1.59985e-173	0.776283	1	0.232855	0.381104
RSP_2667	carbohydrate ABC transporter ATP-binding protein, CUT1 family	21	31	1776	1528.5	1257	1029.5	812.232	982.697	1.3309	0.412407	0.871028	-0.19921	0.310102	0.722283	0.00356595	0.00401008	0.385218	0.981184	0.00396498	0.0139896
RSP_2669	carbohydrate ABC transporter ATP-binding protein, CUT1 family	14	31	1143	1550	882	1096	378.637	1041.84	0.88727	-0.172556	0.382997	-1.38459	0.710113	0.906608	5.44732e-62	1.2074e-61	0.83051	1	0.486315	0.640936
RSP_2670	homodimeric glycerol 3-phosphate dehydrogenase (quinone)	42	61	6095	4454.5	2990	2441	2622.38	3106.49	1.35272	0.435866	0.889605	-0.168764	0.130312	0.528317	1.01425e-05	1.19911e-05	0.158946	0.735012	0.657227	0.690259
RSP_2671	hypothetical protein	0	3	0	100.5	0	82.5	1	30.0468	0.327445	-1.61068	0.0350731	-4.83349	0.216564	0.629628	4.00498e-07	4.84662e-07	0.873323	1	1.03589e-06	7.7625e-06
RSP_2672	hypothetical protein	1	2	14	29	14	29	1.29832	7.048	0.982334	-0.0257143	0.194127	-2.36493	0.988389	0.997365	0.0554752	0.0603587	0.551158	1	0.0902246	0.188057
RSP_2673	quinoprotein glucose dehydrogenase	5	41	265	1554	242	1287.5	17.2265	751.475	0.239594	-2.06134	0.0241576	-5.37138	0.00103868	0.0305002	2.17163e-146	8.53082e-146	0.00178472	0.0564383	3.70512e-05	0.000211259
RSP_2674	PRC-barrel domain-containing protein	10	15	966	700.5	896	510.5	524.793	450.584	1.30978	0.389323	1.22739	0.295598	0.507292	0.832858	0.0013941	0.00158133	0.651608	1	0.00158737	0.0062116
RSP_2675	hypothetical protein	0	6	0	270	0	207.5	1	53.4375	0.163722	-2.61068	0.0197208	-5.66413	0.0805368	0.453544	4.64239e-12	6.11047e-12	0.491166	1	1.47908e-11	2.17254e-10
RSP_2676	putative periplasmic or secreted lipoprotein	6	13	309	472.5	309	386	67.8316	186.08	0.90677	-0.141191	0.384154	-1.38024	0.842748	0.957584	2.45902e-12	3.25142e-12	0.964711	1	2.48535e-12	4.12934e-11
RSP_6064	Response regulator receiver domain protein	1	5.5	53	152	53	142.5	4.6411	70.6236	0.357212	-1.48515	0.0692537	-3.85196	0.322508	0.729681	1.57407e-13	2.12073e-13	0.651028	1	2.2482e-13	4.23917e-12
RSP_2677	Putative Mg++ transport associated protein, MgtC	7	12.5	1212	995	655	449.5	203.08	249.365	1.10021	0.137784	0.858228	-0.220568	0.839609	0.957192	0.105435	0.113347	0.964711	1	0.118778	0.230837
RSP_2678	hypothetical protein	0	5.5	0	180	0	167	1	131.37	0.178606	-2.48515	0.00802185	-6.96185	0.0942922	0.476796	2.6297e-28	4.2288e-28	0.651017	1	0	0
RSP_2679	ATP-dependent DNA ligase LigD polymerase module%3BATP-dependent DNA ligase LigD phosphoesterase module	12	27.5	1266	916	759	803.5	116.671	284.023	0.85731	-0.222111	0.432892	-1.20792	0.655977	0.877839	4.56145e-15	6.28984e-15	0.824434	1	1.90215e-12	3.18649e-11
RSP_6225	hypothetical protein	9	10.5	1386	1052.5	724	511.5	1011.81	833.079	1.684	0.751893	1.27992	0.356054	0.24589	0.655548	1.23067e-07	1.50184e-07	0.31022	0.912895	0.0936472	0.193499
RSP_2681	sigma factor, RpoE	2	7.5	115	205.5	115	202.5	13.8979	95.5333	0.523912	-0.932605	0.153309	-2.70549	0.408511	0.790672	4.98776e-14	6.77853e-14	0.705626	1	5.29576e-14	1.09536e-12
RSP_2682	acyl-carrier-protein S-malonyltransferase	0	0	0	0	0	0	1	1	1	0	1	0	1	1	0.970421	0.972821	1	1	0.502686	0.652751
RSP_2683	putative Fe-S protein	5	9.5	665	556.5	466	386	336.379	546.508	1.03404	0.0482863	0.648641	-0.624509	0.951692	0.997553	3.06808e-10	3.92243e-10	0.899999	1	0.000174841	0.000871841
RSP_2684	putative endonuclease involved in recombination	0	2	0	57	0	55	1	7.59149	0.491167	-1.02571	0.138818	-2.84874	0.312996	0.726553	0.029802	0.0326976	0.551167	1	0.0902245	0.188639
RSP_2685	Putative cytochrome c-type biogenesis protein, cycH	0	2	0	72	0	72	1	4.61205	0.491167	-1.02571	0.228495	-2.12976	0.312996	0.726553	0.143429	0.153622	0.551167	1	0.403095	0.56939
RSP_2686	putative sarcosine oxidase beta subunit	33	55	4502	6239	2605	2347.5	2300.57	3455.28	1.1788	0.23732	0.701657	-0.511162	0.454426	0.822248	5.33868e-40	9.62339e-40	0.525244	1	0.165055	0.293608
RSP_2687	cytochrome b-c1 subunit IV	3	12.5	697	638	275	485	73.6933	542.516	0.47152	-1.08461	0.143148	-2.80442	0.231254	0.643224	2.39399e-74	5.815e-74	0.394351	0.990335	5.30236e-09	5.62717e-08
RSP_2688	putative sarcosine oxidase delta subunit protein	5	9.5	1076	1325	407	323	209.043	315.465	1.03404	0.0482863	0.698323	-0.518034	0.951692	0.997553	5.16659e-05	6.02744e-05	0.899999	1	6.65308e-05	0.000362035
RSP_2689	putative sarcosine oxidase, alpha subunit	51	75.5	6288	5772	3723	3145.5	2125.39	2661.86	1.32713	0.408306	0.841443	-0.249063	0.117089	0.515368	2.80505e-09	3.53157e-09	0.131621	0.687539	0.11083	0.219817
RSP_2690	putative sarcosine oxidase gamma subunit	11	11.5	1263	487	702	410.5	462.424	284.718	1.87925	0.910155	1.71158	0.775326	0.128289	0.527925	5.18696e-13	6.9262e-13	0.164945	0.735452	0.000224456	0.00109632
RSP_2692	acyltransferase domain (LPS)	44	80	6618	8248.5	3378	3241.5	2551.22	4459.02	1.08057	0.111789	0.602948	-0.729895	0.679559	0.891976	2.68954e-94	7.63544e-94	0.750448	1	0.399467	0.566039
RSP_2693	Superoxide dismutase, Fe-Mn family	0	2.5	0	51	0	51	1	7.45605	0.392934	-1.34764	0.141339	-2.82277	0.259299	0.674244	0.0319791	0.0350577	0.551167	1	0.0902246	0.18825
RSP_2694	TIGR00730 family protein	8	23.5	2417	1766	593	950	286.013	1347.41	0.668823	-0.580303	0.223696	-2.16039	0.322482	0.731231	2.95275e-140	1.11769e-139	0.457302	1	0.00314128	0.0113907
RSP_2695	putative peptidoglycan binding protein	31	48	5676	3814	2347	1865.5	1834.95	2259.05	1.26885	0.34352	0.855991	-0.224333	0.300192	0.710472	7.29967e-07	8.79693e-07	0.359142	0.959345	0.785269	0.785269
RSP_2696	ABC transporter, fused ATPase and inner membrane subunits	25	64.5	1929	5357.5	1595	2611	723.991	3069.04	0.761499	-0.393085	0.2486	-2.0081	0.245914	0.654761	2.53606e-291	1.84581e-290	0.310746	0.912484	0.0171155	0.0489324
RSP_2697	hypothetical protein	0	0.5	0	31	0	30	1	2.04681	1.96467	0.974286	0.514866	-0.957731	0.613927	0.882775	0.579473	0.59624	1	1	0.963778	0.963778
RSP_2698	putative quinoprotein	0	0	0	0	0	0	1	1	1	0	1	0	1	1	0.970421	0.972821	1	1	0.502686	0.652751
RSP_2699	GTP-binding protein EngA	0	0.5	0	10	0	10	1	1	1.96467	0.974286	1	0	0.613927	0.882775	0.970421	0.972821	1	1	0.502686	0.652751
RSP_2700	ABC oligo/dipeptide transporter, fused ATPase subunits	2	15.5	139	671	139	547.5	4.68743	144.012	0.253506	-1.97991	0.0343011	-4.8656	0.0484516	0.366148	1.12576e-28	1.81971e-28	0.0970805	0.630486	0	0
RSP_2701	ABC oligo/dipeptide transporter, inner membrane subunit	3	8	147	215	147	212	12.7609	49.076	0.736751	-0.440752	0.274021	-1.86764	0.650527	0.875676	1.01709e-05	1.20212e-05	0.893273	1	1.05232e-05	6.64501e-05
RSP_2702	ABC oligo/dipeptide transporter, inner membrane subunit	1	11	23	542.5	23	413	1	147.97	0.178606	-2.48515	0.00712193	-7.13352	0.0627597	0.409532	9.42124e-32	1.575e-31	0.119804	0.671914	0	0
RSP_2703	Pseudo gene	15	26	2191	1685.5	1174	911	360.684	486.299	1.13346	0.180737	0.781619	-0.355462	0.699003	0.901946	0.000378437	0.000434244	0.82472	1	0.000405482	0.00184492
RSP_2704	putative tRNA delta(2)-isopentenylpyrophosphate transferase	0	0	0	0	0	0	1	1	1	0	1	0	1	1	0.970421	0.972821	1	1	0.502686	0.652751
RSP_2705	uridylate kinase	0	0	0	0	0	0	1	1	1	0	1	0	1	1	0.970421	0.972821	1	1	0.502686	0.652751
RSP_2706	ribosome recycling factor	0	0	0	0	0	0	1	1	1	0	1	0	1	1	0.970421	0.972821	1	1	0.502686	0.652751
RSP_2707	Undecaprenyl pyrophosphate synthetase	0	0	0	0	0	0	1	1	1	0	1	0	1	1	0.970421	0.972821	1	1	0.502686	0.652751
RSP_2708	Phosphatidate cytidylyltransferase	0	0.5	0	7.5	0	7.5	1	1	1.96467	0.974286	1	0	0.613927	0.882775	0.970421	0.972821	1	1	0.502686	0.652751
RSP_2709	1-deoxy-D-xylulose 5-phosphate reductoisomerase	0	0	0	0	0	0	1	1	1	0	1	0	1	1	0.970421	0.972821	1	1	0.502686	0.652751
RSP_2710	Putative membrane-associated zinc metalloprotease	28	42	3394	3605.5	2116	1631.5	1483.05	1737.55	1.30978	0.389323	0.899474	-0.152846	0.26716	0.679217	0.0027143	0.00306426	0.325513	0.9248	0.0232778	0.0628703
RSP_6065	hypothetical protein	5	6	1301	727.5	431	266.5	523.238	388.241	1.63722	0.711251	1.42027	0.506163	0.410817	0.785155	1.40405e-07	1.71189e-07	0.614557	1	3.82292e-06	2.57444e-05
RSP_2711	Beta-barrel assembly machine subunit BamA	0	0	0	0	0	0	1	1	1	0	1	0	1	1	0.970421	0.972821	1	1	0.502686	0.652751
RSP_6204	outer membrane protein	5	15	598	655	293	511.5	70.5001	366.793	0.654889	-0.610677	0.202554	-2.30362	0.40888	0.786204	2.82315e-42	5.18344e-42	0.555602	1	0.510873	0.577063
RSP_2712	3-hydroxyacyl-(acyl-carrier-protein) dehydratase	0	0.5	0	9.5	0	9.5	1	1.17842	1.96467	0.974286	0.894278	-0.161205	0.613927	0.882775	0.934467	0.939799	1	1	0.502686	0.652751
RSP_2714	acyl-(acyl-carrier-protein)--UDP-N-acetylglucosamine O-acyltransferase	0	0	0	0	0	0	1	1	1	0	1	0	1	1	0.970421	0.972821	1	1	0.502686	0.652751
RSP_2715	hypothetical protein	0	0	0	0	0	0	1	1	1	0	1	0	1	1	0.970421	0.972821	1	1	0.502686	0.652751
RSP_2716	lipid-A-disaccharide synthase	0	0	0	0	0	0	1	1	1	0	1	0	1	1	0.970421	0.972821	1	1	0.502686	0.652751
RSP_2717	putative UUP ATPase	35	62	3514	4360.5	2172	2433	1390.66	2765.25	1.10909	0.149372	0.529977	-0.915999	0.624107	0.866206	6.88234e-86	1.8368e-85	0.702001	1	0.291889	0.450273
RSP_2718	putative outer membrane protein	12	17	2126	1276.5	1083	762	718.634	716.809	1.38682	0.471785	1.05652	0.0793133	0.383612	0.768158	0.297599	0.31353	0.499767	1	0.308045	0.469479
RSP_2719	transcriptional regulator, AsnC/Lrp family	7	9.5	1055	842	594	448	308.48	314.564	1.44765	0.533713	1.03345	0.0474708	0.455093	0.821285	0.68132	0.696965	0.559684	1	0.709037	0.728628
RSP_2720	Putative LysE/RhtB family amino acid efflux pump	2	16	109	701.5	109	560	11.9556	553.908	0.245584	-2.02571	0.0227461	-5.45824	0.0423698	0.346976	7.14655e-109	2.23206e-108	0.0749781	0.561448	0.00303319	0.0110581
RSP_2721	hypothetical protein	9	18.5	1574	1318.5	733	695.5	480.093	938.754	0.955785	-0.0652426	0.538946	-0.891788	0.911385	0.984421	4.39393e-29	7.12235e-29	0.872985	1	0.00136399	0.00546405
RSP_2722	cysteinyl-tRNA synthetase	0	0.5	0	6	0	6	1	1	1.96467	0.974286	1	0	0.613927	0.882775	0.970421	0.972821	1	1	0.502686	0.652751
RSP_2723	2-isopropylmalate synthase	0	55	0	3954	0	2271	1	2488.87	0.0178606	-5.80707	0.000423417	-11.2056	1.21215e-07	2.37293e-05	0	0	8.85183e-07	0.0001213	0.596624	0.647061
RSP_2724	putative Methylase involved in ubiquinone/menaquinone biosynthesis	11	23	928	1288	806	822.5	411.103	874.184	0.939624	-0.0898446	0.495586	-1.01279	0.865074	0.969288	4.43748e-33	7.52386e-33	0.990861	1	0.000317475	0.00148791
RSP_2725	putative Phytoene/squalene synthetase	7	18	400	757	332	636	101.091	497.974	0.764038	-0.388284	0.213933	-2.22477	0.544466	0.847199	1.00662e-54	2.08526e-54	0.693168	1	0.00106099	0.00439352
RSP_2726	multidrug/metabolite efflux pump, Major facilitator superfamily (MFS)	1	21.5	47	634.5	47	603	1.28484	354.82	0.0913799	-3.45198	0.00381603	-8.03371	0.00329937	0.0770666	2.21233e-74	5.37697e-74	0.00758416	0.161547	0.0212113	0.0585767
RSP_2727	putative 3-methyladenine DNA glycosylase/8-oxoguanine DNA glycosylase	8	15.5	1281	1055.5	585	631.5	248.005	524.944	1.01402	0.0200894	0.497874	-1.00615	0.974481	0.997036	2.56558e-20	3.79455e-20	0.909385	1	0.125707	0.241181
RSP_2728	Phospholipase/Carboxylesterase	12	19	2460	1402	838	791.5	505.796	756.406	1.24084	0.311321	0.70468	-0.504959	0.557607	0.854388	9.06808e-10	1.15061e-09	0.691785	1	0.023607	0.0634213
RSP_2729	putative Restriction endonuclease	8	17	922	998.5	672	633.5	307.459	619.379	0.92455	-0.113177	0.523121	-0.934783	0.854775	0.961944	3.3518e-21	5.0178e-21	0.977275	1	0.728307	0.743156
RSP_2730	transcriptional regulator, ArsR family	8	11.5	993	707.5	702	512	574.687	602.317	1.36673	0.450724	1.00549	0.0079007	0.495624	0.827919	0.925176	0.93161	0.596458	1	0.957572	0.957572
RSP_7528	hypothetical protein	3	4.5	408	392.5	173	186.5	58.7355	97.7227	1.30978	0.389323	0.633398	-0.658816	0.716486	0.907417	0.00527053	0.00591057	0.911612	1	0.00639406	0.0211777
RSP_2731	arsenical resistance protein, ArsH	6	24	349	1165	349	889.5	97.7745	995.932	0.491167	-1.02571	0.103459	-3.27287	0.111658	0.506653	1.86846e-152	7.60515e-152	0.162204	0.738451	0.404966	0.56965
RSP_2732	Major facilitator superfamily (MFS) transporter	8	21	933	965	710	760.5	162.771	458.195	0.748445	-0.418032	0.374368	-1.41747	0.483988	0.824565	3.80601e-29	6.17183e-29	0.614602	1	0.456205	0.614845
RSP_2734	glucose-6-phosphate 1-dehydrogenase	6	15.5	348	834.5	348	563	47.9921	200.978	0.760517	-0.394948	0.251647	-1.99053	0.567885	0.859564	1.61189e-20	2.38838e-20	0.787698	1	0	0
RSP_2735	6-phosphogluconolactonase	1	5.5	15	263.5	15	175.5	1	49.445	0.357212	-1.48515	0.0213132	-5.55211	0.322508	0.729681	3.20141e-11	4.15845e-11	0.651028	1	1.02178e-10	1.3537e-09
RSP_2736	glucose-6-phosphate isomerase	0	24	0	897.5	0	804	1	404.061	0.0409306	-4.61068	0.0026081	-8.58278	0.000473523	0.0162221	9.7493e-85	2.57483e-84	0.00335864	0.0920491	4.70489e-06	3.11152e-05
RSP_2737	Putative ssRNA endoribonuclease L-PSP	4	11.5	1298	737	261	450.5	100.3	499.338	0.683363	-0.549276	0.211679	-2.24005	0.509331	0.833875	2.8708e-55	5.9929e-55	0.759896	1	0.000692204	0.00299168
RSP_2738	putative Rhodanese-related sulfurtransferase	33	43.5	7736	4348	2928	1815.5	3404.56	2784.54	1.49044	0.575736	1.28848	0.365672	0.0817712	0.449414	0	0	0.0957544	0.630844	0.144644	0.266539
RSP_2739	protein of unknown function DUF395	25	38	5290	3183	1878	1374.5	1390.19	1546.56	1.29254	0.370214	0.947281	-0.0781359	0.317618	0.724198	0.142736	0.152962	0.386439	0.978837	0.149606	0.272463
RSP_6066	hypothetical protein	1	4.5	1046	507	116	187.5	23.1206	171.511	0.436593	-1.19564	0.142062	-2.81541	0.440539	0.810678	9.19164e-25	1.43209e-24	0.859945	1	0	0
RSP_2740	putative Glucose/sorbosone dehydrogenase	2	13.5	56	382	56	339	2.97644	121.821	0.291062	-1.7806	0.0257481	-5.27939	0.0828487	0.452914	4.22024e-25	6.5854e-25	0.162147	0.743126	0	0
RSP_2741	Class I diheme cytochrome c4	3	8.5	164	244	164	241	27.5481	152.746	0.693412	-0.528215	0.190061	-2.39547	0.583509	0.870394	2.82639e-19	4.10982e-19	0.893273	1	0	0
RSP_6067	hypothetical protein	2	7.5	325	420.5	211	243	42.6927	195.152	0.523912	-0.932605	0.230543	-2.11689	0.408511	0.790672	2.42911e-21	3.64591e-21	0.705626	1	0	0
RSP_2742	hypothetical protein	7	19	1781	1382.5	484	532.5	103.533	309.375	0.723825	-0.466287	0.352665	-1.50363	0.462808	0.825425	7.93613e-22	1.19825e-21	0.598316	1	3.75664e-07	3.05811e-06
RSP_2744	Glycosyltransferase family 29 (sialyltransferase)	8	26.5	721	1604	498	1058.5	173.299	1220.55	0.593107	-0.753635	0.149627	-2.74055	0.190263	0.602596	1.60003e-161	6.8713e-161	0.281551	0.879526	0.00277845	0.010212
RSP_2745	hypothetical protein	10	25.5	468	1269.5	460	863.5	164.468	786.856	0.770458	-0.376212	0.220272	-2.18264	0.483343	0.825861	1.19729e-83	3.12746e-83	0.6406	1	0.987261	0.987261
RSP_2746	hypothetical protein	8	14.5	377	742.5	377	483.5	99.9405	232.769	1.08395	0.116305	0.452468	-1.14411	0.854716	0.962931	1.0005e-11	1.31051e-11	0.971489	1	1.19443e-11	1.7868e-10
RSP_2747	putative glycosyltransferase	6	33.5	278	1613	278	1188.5	44.6386	1072.44	0.351881	-1.50684	0.0438642	-4.51081	0.0137059	0.205639	2.96123e-196	1.50625e-195	0.0241866	0.329243	0.00278657	0.0102326
RSP_2748	putative transcriptional regulator, CopG family	3	10.5	970	628.5	249	311.5	63.1362	276.506	0.561334	-0.833069	0.240627	-2.05513	0.371115	0.767818	1.27518e-28	2.05877e-28	0.603643	1	3.10408e-07	2.55252e-06
RSP_2749	putative P4-family integrase	17	43.5	1205	2134.5	1178	1546.5	506.495	1712.21	0.767801	-0.381195	0.311738	-1.68159	0.35414	0.752777	3.38539e-131	1.20919e-130	0.454553	1	0.304719	0.465285
RSP_2750	hypothetical protein	4	6.5	347	161	332	157.5	96.6445	76.2676	1.20903	0.273846	1.33539	0.417262	0.764827	0.932168	0.0581012	0.063182	0.932339	1	0.0729557	0.158671
RSP_2751	hypothetical protein	8	19	916	988	517	642.5	117.516	347.207	0.827229	-0.273642	0.356682	-1.48729	0.652177	0.875033	5.91226e-24	9.14123e-24	0.804746	1	0.000186624	0.000927173
RSP_2753	hypothetical protein	2	4.5	90	98.5	90	98.5	12.0791	29.9964	0.873186	-0.195639	0.424362	-1.23663	0.873123	0.973795	0.00951159	0.0106109	0.680953	1	0.0197137	0.0551168
RSP_6068	hypothetical protein	0	4.5	0	195.5	0	194	1	82.2407	0.218296	-2.19564	0.012814	-6.28613	0.130167	0.534049	4.38717e-18	6.29356e-18	0.859934	1	0	0
RSP_2754	hypothetical protein	2	5.5	149	241	149	175.5	16.7207	56.8953	0.714425	-0.485146	0.309706	-1.69103	0.682407	0.895428	8.23373e-06	9.74585e-06	0.911612	1	1.21267e-05	7.57496e-05
RSP_2755	hypothetical protein	2	6.5	697	329	200	259	28.5649	121.901	0.604513	-0.726154	0.246944	-2.01775	0.529303	0.841114	3.09829e-13	4.15496e-13	0.882022	1	5.21805e-13	9.48608e-12
RSP_2756	hypothetical protein	1	1	33	17	33	17	1.88731	1.18629	1	0	1.67657	0.745513	0.626503	0.868653	0.655626	0.671528	0.793974	1	0.502686	0.571157
RSP_6069	hypothetical protein	2	11.5	167	533	145	427	12.3531	210.343	0.341681	-1.54928	0.0618897	-4.01416	0.141545	0.545864	5.7755e-38	1.02155e-37	0.268809	0.870821	1.04516e-12	1.80302e-11
RSP_2757	hypothetical protein	3	10	232	499	227	326.5	34.7105	166.34	0.5894	-0.76268	0.219905	-2.18505	0.416514	0.785453	4.89041e-19	7.09328e-19	0.603643	1	0	0
RSP_2758	hypothetical protein	0	1	0	25	0	25	1	3.74918	0.982334	-0.0257143	0.281084	-1.83093	0.475575	0.829833	0.228276	0.242132	0.793968	1	0.654346	0.689914
RSP_2759	hypothetical protein	2	7	131	308	131	218.5	21.7315	129.56	0.561334	-0.833069	0.176763	-2.50011	0.465234	0.827955	2.98839e-17	4.25235e-17	0.705626	1	0	0
RSP_2760	hypothetical protein	2	8.5	68	252.5	68	245.5	10.0064	153.37	0.462275	-1.11318	0.0687557	-3.86238	0.314246	0.722115	1.36033e-27	2.17288e-27	0.559242	1	0	0
RSP_2761	putative P2-like prophage tail protein X	2	3	218	87	178	75	52.2425	38.0079	1.30978	0.389323	1.44851	0.53457	0.766836	0.931028	0.0804672	0.0870136	0.859945	1	0.105332	0.211081
RSP_2762	hypothetical protein	4	4.5	805	1028	336	183	90.1906	55.027	1.74637	0.804361	1.72726	0.788483	0.41113	0.783932	0.00121658	0.00138191	0.5489	1	0.00168803	0.00658006
RSP_2763	hypothetical protein	4	8	521	496.5	227	285.5	121.865	306.541	0.982334	-0.0257143	0.418949	-1.25515	0.976779	0.996412	5.1656e-17	7.32984e-17	0.782407	1	1.67543e-09	1.9296e-08
RSP_2764	hypothetical protein	2	2.5	143	194.5	143	127.5	31.3055	35.5198	1.57173	0.652358	0.928801	-0.106558	0.630719	0.868056	0.76314	0.776354	0.873313	1	0.875724	0.875724
RSP_2765	Pseudo gene	37	56	7397	8175	3248	2534.5	6858.31	8211.15	1.29808	0.376384	0.880206	-0.184087	0.21676	0.625333	5.82762e-15	8.02759e-15	0.260383	0.857032	0.629742	0.672898
RSP_7529	hypothetical protein	25	65	1806	4179	1781	2433	1826.7	6524.56	0.755642	-0.404226	0.295045	-1.76099	0.232199	0.64108	0	0	0.278706	0.87865	0.918917	0.918917
RSP_6070	hypothetical protein	2	9	106	488	106	331	23.9921	344.265	0.436593	-1.19564	0.0734426	-3.76724	0.275372	0.68651	5.72289e-59	1.2308e-58	0.440169	1	0.562708	0.619897
RSP_4305	tRNA-Gly	2	2.5	235	149	194	102	172.713	110.394	1.57173	0.652358	1.64874	0.721362	0.630719	0.868056	3.37964e-05	3.95413e-05	0.873313	1	4.61988e-05	0.000260125
RSP_6242	hypothetical protein	2	7.5	51	258.5	51	237.5	9.32959	166.012	0.523912	-0.932605	0.0592236	-4.07768	0.408511	0.790672	1.49085e-30	2.45887e-30	0.705626	1	0	0
RSP_2766	putative metal-binding protein	26	64	1888	4115.5	1583	2563	679.393	2718.97	0.798146	-0.325275	0.263322	-1.9251	0.331191	0.730433	1.21355e-245	7.63934e-245	0.38966	0.983964	0.0133783	0.0401449
RSP_2768	Pterin binding enzyme	22	29	2233	2502.5	1474	1236.5	1111.8	1231.08	1.49044	0.575736	0.951727	-0.0713798	0.155308	0.557617	0.231682	0.245489	0.203049	0.798788	0.23366	0.381497
RSP_2769	putative 5,10-methylenetetrahydrofolate reductase	6	18.5	371	1446.5	371	750.5	79.9093	500.815	0.63719	-0.650205	0.168148	-2.5722	0.333297	0.73272	1.23013e-63	2.76438e-63	0.490934	1	1.14845e-05	7.20717e-05
RSP_2770	hypothetical protein	7	9.5	619	559	431	364	341.435	393.211	1.44765	0.533713	0.91507	-0.128045	0.455093	0.821285	0.230049	0.24395	0.559684	1	0.240896	0.388925
RSP_2771	putative Exopolyphosphatase	4	11	247	456	247	366	29.0294	118.292	0.714425	-0.485146	0.258616	-1.95112	0.562806	0.857241	1.943e-12	2.57332e-12	0.759896	1	3.84581e-12	6.11409e-11
RSP_2772	23S rRNA Um-2552 2'-O-methyltransferase	0	0	0	0	0	0	1	1	1	0	1	0	1	1	0.970421	0.972821	1	1	0.502686	0.652751
RSP_2773	hypothetical protein	21	27	2287	1555.5	1519	1030	1667.25	1472.98	1.52808	0.611716	1.19283	0.254383	0.141998	0.543531	7.90854e-07	9.51937e-07	0.188268	0.768591	0.707408	0.727507
RSP_2774	hypothetical protein	33	57	6798	5306	2665	2373.5	1822.23	2830.41	1.13744	0.18579	0.678462	-0.55966	0.555684	0.853668	1.25361e-38	2.23095e-38	0.632828	1	0.873903	0.873903
RSP_2775	UDP-3-O-(3-hydroxymyristoyl) glucosamine N-acyltransferase	0	0	0	0	0	0	1	1	1	0	1	0	1	1	0.970421	0.972821	1	1	0.502686	0.652751
RSP_2776	Acyl carrier protein, AcpP	5	9	285	419.5	285	326	178.682	367.896	1.09148	0.126289	0.511831	-0.966262	0.875249	0.97116	7.25251e-14	9.82349e-14	0.899999	1	1.187e-07	1.02823e-06
RSP_2777	3-oxoacyl-(acyl-carrier-protein) synthase	18	36.5	3145	3727	1486	1517	738.771	1532.13	0.968878	-0.0456138	0.508142	-0.976696	0.912573	0.981834	1.50954e-53	3.08607e-53	0.934513	1	0.00461596	0.0160352
RSP_2778	Invasion protein B, involved in pathogenesis	12	18.5	2278	1480.5	809	751	484.642	694.139	1.27438	0.349795	0.735776	-0.442661	0.511965	0.834531	1.95203e-07	2.37501e-07	0.59386	1	0.000513829	0.00227906
RSP_2779	Catalase	2	4.5	171	146.5	144	136	6.55752	14.1396	0.873186	-0.195639	0.488734	-1.03288	0.873123	0.973795	0.121645	0.130601	0.680953	1	0.147469	0.270516
RSP_2780	transcriptional regulator, LysR family	3	3.5	123	85.5	123	85.5	13.3	10.8311	1.684	0.751893	1.29406	0.371901	0.502902	0.830293	0.527661	0.545699	0.680953	1	0.587187	0.639048
RSP_2781	peroxiredoxin/glutaredoxin family protein	19	30	3129	2481.5	1627	1315	1880.71	2397.05	1.24429	0.315323	0.82683	-0.274337	0.455051	0.822292	6.29647e-10	8.02196e-10	0.551233	1	0.109576	0.218076
RSP_2782	aquaporin z, Major Intrinsic Protein (MIP) Family	4	9.5	161	232.5	161	198	29.3517	85.7307	0.827229	-0.273642	0.360802	-1.47072	0.749946	0.923062	6.49033e-07	7.83322e-07	0.946206	1	1.09887e-06	8.20408e-06
RSP_2783	lipoyl synthase	1	1	37	47	37	47	1.28172	1.62813	1	0	0.829613	-0.26949	0.626503	0.868653	0.874127	0.882398	0.793974	1	0.502686	0.571317
RSP_2784	Diheme class I cytochrome c	18	30	2534	2129.5	1290	1109	869.797	1244.2	1.1788	0.23732	0.736715	-0.440822	0.580657	0.870245	3.90561e-12	5.14905e-12	0.689339	1	0.674136	0.703462
RSP_2785	Cytochrome c-554	12	16	1002	951	876	652	758.802	754.11	1.4735	0.559248	1.06039	0.0845938	0.30701	0.717928	0.254059	0.268498	0.411284	1	0.272753	0.426927
RSP_2786	Hypoxanthine-guanine phosphoribosyltransferase	6	14	241	749.5	241	479.5	88.5782	417.194	0.842001	-0.248107	0.223749	-2.16005	0.724168	0.909858	1.058e-44	2.00333e-44	0.907324	1	0.491109	0.644531
RSP_2787	oligoketide cyclase/lipid transport protein	14	22.5	1767	1416	1116	879	1149.56	1455.6	1.22246	0.289788	0.832263	-0.264889	0.554436	0.855267	3.16184e-06	3.77003e-06	0.632372	1	0.235227	0.383592
RSP_2788	hypothetical protein	3	9	97	448.5	97	334	33.7917	351.503	0.654889	-0.610677	0.10131	-3.30315	0.522367	0.837539	2.1765e-55	4.5529e-55	0.73807	1	0.696557	0.719267
RSP_2865	putative transposase	54	67	1784	2112.5	1621	1737.5	2117.64	2830.07	1.58346	0.663084	0.788547	-0.342732	0.0112084	0.181409	1.14961e-16	1.62274e-16	0.0146895	0.249539	0.839311	0.839311
RSP_2864	Pentose-5-phosphate-3-epimerase	0	1.5	0	23.5	0	23.5	1	1.95511	0.654889	-0.610677	0.539016	-0.891601	0.382238	0.769906	0.609546	0.625912	0.793968	1	0.502686	0.654428
RSP_2862	Glycine/D-amino acid oxidase (deaminating)	15	30.5	1138	1634.5	896	1184.5	379.048	1020.09	0.96623	-0.049561	0.391587	-1.3526	0.913243	0.97999	9.14783e-59	1.9653e-58	0.919324	1	0.899131	0.899131
RSP_2861	translation elongation factor Ts (EF-Ts)	0	0	0	0	0	0	1	1	1	0	1	0	1	1	0.970421	0.972821	1	1	0.502686	0.652751
RSP_2860	SSU ribosomal protein S2P	0	0	0	0	0	0	1	1	1	0	1	0	1	1	0.970421	0.972821	1	1	0.502686	0.652751
RSP_6216	putative carbohydrate kinase, PfkB family	22	27	1934	1476	1517	1081.5	1255.44	1098.44	1.60084	0.67883	1.20445	0.268377	0.0982097	0.480072	6.50446e-06	7.708e-06	0.132971	0.689338	0.100577	0.203869
RSP_2858	IndA involved in pigment biosynthesis	8	22	975	1649.5	545	797.5	159.518	649.632	0.714425	-0.485146	0.258769	-1.95026	0.413127	0.785915	4.31315e-61	9.47211e-61	0.531763	1	5.85013e-06	3.83141e-05
RSP_2857	D-beta-hydroxybutyrate dehydrogenase	5	19	288	681	264	622	56.8627	518.053	0.517018	-0.951714	0.115671	-3.1119	0.181397	0.598973	2.5444e-77	6.34769e-77	0.262462	0.859747	9.14842e-10	1.09727e-08
RSP_2856	putative oligopeptide ABC transporter, periplasmic-binding protein	5	17	239	558	239	458	22.0113	144.114	0.577844	-0.791249	0.160957	-2.63525	0.274982	0.687203	6.31664e-20	9.29836e-20	0.386388	0.982945	0	0
RSP_7530	hypothetical protein	7	11.5	682	693.5	526	430	927.733	1247.85	1.19589	0.258079	0.783485	-0.352022	0.708651	0.907276	1.67318e-08	2.07561e-08	0.830843	1	0.44911	0.607505
RSP_2855	Cation/multidrug efflux pump, RND superfamily	71	103	8794	7967	5128	4269.5	3721.45	4512.82	1.35429	0.437532	0.869031	-0.20252	0.0483312	0.365911	2.21405e-10	2.83684e-10	0.0581962	0.500512	0.805051	0.805051
RSP_2854	Cation/multidrug efflux pump, Membrane fusion protein (MFP) family	30	48.5	5206	3997.5	2300	1811	1983.71	2527.88	1.21526	0.281263	0.826977	-0.274081	0.400451	0.785426	2.24282e-10	2.8728e-10	0.444794	1	0.0615576	0.137875
RSP_2853	transcriptional regulator, TetR family	17	22	2058	1642.5	1236	900	1091.82	1036.74	1.51815	0.602317	1.10982	0.150325	0.192782	0.606834	0.0162161	0.0179569	0.257204	0.859647	0.0172845	0.049242
RSP_2852	putative polyketide biosynthesis associated protein	16	25.5	2697	2799.5	1317	1145	1092.81	1528.2	1.23273	0.30186	0.753588	-0.408152	0.510981	0.833919	7.75389e-13	1.033e-12	0.581063	1	0.190165	0.328055
RSP_2851	multidrug (bicyclomycin) efflux pump, Major facilitator superfamily (MFS)	23	37.5	3739	2759	1514	1457	954.86	1501.93	1.205	0.269029	0.669981	-0.577807	0.480682	0.822683	2.00105e-22	3.04858e-22	0.536816	1	0.0203058	0.0564608
RSP_2850	transcription-repair coupling factor	43	82.5	3405	4886	2744	3239	1126.29	2556.86	1.02401	0.0342283	0.464209	-1.10715	0.899591	0.982262	3.5506e-107	1.09711e-106	0.949201	1	0.0256942	0.0681704
RSP_2849	hypothetical protein	5	13	620	1254	388	528.5	125.762	453.748	0.755642	-0.404226	0.292083	-1.77555	0.5932	0.87438	1.25154e-38	2.22825e-38	0.775695	1	0.601408	0.651205
RSP_2848	delta-aminolevulinic acid dehydratase	0	0	0	0	0	0	1	1	1	0	1	0	1	1	0.970421	0.972821	1	1	0.502686	0.652751
RSP_2847	hypothetical protein	1	7	74	183.5	74	183.5	4.33423	77.8404	0.280667	-1.83307	0.0586784	-4.09103	0.20404	0.622262	3.43791e-15	4.75351e-15	0.370135	0.967954	8.10463e-15	1.86683e-13
RSP_2846	putative 3-hydroxyisobutyrate dehydrogenase	14	18.5	2527	1710.5	959	675.5	517.438	492.272	1.48678	0.572187	1.10771	0.147577	0.259717	0.668565	0.104065	0.111993	0.311577	0.914269	0.112127	0.22163
RSP_2845	putative penicillin acylase (penicillin amidase)	0	0.5	0	8.5	0	8.5	1	1	1.96467	0.974286	1	0	0.613927	0.882775	0.970421	0.972821	1	1	0.502686	0.652751
RSP_7531	Pseudo gene	1	1.5	10	60.5	10	56	1.85474	18.8256	1.30978	0.389323	0.103826	-3.26776	0.833927	0.958422	0.00030162	0.00034718	0.793974	1	0.000374222	0.00172202
RSP_2844	GTP-binding protein HflX	14	24.5	1001	937.5	874	783	303.719	484.794	1.12267	0.166931	0.660217	-0.598988	0.729652	0.91201	1.10054e-08	1.36985e-08	0.814873	1	8.73411e-07	6.65565e-06
RSP_2843	RNA-binding protein Hfq	0	0	0	0	0	0	1	1	1	0	1	0	1	1	0.970421	0.972821	1	1	0.502686	0.652751
RSP_2842	potassium uptake transporter, transmembrane subunit, TrkH	4	6	122	147	122	147	10.7716	22.3819	1.30978	0.389323	0.50717	-0.979459	0.674966	0.889925	0.0620215	0.0673908	0.932339	1	0.0723528	0.157613
RSP_2841	potassium uptake transporter, NAD-binding subunit, TrkA	0	0.5	0	10	0	10	1	1	1.96467	0.974286	1	0	0.613927	0.882775	0.970421	0.972821	1	1	0.502686	0.652751
RSP_2840	Nitrogen assimilation transcriptional regulator, NtrX	0	10	0	320.5	0	303	1	70.6777	0.0982334	-3.34764	0.0149104	-6.06754	0.0240621	0.262385	1.13881e-15	1.5865e-15	0.158638	0.741933	4.10783e-15	9.79595e-14
RSP_2839	Nitrogen regulation protein, NtrY, Signal transduction histidine kinase	1	24.5	74	974	74	775.5	1.09194	290.618	0.0801905	-3.64042	0.00395956	-7.98044	0.00145249	0.0400752	3.12212e-61	6.86766e-61	0.00335891	0.0908454	0.321001	0.48359
RSP_2838	nitrogen metabolism transcriptional regulator, NtrC	0	0	0	0	0	0	1	1	1	0	1	0	1	1	0.970421	0.972821	1	1	0.502686	0.652751
RSP_2837	Nitrogen regulation protein, NtrB signal transduction histidine kinase	1	11	616	1127.5	116	510	3.50074	169.303	0.178606	-2.48515	0.0217905	-5.52016	0.0627597	0.409532	1.27152e-34	2.17959e-34	0.119804	0.671914	0	0
RSP_2836	tRNA-dihydrouridine synthase, nifR3	17	33	3075	3120	1238	1348	716.053	1524.78	1.0121	0.0173545	0.494889	-1.01482	0.967855	0.999712	1.41242e-56	2.99788e-56	0.912972	1	0.00180971	0.00700724
RSP_2835	putative 4-diphosphocytidyl-2C-methyl-D-erythritol synthase (YgbP)	1	1	312	150.5	116	59	5.71615	2.90735	1	0	2.07194	1.05098	0.626503	0.868653	0.301224	0.317268	0.793974	1	0.409054	0.573015
RSP_6071	2-C-methyl-D-erythritol 2,4-cyclodiphosphate synthase	0	1	0	44.5	0	43	1	2.99077	0.982334	-0.0257143	0.352362	-1.50487	0.475575	0.829833	0.344916	0.361688	0.793968	1	0.963778	0.963778
RSP_2834	Putative Phosphatidylglycerophosphatase A	3	7	73	410.5	73	248	14.6962	120.388	0.842001	-0.248107	0.128645	-2.95853	0.802953	0.945286	1.46809e-18	2.12028e-18	0.932339	1	0	0
RSP_2833	Putative competence-damaged inducible protein	12	20	1534	1457	965	788.5	797.117	1088.46	1.1788	0.23732	0.771755	-0.373785	0.651963	0.875317	2.49802e-08	3.08938e-08	0.791731	1	0.191378	0.328609
RSP_2832	putative conserved flavoprotein	11	31.5	663	1338.5	578	1102.5	180.075	984.834	0.686075	-0.543563	0.192691	-2.37564	0.279128	0.683439	5.33018e-114	1.72592e-113	0.384046	0.981239	0.000296723	0.00140036
RSP_4327	tRNA-Gln	1	0.5	274	22.5	116	22.5	52.5111	10.6853	3.92934	1.97429	5.17886	2.37263	0.393549	0.780453	4.45981e-08	5.47715e-08	0.793978	1	6.12016e-08	5.57554e-07
RSP_4346	tRNA-Gln	0	0	0	0	0	0	1	1	1	0	1	0	1	1	0.970421	0.972821	1	1	0.502686	0.652751
RSP_2831	cob(I)yrinic acid a,c-diamide adenosyltransferase	0	2	0	40	0	40	1	9.27478	0.491167	-1.02571	0.113623	-3.13767	0.312996	0.726553	0.012478	0.0138781	0.551167	1	0.0330528	0.0842212
RSP_2830	uncharacterized protein involved in response to NO	0	5.5	0	126.5	0	126.5	1	19.9633	0.178606	-2.48515	0.0527884	-4.24363	0.0942922	0.476796	5.74298e-05	6.69601e-05	0.651017	1	0.000228375	0.00111144
RSP_2829	putative metal-binding protein	1	1.5	18	40.5	18	40.5	1.66926	6.9089	1.30978	0.389323	0.254617	-1.9736	0.833927	0.958422	0.0867503	0.0937079	0.793974	1	0.149019	0.271637
RSP_2828	Cobalamin synthesis protein CobW	1	3.5	20	89	20	89	1	12.7749	0.561334	-0.833069	0.0824924	-3.59959	0.6056	0.881282	0.00209544	0.00236759	0.873313	1	0.00736401	0.0239212
RSP_2827	cobaltochelatase CobN subunit	0	10	0	200.5	0	189.5	1	21.5502	0.0982334	-3.34764	0.0489013	-4.35398	0.0240621	0.262385	2.61639e-05	3.06734e-05	0.158638	0.741933	8.52196e-05	0.000451019
RSP_6217	precorrin-8X methylmutase	0	1	0	15	0	15	1	1	0.982334	-0.0257143	1	0	0.475575	0.829833	0.970421	0.972821	0.793968	1	0.502686	0.652751
RSP_2826	precorrin-2 C20-methyltransferase	0	2.5	0	58	0	58	1	9.23591	0.392934	-1.34764	0.114102	-3.13161	0.259299	0.674244	0.01273	0.0141506	0.551167	1	0.0330528	0.0842212
RSP_2824	precorrin-3 methyltransferase	0	1	0	21	0	21	1	2.41098	0.982334	-0.0257143	0.437097	-1.19397	0.475575	0.829833	0.474104	0.492068	0.793968	1	0.963778	0.963778
RSP_2825	precorrin-6A reductase	0	4	0	75.5	0	75.5	1	14.2728	0.245584	-2.02571	0.0738352	-3.75955	0.153613	0.558357	0.000984308	0.00112121	0.859934	1	0.00271843	0.0100278
RSP_2823	Putative Precorrin-6y C5,15-methyltransferase	0	1.5	0	26.5	0	26.5	1	2.77822	0.654889	-0.610677	0.379319	-1.39852	0.382238	0.769906	0.387487	0.405177	0.793968	1	0.963778	0.963778
RSP_2822	Putative precorrin methylase	3	9.5	280	622	267	357.5	71.5495	301.74	0.620422	-0.688679	0.249887	-2.00065	0.466812	0.82647	3.6512e-30	5.99756e-30	0.73807	1	5.16731e-05	0.000287356
RSP_2821	precorrin-4 C11-methyltransferase	0	2	0	39.5	0	39.5	1	7.2303	0.491167	-1.02571	0.145752	-2.77841	0.312996	0.726553	0.0359729	0.0393508	0.551167	1	0.0902246	0.18825
RSP_2820	uroporphyrinogen-III C-methyltransferase	4	11	158	295	158	240.5	29.1028	123.088	0.714425	-0.485146	0.249166	-2.00482	0.562806	0.857241	2.92918e-13	3.93079e-13	0.759896	1	5.09814e-13	9.35198e-12
RSP_2819	precorrin-6A synthase (deacetylating)	1	1.5	68	43.5	68	43.5	2.97244	6.20446	1.30978	0.389323	0.504871	-0.986013	0.833927	0.958422	0.323229	0.340091	0.793974	1	0.323709	0.486584
RSP_7532	hypothetical protein	4	4.5	286	179.5	286	169.5	368.123	246.166	1.74637	0.804361	1.57593	0.656201	0.41113	0.783932	2.51513e-08	3.10959e-08	0.5489	1	3.11942e-08	2.98258e-07
RSP_2818	3-dehydroquinate synthase	0	0	0	0	0	0	1	1	1	0	1	0	1	1	0.970421	0.972821	1	1	0.502686	0.652751
RSP_2817	shikimate kinase	0	0	0	0	0	0	1	1	1	0	1	0	1	1	0.970421	0.972821	1	1	0.502686	0.652751
RSP_7533	hypothetical protein	1	0.5	41	23.5	41	23.5	10.234	6.36583	3.92934	1.97429	1.69419	0.760595	0.393549	0.780453	0.290711	0.306433	0.793978	1	0.392475	0.56064
RSP_2816	hypothetical protein	3	2	315	166	183	75.5	11.6835	3.2135	2.947	1.55925	3.83148	1.9379	0.214078	0.624167	0.0216502	0.023857	0.441615	1	0.0488868	0.115225
RSP_2815	putative integrase/recombinase XerD	0	2	0	43.5	0	43.5	1	3.46084	0.491167	-1.02571	0.304502	-1.71548	0.312996	0.726553	0.266933	0.281809	0.551167	1	0.654346	0.689018
RSP_2814	putative Mg2+ and Co2+ transporter CorB	21	40.5	2334	2543	1485	1592.5	783.533	1629.86	1.01872	0.0267532	0.506617	-0.981032	0.945013	0.993847	3.03739e-57	6.48083e-57	0.983641	1	0.0201088	0.0560283
RSP_6073	hypothetical protein	6	13	874	512.5	593	427	104.541	165.509	0.90677	-0.141191	0.665637	-0.587192	0.842748	0.957584	0.00103643	0.00117892	0.964711	1	0.00124006	0.00503222
RSP_6226	hypothetical protein	2	4.5	248	186	182	157.5	32.1914	62.614	0.873186	-0.195639	0.541801	-0.884166	0.873123	0.973795	0.00410109	0.00460549	0.680953	1	0.00618244	0.0205946
RSP_2813	putative trimethylamine methyltransferase protein	14	26.5	1123	1750.5	1008	1079.5	305.435	625.349	1.03794	0.0537202	0.514716	-0.958152	0.910255	0.985012	3.33122e-22	5.06365e-22	0.997936	1	0.930159	0.930159
RSP_2812	ABC-type uncharacterized transport system, auxiliary component	14	17.5	1112	1112.5	914	714.5	706.113	706.195	1.57173	0.652358	1.05371	0.0754762	0.203397	0.622147	0.325522	0.342326	0.247577	0.845339	0.337736	0.504117
RSP_2811	Putative ABC transporter, periplasmic substrate-binding protein	26	39.5	2143	2812.5	1611	1576	1449.09	2163.54	1.2932	0.370945	0.705835	-0.502597	0.307216	0.71678	6.00463e-25	9.36621e-25	0.348221	0.948039	0.742527	0.754059
RSP_2810	ABC transporter, ATPase subunit	19	31	1987	2106.5	1467	1165.5	1200.71	1556.42	1.20415	0.268017	0.812983	-0.298704	0.523078	0.835746	6.65386e-08	8.15687e-08	0.624828	1	0.781833	0.781833
RSP_2809	ABC transporter, inner membrane subunit	19	34	2173	1902.5	1289	1261.5	763.257	1335.24	1.0979	0.13475	0.602397	-0.731213	0.744239	0.920447	1.47439e-29	2.40143e-29	0.856407	1	0.0784169	0.167847
RSP_2808	hypothetical protein	6	9	745	1047	434	378.5	342.602	454.303	1.30978	0.389323	0.794723	-0.331476	0.607537	0.877268	0.00129033	0.00146486	0.809928	1	0.00139377	0.00556135
RSP_2807	putative cytochrome b	4	4.5	201	176	201	149	42.0223	38.4159	1.74637	0.804361	1.15276	0.205097	0.41113	0.783932	0.523862	0.541908	0.5489	1	0.568649	0.624067
RSP_4328	tRNA-Val	0	0	0	0	0	0	1	1	1	0	1	0	1	1	0.970421	0.972821	1	1	0.502686	0.652751
RSP_2806	ATP-dependent proteinase	18	59.5	775	2662	775	2023	193.347	1697.59	0.594353	-0.750607	0.120026	-3.05858	0.050424	0.372829	1.55262e-245	9.72849e-245	0.0716237	0.556607	0.345245	0.511933
RSP_2805	Putative NADH-flavin oxidoreductase	22	43.5	1658	2995.5	1511	1805	1019.33	2426.11	0.993625	-0.00922614	0.442767	-1.17538	0.980495	0.994772	1.71291e-111	5.46352e-111	0.911223	1	0.0433722	0.105288
RSP_2804	tRNA-guanine transglycosylase	26	50	2347	3162	1493	1886.5	1145.59	2792.78	1.02163	0.0308693	0.432279	-1.20996	0.92947	0.986332	9.26224e-134	3.3586e-133	0.973808	1	0.460108	0.618665
RSP_2803	multidrug/cation efflux pump, RND superfamily	93	132.5	13832	12572	7439	5487.5	7505.07	7883.56	1.37897	0.463596	1.00324	0.00466297	0.0169915	0.228275	0.841115	0.851193	0.0191414	0.295827	0.844416	0.844416
RSP_2802	multidrug/cation efflux pump, membrane fusion protein subunit	42	51	7029	5939.5	3504	2226	4181.49	3232.49	1.61796	0.694178	1.36322	0.447014	0.0196979	0.24391	0	0	0.0262597	0.339477	0.538876	0.600166
RSP_2801	transcriptional regulator, TetR family	15	27.5	1463	2104	1046	1061	867.603	1613.88	1.07164	0.0998166	0.566526	-0.819786	0.82929	0.9563	1.32171e-42	2.43556e-42	0.913416	1	0.101986	0.206211
RSP_6075	hypothetical protein	15	15	1862	1205	1008	575	1062.71	608.948	1.96467	0.974286	1.8391	0.878998	0.0594401	0.399278	0	0	0.0906804	0.61213	0.0145435	0.0428173
RSP_2800	Putative AcoR, Transcriptional activator of acetoin/glycerol metabolism	15	33	1237	1384	960	1101	248.128	635.053	0.893031	-0.163218	0.411754	-1.28015	0.7162	0.907894	1.78288e-34	3.05099e-34	0.832972	1	0.0323762	0.0830191
RSP_2799	Putative Zinc-containing alcohol dehydrogenase	2	9	167	364	161	311	9.82863	86.4126	0.436593	-1.19564	0.119864	-3.06053	0.275372	0.68651	4.28662e-14	5.83741e-14	0.440169	1	4.54081e-14	9.53806e-13
RSP_2798	Putative chaperonin groEL	8	15.5	1281	667.5	694	462.5	113.541	146.496	1.01402	0.0200894	0.816762	-0.292012	0.974481	0.997036	0.104892	0.112823	0.909385	1	0.11709	0.228762
RSP_2797	putative metal-sulfur cluster biosynthetic enzyme	2	7.5	87	233	87	230	7.24997	72.3122	0.523912	-0.932605	0.105656	-3.24255	0.408511	0.790672	1.63169e-12	2.16314e-12	0.705626	1	3.16935e-12	5.18087e-11
RSP_2796	putative TIM-barrel fold metal-dependent hydrolase	5	14	361	787	271	460	44.1876	211.774	0.701667	-0.511141	0.219886	-2.18517	0.494204	0.828239	8.37494e-24	1.29341e-23	0.659202	1	0	0
RSP_2795	Putative regulatory protein of multicomponent monooxygenase	0	5	0	187.5	0	187.5	1	88.6351	0.196467	-2.34764	0.0118896	-6.39416	0.110643	0.509924	2.03642e-19	2.97715e-19	0.651017	1	0	0
RSP_2794	Putative monooxygenase beta subunit	6	13	592	499.5	361	391	68.2999	160.312	0.90677	-0.141191	0.448977	-1.15529	0.842748	0.957584	1.2616e-08	1.56935e-08	0.964711	1	1.773e-08	1.74884e-07
RSP_2793	Putative reductase component of monooxygenase	4	14	300	463.5	252	406	30.6627	173.238	0.561334	-0.833069	0.186526	-2.42255	0.301716	0.711213	6.99346e-22	1.05671e-21	0.43334	1	0	0
RSP_2792	putative monooxygenase alpha subunit	9	23.5	1701	1220	594	804	106	377.554	0.752426	-0.410378	0.295869	-1.75697	0.466524	0.8281	5.14015e-32	8.61082e-32	0.628533	1	0.0689594	0.151278
RSP_2791	hypothetical protein	2	5	189	135.5	169	131	24.3326	51.3287	0.785867	-0.347642	0.499573	-1.00123	0.772801	0.932214	0.00401984	0.00451675	0.911612	1	0.00550005	0.0186744
RSP_2790	hypothetical protein	1	2.5	38	117	38	91	5.70176	35.561	0.785867	-0.347642	0.168969	-2.56517	0.838237	0.959085	7.41096e-06	8.77711e-06	0.551158	1	9.82207e-06	6.25097e-05
RSP_2789	hypothetical protein	3	12	149	377.5	149	368.5	13.7541	136.049	0.491167	-1.02571	0.106539	-3.23054	0.260667	0.670171	3.87226e-22	5.87285e-22	0.394351	0.990335	0	0
RSP_6076	hypothetical protein	1	4.5	41	132	41	126.5	7.11063	103.451	0.436593	-1.19564	0.0724344	-3.78718	0.440539	0.810678	6.12162e-19	8.86957e-19	0.859945	1	0	0
RSP_2867	RNA polymerase, sigma 54 subunit, RpoN/SigL	1	13	36	390	36	353.5	1	120.148	0.151128	-2.72615	0.00877114	-6.83302	0.0353595	0.317386	5.6406e-26	8.90459e-26	0.0685201	0.548027	0	0
RSP_2868	inosine-5'-monophosphate dehydrogenase	1	36.5	33	3266	33	1420.5	1	1200.76	0.0538265	-4.21554	0.000877635	-10.1541	5.72569e-05	0.00287053	3.80026e-249	2.43001e-248	0.000134312	0.00690193	0.408025	0.572563
RSP_2869	putative tellurite resistance protein	20	35.5	4807	3124	1569	1535	1075.87	1885.35	1.10686	0.146467	0.601369	-0.733679	0.716366	0.907544	2.90095e-41	5.28085e-41	0.78682	1	0.0145928	0.0429313
RSP_7534	hypothetical protein	1	5.5	22	168	22	155.5	2.09104	86.778	0.357212	-1.48515	0.0253935	-5.29939	0.322508	0.729681	2.3448e-18	3.38165e-18	0.651028	1	0	0
RSP_2870	maltose ABC transporter ATP-binding protein%3Btrehalose ABC transporter ATP-binding protein%3Bsucrose ABC transporter ATP-binding protein	9	18	353	701	353	567.5	95.5541	307.235	0.982334	-0.0257143	0.327756	-1.60931	0.965173	1	1.1859e-23	1.82869e-23	0.872985	1	1.35669e-06	9.96377e-06
RSP_2871	maltose ABC transporter membrane protein%3Btrehalose ABC transporter membrane protein%3Bsucrose ABC transporter membrane protein	7	9.5	657	716	447	375.5	93.0624	106.089	1.44765	0.533713	0.92443	-0.113364	0.455093	0.821285	0.579984	0.596614	0.559684	1	0.630462	0.672957
RSP_2872	maltose ABC transporter membrane protein%3Btrehalose ABC transporter membrane protein%3Bsucrose ABC transporter membrane protein	6	13.5	505	662	352	444.5	70.9532	202.243	0.873186	-0.195639	0.369717	-1.43551	0.782084	0.934364	5.79744e-14	7.86574e-14	0.964711	1	5.76206e-14	1.17384e-12
RSP_2873	sucrose-binding protein%3Btrehalose-binding protein%3Bmaltose-binding protein	4	16	439	489	239	368	23.5762	145.675	0.491167	-1.02571	0.170554	-2.5517	0.193999	0.607411	1.46468e-19	2.14439e-19	0.288072	0.884441	0	0
RSP_2874	Putative Beta-glucosidase A	4	17	283	666.5	221	589.5	22.2947	262.845	0.462275	-1.11318	0.0893867	-3.4838	0.154669	0.558247	2.29008e-43	4.26457e-43	0.233084	0.831057	9.52847e-05	0.000500368
RSP_2875	putative glucokinase	25	43.5	2460	3288	1714	1864	1497.97	2858.48	1.12912	0.175198	0.552254	-0.856596	0.628216	0.866062	1.36075e-79	3.45643e-79	0.68842	1	0.460635	0.618964
RSP_2876	putative carbon monoxide dehydrogenase medium chain	17	21	2191	1343.5	1308	899.5	945.675	806.053	1.59045	0.669431	1.23637	0.306116	0.151241	0.555136	9.22232e-06	1.09064e-05	0.206382	0.797401	0.00670721	0.0221245
RSP_2877	Putative carbon monoxide dehydrogenase large chain	90	105.5	18961	10212.5	7123	4551.5	9016.24	6757.77	1.67602	0.74504	1.40603	0.491625	0.000271864	0.0105437	0	0	0.000324195	0.0144866	0.871873	0.871873
RSP_2878	Putative carbon-monoxide dehydrogenase small chain	14	18.5	2684	1768	1142	753	1103.39	1010.15	1.48678	0.572187	1.1511	0.203015	0.259717	0.668565	0.00121943	0.00138475	0.311577	0.914269	0.00133905	0.0053801
RSP_2879	hypothetical protein	21	24.5	2987	2106	1458	1032	1924.12	1590.71	1.684	0.751893	1.27472	0.350175	0.0762901	0.438641	6.93889e-13	9.25338e-13	0.0933566	0.619014	0.0337398	0.0854883
RSP_2880	signal transduction histidine kinase	22	63.5	1951	3070	1467	2143	489.206	2069.03	0.680672	-0.554967	0.24917	-2.0048	0.117623	0.514411	1.05904e-196	5.40043e-196	0.156773	0.740795	0.759558	0.763324
RSP_2881	hypothetical protein	18	33	1322	1619	1049	1228	537.066	1171.29	1.07164	0.0998166	0.483207	-1.04929	0.81328	0.94875	3.53468e-46	6.75288e-46	0.929812	1	0.839642	0.839642
RSP_2882	two component transcriptional regulator, LuxR family	13	27	1237	2576	1009	1017.5	642.811	1365.57	0.945951	-0.080162	0.496066	-1.0114	0.869234	0.971566	1.3657e-50	2.72199e-50	0.997936	1	0.113867	0.223544
RSP_2883	phosphoglucomutase	1	45	42	1861.5	42	1431.5	1	1335.02	0.0436593	-4.51757	0.000789374	-10.307	5.97183e-06	0.000491003	7.757e-277	5.44063e-276	1.23425e-05	0.00103551	0.00580229	0.0194561
RSP_2884	glycogen debranching enzyme	31	90	3536	5098	1824	3159.5	893.075	4524.42	0.676719	-0.563371	0.208016	-2.26523	0.0590822	0.398829	0	0	0.0732242	0.561614	0.167544	0.297383
RSP_2885	glycogen synthase	24	66.5	1217	5689	1136	2700.5	633.745	4175.47	0.709053	-0.496034	0.159949	-2.64432	0.146697	0.548247	0	0	0.191475	0.77782	0.0766186	0.164868
RSP_2886	glucose-1-phosphate adenylyltransferase	29	49	3585	3244	2089	1923.5	1589.4	2470.67	1.16276	0.217557	0.677939	-0.560772	0.519334	0.836592	4.74445e-34	8.10878e-34	0.599867	1	0.0548506	0.125985
RSP_2887	glycogen phosphorylase	66	110.5	12407	9592.5	4917	4688	4504.89	7189.16	1.17347	0.230777	0.660355	-0.598685	0.303121	0.712074	2.87861e-107	8.90151e-107	0.327899	0.930293	0.89072	0.89072
RSP_2888	transcriptional regulator, BadM/Rrf2 family	12	19.5	2143	1382.5	816	656.5	753.68	988.666	1.20903	0.273846	0.803357	-0.315886	0.604344	0.880388	5.70073e-06	6.76346e-06	0.691785	1	0.0090122	0.0287003
RSP_2889	Transcriptional regulator	7	16	1010	970.5	503	564.5	283.252	728.403	0.859542	-0.218359	0.409801	-1.287	0.738128	0.916474	1.36501e-39	2.44857e-39	0.909385	1	0.000200072	0.000983141
RSP_2890	Copper-translocating P-type ATPase	78	101	9715	6778.5	5436	4082	5795.55	5637.91	1.51727	0.601476	1.0833	0.11543	0.00531907	0.110438	1.87551e-05	2.20449e-05	0.00677009	0.148833	0.190317	0.328177
RSP_2891	Putative copper chaperone	6	13	483	1253	384	625	382.21	1347.85	0.90677	-0.141191	0.298834	-1.74258	0.842748	0.957584	1.48835e-108	4.63781e-108	0.964711	1	0.616885	0.662127
RSP_2892	hypothetical protein	2	6	82	267	82	209.5	33.6935	258.248	0.654889	-0.610677	0.137493	-2.86257	0.601455	0.878984	5.99184e-37	1.04974e-36	0.882022	1	2.08036e-06	1.48221e-05
RSP_7535	hypothetical protein	4	6.5	1294	748	393	309	396.088	505.063	1.20903	0.273846	0.826453	-0.274996	0.764827	0.932168	0.00444998	0.00499176	0.932339	1	0.00491955	0.0169016
RSP_2894	nucleoside diphosphate kinase	0	0	0	0	0	0	1	1	1	0	1	0	1	1	0.970421	0.972821	1	1	0.502686	0.652751
RSP_2895	putative ABC transporter, fused ATPase subunits	36	51	4872	5066.5	2356	2134.5	1532.67	1967.15	1.38682	0.471785	0.821075	-0.284414	0.13123	0.525816	6.7931e-09	8.49452e-09	0.16276	0.735282	0.467158	0.624623
RSP_2896	Multiple antibiotic transporter	9	9	465	351.5	465	282.5	224.897	136.631	1.96467	0.974286	1.73463	0.794625	0.144286	0.547194	2.71315e-07	3.29414e-07	0.225999	0.817853	3.68803e-07	3.0083e-06
RSP_2897	clan AA aspartic protease, TIGR02281 family	5	13.5	270	654.5	270	514.5	78.3828	407.329	0.727655	-0.458674	0.20279	-2.30194	0.541944	0.847445	1.01821e-46	1.95446e-46	0.775695	1	0.467587	0.624991
RSP_2898	DNA polymerase III, chi subunit	2	2.5	72	92.5	72	92.5	10.4795	17.5023	1.57173	0.652358	0.630985	-0.664323	0.630719	0.868056	0.234296	0.248129	0.873313	1	0.308271	0.469647
RSP_2899	leucyl aminopeptidase	8	25	369	914.5	346	723	62.8643	410.571	0.628694	-0.66957	0.161357	-2.63167	0.248939	0.65855	1.29101e-53	2.6433e-53	0.33263	0.936604	0.10376	0.208861
RSP_2900	putative permease	0	0	0	0	0	0	1	1	1	0	1	0	1	1	0.970421	0.972821	1	1	0.502686	0.652751
RSP_2901	putative permease	0	0	0	0	0	0	1	1	1	0	1	0	1	1	0.970421	0.972821	1	1	0.502686	0.652751
RSP_2902	Putative organic solvent tolerance protein	0	0	0	0	0	0	1	1	1	0	1	0	1	1	0.970421	0.972821	1	1	0.502686	0.652751
RSP_2903	periplasmic chaperone for outer membrane proteins SurA	0	0	0	0	0	0	1	1	1	0	1	0	1	1	0.970421	0.972821	1	1	0.502686	0.652751
RSP_2904	4-hydroxythreonine-4-phosphate dehydrogenase	3	20.5	112	1307.5	112	792	11.5793	558.391	0.287512	-1.7983	0.0218532	-5.51601	0.0315797	0.299134	5.03456e-110	1.58957e-109	0.0603778	0.517111	0.00601226	0.0201269
RSP_2905	dimethyladenosine transferase	0	1.5	0	33	0	33	1	2.05601	0.654889	-0.610677	0.512561	-0.964205	0.382238	0.769906	0.576538	0.593822	0.793968	1	0.963778	0.963778
RSP_6078	hypothetical protein	4	13.5	805	886	464	578	74.8799	314.951	0.582124	-0.780602	0.250549	-1.99683	0.335983	0.733524	2.41344e-31	4.01481e-31	0.526629	1	0.000506992	0.00225862
RSP_2906	(protein release factor)-glutamine N5-methyltransferase	1	3.5	42	111.5	42	107	1.67675	14.7714	0.561334	-0.833069	0.119624	-3.06342	0.6056	0.881282	0.00178698	0.00202245	0.873313	1	0.00271843	0.0100187
RSP_2907	bacterial peptide chain release factor 1 (bRF-1)	0	0	0	0	0	0	1	1	1	0	1	0	1	1	0.970421	0.972821	1	1	0.502686	0.652751
RSP_2908	Protein of unknown function (DUF1499)	15	14.5	3582	1701.5	1327	654	1493.34	714.182	2.03242	1.0232	2.20353	1.13982	0.0492397	0.366711	0	0	0.0638496	0.531348	0.201063	0.340338
RSP_2909	agmatinase	11	23	878	1114.5	735	850	279.71	691.923	0.939624	-0.0898446	0.426012	-1.23104	0.865074	0.969288	2.25805e-35	3.89538e-35	0.990861	1	0.00558372	0.0188952
RSP_2910	putative Metal-dependent amidase/aminoacylase/carboxypeptidase	38	45.5	4249	3207	2933	1963.5	3190.5	2599.41	1.64082	0.714419	1.29347	0.371242	0.0227922	0.258123	0	0	0.0273289	0.343575	0.0598135	0.134863
RSP_2912	putative pyrophosphatase	15	29	1298	1610	1086	1130	674.538	1363.07	1.01621	0.0231953	0.521506	-0.939245	0.959677	1	5.37049e-45	1.01929e-44	0.913282	1	0.424685	0.587
RSP_2913	ABC Fe+3 siderophore transporter, periplasmic substrate-binding protein	0	3.5	0	66	0	66	1	7.69223	0.280667	-1.83307	0.137	-2.86776	0.181965	0.598927	0.0282807	0.031062	0.873323	1	0.0902245	0.188639
RSP_2914	Nucleoside hydrolase	17	32	2040	2074.5	1355	1238.5	815.947	1405.87	1.04373	0.0617486	0.611631	-0.709266	0.886576	0.977135	1.57303e-29	2.56004e-29	0.993243	1	0.162526	0.290128
RSP_2915	putative two-component sensor histidine kinase	10	20.5	320	834.5	320	704.5	102.601	478.824	0.958375	-0.0613382	0.225811	-2.14681	0.912218	0.982995	1.0542e-50	2.10424e-50	0.883084	1	0.0119677	0.0368392
RSP_2916	hypothetical protein	6	9.5	177	404	177	286	71.9902	190.686	1.24084	0.311321	0.397856	-1.32968	0.678411	0.891893	5.15649e-12	6.78054e-12	0.809928	1	5.86187e-12	9.17529e-11
RSP_2917	putative cystathionine gamma-synthase beta-lyase	20	35	2431	2400.5	1232	1311.5	688.379	1288.02	1.12267	0.166931	0.56322	-0.828229	0.679553	0.892538	6.43956e-35	1.10712e-34	0.78682	1	0.26641	0.419427
RSP_2918	putative ferripyochelin binding protein	14	15	2286	1838	1094	613.5	985.694	592.247	1.83369	0.87475	1.75393	0.810587	0.0975513	0.47856	0	0	0.14417	0.7158	0.000733986	0.00314876
RSP_2919	guanylate kinase	0	0.5	0	5	0	5	1	1	1.96467	0.974286	1	0	0.613927	0.882775	0.970421	0.972821	1	1	0.502686	0.652751
RSP_2920	TIGR00255 family protein	0	0	0	0	0	0	1	1	1	0	1	0	1	1	0.970421	0.972821	1	1	0.502686	0.652751
RSP_6079	hypothetical protein	3	8.5	84	275	84	255	12.4178	108.656	0.693412	-0.528215	0.120438	-3.05364	0.583509	0.870394	2.65589e-17	3.78187e-17	0.893273	1	0	0
RSP_2921	3-deoxy-D-arabinoheptulosonate-7-phosphate synthase	0	9	0	188	0	187.5	1	41.1214	0.109148	-3.19564	0.0256273	-5.28617	0.0323262	0.304103	1.81112e-09	2.28588e-09	0.210259	0.802576	4.91631e-09	5.24493e-08
RSP_2922	transcriptional regulator, AraC family with amidase-like domain	11	21	676	817.5	608	621	219.981	438.416	1.02911	0.0413999	0.528774	-0.919276	0.938537	0.992623	4.39356e-15	6.0604e-15	0.912517	1	0.000165355	0.00082964
RSP_2923	amino acid/amide ABC transporter substrate-binding protein, HAAT family	31	45	8188	5802.5	2786	2077	2435.78	2669.27	1.35344	0.436629	0.961649	-0.0564175	0.192979	0.606062	0.162777	0.173703	0.237813	0.833459	0.164704	0.293241
RSP_2924	amino acid/amide ABC transporter ATP-binding protein 1, HAAT family	12	26	881	1488	782	1051.5	399.729	1166.24	0.90677	-0.141191	0.361202	-1.46912	0.779046	0.93236	4.01021e-75	9.82321e-75	0.913202	1	0.00139331	0.00556499
RSP_2925	amino acid/amide ABC transporter ATP-binding protein 2, HAAT family	15	26	1334	1596.5	870	1012	612.552	1245.9	1.13346	0.180737	0.518122	-0.948636	0.699003	0.901946	6.31424e-42	1.15514e-41	0.82472	1	0.758129	0.762455
RSP_2926	amino acid/amide ABC transporter membrane protein 1, HAAT family	18	37	1209	2097	949	1276	563.943	1558.65	0.955785	-0.0652426	0.381292	-1.39103	0.87493	0.971593	2.02374e-92	5.66201e-92	0.988197	1	0.378776	0.544717
RSP_2927	amino acid/amide ABC transporter membrane protein 2, HAAT family	15	40	1366	2295.5	893	1441.5	345.325	1501.76	0.736751	-0.440752	0.242326	-2.04498	0.311008	0.723164	1.12012e-146	4.41299e-146	0.384026	0.98302	0.0391905	0.0967591
RSP_2928	putative MobA-like protein	5	13	247	491	247	427.5	68.718	310.205	0.755642	-0.404226	0.23345	-2.09882	0.5932	0.87438	1.18972e-32	2.00797e-32	0.775695	1	0.000658412	0.00285171
RSP_2930	hypothetical protein	0	4.5	0	147.5	0	147.5	1	35.5754	0.218296	-2.19564	0.0296225	-5.07716	0.130167	0.534049	2.69075e-08	3.32063e-08	0.859934	1	9.0629e-08	8.09273e-07
RSP_4326	tRNA-Leu	0	0	0	0	0	0	1	1	1	0	1	0	1	1	0.970421	0.972821	1	1	0.502686	0.652751
RSP_2929	putative disulfide bond formation protein DsbB	9	16	471	819	471	602.5	305.165	693.982	1.10513	0.144211	0.463402	-1.10966	0.810318	0.947715	1.73417e-30	2.85438e-30	0.977275	1	0.0513069	0.119746
RSP_2932	Histidine utilization repressor, gntR family	20	28	4075	2221.5	1660	1176.5	1615.14	1602.59	1.40333	0.488859	1.06209	0.0869004	0.244801	0.654767	0.0874969	0.0944892	0.312305	0.911204	0.0893416	0.186985
RSP_2933	Formiminoglutamate deiminase	30	37.5	2817	1994.5	1857	1228	1360.07	1124.79	1.57173	0.652358	1.27427	0.349676	0.062593	0.410398	1.65094e-09	2.08501e-09	0.0745283	0.559098	0.987007	0.987007
RSP_2934	imidazolonepropionase	4	16	497	848.5	275	526.5	30.9253	245.139	0.491167	-1.02571	0.132945	-2.9111	0.193999	0.607411	1.21063e-35	2.09293e-35	0.288072	0.884441	4.77508e-08	4.39958e-07
RSP_2935	histidine ammonia-lyase	12	28	452	1080	452	937	118.742	591.653	0.842001	-0.248107	0.2115	-2.24127	0.617716	0.863459	3.46209e-65	7.84533e-65	0.739987	1	7.49128e-08	6.74881e-07
RSP_2936	urocanate hydratase	24	58.5	1894	4250.5	1614	2247	768.055	2607.98	0.806018	-0.311116	0.310356	-1.68801	0.372653	0.767524	9.10508e-200	4.7202e-199	0.460495	1	0.446204	0.604784
RSP_7536	putative metal-dependent phosphoesterase, PHP family	9	15.5	393	708.5	393	568.5	128.178	318.342	1.14078	0.190014	0.424316	-1.23679	0.753123	0.925034	2.95259e-17	4.20288e-17	0.861307	1	1.31972e-08	1.32102e-07
RSP_2937	putative phosphonate metabolism protein	15	23	1640	1475	1057	938.5	762.989	1042.01	1.28131	0.357614	0.771649	-0.373984	0.453935	0.822444	4.87358e-08	5.98349e-08	0.563744	1	0.122443	0.236261
RSP_6080	hypothetical protein	6	13	1690	871	675	477.5	315.36	486.277	0.90677	-0.141191	0.68343	-0.549134	0.842748	0.957584	1.18077e-07	1.44139e-07	0.964711	1	1.59305e-07	1.35963e-06
RSP_7537	hypothetical protein	1	2	22	102	22	85	4.08042	36.1674	0.982334	-0.0257143	0.118894	-3.07225	0.988389	0.997365	9.92332e-07	1.19268e-06	0.551158	1	2.16488e-06	1.53166e-05
RSP_2939	condensin subunit ScpB	10	12	847	621.5	654	487.5	343.842	319.289	1.63722	0.711251	1.13487	0.182527	0.244765	0.655524	0.103315	0.111216	0.348415	0.944188	0.11668	0.228182
RSP_2940	condensin subunit ScpA	4	11	302	725.5	302	452.5	51.1308	212.65	0.714425	-0.485146	0.25339	-1.98057	0.562806	0.857241	1.68953e-21	2.54245e-21	0.759896	1	0	0
RSP_2941	Putative Glycoside hydrolase	5	10	257	414.5	257	351.5	42.2661	115.615	0.982334	-0.0257143	0.385256	-1.37611	0.974039	0.99907	3.58642e-08	4.40987e-08	0.809928	1	5.97045e-08	5.4637e-07
RSP_2942	sporulation and cell division-related protein	0	0	0	0	0	0	1	1	1	0	1	0	1	1	0.970421	0.972821	1	1	0.502686	0.652751
RSP_2943	arginyl-tRNA synthetase	0	0	0	0	0	0	1	1	1	0	1	0	1	1	0.970421	0.972821	1	1	0.502686	0.652751
RSP_6081	Protein of unknown function (DUF3154)	1	4	32	213.5	32	108	2.20274	30.9072	0.491167	-1.02571	0.0751061	-3.73493	0.516082	0.836268	1.30266e-06	1.56103e-06	0.859945	1	3.72269e-06	2.5153e-05
RSP_2944	putative secretion activating protein	2	5.5	87	160	87	160	9.48415	49.0832	0.714425	-0.485146	0.203628	-2.29599	0.682407	0.895428	6.50831e-07	7.85258e-07	0.911612	1	8.52132e-07	6.51801e-06
RSP_2945	cytochrome C-type biogenesis protein, CcmE	0	0.5	0	13	0	13	1	1.45387	1.96467	0.974286	0.724849	-0.464248	0.613927	0.882775	0.803545	0.815412	1	1	0.502686	0.652751
RSP_2946	N-acetyl-gamma-glutamyl-phosphate reductase	0	37.5	0	3277	0	1533	1	1868.44	0.0261956	-5.25453	0.000564017	-10.792	1.24666e-05	0.000899125	0	0	0.000102911	0.00604384	0.623131	0.667417
RSP_2947	glutamate racemase	11	28	1375	3643	744	1257.5	335.761	1461.34	0.771834	-0.373638	0.24213	-2.04614	0.465444	0.826897	7.05954e-143	2.71531e-142	0.575095	1	0.00564169	0.0190436
RSP_2948	indolepyruvate ferredoxin oxidoreductase	36	77.5	3313	4129	2301	2956	816.686	2264.55	0.91262	-0.131914	0.380053	-1.39573	0.650109	0.8754	4.90117e-134	1.782e-133	0.747792	1	0.0208289	0.0577566
RSP_2950	transcriptional regulator, LysR family	0	0.5	0	8	0	8	1	1	1.96467	0.974286	1	0	0.613927	0.882775	0.970421	0.972821	1	1	0.502686	0.652751
RSP_2951	phosphoribosylformylglycinamidine synthase subunit II	2	78.5	27	4043.5	27	2745.5	1	3322.92	0.0500552	-4.32034	0.00031714	-11.6226	3.01657e-09	1.3779e-06	0	0	6.99461e-09	2.61408e-06	0.319579	0.481806
RSP_2952	BolA-like protein	1	2	15	38.5	15	38.5	2.05448	10.5463	0.982334	-0.0257143	0.205292	-2.28425	0.988389	0.997365	0.0214494	0.0236486	0.551158	1	0.0535334	0.123731
RSP_2953	glutaredoxin-related protein	2	6.5	164	486.5	164	213	30.001	128.236	0.604513	-0.726154	0.246546	-2.02007	0.529303	0.841114	7.30968e-14	9.89761e-14	0.882022	1	1.46771e-13	2.86063e-12
RSP_2954	hypothetical protein	9	16.5	7230	2366	696	566	559.533	836.307	1.07164	0.0998166	0.705069	-0.504164	0.867365	0.970533	1.26581e-10	1.62908e-10	0.977275	1	0.121212	0.23422
RSP_2955	hypothetical protein	13	22	1225	1130	928	797.5	861.519	1256.71	1.16094	0.215294	0.722436	-0.469058	0.669368	0.885954	1.54565e-13	2.08313e-13	0.803954	1	0.393855	0.562016
RSP_2956	transketolase	0	0.5	0	6.5	0	6.5	1	1	1.96467	0.974286	1	0	0.613927	0.882775	0.970421	0.972821	1	1	0.502686	0.652751
RSP_2957	Protein of unknown function (DUF2934)	0	5	0	217.5	0	130	1	72.9949	0.196467	-2.34764	0.0144371	-6.11408	0.110643	0.509924	3.73457e-16	5.2333e-16	0.651017	1	1.55431e-15	3.91378e-14
RSP_2958	hypothetical protein	8	27	348	1248	348	954.5	84.9779	786.641	0.582124	-0.780602	0.113842	-3.1349	0.173604	0.588363	4.56181e-117	1.49989e-116	0.237225	0.835674	0.00693754	0.0227179
RSP_2959	glyceraldehyde-3-phosphate dehydrogenase (NAD+)	0	14	0	447.5	0	414.5	1	192.136	0.0701667	-3.83307	0.00548482	-7.51034	0.00759595	0.138172	6.5716e-41	1.19307e-40	0.05189	0.477226	5.55112e-16	1.50028e-14
RSP_6082	hypothetical protein	0	2	0	114.5	0	91.5	1	46.2009	0.491167	-1.02571	0.0228098	-5.4542	0.312996	0.726553	1.54045e-10	1.9794e-10	0.551167	1	4.36125e-10	5.44016e-09
RSP_2960	Phosphopantetheine adenylyltransferase	0	0	0	0	0	0	1	1	1	0	1	0	1	1	0.970421	0.972821	1	1	0.502686	0.652751
RSP_2961	Protein containing a CBS domain	7	10	854	657	489	371	263.465	289.018	1.37527	0.459713	0.960657	-0.0579063	0.516102	0.833345	0.637464	0.653751	0.694427	1	0.653852	0.689572
RSP_2965	transcriptional regulator, LysR family	17	33	1937	2613.5	1142	1357.5	724.181	1685.86	1.0121	0.0173545	0.452685	-1.14342	0.967855	0.999712	6.93322e-75	1.69423e-74	0.912972	1	0.984213	0.984213
RSP_2962	methylmalonate-semialdehyde dehydrogenase (acylating)	38	39.5	5678	2672.5	2812	1350.5	2378.28	1202.26	1.89006	0.918433	2.08466	1.05981	0.00437613	0.0962046	0	0	0.00545213	0.131074	0.230919	0.3787
RSP_2963	transcriptional regulator, Crp-Fnr family	1	16	33	548.5	33	466.5	1.6788	379.715	0.122792	-3.02571	0.00465923	-7.74569	0.0151539	0.217823	2.82418e-79	7.14684e-79	0.0298419	0.359765	0.000508169	0.00226138
RSP_2964	Protein of unknown function (DUF2892)	0	3	0	72.5	0	72.5	1	35.3395	0.327445	-1.61068	0.0298202	-5.06757	0.216564	0.629628	3.01851e-08	3.72173e-08	0.873323	1	9.06291e-08	8.05725e-07
RSP_2966	excinuclease ABC subunit A	30	63.5	2669	2583.5	1831	1953	641.488	1447.34	0.92819	-0.107508	0.467077	-1.09827	0.736483	0.915815	9.81841e-61	2.14808e-60	0.848723	1	0.00143299	0.00570102
RSP_2967	putative transporter, Major facilitator superfamily (MFS)	15	35	1155	2089	1077	1376.5	462.456	1398.55	0.842001	-0.248107	0.34847	-1.52089	0.576836	0.867682	4.47968e-94	1.26909e-93	0.682947	1	0.823072	0.823072
RSP_2968	dihydrolipoamide dehydrogenase	3	25.5	82	1308.5	82	957.5	5.8402	580.399	0.231137	-2.11318	0.0106041	-6.55924	0.00878537	0.153037	4.26746e-118	1.40882e-117	0.0174871	0.28303	0.11675	0.228208
RSP_2969	hypothetical protein	14	21	1010	830.5	918	675.5	746.205	835.184	1.30978	0.389323	0.941559	-0.0868769	0.43271	0.802378	0.231829	0.24558	0.544662	1	0.241426	0.38947
RSP_2970	Transporter, Major facilitator superfamily (MFS)	30	57	3449	6502	2087	2401	1663.88	3667.9	1.03404	0.0482863	0.478053	-1.06476	0.882011	0.972625	6.66363e-144	2.5728e-143	0.972079	1	0.354824	0.520991
RSP_2971	S-adenosylmethionine tRNA ribosyltransferase-isomerase	18	37.5	1060	2623	868	1489.5	500.948	1792.66	0.943041	-0.084608	0.294487	-1.76372	0.837902	0.958968	5.96385e-146	2.33824e-145	0.988197	1	0.480775	0.636532
RSP_2972	hypothetical protein	40	97	2601	5151.5	2253	3558	916.234	3568.66	0.810172	-0.303699	0.270565	-1.88595	0.261567	0.669552	0	0	0.301916	0.894219	0.0376896	0.0935662
RSP_2973	Peroxiredoxin	15	20.5	1256	1496.5	882	863.5	955	1280.48	1.43756	0.523624	0.785963	-0.347466	0.28275	0.689433	1.63408e-08	2.02771e-08	0.335385	0.937298	0.513781	0.578896
RSP_2974	Putative metalopeptidase	41	59.5	8928	6679	3692	2579	3757.32	3822.99	1.35381	0.43702	1.03573	0.0506494	0.134007	0.531245	0.126379	0.13554	0.152112	0.729676	0.1274	0.242592
RSP_2975	Integral membrane protein CcmA involved in cell shape determination	15	17.5	2578	1454	1042	725.5	1005.9	843.562	1.684	0.751893	1.25664	0.329571	0.134107	0.53062	9.39331e-07	1.12965e-06	0.165793	0.737637	0.0408997	0.100246
RSP_2976	putative integral membrane protein	22	26.5	1248	1466	1208	1083	1142.99	1234.99	1.63105	0.705797	0.975332	-0.0360353	0.0866532	0.456707	0.54279	0.56063	0.105009	0.645278	0.555528	0.613821
RSP_2977	bacterial peptide chain release factor 2 (bRF-2)	0	0	0	0	0	0	1	1	1	0	1	0	1	1	0.970421	0.972821	1	1	0.502686	0.652751
RSP_2978	Penicillin-binding protein 1A (PBP-1a)	40	63	3692	4331	2718	2449.5	1423.39	2022.09	1.24741	0.318934	0.741813	-0.430873	0.273097	0.684991	4.52916e-18	6.49495e-18	0.321337	0.914199	0.129764	0.246169
RSP_2979	putative N-acetylmuramoyl-L-alanine amidase	6	23	413	903	278	784	45.0904	487.452	0.512522	-0.964314	0.0974818	-3.35872	0.137416	0.538015	5.54396e-77	1.37716e-76	0.197365	0.793124	3.00656e-08	2.8883e-07
RSP_2980	Putative aspartate aminotransferase A	17	43	1071	3051.5	1045	1845	514.611	2299.31	0.776729	-0.364516	0.235859	-2.084	0.37649	0.766973	2.07103e-228	1.19601e-227	0.454553	1	0.115237	0.225796
RSP_2981	Putative protein-disulfide isomerase	14	25	2186	2240.5	1283	1053.5	804.921	1189.46	1.10021	0.137784	0.713142	-0.487738	0.774694	0.929587	9.85155e-14	1.33172e-13	0.906962	1	0.46691	0.624704
RSP_2982	4-hydroxy-3-methylbut-2-en-1-yl diphosphate synthase	0	0	0	0	0	0	1	1	1	0	1	0	1	1	0.970421	0.972821	1	1	0.502686	0.652751
RSP_2983	hypothetical protein	10	12	2822	937	751	471	206.569	159.864	1.63722	0.711251	1.36171	0.445424	0.244765	0.655524	0.00325435	0.0036668	0.348415	0.944188	0.00361982	0.0128726
RSP_2984	5-aminolevulinate synthase	0	0	0	0	0	0	1	1	1	0	1	0	1	1	0.970421	0.972821	1	1	0.502686	0.652751
RSP_2985	hypothetical protein	17	24	3111	2200	1262	941	1256.58	1320.77	1.39164	0.476786	1.00261	0.00376453	0.294926	0.703681	0.947204	0.951664	0.377675	0.974042	0.960407	0.960407
RSP_2986	acetylornithine deacetylase/succinyldiaminopimelate desuccinylase-like deacylase	49	64	9308	5844.5	4300	2788.5	5115.84	4342.9	1.5042	0.588996	1.24139	0.311956	0.0302913	0.29579	0	0	0.0387596	0.417122	0.209467	0.351918
RSP_2987	putative acetyltransferase	15	25	2555	1914	1216	1066.5	1368.42	2006.87	1.1788	0.23732	0.718576	-0.476788	0.614062	0.860692	2.78989e-21	4.18278e-21	0.736083	1	0.408153	0.572544
RSP_4317	tRNA-Asp	1	2.5	45	44.5	45	44.5	19.7028	48.3813	0.785867	-0.347642	0.429162	-1.2204	0.838237	0.959085	0.00111223	0.00126372	0.551158	1	0.00133984	0.00537794
RSP_4316	tRNA-Asp	0	0	0	0	0	0	1	1	1	0	1	0	1	1	0.970421	0.972821	1	1	0.502686	0.652751
RSP_2988	Pirin-related protein	5	10	502	505.5	326	345.5	71.2511	165.801	0.982334	-0.0257143	0.452873	-1.14282	0.974039	0.99907	9.49919e-09	1.18564e-08	0.809928	1	1.57585e-08	1.56581e-07
RSP_2989	hypothetical protein	0	3	0	217	0	143	1	42.9132	0.327445	-1.61068	0.0245573	-5.3477	0.216564	0.629628	7.58754e-10	9.64865e-10	0.873323	1	3.02732e-09	3.37163e-08
RSP_2990	hypothetical protein	41	82	3838	4449	2761	2922	1044.71	2219.89	0.982334	-0.0257143	0.495948	-1.01174	0.925735	0.982876	3.85346e-81	9.89984e-81	0.998283	1	0.0616485	0.137927
RSP_2991	hypothetical protein	2	6	100	305.5	100	226.5	15.7107	109.779	0.654889	-0.610677	0.150817	-2.72913	0.601455	0.878984	5.21174e-16	7.29572e-16	0.882022	1	7.77156e-16	2.05921e-14
RSP_2992	hypothetical protein	9	18	848	986.5	543	701	242.158	627.916	0.982334	-0.0257143	0.406414	-1.29898	0.965173	1	8.08755e-35	1.38751e-34	0.872985	1	0.0355985	0.0893045
RSP_2993	hypothetical protein	5	10	562	528.5	287	420.5	74.42	220.382	0.982334	-0.0257143	0.355865	-1.4906	0.974039	0.99907	8.0226e-16	1.11957e-15	0.809928	1	1.11022e-15	2.88516e-14
RSP_2994	hypothetical protein	41	95	5168	5787	2843	3641	1675.56	4973.12	0.847909	-0.238018	0.355061	-1.49386	0.376592	0.7668	0	0	0.427487	1	0.111253	0.220439
RSP_7538	hypothetical protein	2	2.5	178	128.5	135	89	33.3853	28.6866	1.57173	0.652358	1.22644	0.29448	0.630719	0.868056	0.421879	0.440118	0.873313	1	0.473308	0.629732
RSP_7539	hypothetical protein	2	5	57	266.5	57	213	11.4035	106.533	0.785867	-0.347642	0.112805	-3.1481	0.772801	0.932214	2.29074e-17	3.26421e-17	0.911612	1	0	0
RSP_6243	putative endonuclease	4	13	357	847.5	332	512.5	91.4137	463.539	0.604513	-0.726154	0.207824	-2.26656	0.37365	0.768806	4.48489e-52	9.06369e-52	0.526629	1	0.0150843	0.044153
RSP_7540	Phage major tail protein 2	4	9	193	583.5	193	353	61.3653	254.682	0.873186	-0.195639	0.25392	-1.97756	0.821324	0.954612	2.19116e-25	3.43634e-25	0.946206	1	1.55195e-10	2.01653e-09
RSP_6244	Protein of unknown function (DUF3168)	3	8	271	405	211	288.5	57.3095	209.094	0.736751	-0.440752	0.28884	-1.79166	0.650527	0.875676	7.01069e-19	1.01505e-18	0.893273	1	0	0
RSP_6245	phage protein, HK97 gp10 family	3	4	181	151	181	127	39.0905	36.5708	1.4735	0.559248	1.12644	0.171769	0.609538	0.878923	0.604572	0.620961	0.911612	1	0.646889	0.685438
RSP_6246	bacteriophage head-tail adaptor	1	4.5	191	399	116	135.5	12.1975	68.9262	0.436593	-1.19564	0.186491	-2.42283	0.440539	0.810678	1.32447e-09	1.67532e-09	0.859945	1	3.2828e-09	3.61643e-08
RSP_6247	Phage-related protein, putative DNA packing	1	4	100	165.5	100	139	9.74753	56.5357	0.491167	-1.02571	0.181695	-2.46041	0.516082	0.836268	3.10483e-08	3.82699e-08	0.859945	1	3.88117e-08	3.61707e-07
RSP_2995	putative phage major capsid protein, gp36	7	17.5	898	679.5	482	579.5	101.479	303.941	0.785867	-0.347642	0.351851	-1.50696	0.589091	0.871447	1.56083e-21	2.35052e-21	0.797135	1	1.03999e-07	9.12584e-07
RSP_2996	prohead peptidase	2	6	119	236	119	217.5	15.1708	84.2361	0.654889	-0.610677	0.189793	-2.3975	0.601455	0.878984	2.59174e-11	3.37517e-11	0.882022	1	4.84135e-11	6.69858e-10
RSP_2997	putative head portal protein	14	30.5	1517	1825.5	1011	1162	385.35	980.336	0.901815	-0.149097	0.41424	-1.27146	0.748736	0.925175	9.21193e-52	1.85428e-51	0.913282	1	0.298846	0.457697
RSP_2998	phage terminase-like protein, large subunit	41	80.5	5294	6582	2734	3227	2366.67	5485.42	1.00064	0.000920863	0.454673	-1.1371	0.997345	0.998073	3.17746e-237	1.91119e-236	0.951827	1	0.373965	0.539521
RSP_2999	hypothetical protein	2	4.5	231	180.5	183	159	27.6918	59.2423	0.873186	-0.195639	0.492596	-1.02152	0.873123	0.973795	0.00168631	0.00190904	0.680953	1	0.00192987	0.00739479
RSP_3000	hypothetical protein	2	4.5	196	119.5	155	119.5	33.1182	58.7047	0.873186	-0.195639	0.594519	-0.750206	0.873123	0.973795	0.0155282	0.0172092	0.680953	1	0.0234127	0.0630665
RSP_3001	putative Endonuclease	5	9	282	433	282	364	92.9842	235.23	1.09148	0.126289	0.41657	-1.26337	0.875249	0.97116	1.59023e-13	2.14179e-13	0.899999	1	1.56875e-13	3.02843e-12
RSP_6248	putative class I holin	5	7	599	407	346	265	151.493	162.439	1.40333	0.488859	0.982819	-0.0250018	0.560912	0.856579	0.878054	0.885921	0.782407	1	0.91911	0.91911
RSP_6249	hypothetical protein	7	18	328	934.5	328	708.5	194.673	1112.21	0.764038	-0.388284	0.184456	-2.43865	0.544466	0.847199	6.09958e-132	2.18829e-131	0.693168	1	0.716494	0.734429
RSP_7541	hypothetical protein	1	11	79	419.5	79	322.5	5.70257	265.53	0.178606	-2.48515	0.0226323	-5.46548	0.0627597	0.409532	3.52482e-53	7.18071e-53	0.119804	0.671914	0.00574024	0.01928
RSP_6250	Protein of unknown function (DUF2971)	6	18	948	866	477	640.5	102.328	412.208	0.654889	-0.610677	0.261607	-1.93453	0.365625	0.766488	4.81277e-39	8.59135e-39	0.490934	1	0.937813	0.937813
RSP_7542	hypothetical protein	38	63	5337	5594	2676	2535	3034.53	4758.15	1.18504	0.244933	0.672086	-0.573282	0.407815	0.789697	1.88656e-66	4.32341e-66	0.470003	1	0.800578	0.800578
RSP_7543	putative transcriptional regulator	1	3.5	55	131.5	55	111.5	6.0203	47.8887	0.561334	-0.833069	0.132482	-2.91613	0.6056	0.881282	3.55122e-08	4.36791e-08	0.873313	1	1.12405e-07	9.77878e-07
RSP_7544	hypothetical protein	9	18.5	728	1207	556	801.5	406.225	1209.74	0.955785	-0.0652426	0.35387	-1.49871	0.911385	0.984421	5.15171e-80	1.31352e-79	0.872985	1	0.000696744	0.0030081
RSP_0002	Histone-like nucleoid-structuring protein H-NS	68	77.5	26486	20851.5	6444	4099	37035.9	26907.3	1.72384	0.785624	1.45052	0.536572	0.000903295	0.0273047	0	0	0.00108884	0.0363919	0.605485	0.654046
RSP_0003	putative site-specific recombinase	110	137	36235	26713.5	9170	6218.5	19257	16271	1.57747	0.657613	1.24723	0.318724	0.000326414	0.0120891	0	0	0.000421847	0.0175173	0.892843	0.892843
RSP_0004	Pseudo gene	8	10	2308	1254	736	422	674.927	483.728	1.57173	0.652358	1.47037	0.55618	0.336321	0.730768	7.43543e-11	9.60281e-11	0.476356	1	0.0235942	0.063471
RSP_0005	GMP synthase (glutamine-hydrolyzing)	0	0.5	0	8.5	0	8.5	1	1	1.96467	0.974286	1	0	0.613927	0.882775	0.970421	0.972821	1	1	0.502686	0.652751
RSP_0006	putative transporter, DMT superfamily	25	41	3602	3750	1931	1701	1815.97	2655.96	1.19797	0.26059	0.72054	-0.472849	0.475907	0.816891	2.99116e-27	4.76657e-27	0.560101	1	0.0651564	0.144183
RSP_0007	putative outer membrane protein	37	61	5178	5228.5	3290	2540	3616.45	4649.61	1.19168	0.253002	0.819668	-0.286888	0.399307	0.78393	2.58841e-19	3.77054e-19	0.461736	1	0.375559	0.541435
RSP_0008	putative transporter, DME family, DMT superfamily	4	14.5	125	464	125	425	17.2981	217.523	0.541977	-0.883695	0.0838038	-3.57684	0.270615	0.685035	8.78547e-37	1.53717e-36	0.43334	1	8.54339e-12	1.31692e-10
RSP_0009	hypothetical protein	0	5	0	116.5	0	116.5	1	22.3528	0.196467	-2.34764	0.0471454	-4.40674	0.110643	0.509924	1.75942e-05	2.07044e-05	0.651017	1	5.21051e-05	0.000289362
RSP_0010	homoserine O-succinyltransferase	1	42.5	119	3025.5	116	1719	4.22092	2661.8	0.0462275	-4.43511	0.0016711	-9.22498	1.15888e-05	0.000850743	0	0	2.72977e-05	0.00200394	0.0408827	0.100265
RSP_0011	putative hydrolase or acyltransferase (alpha/beta hydrolase)	27	42	6215	5249.5	2133	1855.5	1984.71	2706.15	1.263	0.336856	0.772891	-0.371663	0.342687	0.737585	2.29079e-18	3.30493e-18	0.41135	0.997675	0.99394	0.99394
RSP_0013	polyphosphate kinase 2, PA0141 family	15	28.5	921	1976.5	779	1056	441.422	1148.57	1.03404	0.0482863	0.405014	-1.30396	0.916424	0.979059	1.4195e-62	3.16017e-62	0.998923	1	0.0988858	0.201348
RSP_0014	transcriptional regulator, TetR family	7	19	405	1045	404	776.5	152.896	799.138	0.723825	-0.466287	0.201626	-2.31024	0.462808	0.825425	3.10251e-90	8.55617e-90	0.598316	1	0.465827	0.623872
RSP_0015	ABC spermidine/putrescine transporter, ATPase subunit	10	22	1013	1033	661	718.5	201.072	480.946	0.893031	-0.163218	0.440583	-1.18252	0.766604	0.931572	1.06056e-23	1.63667e-23	0.912517	1	0.15447	0.279189
RSP_0016	ABC spermidine/putrescine transporter, inner membrane subunit	11	18.5	1013	1200	819	701	373.046	536.442	1.16818	0.224264	0.732843	-0.448425	0.682747	0.893308	3.66952e-06	4.3715e-06	0.777893	1	4.54843e-06	3.02284e-05
RSP_0017	ABC spermidine/putrescine transporter, inner membrane subunit	14	22.5	932	976	812	803	427.633	679.818	1.22246	0.289788	0.662902	-0.593132	0.554436	0.855267	1.96968e-11	2.56756e-11	0.632372	1	0.0235384	0.063363
RSP_0018	Putative transcriptional regulator, gntR family	56	67.5	13219	6164.5	4765	2948.5	6340.59	4743.22	1.62995	0.704825	1.40873	0.494397	0.00632258	0.123186	0	0	0.00752039	0.161865	0.388591	0.556267
RSP_0019	putative conserved small protein	9	8.5	1013	828	506	430	668.293	539.521	2.08024	1.05675	1.30536	0.384447	0.117349	0.514856	3.87685e-06	4.61579e-06	0.155937	0.739397	7.37669e-05	0.000397674
RSP_0020	hypothetical protein	10	23.5	832	1587	572	864	269.914	992.616	0.836029	-0.258375	0.286559	-1.80309	0.634781	0.869282	5.73944e-84	1.50502e-83	0.816235	1	0.0109144	0.0340623
RSP_0021	SSU ribosomal protein S9P	0	1.5	0	38	0	38	1	3.48518	0.654889	-0.610677	0.302375	-1.72559	0.382238	0.769906	0.263424	0.278177	0.793968	1	0.654346	0.689018
RSP_0022	LSU ribosomal protein L13P	0	0	0	0	0	0	1	1	1	0	1	0	1	1	0.970421	0.972821	1	1	0.502686	0.652751
RSP_6083	hypothetical protein	8	25	714	1497.5	565	1004.5	190.412	1057.84	0.628694	-0.66957	0.189691	-2.39828	0.248939	0.65855	1.71072e-123	5.84762e-123	0.33263	0.936604	0.0762966	0.164437
RSP_0024	dTDP-4-dehydrorhamnose 3,5-epimerase	1	14.5	23	412.5	23	393.5	1.43526	357.441	0.135494	-2.8837	0.00423152	-7.88461	0.0231079	0.259553	7.92277e-75	1.93371e-74	0.0518925	0.474067	0.0143261	0.0423002
RSP_0025	putative NAD(P)-dependent oxidoreductase	50	59.5	7717	6706.5	3392	2524	4194.18	3712.73	1.65098	0.723324	1.19049	0.251555	0.00825511	0.146279	9.32587e-15	1.28203e-14	0.00987033	0.196024	0.313208	0.474671
RSP_0026	putative epimerase/dehydratase	27	41	5904	5207	2244	1758	1917.3	2283.14	1.29381	0.371621	0.884968	-0.176302	0.29725	0.706356	7.88926e-05	9.17209e-05	0.360681	0.959716	0.512969	0.578463
RSP_7545	hypothetical protein	5	7	369	549	357	297	384.469	461.148	1.40333	0.488859	0.878604	-0.186715	0.560912	0.856579	0.0607465	0.0660409	0.782407	1	0.0638497	0.141911
RSP_0027	hypothetical protein	0	5	0	105.5	0	105.5	1	22.0743	0.196467	-2.34764	0.0477402	-4.38865	0.110643	0.509924	2.01902e-05	2.37249e-05	0.651017	1	5.21051e-05	0.000289362
RSP_0028	short chain dehydrogenase	3	12	243	553.5	243	369.5	24.3683	150.255	0.491167	-1.02571	0.170911	-2.54869	0.260667	0.670171	4.18461e-20	6.17562e-20	0.394351	0.990335	0	0
RSP_0029	acetyl-CoA hydrolase/transferase family protein	23	41	2566	3088	1700	1634	870.243	1497.82	1.10213	0.140296	0.612284	-0.707728	0.708789	0.906324	3.06016e-31	5.08439e-31	0.809357	1	0.502226	0.654459
RSP_0030	diguanylate cyclase/phosphodiesterase with PAS/PAC sensor(s)	31	61	3000	3709.5	1852	2356.5	765.92	1928.06	0.998438	-0.00225529	0.418634	-1.25624	0.994344	0.997985	2.93458e-98	8.57735e-98	0.917823	1	0.045456	0.108847
RSP_6084	hypothetical protein	4	4	175	360	175	186.5	133.541	142.317	1.96467	0.974286	0.988851	-0.0161754	0.330394	0.730634	0.925853	0.932061	0.5489	1	0.961892	0.961892
RSP_6085	hypothetical protein	5	12.5	583	688.5	291	403	59.329	214.542	0.785867	-0.347642	0.291424	-1.77881	0.648026	0.874888	3.60842e-19	5.23945e-19	0.904362	1	0	0
RSP_0032	RNA polymerase, sigma 28 subunit, SigD/FliA/WhiG	5	11	583	510.5	252	312	58.4242	159.137	0.893031	-0.163218	0.386896	-1.36998	0.833765	0.959308	1.16664e-10	1.50193e-10	0.956524	1	1.50804e-10	1.96579e-09
RSP_0033	hypothetical protein	4	13.5	357	446.5	192	403.5	25.261	178.965	0.582124	-0.780602	0.148749	-2.74905	0.335983	0.733524	2.91675e-25	4.56544e-25	0.526629	1	0	0
RSP_0034	flagellar biosynthesis protein, FlhA	7	27	370	937	370	828.5	40.9073	358.5	0.509358	-0.973247	0.12025	-3.0559	0.105022	0.496829	2.48507e-53	5.06763e-53	0.149979	0.732259	0.715371	0.733649
RSP_0035	hypothetical protein	1	10.5	48	285	48	270.5	2.99532	177.847	0.187111	-2.41803	0.0177488	-5.81614	0.0725393	0.431561	1.06057e-36	1.85326e-36	0.158643	0.738597	0	0
RSP_6086	hypothetical protein	1	10.5	147	258	116	251.5	3.5693	81.3093	0.187111	-2.41803	0.0462609	-4.43406	0.0725393	0.431561	2.41455e-16	3.39175e-16	0.158643	0.738597	3.33067e-16	9.1854e-15
RSP_0036	flagellar basal-body P-ring formation protein FlgA	3	6	173	157	173	149.5	25.9095	50.2215	0.982334	-0.0257143	0.543677	-0.879179	0.979889	0.995878	0.0105106	0.0117221	0.743432	1	0.0109225	0.0340615
RSP_0037	anti-sigma-28 factor, FlgM family	4	8	372	268.5	210	235	89.3821	198.13	0.982334	-0.0257143	0.475413	-1.07275	0.976779	0.996412	2.35615e-09	2.96825e-09	0.782407	1	2.97323e-09	3.32052e-08
RSP_6087	hypothetical protein	0	4	0	98	0	98	1	35.133	0.245584	-2.02571	0.0299955	-5.05911	0.153613	0.558357	3.33833e-08	4.10981e-08	0.859934	1	9.06291e-08	8.05725e-07
RSP_6088	Sel1 repeat-containing protein	1	7	29	214.5	29	201	1.52769	76.9639	0.280667	-1.83307	0.020918	-5.57911	0.20404	0.622262	1.17787e-16	1.66205e-16	0.370135	0.967954	2.22045e-16	6.25117e-15
RSP_6089	hypothetical protein	2	6	127	429.5	127	272.5	21.468	139.753	0.654889	-0.610677	0.161883	-2.62698	0.601455	0.878984	2.56167e-19	3.73293e-19	0.882022	1	0	0
RSP_6090	hypothetical protein	5	13	375	691.5	339	440	116.676	393.74	0.755642	-0.404226	0.312281	-1.67908	0.5932	0.87438	1.70013e-31	2.83052e-31	0.775695	1	0.124586	0.239712
RSP_0038	hypothetical protein	3	3	251	212.5	196	121	104.003	64.2059	1.96467	0.974286	1.70703	0.771492	0.399275	0.784242	0.000650528	0.000743513	0.680953	1	0.000808684	0.00342571
RSP_0039	hypothetical protein	0	4.5	0	152	0	146	1	68.4004	0.218296	-2.19564	0.0154068	-6.02029	0.130167	0.534049	3.40808e-15	4.71387e-15	0.859934	1	1.07692e-14	2.45271e-13
RSP_0040	putative flagellar protein FliS	5	7.5	331	510	315	299.5	137.92	196.502	1.30978	0.389323	0.739655	-0.435076	0.639183	0.870093	0.00642769	0.00719433	0.782407	1	0.00691262	0.0226546
RSP_0041	hypothetical protein	3	5	171	235	165	186	28.3703	53.3018	1.1788	0.23732	0.560911	-0.834157	0.821586	0.952493	0.0116444	0.0129723	0.882022	1	0.0150319	0.0440632
RSP_0042	Chemotaxis histidine protein kinase, CheA3	13	40	1200	1579	779	1292.5	102.842	547.976	0.638517	-0.647203	0.197779	-2.33804	0.156437	0.558743	3.09473e-63	6.91622e-63	0.203414	0.799461	5.32593e-07	4.22531e-06
RSP_0043	chemotaxis response regulator, CheY6	3	7.5	316	334	246	286.5	61.0238	177.738	0.785867	-0.347642	0.361818	-1.46666	0.723637	0.911419	8.62369e-13	1.14775e-12	0.932339	1	1.75815e-12	2.98223e-11
RSP_0044	putative cytoplasmic chemoreceptor, TlpT	11	30	765	946.5	647	835	139.357	491.048	0.720378	-0.473173	0.299072	-1.74144	0.349916	0.747276	1.1248e-40	2.03842e-40	0.441546	1	0.16075	0.288354
RSP_0045	Slp	5	10	209	421	209	352.5	48.7087	164.305	0.982334	-0.0257143	0.312413	-1.67848	0.974039	0.99907	4.68809e-14	6.37555e-14	0.809928	1	5.50671e-14	1.12748e-12
RSP_0046	Chemotaxis protein, CheW4	4	13	112	361	112	354	29.3267	301.253	0.604513	-0.726154	0.102589	-3.28505	0.37365	0.768806	1.51989e-47	2.9355e-47	0.526629	1	0.0543101	0.12517
RSP_0047	chemotaxis methylesterase, CheB2	8	15.5	1053	990	765	603	186.167	285.319	1.01402	0.0200894	0.687612	-0.540334	0.974481	0.997036	6.37164e-05	7.42259e-05	0.909385	1	7.87567e-05	0.000420658
RSP_0048	MCP methyltransferase, CheR3	3	6.5	76	130.5	76	130.5	9.39734	41.9171	0.90677	-0.141191	0.236257	-2.08157	0.888445	0.977361	1.34015e-05	1.57981e-05	0.743432	1	2.66713e-05	0.000156477
RSP_0049	Chemotaxis histidine protein kinase, CheA4	13	24.5	849	1277	720	900	260.405	616.515	1.04248	0.0600156	0.445121	-1.16773	0.90349	0.984689	2.22875e-29	3.62429e-29	0.994547	1	0.268424	0.422106
RSP_6091	hypothetical protein	2	3.5	100	120	100	99.5	21.892	38.6394	1.12267	0.166931	0.597072	-0.744023	0.896084	0.982871	0.051258	0.0558752	0.859945	1	0.0597894	0.134884
RSP_0051	Torf protein	5	19.5	179	548	179	515	26.2969	294.878	0.503761	-0.989188	0.0939797	-3.41151	0.163066	0.567625	8.79296e-48	1.70151e-47	0.262462	0.859747	0.0305244	0.078819
RSP_0052	flagellar protein FliE	2	8.5	181	317.5	149	245	30.6117	215.515	0.462275	-1.11318	0.149686	-2.73999	0.314246	0.722115	5.33811e-30	8.74726e-30	0.559242	1	1.9873e-14	4.37854e-13
RSP_0053	Flagellar FliF M-ring protein	16	31.5	1353	1159	805	989	250.913	605.348	0.997927	-0.00299419	0.436808	-1.19493	0.994605	0.997517	7.45317e-30	1.21934e-29	0.913166	1	0.269235	0.42289
RSP_0054	putative flagellar motor switch protein FliG	9	21.5	920	963	632	775.5	185.49	554.775	0.822419	-0.282054	0.352351	-1.50491	0.621834	0.864511	7.15882e-38	1.26512e-37	0.811006	1	0.0694559	0.152285
RSP_0055	flagellar protein FliH	8	15	718	776.5	502	543.5	162.762	340.094	1.04782	0.0673951	0.504343	-0.987524	0.915012	0.979332	2.42856e-13	3.26222e-13	0.909385	1	2.54676e-09	2.85999e-08
RSP_0056	FliI, Flagellum-specific ATPase	6	24.5	364	774	364	762.5	54.8737	476.364	0.481143	-1.05546	0.121394	-3.04223	0.10053	0.482804	5.08439e-70	1.19768e-69	0.162204	0.738451	2.80335e-06	1.94603e-05
RSP_0057	Flagellar protein FliJ	0	3.5	0	81.5	0	81.5	1	34.7371	0.280667	-1.83307	0.0303374	-5.04276	0.181965	0.598927	4.04918e-08	4.97738e-08	0.873323	1	1.47437e-07	1.26366e-06
RSP_0058	FliK, flagellar hook-length control protein	14	33	846	1179.5	808	993.5	179.835	519.928	0.833496	-0.262753	0.364505	-1.45599	0.567414	0.860753	4.63361e-34	7.92268e-34	0.676241	1	0.417576	0.581138
RSP_0059	flagellar biosynthesis protein, FliL	5	9	670	485.5	391	337	113.757	179.219	1.09148	0.126289	0.66891	-0.580116	0.875249	0.97116	0.000732833	0.000837111	0.899999	1	0.000787591	0.00334685
RSP_0060	Flagellar switch protein FliM	7	21	309	799	309	716	74.2544	530.182	0.654889	-0.610677	0.147594	-2.7603	0.328472	0.73269	1.04578e-71	2.49681e-71	0.436962	1	1.24562e-08	1.25304e-07
RSP_0061	Flagellar motor switch FliN protein	0	2.5	0	54.5	0	54.5	1	14.6501	0.392934	-1.34764	0.0719335	-3.79719	0.259299	0.674244	0.000814202	0.000929011	0.551167	1	0.00271843	0.0100461
RSP_0062	Flagellar protein FliO	0	3.5	0	101.5	0	101.5	1	48.4897	0.280667	-1.83307	0.0217331	-5.52396	0.181965	0.598927	5.08359e-11	6.5843e-11	0.873323	1	1.65718e-10	2.13955e-09
RSP_0063	Flagellar transport protein FliP	3	10.5	107	407.5	107	339.5	11.8416	132.859	0.561334	-0.833069	0.0939276	-3.41231	0.371115	0.767818	1.87394e-22	2.85707e-22	0.603643	1	0	0
RSP_0064	Flagellar protein FliQ	1	4	56	88.5	56	88.5	7.02188	48.2127	0.491167	-1.02571	0.153484	-2.70384	0.516082	0.836268	8.82411e-08	1.07912e-07	0.859945	1	1.98212e-07	1.68107e-06
RSP_0065	Flagellar protein FliR	1	7.5	23	194.5	23	180.5	1	55.2918	0.261956	-1.9326	0.0190595	-5.71335	0.175558	0.58964	1.89511e-12	2.51071e-12	0.370135	0.967954	5.63227e-12	8.85009e-11
RSP_0066	Flagellar protein FlhB	10	19	455	745.5	451	661	131.644	366.589	1.03404	0.0482863	0.378436	-1.40188	0.931721	0.987956	2.67517e-23	4.11112e-23	0.911835	1	0.000615381	0.00268542
RSP_0067	hypothetical protein	3	10.5	104	252	104	252	14.467	122.227	0.561334	-0.833069	0.124733	-3.00309	0.371115	0.767818	4.94408e-19	7.16856e-19	0.603643	1	0	0
RSP_6092	Protein of unknown function (DUF2628)	8	11	613	335.5	500	334.5	199.688	190.702	1.42885	0.514854	1.10349	0.142073	0.440032	0.810835	0.330547	0.34716	0.596458	1	0.356062	0.522053
RSP_0068	RNA polymerase, sigma 54 subunit, RpoN/SigL	9	24.5	762	1372	482	887	108.994	569.365	0.721715	-0.470499	0.201735	-2.30946	0.400645	0.783936	8.33079e-65	1.88255e-64	0.5481	1	3.87773e-08	3.62219e-07
RSP_0069	Flagellar filament protein	10	29	1269	1579.5	680	1009.5	153.133	661.648	0.677472	-0.561767	0.243901	-2.03563	0.285236	0.69303	2.36463e-65	5.38249e-65	0.368503	0.976735	0.000100496	0.000525692
RSP_0070	putative flagellar hook-associated protein 2 (filament cap protein)	6	21.5	698	719	440	633	53.2551	274.99	0.54828	-0.867017	0.204087	-2.29274	0.186378	0.598593	5.71129e-32	9.55969e-32	0.288525	0.880569	2.03312e-06	1.45111e-05
RSP_0071	sigma54 specific transcriptional regulator, fis family	20	39.5	2702	2786.5	1109	1602	672.405	1917.49	0.994769	-0.00756692	0.369546	-1.43617	0.98475	0.994914	1.79811e-118	5.94579e-118	0.912044	1	0.708104	0.727854
RSP_0072	putative invasion protein	5	7.5	403	341	318	278.5	66.5613	88.4762	1.30978	0.389323	0.792805	-0.334962	0.639183	0.870093	0.151522	0.161905	0.782407	1	0.171489	0.302662
RSP_0073	flagellar hook-associated protein 3 FlgL	12	24	1626	1340.5	694	775.5	226.043	505.841	0.982334	-0.0257143	0.470921	-1.08644	0.959789	0.999922	5.58941e-22	8.46134e-22	0.899854	1	0.15478	0.2795
RSP_0074	FlgK flagellar hook-associated protein 1	24	60.5	1862	2103.5	1436	1803	281.146	897.165	0.779373	-0.359615	0.330241	-1.59841	0.300128	0.71073	3.35858e-65	7.61504e-65	0.376204	0.972078	0.716308	0.734424
RSP_6093	FlgJ	1	2	60	115	60	83.5	6.59462	18.355	0.982334	-0.0257143	0.378622	-1.40117	0.988389	0.997365	0.0261284	0.0287448	0.551158	1	0.0342015	0.086388
RSP_0076	flagellar P-ring protein	5	18	685	689	408	561.5	61.0816	305.887	0.545741	-0.873711	0.210436	-2.24854	0.223818	0.636318	1.13893e-34	1.95314e-34	0.319289	0.914702	0.000835671	0.0035253
RSP_0077	Flagellar L-ring protein	3	12.5	2326	1130	274	423.5	41.0358	262.689	0.47152	-1.08461	0.164624	-2.60276	0.231254	0.643224	1.38015e-34	2.36381e-34	0.394351	0.990335	9.65765e-07	7.31815e-06
RSP_0078	Flagellar distal rod protein	8	18	477	729	477	620.5	161.519	472.748	0.873186	-0.195639	0.360052	-1.47372	0.749423	0.924634	1.24595e-31	2.08035e-31	0.910829	1	0.877169	0.877169
RSP_0079	flagellar proximal rod protein FlgF	2	12	139	494.5	139	384	12.2929	203.761	0.327445	-1.61068	0.0635776	-3.97534	0.123825	0.522098	1.18843e-36	2.07488e-36	0.209019	0.804565	1.31006e-14	2.95055e-13
RSP_0080	flagellar hook protein FlgE	10	23.5	662	833.5	582	680	152.693	420.274	0.836029	-0.258375	0.382877	-1.38505	0.634781	0.869282	4.81657e-26	7.60669e-26	0.816235	1	0.0581887	0.13186
RSP_0081	Flagellar scaffolding protein FlgD	6	13	524	798.5	301	422.5	89.6562	274.479	0.90677	-0.141191	0.344225	-1.53858	0.842748	0.957584	3.97964e-20	5.87525e-20	0.964711	1	1.13239e-10	1.49535e-09
RSP_0082	flagellar basal-body rod protein FlgC	4	6.5	861	417.5	217	238	69.6178	125.28	1.20903	0.273846	0.585612	-0.771982	0.764827	0.932168	0.00029184	0.000336018	0.932339	1	0.000337154	0.00157287
RSP_0083	Flagellar proximal rod protein FlgB	1	5	18	138	18	138	1.55582	63.875	0.392934	-1.34764	0.0256684	-5.28386	0.376653	0.766544	6.63886e-14	8.9953e-14	0.651028	1	1.19016e-13	2.38857e-12
RSP_0084	hypothetical protein	6	13	402	407.5	391	345	67.157	129.247	0.90677	-0.141191	0.547573	-0.868878	0.842748	0.957584	4.81294e-05	5.61971e-05	0.964711	1	6.5635e-05	0.000358122
RSP_0085	multisensor hybrid histidine kinase	12	51.5	774	2193.5	618	1680	94.8603	1107.34	0.457787	-1.12725	0.0902768	-3.4695	0.0124054	0.191006	3.22214e-176	1.49972e-175	0.0196953	0.29988	0.0170655	0.0488585
RSP_0086	hypothetical protein	2	5.5	198	189	142	176.5	17.9743	74.6501	0.714425	-0.485146	0.253742	-1.97857	0.682407	0.895428	1.71429e-08	2.1253e-08	0.911612	1	1.8843e-08	1.84515e-07
RSP_0087	two component transcriptional regulator, LuxR family	4	12	337	433	234	367	49.3075	231.998	0.654889	-0.610677	0.223975	-2.15859	0.460107	0.824183	1.36788e-25	2.14937e-25	0.635301	1	1.4555e-13	2.85053e-12
RSP_0088	ycfI, putative structural proteins	0	3.5	0	180	0	141.5	1	33.4019	0.280667	-1.83307	0.03155	-4.98621	0.181965	0.598927	7.76766e-08	9.51075e-08	0.873323	1	2.39924e-07	2.00961e-06
RSP_0089	haloacid dehalogenase superfamily protein, subfamily IA, variant 3 with third motif having DD or ED	7	12.5	262	503.5	262	348	89.222	215.125	1.10021	0.137784	0.437071	-1.19406	0.839609	0.957192	1.36076e-11	1.7778e-11	0.964711	1	1.88601e-11	2.74047e-10
RSP_0090	Operon regulator SmoC	20	36.5	2602	3028	1347	1442.5	941.78	1846.98	1.07653	0.106389	0.537353	-0.896058	0.790883	0.939145	5.58476e-56	1.17675e-55	0.862912	1	0.218498	0.363029
RSP_0091	mannitol-binding protein%3Bsorbitol-binding protein	15	27.5	1346	1269	966	953.5	368.925	669.692	1.07164	0.0998166	0.580543	-0.784524	0.82929	0.9563	2.04947e-17	2.92246e-17	0.913416	1	0.447044	0.605519
RSP_0092	sorbitol ABC transporter membrane protein%3Bmannitol ABC transporter membrane protein	8	14.5	622	826	594	583.5	181.57	323.785	1.08395	0.116305	0.590962	-0.758863	0.854716	0.962931	9.52093e-09	1.18799e-08	0.971489	1	1.23939e-08	1.24987e-07
RSP_0093	sorbitol ABC transporter membrane protein%3Bmannitol ABC transporter membrane protein	9	18.5	304	879.5	304	664.5	109.885	493.078	0.955785	-0.0652426	0.234853	-2.09017	0.911385	0.984421	1.2068e-50	2.40648e-50	0.872985	1	0.00561583	0.0189722
RSP_0094	mannitol ABC transporter ATP-binding protein%3Bsorbitol ABC transporter ATP-binding protein	12	32	852	1894.5	697	1240	279.584	1348.85	0.736751	-0.440752	0.218434	-2.19473	0.364867	0.765681	7.24353e-143	2.78344e-142	0.45525	1	0.0015706	0.00616979
RSP_0095	sorbitol dehydrogenase	12	26	914	1496	837	961	434.777	1079.67	0.90677	-0.141191	0.424372	-1.2366	0.779046	0.93236	1.42176e-54	2.93923e-54	0.913202	1	0.882408	0.882408
RSP_0096	Mannitol dehydrogenase	38	58.5	5490	4935.5	2868	2435	2535.51	3313.43	1.27619	0.351849	0.806418	-0.3104	0.240513	0.651779	3.06469e-16	4.29608e-16	0.269075	0.865545	0.742354	0.754072
RSP_4304	tRNA-Thr	1	3	111	241	111	125.5	51.114	173.373	0.654889	-0.610677	0.310692	-1.68644	0.711885	0.906617	7.85449e-15	1.08086e-14	0.873313	1	1.40998e-14	3.15805e-13
RSP_0097	TRAP-T family sorbitol/mannitol transporter, periplasmic binding protein, SmoM	30	34.5	5931	3538.5	2531	1500	2309.74	1583.79	1.70841	0.772652	1.53688	0.620001	0.0299002	0.294772	0	0	0.0364169	0.405718	0.269383	0.422959
RSP_6094	TRAP-T family sorbitol/mannitol transporter, DctM (12TMs) subunit	57	75.5	11939	6972	5039	3223	4680.43	3973.02	1.48326	0.568771	1.24147	0.31205	0.0236929	0.259047	0	0	0.0274322	0.343822	0.707281	0.727745
RSP_0099	TRAP-T family sorbitol/mannitol transporter, DctQ (4TMs) subunit	25	27	7451	3125.5	1862	1171	2532.11	1723.8	1.81914	0.863254	1.54799	0.630399	0.0286408	0.284402	0	0	0.0411804	0.429676	0.739992	0.752805
RSP_0100	putative NADH dehydrogenase I chain A	4	8	372	324.5	293	248	101.301	183.932	0.982334	-0.0257143	0.5804	-0.78488	0.976779	0.996412	8.5259e-06	1.00858e-05	0.782407	1	1.26382e-05	7.88233e-05
RSP_0101	NADH dehydrogenase (ubiquinone), 20 kDa subunit	7	14.5	507	899	506	565	191.499	443.335	0.948461	-0.0763403	0.455204	-1.13541	0.908452	0.984875	9.81542e-21	1.46025e-20	0.847528	1	0.0124369	0.0379091
RSP_0102	NADH dehydrogenase subunit C %3BNADH dehydrogenase subunit D	18	43.5	1520	1599.5	1228	1316	423.196	1103.17	0.812966	-0.298733	0.404268	-1.30662	0.459138	0.823165	2.38091e-60	5.18935e-60	0.573978	1	0.300736	0.46007
RSP_0103	NADH dehydrogenase subunit	7	11.5	283	333	283	307	139.234	247.543	1.19589	0.258079	0.592743	-0.754521	0.708651	0.907276	5.92923e-07	7.16029e-07	0.830843	1	8.10064e-07	6.2197e-06
RSP_0104	Respiratory-chain NADH dehydrogenase, 51 kDa subunit	6	20.5	341	854	317	664.5	50.7483	371.367	0.575025	-0.798304	0.144009	-2.79577	0.227251	0.641201	2.4704e-51	4.96284e-51	0.34637	0.949918	0.637339	0.677621
RSP_0105	NADH dehydrogenase gamma subunit	25	60	1604	2144	1531	1788	494.561	1395.29	0.818612	-0.288749	0.373532	-1.4207	0.399594	0.78412	1.97812e-85	5.25854e-85	0.466839	1	0.296041	0.454086
RSP_0106	putative NADH dehydrogenase I chain H	6	24.5	254	645	254	629.5	53.207	538.965	0.481143	-1.05546	0.104035	-3.26486	0.10053	0.482804	2.96666e-83	7.7343e-83	0.162204	0.738451	1.36077e-07	1.16876e-06
RSP_0107	NADH-quinone oxidoreductase, chain I, ferredoxin	3	16	196	675	196	572.5	39.7581	658.983	0.368375	-1.44075	0.0635803	-3.97528	0.0980957	0.480657	1.76867e-114	5.74074e-114	0.158087	0.744442	0.965565	0.965565
RSP_0108	NADH dehydrogenase I chain J	4	9	581	390.5	379	326	102.505	208.121	0.873186	-0.195639	0.519042	-0.946078	0.821324	0.954612	3.15701e-08	3.89013e-08	0.946206	1	3.71199e-08	3.48343e-07
RSP_0109	putative NADH dehydrogenase I chain K	7	7.5	319	297.5	319	251	241.455	218.694	1.83369	0.87475	1.16351	0.218489	0.241387	0.649865	0.104396	0.11232	0.314924	0.911728	0.112066	0.221617
RSP_0110	NADH-ubiquinone oxidoreductase, chain 5	22	49.5	2318	2422	1240	1703.5	432.918	1353.22	0.873186	-0.195639	0.337139	-1.56858	0.596306	0.873633	5.73234e-95	1.63424e-94	0.716064	1	0.591359	0.642554
RSP_0111	NADH dehydrogenase subunit M	14	44.5	753	1902	684	1409	218.784	1435.61	0.618098	-0.694093	0.160602	-2.63844	0.112868	0.504898	3.68765e-183	1.7692e-182	0.159566	0.736223	0.579676	0.633767
RSP_0112	NADH-ubiquinone oxidoreductase, chain 4	11	35	1188	1309.5	727	1173	198.5	1015.73	0.617467	-0.695566	0.205946	-2.27967	0.158981	0.563909	1.41486e-112	4.53427e-112	0.210361	0.790488	0.00133751	0.00537923
RSP_0113	Phospholipase D/Transphosphatidylase	6	20.5	513	997	353	600.5	48.6816	283.424	0.575025	-0.798304	0.181009	-2.46587	0.227251	0.641201	2.37061e-35	4.08608e-35	0.34637	0.949918	7.58013e-05	0.000407557
RSP_0114	hypothetical protein	2	6.5	112	261.5	112	228	21.7551	148.304	0.604513	-0.726154	0.15459	-2.69348	0.529303	0.841114	7.56253e-21	1.12756e-20	0.882022	1	0	0
RSP_0115	Class I triheme cytochrome c	6	19.5	373	542	303	536	48.7996	281.215	0.604513	-0.726154	0.182873	-2.45109	0.275878	0.683626	6.90362e-35	1.1854e-34	0.413583	1	4.5675e-05	0.000257533
RSP_0116	hypothetical protein	2	7.5	210	326	210	251.5	34.4094	155.211	0.523912	-0.932605	0.233629	-2.09771	0.408511	0.790672	3.94161e-17	5.60087e-17	0.705626	1	1.11022e-16	3.33396e-15
RSP_0117	Cytochrome c oxidase, subunit I	10	38.5	864	1894	604	1249	78.3096	629.394	0.510303	-0.970573	0.131118	-2.93106	0.0534071	0.380514	3.32157e-89	9.10456e-89	0.0822985	0.585344	0.014283	0.0422036
RSP_0118	Cytochrome c oxidase, subunit IIc	10	23.5	934	1103.5	680	769	233.14	640.706	0.836029	-0.258375	0.383468	-1.38282	0.634781	0.869282	9.76786e-39	1.73985e-38	0.816235	1	0.00454015	0.0157989
RSP_0119	PA-phosphatase related phosphoesterase	19	30	2337	1393.5	1150	1086.5	945.826	1420.34	1.24429	0.315323	0.701763	-0.510945	0.455051	0.822292	2.18923e-17	3.12065e-17	0.551233	1	0.0204136	0.0566828
RSP_6095	putative transcriptional activator	4	2	147	36	147	36	40.5799	6.71122	3.92934	1.97429	6.37209	2.67177	0.0879306	0.456418	3.27252e-07	3.96615e-07	0.202429	0.797112	4.53305e-07	3.63901e-06
RSP_6096	transcriptional regulator, LuxR family	26	43	2909	3121.5	1924	1670	2530.4	3633.13	1.18794	0.248461	0.733973	-0.4462	0.487557	0.824494	3.83558e-33	6.51149e-33	0.570815	1	0.587419	0.63913
RSP_0122	transcriptional regulator, LuxR family	33	52	10898	8568	2631	2323.5	4126.14	5749.42	1.24681	0.31824	0.756294	-0.40298	0.320548	0.730069	6.07953e-43	1.12644e-42	0.379626	0.977845	0.186146	0.323046
RSP_6213	community escape response protein	6	6.5	1810	867	577	332.5	728.062	456.984	1.81354	0.858809	1.67895	0.747563	0.285927	0.693069	0	0	0.375198	0.972535	0.936567	0.936567
RSP_0123	Autoinducer synthesis protein	44	46.5	14592	6925.5	4105	2154	9514.87	5279.41	1.85904	0.894559	1.89928	0.925454	0.00273261	0.0668677	0	0	0.00338178	0.0891185	0.276428	0.430849
RSP_0124	hypothetical protein	12	18.5	2945	1922	1027	692.5	1502.98	1589.93	1.27438	0.349795	0.996198	-0.00549602	0.511965	0.834531	0.915665	0.922721	0.59386	1	0.928556	0.928556
RSP_0125	periplasmic glucan biosynthesis protein	1	59	10	4214.5	10	2412	1	3105.18	0.0332995	-4.90836	0.000339379	-11.5248	1.48896e-07	2.78233e-05	0	0	3.09807e-07	5.30674e-05	0.6073	0.655308
RSP_0126	hypothetical protein	2	13.5	56	1326	56	622	18.5796	1396.04	0.291062	-1.7806	0.0140252	-6.15583	0.0828487	0.452914	2.2891e-278	1.61391e-277	0.162147	0.743126	0.000146023	0.000741824
RSP_0127	Glycosyl transferase, family 2	1	78	53	7082.5	53	3489	1	5085.36	0.0251881	-5.31112	0.000207229	-12.2365	1.03252e-09	5.30588e-07	0	0	2.15984e-09	1.26844e-06	0.0558045	0.128031
RSP_0128	OpgC protein	2	62	81	4016	81	2552.5	4.50701	4409.79	0.0633764	-3.97991	0.00107707	-9.85868	2.2251e-07	3.38792e-05	0	0	4.48161e-07	6.82366e-05	0.139219	0.259492
RSP_4296	tRNA-Gly	0	0.5	0	11.5	0	11.5	1	5.70584	1.96467	0.974286	0.184694	-2.43679	0.613927	0.882775	0.0801252	0.08669	1	1	0.245666	0.394271
RSP_0129	ABC D-methionine uptake transporter, ATPase subunit	34	39	3454	3298.5	2225	1620.5	2377.03	1982.47	1.71279	0.776346	1.26357	0.337505	0.0202533	0.243455	1.26565e-14	1.73637e-14	0.0279628	0.348348	0.180708	0.315908
RSP_0130	ABC D-methionine uptake transporter, inner membrane subunit	17	33.5	2666	3291	1541	1506.5	1298.1	2504.8	0.996996	-0.00434061	0.546143	-0.87265	0.991938	0.996787	4.09362e-72	9.82567e-72	0.912972	1	0.144963	0.266885
RSP_0132	ABC D-methionine uptake transporter, substrate-binding protein	30	58.5	3504	5338	2308	2467.5	2977.9	6226.33	1.00752	0.0108116	0.504023	-0.98844	0.973372	0.998885	6.9801e-216	3.84997e-215	0.967084	1	0.885362	0.885362
RSP_0133	transporter, NhaC family	5	24.5	192	832	192	783.5	21.492	432.447	0.400953	-1.3185	0.0523738	-4.25501	0.0538585	0.379781	2.49406e-78	6.27618e-78	0.0925907	0.616921	3.39909e-06	2.31985e-05
RSP_4323	tRNA-OTHER	2	4.5	117	192	117	168	104.162	365.235	0.873186	-0.195639	0.300544	-1.73435	0.873123	0.973795	1.54596e-30	2.54768e-30	0.680953	1	0.0219866	0.0601847
RSP_0134	Pseudo gene	14	21.5	1659	1576	990	698.5	997.779	1095.07	1.27932	0.355376	0.960202	-0.0585899	0.472053	0.827552	0.353391	0.37048	0.544662	1	0.356386	0.522339
RSP_0135	Pseudo gene	9	21	1618	1365.5	624	680	130.203	355.739	0.842001	-0.248107	0.385709	-1.37441	0.665586	0.883793	4.60216e-22	6.97463e-22	0.811006	1	9.35262e-05	0.000491771
RSP_0136	putative integrase for prophage	5	17	446	1126.5	379	746	57.9086	386.2	0.577844	-0.791249	0.158016	-2.66185	0.274982	0.687203	4.59804e-51	9.19607e-51	0.386388	0.982945	0.41657	0.579936
RSP_4322	tRNA-Cys	0	0	0	0	0	0	1	1	1	0	1	0	1	1	0.970421	0.972821	1	1	0.502686	0.652751
RSP_0137	hypothetical protein	18	51.5	2915	4338.5	1456	2038	1243.28	4979.47	0.68668	-0.54229	0.263123	-1.92619	0.167246	0.578258	0	0	0.22405	0.815829	0.823027	0.823027
RSP_0138	hypothetical protein	2	5	315	147	182	128	34.5971	61.2103	0.785867	-0.347642	0.595644	-0.747477	0.772801	0.932214	0.0137695	0.0152894	0.911612	1	0.0158259	0.0460245
RSP_7546	Pseudo gene	4	9	301	564.5	301	335.5	64.3134	161.291	0.873186	-0.195639	0.420207	-1.25083	0.821324	0.954612	1.32015e-09	1.67038e-09	0.946206	1	1.86754e-09	2.13268e-08
RSP_0139	SSU ribosomal protein S6P	0	0	0	0	0	0	1	1	1	0	1	0	1	1	0.970421	0.972821	1	1	0.502686	0.652751
RSP_0140	SSU ribosomal protein S18P	0	0.5	0	6.5	0	6.5	1	1.45387	1.96467	0.974286	0.724849	-0.464248	0.613927	0.882775	0.803545	0.815412	1	1	0.502686	0.652751
RSP_0141	LSU ribosomal protein L9P	11	14.5	1291	1305.5	815	624.5	525.086	532.612	1.49044	0.575736	1.03894	0.0551132	0.315012	0.720253	0.534445	0.552292	0.381806	0.982229	0.544315	0.604396
RSP_0142	trigger factor	32	40.5	3970	2792.5	2616	1607	2095.41	1636.56	1.55233	0.634436	1.3493	0.432208	0.0608454	0.40475	0	0	0.0720994	0.557144	0.503989	0.571836
RSP_4321	tRNA-Leu	0	0	0	0	0	0	1	1	1	0	1	0	1	1	0.970421	0.972821	1	1	0.502686	0.652751
RSP_6097	hypothetical protein	14	22.5	958	1167	789	919	782.544	1465.62	1.22246	0.289788	0.562676	-0.829625	0.554436	0.855267	1.32862e-39	2.38539e-39	0.632372	1	0.604933	0.653625
RSP_0144	yjeF-like protein, hydroxyethylthiazole kinase-related protein	15	36	1121	2316.5	928	1403.5	555.723	2081.68	0.818612	-0.288749	0.281329	-1.82967	0.514125	0.835402	3.71789e-177	1.74247e-176	0.614026	1	0.452324	0.611445
RSP_0145	yjeF-like protein	16	33	1179	1519.5	1023	1167.5	777.865	1833.2	0.952566	-0.0701084	0.447164	-1.16112	0.873233	0.970233	3.57285e-83	9.30272e-83	0.993243	1	0.0823982	0.175535
RSP_0146	nitrogen regulatory protein P-II family	0	1	0	20.5	0	20.5	1	4.54073	0.982334	-0.0257143	0.232084	-2.10728	0.475575	0.829833	0.149017	0.159355	0.793968	1	0.403095	0.56939
RSP_0147	Glutamine synthetase class-I	0	0	0	0	0	0	1	1	1	0	1	0	1	1	0.970421	0.972821	1	1	0.502686	0.652751
RSP_0148	Signal transduction histidine kinase	20	30.5	1686	1508	1386	1066.5	878.235	1034.16	1.28831	0.365476	0.894941	-0.160135	0.377286	0.763675	0.0155101	0.0171939	0.430595	1	0.0164142	0.0475309
RSP_0149	CheY-like receiver protein	16	22	2249	1431	1372	983.5	1675.14	1651.1	1.42885	0.514854	1.06917	0.0964972	0.274826	0.687232	0.0537034	0.0584937	0.357346	0.95766	0.0559806	0.128218
RSP_0150	chase sensor signal transducdtion histidine kinase	38	70	3882	6163	2672	2954	2284.62	4698.04	1.06653	0.0929302	0.512471	-0.964457	0.749111	0.924526	4.24895e-157	1.77032e-156	0.827424	1	0.106203	0.212615
RSP_0152	P-loop ATPase	9	28.5	512	1465.5	487	1046	130.796	889.25	0.620422	-0.688679	0.155003	-2.68963	0.207509	0.618616	3.02144e-116	9.89412e-116	0.300008	0.897624	3.20311e-05	0.000185771
RSP_0151	putative metallopeptidase (DUF2201)	10	34.5	898	1265.5	612	1009	155.819	887.406	0.569469	-0.812311	0.185042	-2.43408	0.112127	0.506544	1.79461e-105	5.4743e-105	0.166211	0.737896	0.00112613	0.00461145
RSP_0153	hypothetical protein	11	25.5	698	1350	662	1064.5	358.836	1339.08	0.847504	-0.238708	0.282397	-1.8242	0.646059	0.87453	3.01045e-114	9.75567e-114	0.820656	1	0.360782	0.527067
RSP_0154	3-hydroxyisobutyrate dehydrogenase	26	42	5346	4980	2312	1806	2296.83	2898.89	1.21622	0.282408	0.834965	-0.260212	0.431976	0.802827	1.00603e-10	1.29639e-10	0.510838	1	0.0674575	0.148465
RSP_0155	enoyl-CoA hydratase	11	29	418	1261	418	948.5	148.674	895.308	0.745219	-0.424264	0.174998	-2.51459	0.404536	0.788548	7.36333e-110	2.32303e-109	0.505201	1	0.000199844	0.000983213
RSP_0156	Acyl-CoA dehydrogenase	18	50	2528	4265.5	1379	2063.5	726.921	3022.47	0.707281	-0.499645	0.253453	-1.98021	0.20535	0.622103	3.17679e-282	2.26339e-281	0.255036	0.855183	0.0965669	0.197718
RSP_6098	hypothetical protein	5	9	466	790	463	441.5	261.99	446.457	1.09148	0.126289	0.618409	-0.693368	0.875249	0.97116	4.51441e-10	5.76241e-10	0.899999	1	7.06297e-07	5.4853e-06
RSP_0157	Beta-mannanase	12	27.5	561	1502	554	1029.5	246.606	1049.78	0.85731	-0.222111	0.247557	-2.01416	0.655977	0.877839	2.4768e-101	7.39936e-101	0.824434	1	0.000380113	0.00174319
RSP_0158	cellulose synthase-like protein	12	34	1015	1704.5	843	1116	179.165	679.572	0.693412	-0.528215	0.277836	-1.84769	0.272808	0.685103	7.84039e-60	1.70155e-59	0.346866	0.946856	4.11452e-05	0.000232965
RSP_0159	UDP-galactose 4-epimerase	8	30	665	1280	435	999.5	116.911	1022.62	0.523912	-0.932605	0.12048	-3.05314	0.0983019	0.479382	1.59783e-148	6.33816e-148	0.138452	0.706175	0.539016	0.600157
RSP_0160	NAD-dependent epimerase/dehydratase family protein	18	49.5	1396	3254	1052	1698.5	609.334	2707.44	0.714425	-0.485146	0.237174	-2.07598	0.219555	0.629423	2.15729e-267	1.46739e-266	0.289378	0.879254	0.14939	0.272192
RSP_0161	Spermidine/putrescine-binding periplasmic protein	60	78	12701	7588	4737	3529	8816.51	8567.66	1.51128	0.595774	1.08444	0.116951	0.0154034	0.219872	8.96042e-08	1.09513e-07	0.0196649	0.30053	0.425382	0.587364
RSP_0162	hypothetical protein	2	5	85	278	85	177.5	29.4831	153.919	0.785867	-0.347642	0.201861	-2.30857	0.772801	0.932214	9.86864e-19	1.42731e-18	0.911612	1	0	0
RSP_0163	putative iron(III) ABC transporter, fused inner membrane subunits	0	6	0	163	0	151	1	19.8916	0.163722	-2.61068	0.0529786	-4.23845	0.0805368	0.453544	5.95086e-05	6.93639e-05	0.491166	1	0.000228375	0.00111144
RSP_0164	hypothetical protein	7	14	509	609	509	507	468.775	942.287	0.982334	-0.0257143	0.524268	-0.931625	0.969284	0.997928	3.07124e-31	5.10069e-31	0.847528	1	0.000269399	0.00128186
RSP_0165	hypothetical protein	7	10.5	1549	884	626	432.5	680.439	703.187	1.30978	0.389323	1.01974	0.0282015	0.579068	0.869448	0.716211	0.73155	0.694427	1	0.741774	0.753861
RSP_7547	hypothetical protein	6	10	796	847.5	451	447	512.571	846.329	1.1788	0.23732	0.638243	-0.647822	0.749788	0.924251	5.93165e-16	8.29776e-16	0.956524	1	0.997618	0.997618
RSP_0166	transcriptional regulator, TraR/DksA family	1	7	40	222	40	193	4.20602	153.835	0.280667	-1.83307	0.0288129	-5.11714	0.20404	0.622262	5.40199e-31	8.94595e-31	0.370135	0.967954	0	0
RSP_0167	TIGR01244 family protein	8	11.5	1245	820.5	678	452	418.686	417.837	1.36673	0.450724	1.05597	0.0785741	0.495624	0.827919	0.430859	0.448908	0.596458	1	0.448652	0.607088
RSP_6099	putative flagellar switch protein FliM	1	13.5	11	454.5	11	404.5	1	186.769	0.145531	-2.7806	0.00564244	-7.46946	0.0306719	0.296687	8.50541e-40	1.52977e-39	0.0685201	0.548027	0	0
RSP_0169	Na+/solute symporter	32	82.5	2909	3923.5	2021	2961.5	804.506	3044.5	0.762053	-0.392036	0.278475	-1.84438	0.190472	0.601407	1.0066e-260	6.70078e-260	0.23817	0.831875	0.487305	0.641408
RSP_0170	hypothetical protein	10	12.5	982	528	665	442.5	762.273	635.667	1.57173	0.652358	1.26372	0.337682	0.282394	0.690203	1.25515e-05	1.48004e-05	0.348415	0.944188	0.000312569	0.00146832
RSP_0171	Response regulator receiver protein	5	9.5	1228	694	354	392	160.249	339.194	1.03404	0.0482863	0.497874	-1.00615	0.951692	0.997553	1.13655e-13	1.53535e-13	0.899999	1	3.06631e-09	3.4057e-08
RSP_0172	putative transcriptional regulators	11	42	717	2140	660	1532.5	188.437	1713.53	0.514556	-0.9586	0.11589	-3.10917	0.0456852	0.356379	5.15987e-251	3.32033e-250	0.0638798	0.530525	0.641284	0.680567
RSP_0173	2-keto-4-pentenoate hydratase/2-oxohepta-3-ene-1 7-dioic acid hydratase	37	43.5	17107	7070.5	3049	2036	4457.15	3498.46	1.6711	0.740796	1.34262	0.425047	0.0202474	0.245536	0	0	0.0244116	0.327962	0.74769	0.757405
RSP_0174	short-chain dehydrogenase	19	34	2338	2394	1523	1364.5	1303.3	2091.73	1.0979	0.13475	0.656613	-0.606885	0.744239	0.920447	3.18548e-33	5.41012e-33	0.856407	1	0.0876856	0.183899
RSP_0175	Lactate dehydrogenase-related dehydrogenase	24	36.5	2049	2432	1567	1397	1332.15	1840.14	1.29184	0.369424	0.762912	-0.390411	0.328484	0.731527	4.49132e-14	6.11e-14	0.373074	0.967638	0.0269268	0.0707919
RSP_0176	dihydroxy-acid dehydratase	24	58	2384	3514.5	1628	2230.5	731.798	2424.67	0.812966	-0.298733	0.318061	-1.65263	0.392647	0.78017	8.89101e-181	4.21077e-180	0.460495	1	0.0444871	0.107352
RSP_0177	FAD/FMN-containing dehydrogenase	29	74	2757	4008.5	1957	2759	1369.26	4930	0.769938	-0.377187	0.292692	-1.77254	0.231282	0.63898	0	0	0.27446	0.869934	0.199945	0.338586
RSP_0179	ABC-type nitrate/sulfonate/bicarbonate transport systems, periplasmic components TauA	29	47.5	3232	3252.5	2029	1651	2001.96	2668.75	1.19948	0.262411	0.790532	-0.339104	0.439504	0.810224	1.60454e-15	2.22844e-15	0.486961	1	0.438028	0.598707
RSP_0180	ABC nitrate/sulfonate/bicarbonate transporter, inner membrane subunit	3	14.5	298	601.5	231	482	27.139	280.358	0.406483	-1.29873	0.102012	-3.29319	0.14217	0.543178	1.90996e-44	3.60641e-44	0.251726	0.853832	0.00232306	0.00872815
RSP_0181	ABC nitrate/sulfonate/bicarbonate transporter, inner membrane subunit	3	21	334	773.5	204	607.5	23.6206	495.762	0.280667	-1.83307	0.0502098	-4.31589	0.0278068	0.280869	4.29642e-90	1.18407e-89	0.0472419	0.454828	9.54198e-10	1.13774e-08
RSP_0182	Pseudo gene	10	26.5	832	1064	714	890.5	297.035	980.55	0.741384	-0.431707	0.319235	-1.64731	0.418303	0.785585	5.90152e-74	1.4292e-73	0.562423	1	0.162132	0.289808
RSP_0183	dihydropyrimidinase	48	84.5	8188	7292	3906	3343	4309.36	6526.02	1.11602	0.158369	0.695881	-0.523087	0.543297	0.8457	4.97177e-77	1.23578e-76	0.583728	1	0.190375	0.327999
RSP_0184	N-carbamoyl-L-amino acid amidohydrolase	49	64.5	7425	5897.5	3972	2805	5156.91	4812.22	1.49254	0.577768	1.12932	0.175449	0.0333376	0.305236	1.26022e-09	1.59554e-09	0.0387596	0.417122	0.954638	0.954638
RSP_0185	transcriptional regulator, TetR family	6	29	1393	2134	330	1115	104.304	1723.44	0.406483	-1.29873	0.0637788	-3.97078	0.0379117	0.326056	6.47017e-296	4.8217e-295	0.0578222	0.501491	0.084828	0.179578
RSP_0186	transcriptional regulator, TetR family	20	32	1281	1395.5	988	1139.5	1077.05	1981.15	1.22792	0.296214	0.572915	-0.803608	0.470503	0.825891	3.05077e-50	6.06266e-50	0.565308	1	0.186388	0.323328
RSP_0187	dihydropyrimidine dehydrogenase	43	86.5	4108	6166	2672	3467.5	2942.16	7712.2	0.976656	-0.0340777	0.40203	-1.31462	0.899232	0.982131	0	0	0.998134	1	0.99758	0.99758
RSP_0188	putative membrane-associated protein	13	19	2820	2601	1101	840.5	884.895	987.308	1.34425	0.426798	0.944519	-0.0823477	0.409391	0.784985	0.217488	0.23081	0.523479	1	0.220642	0.365245
RSP_0189	NADPH-dependent glutamate synthase beta chain-related oxidoreductase	28	63	1543	4016.5	1489	2532.5	1040.67	3983.15	0.873186	-0.195639	0.275334	-1.86075	0.550086	0.851432	0	0	0.626427	1	0.0995496	0.202293
RSP_0190	Biotin carboxyl carrier protein, AccB	0	0	0	0	0	0	1	1	1	0	1	0	1	1	0.970421	0.972821	1	1	0.502686	0.652751
RSP_0191	acetyl-CoA carboxylase	0	0.5	0	7	0	7	1	1	1.96467	0.974286	1	0	0.613927	0.882775	0.970421	0.972821	1	1	0.502686	0.652751
RSP_0192	putative leucyl/phenylalanyl-tRNA--protein transferase	8	17	580	1108.5	496	633.5	205.783	558.513	0.92455	-0.113177	0.388282	-1.36482	0.854775	0.961944	2.22881e-33	3.79011e-33	0.977275	1	0.23624	0.384626
RSP_0193	hypothetical protein	4	6.5	1883	876.5	386	272	138.381	158.771	1.20903	0.273846	0.918497	-0.122653	0.764827	0.932168	0.46462	0.482719	0.932339	1	0.513347	0.578568
RSP_0194	putative ABC transporter, substrate-binding protein	5	7	1021	339	408	246.5	144.522	122.242	1.40333	0.488859	1.24591	0.3172	0.560912	0.856579	0.0729941	0.0790802	0.782407	1	0.0862219	0.181393
RSP_0195	NADH-ubiquinone oxidoreductase	2	2	383	125.5	160	93	28.5841	16.6145	1.96467	0.974286	1.81304	0.858415	0.491304	0.828446	0.0503142	0.0548759	0.873313	1	0.0668315	0.147327
RSP_0196	ATP-dependent protease ATP-binding subunit	0	0.5	0	18.5	0	18.5	1	1	1.96467	0.974286	1	0	0.613927	0.882775	0.970421	0.972821	1	1	0.502686	0.652751
RSP_0197	ATP-dependent Clp protease proteolytic subunit ClpP	0	0	0	0	0	0	1	1	1	0	1	0	1	1	0.970421	0.972821	1	1	0.502686	0.652751
RSP_0198	Phosphatidylglycerophosphate synthase	7	21.5	811	1471	476	770	182.735	909.177	0.639659	-0.644624	0.211809	-2.23916	0.300477	0.710328	4.62952e-99	1.36396e-98	0.436962	1	0.00276564	0.0101742
RSP_0200	ABC transporter, periplasmic binding protein	35	59.5	4169	4931.5	2581	2471.5	2502.79	4075.05	1.15569	0.208751	0.647235	-0.627638	0.49651	0.82839	8.19928e-67	1.88328e-66	0.542207	1	0.241876	0.389887
RSP_0201	ABC transporter, fused inner membrane subunits	21	72.5	1415	3373.5	1182	2610	490.712	3753.01	0.569076	-0.813306	0.13779	-2.85946	0.0211339	0.250379	0	0	0.0303799	0.362006	0.0321949	0.0827112
RSP_6101	ABC transporter, ATPase subunit	7	13.5	226	654	226	515.5	82.0435	368.107	1.01872	0.0267532	0.234878	-2.09002	0.968239	0.999606	2.99556e-38	5.31466e-38	0.907324	1	0.255937	0.406412
RSP_0202	uncharacterized protein with SCP/PR1 domains	3	5.5	188	190	188	168.5	39.9561	66.0975	1.07164	0.0998166	0.637043	-0.650537	0.923189	0.98373	0.0232499	0.0255989	0.882022	1	0.0232352	0.0627971
RSP_0203	signal transduction kinase protein	22	51	1617	2921	1364	1981	758.959	2555.26	0.847504	-0.238708	0.313007	-1.67573	0.516	0.836795	6.52313e-194	3.26882e-193	0.599069	1	0.141401	0.262353
RSP_0204	metallo-beta-lactamase family protein	6	21.5	173	728	173	614	37.9769	503.56	0.54828	-0.867017	0.0794767	-3.65332	0.186378	0.598593	7.14579e-84	1.86897e-83	0.288525	0.880569	3.5165e-10	4.41359e-09
RSP_4299	tRNA-Asn	0	0	0	0	0	0	1	1	1	0	1	0	1	1	0.970421	0.972821	1	1	0.502686	0.652751
RSP_0205	hypothetical protein	19	27	3175	2490	1537	1246.5	3497.58	4029.47	1.38254	0.467326	0.914727	-0.128587	0.277216	0.679973	0.00011408	0.000132175	0.35204	0.947765	0.691213	0.715389
RSP_0206	hypothetical protein	6	24	1313	2267	520	901.5	205.752	1464.11	0.491167	-1.02571	0.148096	-2.75539	0.111658	0.506653	2.81104e-194	1.41389e-193	0.162204	0.738451	0.67594	0.704799
RSP_0207	hypothetical protein	1	7.5	59	362	59	211	3.89083	105.349	0.261956	-1.9326	0.0389209	-4.68331	0.175558	0.58964	3.85165e-21	5.76397e-21	0.370135	0.967954	0	0
RSP_0208	hypothetical protein	7	16	505	732.5	463	538	101.837	271.324	0.859542	-0.218359	0.395538	-1.33811	0.738128	0.916474	1.33513e-16	1.88199e-16	0.909385	1	8.07576e-13	1.41117e-11
RSP_0209	putative prophage Lp3 protein 18	3	7.5	98	274.5	98	229.5	17.7251	104.24	0.785867	-0.347642	0.179194	-2.4804	0.723637	0.911419	4.45459e-14	6.06207e-14	0.932339	1	4.9738e-14	1.03404e-12
RSP_0211	phage major capsid protein, HK97 family	9	17.5	1956	1129.5	843	671.5	200.431	310.764	1.0104	0.0149277	0.679681	-0.557071	0.979874	0.996848	1.7962e-05	2.1125e-05	0.910829	1	2.2736e-05	0.000134951
RSP_0212	HNH nuclease	2	7.5	97	204.5	97	202.5	18.9102	147.236	0.523912	-0.932605	0.135348	-2.88525	0.408511	0.790672	6.51099e-22	9.84908e-22	0.705626	1	0	0
RSP_0213	Phage terminase-like protein large subunit	13	32	904	1486.5	799	1042	207.029	665.613	0.798146	-0.325275	0.327778	-1.60921	0.492059	0.826668	2.85987e-49	5.63632e-49	0.596541	1	4.91973e-06	3.2483e-05
RSP_0214	putative uncharacterized phage protein	5	10.5	160	403.5	160	339	87.568	398.817	0.935556	-0.0961036	0.231389	-2.11161	0.902405	0.984812	9.11885e-42	1.66747e-41	0.809928	1	0.999707	0.999707
RSP_0215	plasmid and phage replicative helicase	18	22.5	1461	1265	1128	886.5	506.807	520.286	1.57173	0.652358	1.02653	0.0377771	0.149228	0.554679	0.674794	0.690638	0.18011	0.757862	0.710338	0.729225
RSP_7548	hypothetical protein	1	2.5	110	187.5	110	98.5	16.4129	37.9734	0.785867	-0.347642	0.455487	-1.13452	0.838237	0.959085	0.00630992	0.00706447	0.551158	1	0.0105496	0.0330254
RSP_0216	hypothetical protein	2	6.5	198	355.5	177	257	55.2907	308.55	0.604513	-0.726154	0.188842	-2.40475	0.529303	0.841114	2.07156e-37	3.64501e-37	0.882022	1	0.00400452	0.0141168
RSP_7549	putative transcriptional regulator	0	2.5	0	42.5	0	42.5	1	19.4395	0.392934	-1.34764	0.0542108	-4.20528	0.259299	0.674244	7.4482e-05	8.66428e-05	0.551167	1	0.000228375	0.00110878
RSP_6102	hypothetical protein	22	62	1837	4817	1361	2317	1523.23	7308.39	0.69714	-0.520479	0.219643	-2.18677	0.143755	0.546695	0	0	0.178124	0.759615	0.159636	0.28661
RSP_0217	putative phage-related integrase	75	88	21265	10985	6581	4075	13262.1	9635.38	1.67443	0.743673	1.45049	0.536539	0.000907415	0.0272291	0	0	0.00121696	0.0397057	0.811797	0.811797
RSP_4300	tRNA-Ser	0	0	0	0	0	0	1	1	1	0	1	0	1	1	0.970421	0.972821	1	1	0.502686	0.652751
RSP_7550	Pseudo gene	0	1.5	0	26	0	26	1	9.35839	0.654889	-0.610677	0.112608	-3.15062	0.382238	0.769906	0.0119528	0.0133123	0.793968	1	0.0330528	0.0842212
RSP_0218	methyl accepting chemotaxis protein	19	36.5	1390	1581	1121	1190.5	344.345	719.36	1.0227	0.0323887	0.504452	-0.987212	0.936738	0.990975	1.79286e-26	2.84138e-26	0.988197	1	0.150652	0.273875
RSP_7551	Pseudo gene	1	10	37	384	37	292.5	9.98186	797.335	0.196467	-2.34764	0.013193	-6.24409	0.0838955	0.453808	2.85629e-160	1.21632e-159	0.158643	0.738597	4.62384e-06	3.06291e-05
RSP_0220	hypothetical protein	6	8.5	447	368	291	233	277.575	328.766	1.38682	0.471785	0.889744	-0.168537	0.537859	0.845236	0.151573	0.161918	0.660198	1	0.164959	0.293567
RSP_6103	hypothetical protein	17	43.5	1524	3275.5	1069	1748	1250.95	5304.54	0.767801	-0.381195	0.248521	-2.00856	0.35414	0.752777	0	0	0.454553	1	0.924864	0.924864
RSP_0221	plasma membrane H+-transporting two-sector ATPase, C subunit	166	338	18939	38788.5	12108	14388.5	26444.1	64201.9	0.964896	-0.0515543	0.434064	-1.20402	0.705805	0.906173	0	0	0.74112	1	0.833371	0.833371
RSP_0223	Protein of unknown function (DUF2791)	117	229	16658	27047.5	8932	9964.5	26683.8	58404.5	1.00378	0.00544667	0.481475	-1.05447	0.973476	0.998743	0	0	0.981107	1	0.634347	0.675326
RSP_0224	ATP-dependent helicase	90	227.5	9831	19288.5	5985	8814	8277.55	30945.2	0.777231	-0.363584	0.281891	-1.82679	0.0422906	0.347714	0	0	0.0508452	0.472906	0.650414	0.687556
RSP_4314	tRNA-Ser	0	0	0	0	0	0	1	1	1	0	1	0	1	1	0.970421	0.972821	1	1	0.502686	0.652751
RSP_7552	Pseudo gene	2	5.5	69	104.5	69	104.5	22.8928	98.2066	0.714425	-0.485146	0.245657	-2.02528	0.682407	0.895428	5.46305e-11	7.06901e-11	0.911612	1	5.32062e-11	7.26256e-10
RSP_6104	Calcium-binding protein	1	4	53	99.5	53	99.5	3.96509	29.7756	0.491167	-1.02571	0.140334	-2.83306	0.516082	0.836268	1.76539e-05	2.07687e-05	0.859945	1	1.93191e-05	0.000116547
RSP_0226	Naringenin-chalcone synthase	4	12.5	533	490	255	353	32.4314	139.884	0.628694	-0.66957	0.244325	-2.03313	0.414949	0.785024	4.35196e-15	6.00505e-15	0.635301	1	8.10463e-15	1.86683e-13
RSP_0227	hypothetical protein	2	7.5	87	241	87	234	11.503	116.683	0.523912	-0.932605	0.103891	-3.26686	0.408511	0.790672	2.33453e-19	3.40561e-19	0.705626	1	0	0
RSP_0229	multidrug efflux pump, MF Superfamily	8	20.5	602	609.5	569	585.5	95.0554	255.576	0.7667	-0.383266	0.391947	-1.35127	0.522699	0.837419	6.24219e-16	8.72315e-16	0.705735	1	3.10862e-15	7.50141e-14
RSP_0228	putative hemin transport protein	8	20.5	981	978	704	671	196.886	489.191	0.7667	-0.383266	0.424139	-1.23739	0.522699	0.837419	1.104e-25	1.73743e-25	0.705735	1	0.374185	0.539647
RSP_0230	Neutral zinc metallopeptidase	31	71	3260	4890.5	2275	2815	1476.17	4198.24	0.857813	-0.221265	0.370546	-1.43228	0.475657	0.817144	5.40191e-256	3.53786e-255	0.542801	1	0.112835	0.222486
RSP_6105	hypothetical protein	9	23	1447	1250.5	842	732	620.843	1371.95	0.768783	-0.379351	0.476886	-1.06828	0.502381	0.831102	2.77402e-55	5.79385e-55	0.628533	1	0.0261122	0.0690084
RSP_0231	flagellar MotB protein	8	19.5	708	971	505	685.5	122.476	409.218	0.806018	-0.311116	0.315404	-1.66473	0.606797	0.87836	2.56663e-32	4.31211e-32	0.804746	1	0.273705	0.427756
RSP_0233	Flagellar motor protein MotA	9	19.5	1534	1068.5	753	711	296.724	605.664	0.90677	-0.141191	0.516289	-0.95375	0.808029	0.946384	2.09067e-21	3.1426e-21	0.982327	1	0.666973	0.697783
RSP_0234	TlpL, putative cytoplasmic chemoreceptor	6	18	876	801	327	600	58.8121	324.126	0.654889	-0.610677	0.191216	-2.38672	0.365625	0.766488	6.3834e-39	1.13851e-38	0.490934	1	0.0303537	0.0785284
RSP_7553	hypothetical protein	3	5	429	371.5	272	223	111.193	151.937	1.1788	0.23732	0.771235	-0.374757	0.821586	0.952493	0.0368615	0.040312	0.882022	1	0.0470485	0.111802
RSP_6106	hypothetical protein	6	11.5	562	604.5	486	432.5	224.441	393.311	1.02504	0.0356863	0.601365	-0.733687	0.960823	0.99948	7.99521e-10	1.01575e-09	0.904362	1	4.67369e-09	5.02577e-08
RSP_0235	cyclic pyranopterin monophosphate synthase subunit MoaA	34	45	7201	4354.5	2989	1796.5	3282.04	2613.14	1.48442	0.569895	1.32359	0.404454	0.080109	0.45362	0	0	0.102883	0.639869	0.33902	0.505476
RSP_0236	AgaE protein	32	58	2458	2603	1955	2002	1552.85	2886.57	1.08395	0.116305	0.566916	-0.818794	0.714166	0.906713	1.22836e-74	2.99624e-74	0.798914	1	0.769723	0.770293
RSP_0237	acetylornithine deacetylase	33	46	6310	3503	2574	1834.5	2434.17	2433.46	1.40944	0.495118	1.05414	0.07607	0.130523	0.526575	0.0658075	0.0714471	0.163613	0.735096	0.0673483	0.148305
RSP_0238	putative membrane-anchored protein	19	40.5	1997	2944.5	1358	1558	670.356	1645.53	0.921696	-0.117637	0.42931	-1.21991	0.769251	0.930662	1.41255e-80	3.60838e-80	0.912044	1	0.748277	0.757431
RSP_0239	Pyridine nucleotide transhydrogenase beta subunit	4	59.5	218	5514.5	218	2472.5	20.0945	3388.34	0.132079	-2.92053	0.00624975	-7.32199	3.76193e-06	0.000336202	0	0	8.03567e-06	0.000750787	0.829304	0.829304
RSP_0240	NAD(P) transhydrogenase subunit alpha	3	64	119	5448.5	119	2557.5	7.57936	3498.16	0.0920938	-3.44075	0.00228331	-8.77466	4.07748e-07	4.93015e-05	0	0	7.97024e-07	0.000112985	0.0736006	0.159731
RSP_0241	Putative protein-S-isoprenylcysteine methyltransferase	9	20	1025	1202	666	734.5	449.689	1107.6	0.884101	-0.177717	0.427857	-1.2248	0.758759	0.92918	3.68808e-55	7.68318e-55	0.911835	1	0.654902	0.688531
RSP_0242	Kynureninase	30	56.5	3049	4197.5	2118	2302.5	1780.74	3652.99	1.04319	0.0609974	0.513716	-0.960958	0.851495	0.960619	6.98415e-122	2.36539e-121	0.910703	1	0.376494	0.542397
RSP_0243	putative lipoprotein	36	45.5	5598	3995.5	2953	1901	3449.94	2808.19	1.55446	0.636416	1.29466	0.372573	0.0461439	0.358596	0	0	0.0545659	0.486595	0.245166	0.393625
RSP_0244	putative glutamine amidotransferase	21	33.5	3169	2528.5	1356	1492.5	1125.06	1976.31	1.23158	0.300514	0.599921	-0.737157	0.453357	0.822122	1.65094e-43	3.08428e-43	0.510604	1	0.0223406	0.060907
RSP_0245	Serine-pyruvate aminotransferase/aspartate aminotransferase	43	60.5	6138	4243	3094	2315	3689.84	3892.18	1.39638	0.481687	0.999048	-0.00137349	0.0925503	0.470302	0.966945	0.970056	0.10586	0.648573	0.969781	0.969781
RSP_0246	ABC lipid efflux transporter, fused ATPase and inner membrane subunits	0	0	0	0	0	0	1	1	1	0	1	0	1	1	0.970421	0.972821	1	1	0.502686	0.652751
RSP_0247	GcvT-like aminomethyltransferase	0	9.5	0	419	0	321.5	1	133.106	0.103404	-3.27364	0.00791723	-6.98079	0.0278774	0.280892	1.14665e-28	1.85273e-28	0.210259	0.802576	0	0
RSP_0248	translation elongation factor P (EF-P)	10	20.5	647	1358.5	450	746.5	265.9	912.63	0.958375	-0.0613382	0.307041	-1.7035	0.912218	0.982995	5.20609e-72	1.24811e-71	0.883084	1	0.629224	0.672522
RSP_6107	hypothetical protein	1	5	120	135	116	127.5	11.8703	65.2356	0.392934	-1.34764	0.191756	-2.38266	0.376653	0.766544	4.93879e-09	6.19296e-09	0.651028	1	4.82679e-09	5.17667e-08
RSP_0250	hypothetical protein	9	15	2654	1670.5	814	599.5	339.695	417.27	1.1788	0.23732	0.857915	-0.221094	0.696091	0.90045	0.0358019	0.0391743	0.861307	1	0.0374769	0.0932094
RSP_0251	Outer membrane efflux protein	0	1	0	19.5	0	19.5	1	1.42919	0.982334	-0.0257143	0.737364	-0.439551	0.475575	0.829833	0.814519	0.825928	0.793968	1	0.502686	0.652751
RSP_0252	Protein-L-isoaspartate carboxylmethyltransferase	0	0	0	0	0	0	1	1	1	0	1	0	1	1	0.970421	0.972821	1	1	0.502686	0.652751
RSP_0253	Glycine/D-amino acid oxidase (deaminating)	37	57.5	6208	4179.5	2612	2305	2331.7	3222.9	1.26422	0.338249	0.762424	-0.391334	0.264747	0.674751	1.39545e-23	2.15101e-23	0.295614	0.888354	0.0502024	0.117642
RSP_0254	1-deoxy-D-xylulose-5-phosphate synthase	37	79.5	3028	3290	2058	2597.5	1306.18	3539.82	0.914374	-0.129144	0.388861	-1.36267	0.652659	0.875108	2.46626e-201	1.29176e-200	0.749188	1	0.886419	0.886419
RSP_0255	Intrinsic membrane pufX protein	9	13.5	1061	909.5	634	539	765.815	977.065	1.30978	0.389323	0.825984	-0.275813	0.529329	0.837595	7.26636e-05	8.4576e-05	0.626468	1	0.0015629	0.0061455
RSP_0256	PufM, photosynthetic reaction center M subunit	32	43.5	1925	1845.5	1784	1430.5	2057.65	2243.87	1.44527	0.531342	0.966375	-0.0493453	0.11169	0.505123	0.262405	0.277173	0.129777	0.680503	0.270054	0.423848
RSP_0257	PufL, Photosynthetic reaction center L subunit	17	39.5	2732	2184	1205	1387.5	805.77	2155.64	0.845553	-0.242032	0.393919	-1.34403	0.562513	0.857432	5.65652e-121	1.89988e-120	0.694549	1	0.172264	0.303898
RSP_0258	LHI alpha, Light-harvesting B875 protein	6	11.5	594	504	547	463	621.677	1039.82	1.02504	0.0356863	0.630053	-0.666454	0.960823	0.99948	3.80718e-20	5.62475e-20	0.904362	1	0.0684992	0.150513
RSP_6108	LHI beta, Light-harvesting B875 subunit	8	11	1221	1049.5	657	446.5	1169.82	1093.15	1.42885	0.514854	1.12775	0.173447	0.440032	0.810835	0.00423956	0.00475836	0.596458	1	0.00473376	0.0163883
RSP_6109	Transcriptional regulatory protein pufK	1	2	14	57.5	14	57.5	7.33167	73.5785	0.982334	-0.0257143	0.105008	-3.25143	0.988389	0.997365	9.92507e-13	1.32009e-12	0.551158	1	1.98952e-12	3.31914e-11
RSP_0259	Protein pufQ	2	5	115	147	115	147	32.675	111.521	0.785867	-0.347642	0.308766	-1.69541	0.772801	0.932214	4.0145e-10	5.13077e-10	0.911612	1	5.25135e-10	6.51039e-09
RSP_0260	putative chlorophyllide reductase, BchZ subunit	11	27.5	848	1034	763	897	189.968	563.759	0.785867	-0.347642	0.355106	-1.49368	0.498317	0.828044	4.4931e-38	7.96459e-38	0.651164	1	0.0488786	0.115407
RSP_0261	Chlorophyllide reductase, BchY subunit	11	25	752	834	649	704	157.97	389.869	0.864454	-0.210139	0.427	-1.22769	0.686975	0.892307	1.43805e-20	2.13469e-20	0.820656	1	0.000558769	0.00245956
RSP_0262	Chlorophyllide reductase, BchX subunit	19	31.5	1341	1193	1040	1015.5	658.048	1063.85	1.18504	0.244933	0.651852	-0.617384	0.558389	0.853994	3.46908e-18	4.99065e-18	0.624828	1	0.150691	0.273824
RSP_0263	Chlorophyll synthesis pathway, bchC	8	18.5	721	964	660	644	184.339	429.461	0.849586	-0.235168	0.45234	-1.14452	0.69974	0.902048	2.29073e-20	3.38928e-20	0.910829	1	0.00507019	0.0173456
RSP_0264	hydroxyneurosporene-O-methyltransferase	6	23.5	280	962	280	753	49.1994	527.956	0.501617	-0.995341	0.0982049	-3.34806	0.12392	0.519834	4.84187e-83	1.25907e-82	0.197365	0.793124	1.97664e-08	1.92627e-07
RSP_0265	farnesyl-diphosphate synthase	19	27.5	947	1224.5	947	949	683.586	994.682	1.35741	0.440854	0.724237	-0.465467	0.303752	0.712741	6.91256e-11	8.93323e-11	0.35204	0.947765	0.445215	0.60405
RSP_0266	Methoxyneurosporene dehydrogenase	18	42.5	2626	3386.5	1262	1413.5	509.835	1366.5	0.832095	-0.26518	0.393181	-1.34673	0.512711	0.835085	1.30185e-77	3.25783e-77	0.634965	1	0.0396962	0.0977693
RSP_0267	Hydroxyneurosporene dehydrogenase	5	21.5	262	619	262	581.5	50.2698	477.985	0.4569	-1.13005	0.110832	-3.17356	0.105583	0.497197	1.5304e-72	3.67986e-72	0.174945	0.756257	8.68331e-07	6.6294e-06
RSP_0269	TspO and MBR related proteins	10	18	1055	825	830	647.5	577.287	810.184	1.09148	0.126289	0.750896	-0.413316	0.82429	0.953745	1.30528e-07	1.59242e-07	0.982327	1	0.00632538	0.0210362
RSP_0270	phytoene synthase	21	42.5	1669	2251	1427	1584.5	937.196	2113.3	0.970777	-0.0427878	0.467349	-1.09743	0.91145	0.982941	1.01099e-87	2.74151e-87	0.946945	1	0.0697209	0.152701
RSP_0271	Phytoene dehydrogenase	33	63.5	4141	3120	2284	2161.5	1616.91	2988.49	1.02101	0.0299952	0.570171	-0.810532	0.922799	0.98357	6.26662e-76	1.54719e-75	0.979576	1	0.433314	0.59467
RSP_0272	Spheroidene monooxygenase	19	32	1914	1924	1328	1195	865.086	1311.07	1.16652	0.222213	0.695353	-0.524183	0.594446	0.871839	7.37827e-17	1.04549e-16	0.700764	1	0.057228	0.130338
RSP_0273	protoporphyrin IX magnesium-chelatase	29	49	5229	3615.5	2286	1829	2204.98	2988.23	1.16276	0.217557	0.777609	-0.362882	0.519334	0.836592	2.61276e-19	3.80465e-19	0.599867	1	0.502273	0.654311
RSP_0274	Magnesium-chelatase, subunit D	33	64	3966	3616.5	2169	2300	1425.57	2937.94	1.01303	0.0186799	0.511349	-0.967619	0.951812	0.995396	1.71429e-99	5.06172e-99	0.962524	1	0.138453	0.258538
RSP_0275	Magnesium-chelatase, BchO	3	18.5	59	650	59	549	6.82158	402.493	0.318595	-1.65021	0.0178607	-5.80707	0.0524161	0.379371	8.99377e-81	2.30181e-80	0.0981221	0.632257	2.55252e-05	0.000150624
RSP_0276	isopentenyl-diphosphate delta-isomerase	3	6	176	129	176	129	32.9485	49.3603	0.982334	-0.0257143	0.703443	-0.507494	0.979889	0.995878	0.116013	0.124621	0.743432	1	0.122973	0.237058
RSP_0277	Geranylgeranyl hydrogenase	15	21.5	1053	1105.5	683	740.5	288.94	459.821	1.3707	0.454912	0.6622	-0.594661	0.346577	0.740914	3.20887e-08	3.95283e-08	0.406009	0.993514	7.62426e-08	6.85338e-07
RSP_0278	putative light-harvesting 1 (B870) complex assembly protein PucC	13	29	620	1119.5	610	930.5	206.027	700.376	0.880713	-0.183256	0.310002	-1.68965	0.703309	0.904663	4.10739e-55	8.54353e-55	0.827688	1	2.31555e-05	0.000137241
RSP_0279	chlorophyll synthase	15	24	1029	1520.5	795	853.5	438.096	752.184	1.22792	0.296214	0.613785	-0.704194	0.531998	0.840525	2.35249e-16	3.30572e-16	0.648686	1	0.653361	0.689413
RSP_0280	Bacteriochlorophyll synthase, 23 kDa subunit (bchJ)	8	13.5	371	600.5	362	399.5	155.628	292.581	1.16425	0.219398	0.560547	-0.835093	0.732964	0.915036	3.29642e-09	4.1425e-09	0.847528	1	4.09054e-09	4.42214e-08
RSP_0281	anaerobic Mg-protoporphyrin IX monomethyl ester oxidative cyclase	36	69.5	3019	3217	2254	2468	1473.29	3125.43	1.01767	0.0252697	0.496764	-1.00937	0.932007	0.987749	4.85191e-113	1.55984e-112	0.98636	1	0.615893	0.661762
RSP_0282	Transcriptional regulator, PpsR	12	42	468	1786.5	468	1458	134.523	1479.4	0.561334	-0.833069	0.0958262	-3.38344	0.0736245	0.431155	8.64552e-231	5.05028e-230	0.099966	0.633221	0.00921754	0.0292165
RSP_0283	regulatory protein, PpaA	13	33	612	1769.5	611	1216	334.084	1707.48	0.77396	-0.369669	0.206192	-2.27794	0.432611	0.803644	1.00223e-187	4.89523e-187	0.529481	1	0.00722182	0.0235537
RSP_0284	2-vinyl bacteriochlorophyllide hydratase	13	22.5	800	1353.5	604	850	541.894	1339.55	1.13514	0.182872	0.426311	-1.23002	0.715766	0.908464	9.55372e-67	2.19189e-66	0.803954	1	0.000629838	0.0027426
RSP_0285	ferredoxin protochlorophyllide reductase subunit N	15	30.5	1410	1326.5	1028	1044.5	400.234	828.604	0.96623	-0.049561	0.509024	-0.974193	0.913243	0.97999	1.23493e-29	2.01221e-29	0.919324	1	0.00639657	0.0211687
RSP_0286	ferredoxin protochlorophyllide reductase subunit B	19	43	1516	1693	1260	1381.5	498.359	1246.02	0.868109	-0.204052	0.421491	-1.24643	0.607301	0.877544	1.96272e-63	4.39605e-63	0.704232	1	0.0138913	0.0413173
RSP_0287	cobaltochelatase CobN subunit	63	131.5	6445	6933.5	4058	4456	2382.44	5486.03	0.941248	-0.0873533	0.457651	-1.12768	0.692547	0.896712	3.12686e-234	1.86416e-233	0.768491	1	0.288089	0.445768
RSP_0288	ferredoxin protochlorophyllide reductase subunit L	23	29	1438	1505	1196	1008.5	1026.1	1107.79	1.55819	0.639867	0.97612	-0.0348692	0.109222	0.507356	0.576933	0.594079	0.145665	0.720612	0.601767	0.651245
RSP_0289	Mg-protoporphyrin IX methyltransferase	12	18	780	684.5	687	576	411.556	517.59	1.30978	0.389323	0.837943	-0.255076	0.467621	0.822589	0.00734889	0.00821859	0.59386	1	0.00806612	0.0260144
RSP_0290	Light-harvesting 1 (B870) complex assembly	24	41.5	1902	1668	1468	1337	816.827	1295.48	1.13619	0.184209	0.664465	-0.589736	0.618261	0.861584	3.15949e-20	4.66955e-20	0.679405	1	0.00722643	0.0235498
RSP_0291	Reaction centre H protein	21	35	2534	2096.5	1522	1338	1361.48	1996	1.1788	0.23732	0.718823	-0.476292	0.550709	0.852075	3.8837e-21	5.80979e-21	0.64886	1	0.382474	0.549061
RSP_0292	hypothetical protein	10	16.5	1403	1005	660	653.5	342.28	571.323	1.19071	0.25182	0.631352	-0.663483	0.662745	0.882016	1.13778e-11	1.48889e-11	0.762014	1	0.00202563	0.00770348
RSP_0293	putative photosynthetic complex assembly protein	12	19.5	789	793.5	622	639.5	537.332	904.66	1.20903	0.273846	0.625934	-0.675917	0.604344	0.880388	3.91807e-18	5.63057e-18	0.691785	1	0.445756	0.604582
RSP_6110	hypothetical protein	8	9.5	378	217	378	217	340.783	234.345	1.65446	0.726358	1.53248	0.615867	0.288975	0.695129	4.00609e-07	4.84653e-07	0.365009	0.968723	5.37691e-07	4.25742e-06
RSP_0294	Mg-protoporphyrin IX monomethyl ester (oxidative) cyclase	25	48.5	2629	2124	1629	1675.5	1244.5	2484.97	1.01272	0.0182291	0.527771	-0.922015	0.959063	0.999673	3.44053e-78	8.64718e-78	0.975629	1	0.377189	0.543013
RSP_0295	putative photosynthetic complex assembly protein 2	13	28	1051	1080	922	922.5	457.975	989.408	0.912167	-0.132629	0.487796	-1.03565	0.784052	0.935356	1.66685e-38	2.96248e-38	0.913301	1	0.00647694	0.0213998
RSP_0296	Cytochrome c2	24	33.5	6518	4241.5	1916	1455.5	3509	3749.22	1.40752	0.493159	0.986311	-0.0198857	0.198924	0.616258	0.557264	0.574408	0.231154	0.827764	0.566886	0.622637
RSP_0297	amino acid/amide ABC transporter ATP-binding protein 2, HAAT family	2	9	76	305	76	263	7.26234	115.003	0.436593	-1.19564	0.0665486	-3.90945	0.275372	0.68651	3.16176e-21	4.73679e-21	0.440169	1	0	0
RSP_0298	ABC branched chain amino acid transporter, ATPase subunit	3	17.5	121	533	121	487.5	16.2669	397.038	0.3368	-1.57003	0.0431762	-4.53362	0.0674201	0.41931	4.87307e-74	1.18084e-73	0.124702	0.671888	0.000582292	0.00255477
RSP_0299	amino acid/amide ABC transporter membrane protein 2, HAAT family	9	26	405	1155.5	370	844	90.1098	594.184	0.680077	-0.556229	0.159817	-2.64551	0.315779	0.721605	3.83053e-77	9.53869e-77	0.409709	0.997817	1.99378e-05	0.000119391
RSP_0300	amino acid/amide ABC transporter membrane protein 1, HAAT family	13	32	1098	1482	797	1211.5	179.342	683.812	0.798146	-0.325275	0.276386	-1.85524	0.492059	0.826668	1.71334e-60	3.74038e-60	0.596541	1	7.53556e-05	0.0004057
RSP_0301	amino acid/amide ABC transporter substrate-binding protein, HAAT family	11	30	794	1579	690	1138	197.771	893.957	0.720378	-0.473173	0.233141	-2.10073	0.349916	0.747276	7.76232e-91	2.15095e-90	0.441546	1	0.0398292	0.0980373
RSP_0302	Urease accessory protein G	13	37.5	719	1744.5	662	1412.5	459.702	2845.15	0.681085	-0.554093	0.170272	-2.55409	0.229834	0.641008	0	0	0.314052	0.911772	0.10196	0.20626
RSP_0303	Urease accessory protein UreF	8	26.5	674	1343.5	478	972	201.444	1359.17	0.593107	-0.753635	0.15619	-2.67863	0.190263	0.602596	5.89847e-176	2.74225e-175	0.281551	0.879526	0.045206	0.108505
RSP_0304	urease accessory protein UreE	18	34.5	2375	2847.5	1392	1351.5	1524.38	2839.86	1.02504	0.0356863	0.565674	-0.821957	0.932193	0.987692	6.32148e-74	1.52999e-73	0.990651	1	0.970288	0.970288
[truncated: 2,475 more rows]

## Sheet: Aero SMM, Essential
Gene ID	Annotation	AveUnique hits (treatment)	Ave. Unique hits (control)	Ave. Raw Reads(treatment)	Ave. Raw Read (control)	Ave. Capped reads(treatment)	Ave. Capped reads (control)	Ave. Weighted reads(treatment)	Ave. Weighted reads (control)	Ratio_Insertions (Treatment/control)	Log-fold Change (Insertions)	Ratio_reads (Treatment/control)	Log-fold Change (reads)	pvalue (proportions_insertions)	Adj. pvalue (proportions_insertions)	pvalue (proportions_reads)	Adj. pvalue (proportions_reads)	pvalue (Fisher_insertions)	Adj. pvalue (Fisher_insertions)	pvalue (Fisher_reads)	Adj. pvalue (Fisher_reads)
RSP_2243	1-(5-phosphoribosyl)-5-((5-phosphoribosylamino)methylideneamino) imidazole-4-carboxamide isomerase	0	20.5	0	1278	0	803.5	1	763.225	0.0479187	-4.38327	0.00138076	-9.50032	0.00123629	0.0352943	6.94e-159	2.92e-158	0.0099604	0.194987	2.56e-07	2.13e-06
RSP_2723	2-isopropylmalate synthase	0	55	0	3954	0	2271	1	2488.87	0.0178606	-5.80707	0.000423	-11.2056	1.21e-07	2.37e-05	0	0	8.85e-07	0.000121	0.596624	0.647061
RSP_0862	3-isopropylmalate dehydratase, small subunit	1	37.5	19	3184	19	1643	1.04846	3403.51	0.0523912	-4.25453	0.000325	-11.5889	4.38e-05	0.00243562	0	0	0.000103	0.00595948	0.737798	0.750762
RSP_0859	3-isopropylmalate dehydrogenase	3	67	70	6358	70	2970.5	6.31613	6001.92	0.0879702	-3.50684	0.001109	-9.81652	1.87e-07	3.21e-05	0	0	3.68e-07	6.04e-05	0.0571416	0.130215
RSP_1570	5-(carboxyamino)imidazole ribonucleotide synthase	1	47	42	3577	42	1979	1.29382	2865.3	0.0418015	-4.5803	0.000476	-11.0372	3.52e-06	0.000329	0	0	7.28e-06	0.000712	0.078305	0.167696
RSP_2172	5,10-methylenetetrahydrofolate reductase (NAD(P))	2	32	91	2246	91	1286	7.01428	1596.52	0.122792	-3.02571	0.00462999	-7.75477	0.000593	0.0191946	0	0	0.0011402	0.0378012	0.216117	0.360402
RSP_2637	acetolactate synthase, large subunit	0	75.5	0	5168	0	2898	1	4149.1	0.013011	-6.26412	0.000254	-11.9429	5.64e-10	3.31e-07	0	0	4.72e-09	2.43e-06	0.0220956	0.0603608
RSP_2008	acetylornithine aminotransferase apoenzyme	1	56	47	5050.5	47	2471.5	1.32694	3932.66	0.0350834	-4.83307	0.000356	-11.4575	3.28e-07	4.49e-05	0	0	6.81e-07	0.0001	0.32317	0.486314
RSP_0366	Adenylosuccinate synthetase	0	19	0	604.5	0	568	1	287.236	0.0517018	-4.27364	0.00366887	-8.09045	0.0018713	0.0493134	1.37e-60	2.99e-60	0.0130904	0.232963	0.242098	0.389934
RSP_2227	ADP-glucose pyrophosphorylase	1	25.5	59	736.5	59	698.5	1.60141	483.639	0.0770458	-3.69814	0.00348941	-8.1628	0.00110643	0.0322592	8.62e-101	2.56e-100	0.00256298	0.0736813	5.45e-09	5.77e-08
RSP_2454	amidophosphoribosyltransferase	0	36.5	0	2016.5	0	1414.5	1	1175.55	0.0269133	-5.21554	0.000896	-10.1235	1.63e-05	0.00111552	6.03e-244	3.76e-243	0.000134	0.00726429	0.122035	0.235586
RSP_2001	anthranilate phosphoribosyltransferase	0	32	0	3372	0	1371	1	1456.24	0.0306979	-5.02571	0.000724	-10.4324	5.43e-05	0.00286434	0	0	0.000391	0.0167239	0.039234	0.0968074
RSP_2002	anthranilate synthase, component II	0	26.5	0	1574.5	0	970	1	1464.55	0.0370692	-4.75363	0.00072	-10.4406	0.00024	0.00966684	0	0	0.0019564	0.0604719	0.063957	0.141994
RSP_0726	argininosuccinate lyase	0	42.5	0	2245	0	1647	1	1657.7	0.0231137	-5.43511	0.000636	-10.6193	3.3e-06	0.000323	0	0	2.73e-05	0.00207786	0.0047005	0.016287
RSP_1212	argininosuccinate synthase	0	60.5	0	3649	0	2284.5	1	3799.27	0.0162369	-5.94458	0.000277	-11.8159	2.86e-08	7.34e-06	0	0	2.38e-07	4.9e-05	0.0858333	0.180857
RSP_3549	ATP phosphoribosyltransferase catalytic subunit	1	28	53	1876	53	1094.5	2.48776	1442.41	0.0701667	-3.83307	0.00181757	-9.10377	0.000562	0.0183284	4.94e-298	3.71e-297	0.00114174	0.0375494	0.0140142	0.0415608
RSP_3550	ATP phosphoribosyltransferase regulatory subunit	0	44	0	3698.5	0	1845	1	2469.45	0.0223258	-5.48515	0.000427	-11.1943	2.21e-06	0.000222	0	0	1.61e-05	0.0012958	0.873773	0.873773
RSP_1140	branched-chain amino acid aminotransferase	0	68.5	0	4754	0	2751.5	1	7303.25	0.0143406	-6.12375	0.000144	-12.7587	3.51e-09	1.44e-06	0	0	2.94e-08	8.62e-06	0.402298	0.56866
RSP_0818	carbamoyl-phosphate synthase large subunit	1	122.5	59	7390.5	59	4543	1	5636.35	0.0160381	-5.96235	0.000187	-12.3849	9.92e-15	2.04e-11	0	0	2.38e-14	4.88e-11	0.187446	0.324747
RSP_1874	carbamoyl-phosphate synthase small subunit	0	33.5	0	1929	0	1272.5	1	1235.34	0.0293234	-5.0918	0.000853	-10.195	3.63e-05	0.00210384	2.81e-256	1.84e-255	0.000299	0.0136544	0.922475	0.922475
RSP_2293	Chaperonin clpA/B	1	40.5	32	1600.5	32	1345	1	809.654	0.0485103	-4.36556	0.00130158	-9.58552	1.97e-05	0.00122813	1.82e-168	8.09e-168	4.64e-05	0.0031261	0.000109	0.000565
RSP_0690	Copper-translocating P-type ATPase, RdxI	2	29.5	253	779	173	751	5.21504	344.366	0.133198	-2.90836	0.0159591	-5.96948	0.00115132	0.0330984	9.26e-70	2.18e-69	0.00250481	0.073552	0.113494	0.223136
RSP_1930	dihydroorotase	0	51	0	3107	0	1962.5	1	3209.08	0.0192615	-5.69814	0.000328	-11.5723	3.48e-07	4.47e-05	0	0	2.53e-06	0.000298	0.0218047	0.0598081
RSP_0957	dihydroorotate oxidase A	0	48	0	2908	0	1788	1	2688.96	0.0204653	-5.61068	0.000392	-11.3172	7.68e-07	8.31e-05	0	0	5.59e-06	0.000589	0.141847	0.262818
RSP_3074	dihydroxyacid dehydratase	0	88	0	6203	0	3503.5	1	5606.49	0.0111629	-6.48515	0.000188	-12.3772	2.17e-11	1.79e-08	0	0	1.6e-10	1.31e-07	0.351657	0.517466
RSP_2491	enolase	0	20.5	0	747.5	0	674.5	1	368.114	0.0479187	-4.38327	0.00286279	-8.44836	0.00123629	0.0352943	2.61e-77	6.5e-77	0.0099604	0.194987	0.00297774	0.0108755
RSP_2736	glucose-6-phosphate isomerase	0	24	0	897.5	0	804	1	404.061	0.0409306	-4.61068	0.0026081	-8.58278	0.000474	0.0162221	9.75e-85	2.57e-84	0.00335864	0.0920491	4.7e-06	3.11e-05
RSP_3823	glutamate 5-kinase	1	38.5	45	3732	45	1395.5	1.3489	1623.13	0.0510303	-4.2925	0.000876	-10.1571	3.36e-05	0.00200072	0	0	7.89e-05	0.00476952	0.0419093	0.10235
RSP_1149	glutamate synthase (NADPH) small subunit	1	97.5	19	9380.5	19	4188	1	9550.38	0.0201504	-5.63304	0.00011	-13.1457	6.46e-12	6.64e-09	0	0	1.54e-11	1.59e-08	0.841852	0.841852
RSP_3824	glutamate-5-semialdehyde dehydrogenase	0	52	0	4298.5	0	2077.5	1	2855.13	0.018891	-5.72615	0.000369	-11.4037	2.67e-07	3.79e-05	0	0	1.95e-06	0.000236	0.113786	0.223493
RSP_2568	glycosyl transferase (sulfolipid biosynthesis) protein	3	36.5	65	1847	65	1293	7.78491	1898.8	0.16148	-2.63058	0.00432062	-7.85455	0.000512	0.0168271	0	0	0.00107432	0.0365002	0.310008	0.471408
RSP_0127	Glycosyl transferase, family 2	1	78	53	7082.5	53	3489	1	5085.36	0.0251881	-5.31112	0.000207	-12.2365	1.03e-09	5.31e-07	0	0	2.16e-09	1.27e-06	0.0558045	0.128031
RSP_0010	homoserine O-succinyltransferase	1	42.5	119	3025.5	116	1719	4.22092	2661.8	0.0462275	-4.43511	0.0016711	-9.22498	1.16e-05	0.000851	0	0	2.73e-05	0.00200394	0.0408827	0.100265
RSP_1566	hypothetical protein	0	25.5	0	1176	0	899	1	1124.43	0.0385229	-4.69814	0.000937	-10.0593	0.000315	0.011979	2.11e-233	1.25e-232	0.00256276	0.07472	0.00219749	0.00828708
RSP_6139	hypothetical protein	0	23	0	1906	0	1020.5	1	1500.51	0.0427102	-4.54928	0.000702	-10.4756	0.000622	0.0199867	0	0	0.00440386	0.109723	0.354995	0.521053
RSP_1148	hypothetical protein	1	36	43	2844.5	43	1488	1.95648	2479.18	0.0545741	-4.19564	0.000832	-10.2317	6.54e-05	0.00320268	0	0	0.000134	0.00690193	0.723218	0.739451
RSP_1147	hypothetical protein	1	31.5	61	3109	61	1439	4.65486	3471.46	0.0623704	-4.00299	0.00141308	-9.46694	0.000219	0.00917059	0	0	0.00051	0.0205727	0.160664	0.288327
RSP_2242	imidazole glycerol phosphate synthase subunit HisF	0	35.5	0	3267	0	1535	1	2385.24	0.0276714	-5.17546	0.000442	-11.1443	2.13e-05	0.00130503	0	0	0.000175	0.00868242	0.140849	0.261448
RSP_2245	imidazole glycerol phosphate synthase subunit HisH	0	22.5	0	1320	0	811	1	955.25	0.0436593	-4.51757	0.0011032	-9.82409	0.000714	0.0220571	1.67e-198	8.58e-198	0.00577741	0.137289	0.330853	0.495852
RSP_2246	imidazoleglycerol-phosphate dehydratase	0	26.5	0	2754	0	1170	1	1763.68	0.0370692	-4.75363	0.000598	-10.7087	0.00024	0.00966684	0	0	0.0019564	0.0604719	0.0598473	0.134864
RSP_6214	indole-3-glycerol phosphate synthase	0	26	0	2347	0	1114	1	1189.89	0.0377821	-4.72615	0.000886	-10.141	0.000275	0.0105548	6.65e-247	4.21e-246	0.0019564	0.0604719	0.25353	0.403537
RSP_2868	inosine-5'-monophosphate dehydrogenase	1	36.5	33	3266	33	1420.5	1	1200.76	0.0538265	-4.21554	0.000878	-10.1541	5.73e-05	0.00287053	3.8e-249	2.43e-248	0.000134	0.00690193	0.408025	0.572563
RSP_0863	isopropylmalate isomerase large subunit	0	84	0	8377.5	0	3448	1	6816.91	0.0116945	-6.41803	0.000155	-12.6593	6.15e-11	4.21e-08	0	0	4.53e-10	3.1e-07	0.538088	0.599453
RSP_3346	methionine synthase (B12-dependent)	0	59	0	2506.5	0	1979.5	1	1432.39	0.0166497	-5.90836	0.000736	-10.4086	4.24e-08	9.67e-06	6.44e-297	4.81e-296	3.1e-07	5.54e-05	0.0070067	0.0229259
RSP_3347	methionine synthase (B12-dependent)	0	19.5	0	789.5	0	686.5	1	414.673	0.0503761	-4.31112	0.00254136	-8.62019	0.0016294	0.0437809	6.26e-87	1.68e-86	0.0130904	0.232963	5.73e-07	4.51e-06
RSP_2946	N-acetyl-gamma-glutamyl-phosphate reductase	0	37.5	0	3277	0	1533	1	1868.44	0.0261956	-5.25453	0.000564	-10.792	1.25e-05	0.000899	0	0	0.000103	0.00604384	0.623131	0.667417
RSP_1068	N-acetylglutamate kinase	0	30.5	0	1655.5	0	1142.5	1	1325.2	0.0322077	-4.95645	0.000795	-10.2963	8.14e-05	0.00393496	8.24e-275	5.73e-274	0.000667	0.0251653	0.0123628	0.0377402
RSP_0240	NAD(P) transhydrogenase subunit alpha	3	64	119	5448.5	119	2557.5	7.57936	3498.16	0.0920938	-3.44075	0.00228331	-8.77466	4.08e-07	4.93e-05	0	0	7.97e-07	0.000113	0.0736006	0.159731
RSP_2839	Nitrogen regulation protein, NtrY, Signal transduction histidine kinase	1	24.5	74	974	74	775.5	1.09194	290.618	0.0801905	-3.64042	0.00395956	-7.98044	0.00145249	0.0400752	3.12e-61	6.87e-61	0.00335892	0.0908454	0.321001	0.48359
RSP_1851	O-succinylhomoserine sulfhydrylase	1	46.5	15	4261.5	15	1993.5	1	2621.33	0.0422509	-4.56487	0.000402	-11.2804	4.01e-06	0.000351	0	0	9.48e-06	0.000829	0.00574042	0.0192646
RSP_0128	OpgC protein	2	62	81	4016	81	2552.5	4.50701	4409.79	0.0633764	-3.97991	0.00107707	-9.85868	2.23e-07	3.39e-05	0	0	4.48e-07	6.82e-05	0.139219	0.259492
RSP_0729	Orn/DAP/Arg decarboxylase, family 2	1	49	15	2889	15	1701.5	1	2204.17	0.0400953	-4.64042	0.000478	-11.0304	2.07e-06	0.000213	0	0	4.29e-06	0.000465	0.295211	0.453328
RSP_2009	ornithine carbamoyltransferase	0	42.5	0	4374.5	0	1862.5	1	2880.24	0.0231137	-5.43511	0.000366	-11.4163	3.3e-06	0.000323	0	0	2.73e-05	0.00207786	0.0425333	0.103375
RSP_1929	orotate phosphoribosyltransferase	0	36	0	3152.5	0	1416.5	1	2459.57	0.0272871	-5.19564	0.000428	-11.1885	1.86e-05	0.00121423	0	0	0.000134	0.00726429	0.997511	0.997511
RSP_1404	orotidine-5'-phosphate decarboxylase	0	30.5	0	1418.5	0	1052	1	1551.25	0.0322077	-4.95645	0.000679	-10.5236	8.14e-05	0.00393496	0	0	0.000667	0.0251653	0.763647	0.766293
RSP_7084	ParB-like nuclease	1	31	24	771	24	756.5	1	737.845	0.0633764	-3.97991	0.00142826	-9.45153	0.00025	0.00979137	1.2e-153	4.91e-153	0.00051	0.0205727	1.63e-05	9.92e-05
RSP_0125	periplasmic glucan biosynthesis protein	1	59	10	4214.5	10	2412	1	3105.18	0.0332995	-4.90836	0.000339	-11.5248	1.49e-07	2.78e-05	0	0	3.1e-07	5.31e-05	0.6073	0.655308
RSP_1941	phosphoadenylylsulfate reductase (thioredoxin)	0	24	0	1012	0	750.5	1	871.29	0.0409306	-4.61068	0.00120951	-9.69136	0.000474	0.0162221	3.5e-181	1.66e-180	0.00335864	0.0920491	0.091964	0.190995
RSP_1680	phosphoenolpyruvate carboxykinase	0	30.5	0	1138	0	1018	1	648.285	0.0322077	-4.95645	0.00162557	-9.26484	8.14e-05	0.00393496	3.64e-135	1.34e-134	0.000667	0.0251653	0.232623	0.381031
RSP_2883	phosphoglucomutase	1	45	42	1861.5	42	1431.5	1	1335.02	0.0436593	-4.51757	0.000789	-10.307	5.97e-06	0.000491	7.76e-277	5.44e-276	1.23e-05	0.00103551	0.00580229	0.0194561
RSP_0934	phosphoglycerate mutase	0	41.5	0	1390.5	0	1293	1	1183.53	0.0236707	-5.40075	0.00089	-10.1332	4.3e-06	0.000368	1.36e-245	8.55e-245	3.56e-05	0.00243749	0.188654	0.326143
RSP_1847	phosphoribosylamine--glycine ligase	0	53	0	3049	0	1933.5	1	2715.77	0.0185346	-5.75363	0.000388	-11.3315	2.05e-07	3.37e-05	0	0	1.5e-06	0.000187	0.338603	0.505039
RSP_2258	phosphoribosylaminoimidazole-succinocarboxamide synthase	0	38	0	2414	0	1382	1	1841.23	0.0258509	-5.27364	0.000572	-10.7708	1.09e-05	0.000831	0	0	7.89e-05	0.00484008	0.943225	0.943225
RSP_2126	phosphoribosylaminoimidazole-succinocarboxamide synthase	0	22.5	0	1353	0	793.5	1	796.818	0.0436593	-4.51757	0.00132255	-9.56246	0.000714	0.0220571	8.12e-166	3.57e-165	0.00577741	0.137289	1.36e-05	8.42e-05
RSP_3587	phosphoribosylanthranilate isomerase	1	24.5	25	2103	25	1024.5	1.30666	1322.29	0.0801905	-3.64042	0.00104138	-9.90729	0.00145249	0.0400752	5.14e-274	3.56e-273	0.00335892	0.0908454	0.0153463	0.0448228
RSP_1969	phosphoribosylformylglycinamidine cyclo-ligase	0	27.5	0	1544.5	0	1012	1	886.94	0.0357212	-4.80707	0.00118817	-9.71705	0.000183	0.00791494	2.07e-184	9.98e-184	0.00149417	0.0483664	0.237924	0.386745
RSP_2128	phosphoribosylformylglycinamidine synthase subunit I	2	28	158	1874	149	1160.5	14.8767	1620.64	0.140333	-2.83307	0.0096737	-6.69172	0.00171537	0.045496	0	0	0.00325621	0.0910633	0.104006	0.209044
RSP_2951	phosphoribosylformylglycinamidine synthase subunit II	2	78.5	27	4043.5	27	2745.5	1	3322.92	0.0500552	-4.32034	0.000317	-11.6226	3.02e-09	1.38e-06	0	0	6.99e-09	2.61e-06	0.319579	0.481806
RSP_1351	phosphoserine aminotransferase apoenzyme	0	64	0	5155	0	2536	1	4716.57	0.015349	-6.02571	0.000223	-12.1279	1.14e-08	3.35e-06	0	0	8.36e-08	2.15e-05	0.141527	0.262466
RSP_1350	phosphoserine phosphatase	0	36.5	0	1615	0	1278.5	1	1777.91	0.0269133	-5.21554	0.000593	-10.7203	1.63e-05	0.00111552	0	0	0.000134	0.00726429	0.120888	0.233929
RSP_0706	prephenate dehydratase	1	47	53	3935.5	53	1908	2.11907	3585.46	0.0418015	-4.5803	0.000623	-10.6489	3.52e-06	0.000329	0	0	7.28e-06	0.000712	0.0897793	0.187805
RSP_1835	Putative FAD dependent oxidoreductase	0	48.5	0	2554.5	0	1700.5	1	1948.45	0.0202543	-5.62563	0.000541	-10.8525	6.73e-07	7.48e-05	0	0	5.59e-06	0.000589	0.0246717	0.0658887
RSP_2294	putative hydroxyacylglutathione hydrolase (glyoxalase II) (GLX II) protein	3	40.5	126	2137	126	1446.5	16.4425	2550.77	0.145531	-2.7806	0.00679312	-7.20171	0.000181	0.00792912	0	0	0.000386	0.0168638	0.15866	0.285363
RSP_3364	pyrroline-5-carboxylate reductase	0	25.5	0	1613.5	0	1061	1	1123.19	0.0385229	-4.69814	0.000938	-10.0577	0.000315	0.011979	3.81e-233	2.24e-232	0.00256276	0.07472	0.00198429	0.00757466
RSP_1670	RelA/SpoT family protein	2	116	43	7184	43	4359.5	1.35591	8017.57	0.0338736	-4.8837	0.000178	-12.454	1.81e-13	2.47e-10	0	0	3.73e-13	5.11e-10	0.795905	0.795905
RSP_0823	serine hydroxymethyltransferase protein	0	29.5	0	1583	0	1092	1	832.608	0.0332995	-4.90836	0.0012657	-9.62585	0.000107	0.00492077	3.35e-173	1.53e-172	0.000873	0.0306607	0.00236228	0.00883457
RSP_1575	sulfate adenylyltransferase	0	33.5	0	1289	0	1074.5	1	709.862	0.0293234	-5.0918	0.00148456	-9.39575	3.63e-05	0.00210384	7.13e-148	2.82e-147	0.000299	0.0136544	0.000748	0.00319279
RSP_1942	Sulfite/nitrite reductase hemoprotein subunit	1	55.5	22	3141.5	22	2132	1	2365.06	0.0353994	-4.82013	0.000446	-11.132	3.74e-07	4.65e-05	0	0	8.85e-07	0.000117	0.0601905	0.135412
RSP_1831	threonine synthase	0	36	0	2026	0	1311	1	1138.11	0.0272871	-5.19564	0.000926	-10.0768	1.86e-05	0.00121423	3.18e-236	1.9e-235	0.000134	0.00726429	0.0083107	0.026697
RSP_1945	Transcriptional Regulator, AsnC family	1	37	178	3161	116	1610.5	8.37339	4289.63	0.0530991	-4.23517	0.00205709	-8.92518	5.01e-05	0.00274619	0	0	0.000103	0.00595948	0.751257	0.758366
RSP_2171	transcriptional regulator, LysR family	1	24.5	41	1939.5	41	991	1.51248	896.976	0.0801905	-3.64042	0.00177697	-9.13636	0.00145249	0.0400752	3.73e-186	1.81e-185	0.00335892	0.0908454	0.396247	0.563842
RSP_0910	TRAP-T family transporter, C4-dicarboxylate-binding protein DctP	2	30	84	1347	84	1137.5	5.58777	1137.58	0.130978	-2.9326	0.00517642	-7.59383	0.00100814	0.0298162	3.39e-233	2e-232	0.0019268	0.0600081	0.00533543	0.0182069
RSP_0831	tryptophan synthase, alpha chain	2	41	46	3675.5	46	1698	3.87564	2932.77	0.0958375	-3.38327	0.00139264	-9.48797	5.49e-05	0.00282249	0	0	0.000108	0.00607073	0.0097909	0.0308649
RSP_3585	tryptophan synthase, beta chain	0	49	0	3697.5	0	2064	1	2756	0.0200476	-5.64042	0.000382	-11.3527	5.9e-07	6.92e-05	0	0	4.29e-06	0.000477	0.835462	0.835462
RSP_1944	uroporphyrinogen-III C-methyltransferase	0	27	0	1009.5	0	853	1	1006.74	0.0363827	-4.7806	0.00104678	-9.89983	0.000209	0.00887619	3.99e-209	2.15e-208	0.00149417	0.0483664	0.0119695	0.0368168
