# Supplementary material for: Combining Genome-Scale Experimental and Computational Methods To Identify Essential Genes in Rhodobacter sphaeroides
Source: mSystems. 2017 Jun 6;2(3):e00015-17. doi: 10.1128/mSystems.00015-17 (PMC5513736; doi:10.1128/mSystems.00015-17)
Supplement: TABLE S4 [file sys003172109st4.xlsx]

## Sheet: Photo SMM, raw output
Gene ID	Annotation	AveUnique hits (treatment)	Ave. Unique hits (control)	Ave. Raw Reads(treatment)	Ave. Raw Read (control)	Ave. Capped reads(treatment)	Ave. Capped reads (control)	Ave. Weighted reads(treatment)	Ave. Weighted reads (control)	Ratio_Insertions (Treatment/control)	Log-fold Change (Insertions)	Ratio_reads (Treatment/control)	Log-fold Change (reads)	pvalue (proportions_insertions)	Adj. pvalue (proportions_insertions)	pvalue (proportions_reads)	Adj. pvalue (proportions_reads)	pvalue (Fisher_insertions)	Adj. pvalue (Fisher_insertions)	pvalue (Fisher_reads)	Adj. pvalue (Fisher_reads)
RSP_4294	16S ribosomal RNA	143	148	13343	11463.5	13343	10974	43026.7	36581.2	1.8047	0.85176	1.28996	0.367332	3.19199e-07	2.30047e-05	0	0	4.41422e-07	3.35808e-05	0.864968	0.864968
RSP_4324	tRNA-Ile	1	5.5	11	119.5	11	119.5	4.76177	287.438	0.339601	-1.55809	0.0181686	-5.78241	0.297205	0.635233	5.41523e-56	8.27815e-56	0.611931	1	0.0427299	0.119626
RSP_4325	tRNA-Ala	7	8.5	416	517.5	416	517.5	1281.58	1948.34	1.53819	0.621234	0.721405	-0.471119	0.395195	0.710797	7.479e-20	9.40622e-20	0.491555	0.957471	0.108232	0.244806
RSP_4295	23S ribosomal RNA	217	293.5	16652	23555	15478	18628	38477.7	62696.2	1.38096	0.465677	0.673078	-0.571154	0.000288763	0.00624336	0	0	0.000322382	0.00761118	0.939616	0.939616
RSP_4293	5S ribosomal RNA	5	4.5	593	408	593	386	860.377	510.713	2.07534	1.05335	1.84761	0.885657	0.250645	0.584032	0	0	0.340857	0.819332	0.00377324	0.0161579
RSP_4307	tRNA-Met	1	1	37	41.5	37	41.5	16.0169	17.9649	1	0	0.977802	-0.0323857	0.653435	0.852974	0.947917	0.95262	0.7696	1	0.933659	0.933659
RSP_1426	Pseudo gene	68	116.5	8718	10079	8718	9619.5	14782.1	28012.1	1.09022	0.124619	0.578746	-0.788999	0.571103	0.810395	0	0	0.605313	1	0.876692	0.876692
RSP_1427	Pseudo gene	18	39	2756	2700.5	2666	2700.5	3851.61	8447.81	0.862063	-0.214135	0.500029	-0.999915	0.602065	0.833317	1.0919e-289	3.52455e-289	0.702121	1	0.579889	0.668507
RSP_1428	putative Pre (Mob) type recombination enzyme	17	46	864	1801	864	1801	340.821	1953.8	0.690275	-0.534757	0.191312	-2.386	0.188984	0.509748	9.42474e-218	2.57622e-217	0.237444	0.70326	0.717486	0.761471
RSP_1430	hypothetical protein	79	160.5	6013	15871.5	6013	13675	10418.3	48184	0.919355	-0.121307	0.237133	-2.07623	0.540334	0.794165	0	0	0.602094	1	0.919298	0.919298
RSP_1432	hypothetical protein	7	24	1047	1899.5	1029	1877	669.732	4426.1	0.544776	-0.876265	0.16595	-2.59118	0.151034	0.462332	0	0	0.212235	0.667071	0.0523971	0.14057
RSP_1433	dimethylsulfoniopropionate lyase DddL	26	66.5	2134	4371.5	2134	4369.5	2620.97	13758.4	0.730269	-0.453501	0.208926	-2.25894	0.172279	0.48842	0	0	0.222057	0.67521	0.950877	0.950877
RSP_1434	Putative Zn-dependent oxidoreductase	43	71.5	5091	4712	5091	4539.5	7363.89	10990.2	1.12329	0.167736	0.734851	-0.444477	0.546532	0.795026	8.39509e-94	1.52847e-93	0.589025	1	0.804957	0.812782
RSP_1435	transcriptional regulator, TetR family	47	45.5	21098	6832	13745	5694.5	32308.3	12928.4	1.92938	0.948136	2.74074	1.45457	0.00129181	0.0215721	0	0	0.00160362	0.0282733	0.609673	0.691623
RSP_1436	ABC transporter, duplicated ATPase domains	23	65	1273	2735.5	1273	2735.5	609.737	3702.85	0.660915	-0.597464	0.180594	-2.46918	0.085524	0.3458	0	0	0.107913	0.466638	0.0248233	0.0779528
RSP_1437	ABC Fe+3 hydroxamate (ferrichrome) transporter, ATPase subunit	3	24	365	850.5	365	850.5	47.0925	886.951	0.233475	-2.09866	0.0582303	-4.10209	0.00957822	0.0950419	3.76888e-150	8.35216e-150	0.0169047	0.162634	0.000104871	0.000689662
RSP_1438	ABC Fe+3 hydroxamate (ferrichrome) transporter, fused inner membrane subunits	27	72	1685	3712	1685	3711.5	759.867	4474.87	0.700426	-0.513695	0.186232	-2.42483	0.112618	0.401591	0	0	0.138585	0.542197	0.107089	0.242899
RSP_1439	ABC Fe+3 hydroxamate (ferrichrome) transporter, periplasmic siderophore binding protein	8	26.5	478	1275.5	478	1275.5	140.246	1269.28	0.563865	-0.826578	0.12118	-3.04477	0.149902	0.461618	4.54809e-177	1.10391e-176	0.227148	0.684612	8.19254e-05	0.000564422
RSP_1440	TonB dependent, hydroxamate-type ferrisiderophore, outer membrane receptor	60	121.5	4900	7958	4900	7958	4621.08	15215.9	0.922372	-0.11658	0.333077	-1.58607	0.608321	0.81773	0	0	0.68329	1	0.55301	0.648594
RSP_1441	regulatory protein, GntR family	19	39	1026	2119.5	1026	2119.5	560.133	2375.13	0.909955	-0.136132	0.258643	-1.95097	0.735783	0.892411	1.76204e-211	4.74602e-211	0.841737	1	0.00556454	0.0224745
RSP_1442	carbohydrate ABC transporter substrate-binding protein, CUT1 family	21	74	1465	7364	1465	6953.5	808.345	13539.3	0.530052	-0.915794	0.0654781	-3.93284	0.00902144	0.0912809	0	0	0.0122941	0.13118	0.262382	0.461131
RSP_1443	carbohydrate ABC transporter membrane protein 1, CUT1 family	12	45	547	2852.5	547	2806.5	243.1	4677.28	0.498081	-1.00555	0.0570018	-4.13285	0.0285773	0.184584	0	0	0.0403358	0.275706	0.365178	0.579677
RSP_1444	carbohydrate ABC transporter membrane protein 2, CUT1 family	20	52.5	1873	3740	1746	3689.5	1358.03	7562.61	0.711544	-0.490975	0.196941	-2.34417	0.193055	0.515316	0	0	0.254567	0.715296	0.970433	0.970433
RSP_1445	carbohydrate ABC transporter ATP-binding protein, CUT1 family	70	80.5	22889	11389	16215	8952.5	33905.4	21536.6	1.62418	0.699708	1.72659	0.787924	0.0027185	0.0387764	0	0	0.00320821	0.0482759	0.923265	0.923265
RSP_1446	Putative sugar kinase	18	16.5	1204	546	1204	546	758.985	316.139	2.0376	1.02687	2.63301	1.39671	0.0329316	0.200123	0	0	0.0422216	0.284805	0.000325182	0.00186061
RSP_1447	putative glucosamine--fructose-6-phosphate aminotransferase (isomerizing)	0	0.5	0	12	0	12	1	1	1.8678	0.901342	1	0	0.604882	0.834404	0.947928	0.952395	1	1	0.520515	0.717701
RSP_1448	L-threonine aldolase	23	59	1138	4099	1138	4061	847.004	7814.26	0.728127	-0.457739	0.118876	-3.07247	0.194851	0.519096	0	0	0.237805	0.701797	0.121681	0.266882
RSP_1449	transcriptional regulator, DeoR family	33	45.5	6159	5063.5	4328	3703	6112.54	7220.68	1.35467	0.437942	0.928412	-0.107162	0.18255	0.503974	1.90578e-05	2.12856e-05	0.207739	0.657465	0.313485	0.522819
RSP_1450	Inositol monophosphatase family protein	11	35.5	726	1491.5	726	1491.5	332.094	2194.87	0.578756	-0.788973	0.165939	-2.59127	0.108542	0.394943	5.63107e-265	1.70362e-264	0.160072	0.578852	0.093661	0.222534
RSP_1451	ABC peptide/nickel/opine transporter, periplasmic substrate-binding protein	19	56.5	1158	2902.5	1158	2864.5	461.469	3455.4	0.628111	-0.670909	0.146467	-2.77135	0.076779	0.323495	0	0	0.106926	0.463344	0.288109	0.49246
RSP_1452	ABC peptide/nickel/opine transporter, inner membrane subunit	3	27	107	975	107	975	10.7979	882.841	0.207534	-2.26858	0.0134139	-6.22013	0.00425565	0.0537914	2.32412e-170	5.51553e-170	0.0076531	0.0941286	0.0051473	0.0210199
RSP_1453	ABC peptide/nickel/opine transporter, inner membrane subunit	11	32	978	1985	978	1985	389.148	2326.35	0.642057	-0.639226	0.183458	-2.44648	0.201172	0.526043	1.73142e-265	5.24607e-265	0.263475	0.72935	0.731202	0.769377
RSP_1454	ABC peptide/nickel/opine transporter, fused ATPase subunits	11	54.5	486	1890.5	486	1890.5	95.1263	1864.38	0.376988	-1.40741	0.0559583	-4.1595	0.00213894	0.0321859	0	0	0.00365515	0.054012	0.00063671	0.00339383
RSP_1455	N-carbamoyl-L-amino acid amidohydrolase	12	47.5	668	2344	668	2297.5	207.725	2841.9	0.471866	-1.08355	0.0801636	-3.64091	0.0173139	0.138108	0	0	0.0273982	0.218972	0.34993	0.564317
RSP_1456	phosphotransferase family protein	7	30.5	518	1162.5	518	1162.5	126.82	1251.23	0.428676	-1.22204	0.111159	-3.1693	0.0373175	0.21622	5.30452e-180	1.30076e-179	0.0623706	0.348597	8.99891e-05	0.000608591
RSP_1457	putative choline kinase	11	23.5	1173	1091	983	1091	378.186	893.666	0.874291	-0.193815	0.464117	-1.10744	0.712844	0.873356	1.21949e-37	1.70644e-37	0.898111	1	2.44978e-05	0.000185844
RSP_7500	hypothetical protein	2	9.5	90	326.5	90	326.5	32.1156	566.127	0.393222	-1.34659	0.0622157	-4.00658	0.213573	0.539913	1.98179e-95	3.63432e-95	0.398057	0.879623	2.57373e-05	0.000194518
RSP_1458	Putative DNA repair enzyme	14	47	715	1736.5	715	1736.5	206.022	1683.76	0.556367	-0.845892	0.134193	-2.89762	0.0507403	0.257653	5.2276e-225	1.45247e-224	0.0688614	0.368337	0.00192265	0.00898347
RSP_6001	Peptidase inhibitor I78 family	8	11.5	774	663.5	774	663.5	746.608	918.369	1.29934	0.37778	0.891606	-0.165522	0.568388	0.809337	0.0198266	0.0211418	0.673681	1	0.0207375	0.0672059
RSP_1459	hypothetical protein	29	42.5	4898	4892.5	4898	4218	6282.73	7964.05	1.2745	0.349932	0.86519	-0.208912	0.312648	0.641538	8.59696e-18	1.06665e-17	0.351283	0.828399	0.362692	0.577768
RSP_1460	hypothetical protein	0	0.5	0	5	0	5	1	1.17363	1.8678	0.901342	0.934474	-0.0977738	0.604882	0.834404	0.960275	0.960275	1	1	0.520515	0.717701
RSP_1461	Putative 3-deoxy-D-manno-octulosonic-acid transferase	0	0	0	0	0	0	1	1	1	0	1	0	1	1	0.947928	0.952395	1	1	0.520515	0.717701
RSP_1462	lipid-A-disaccharide kinase	0	0	0	0	0	0	1	1	1	0	1	0	1	1	0.947928	0.952395	1	1	0.520515	0.717701
RSP_1463	Putative acyl-CoA transferase/carnitine dehydratase	26	30.5	3630	1668	3071	1458.5	2301.78	1282.29	1.59223	0.671045	1.96868	0.977231	0.0786556	0.329375	0	0	0.0939279	0.438972	0.556773	0.649809
RSP_1464	putative periplasmic thiol-disulfide interchange protein (DsbA family)	1	14	28	394	28	394	1.34676	265.312	0.133414	-2.90601	0.00556713	-7.48885	0.021897	0.158927	1.06192e-53	1.61058e-53	0.0432543	0.285214	0.00130513	0.00641637
RSP_1465	hypothetical protein	2	5.5	161	216.5	161	216.5	20.0066	73.1917	0.679201	-0.558089	0.299784	-1.73801	0.637342	0.839705	3.99419e-07	4.53998e-07	0.962613	1	7.32441e-07	7.54992e-06
RSP_1466	A/G-specific DNA-adenine glycosylase	11	43	594	2135.5	594	2132	195.179	2746.09	0.47781	-1.06549	0.0779497	-3.68131	0.0253465	0.173829	0	0	0.0363226	0.258155	0.650847	0.719199
RSP_1467	alkane 1-monooxygenase	23	51.5	1949	2613.5	1949	2613.5	1162.78	3498.83	0.834164	-0.261596	0.364478	-1.4561	0.468988	0.754643	2.34312e-212	6.31956e-212	0.574076	1	0.840644	0.840644
RSP_1468	Site-specific DNA-methyltransferase	0	0	0	0	0	0	1	1	1	0	1	0	1	1	0.947928	0.952395	1	1	0.520515	0.717701
RSP_1470	RNase HII	30	45	2403	3503.5	2403	3266.5	3725.29	7595.91	1.2452	0.31638	0.53787	-0.894671	0.351117	0.676543	6.50811e-218	1.78137e-217	0.417228	0.896899	0.944742	0.944742
RSP_1471	hypothetical protein	12	18	748	682	748	682	638.873	924.786	1.2452	0.31638	0.757654	-0.40039	0.555421	0.800024	6.22713e-08	7.12803e-08	0.690571	1	0.0223831	0.0715657
RSP_6002	hypothetical protein	8	18.5	753	1834.5	753	1536	682.708	3217.08	0.807699	-0.308111	0.23274	-2.10321	0.613068	0.822765	0	0	0.815748	1	0.174412	0.346855
RSP_1472	hypothetical protein	12	32	401	2191	401	2127	225.695	3194.07	0.700426	-0.513695	0.0774954	-3.68975	0.290256	0.62922	0	0	0.368448	0.849851	0.270736	0.47071
RSP_1473	hypothetical protein	3	9	51	368	51	368	13.5575	295.873	0.622601	-0.68362	0.0502542	-4.31461	0.473089	0.756206	1.54734e-52	2.33282e-52	0.678446	1	0.0383214	0.109943
RSP_1474	carboxynorspermidine decarboxylase	19	68.5	757	5844	757	5236	432.574	10822.9	0.518077	-0.948762	0.0438343	-4.5118	0.00980128	0.0960946	0	0	0.0147505	0.147793	0.31499	0.524466
RSP_1475	carboxynorspermidine dehydrogenase	36	72	2201	5440.5	2201	5401.5	2111.32	10410.9	0.933901	-0.0986578	0.222415	-2.16867	0.737504	0.893971	0	0	0.814834	1	0.406556	0.620089
RSP_1476	Heavy metal-(Cd/Co/Hg/Pb/Zn)-translocating P-type ATPase	21	51	1153	2047	1153	2047	418.986	1833.81	0.769095	-0.378766	0.250578	-1.99667	0.309799	0.640168	2.82199e-168	6.65418e-168	0.372399	0.849896	0.0582939	0.153045
RSP_6210	hypothetical protein	3	4.5	318	366	318	353.5	174.941	284.692	1.2452	0.31638	0.673929	-0.569332	0.768136	0.907797	3.55528e-05	3.96325e-05	0.962613	1	3.94975e-05	0.000286746
RSP_1478	ABC oligopeptide transporter, fused ATPase subunits	30	60.5	1227	2341	1227	2341	750.009	2888.95	0.926183	-0.11063	0.284724	-1.81237	0.731173	0.888131	1.06051e-234	3.01484e-234	0.845123	1	0.0214749	0.0691533
RSP_1479	ABC oligopeptide transporter, inner membrane subunit OppC	24	42	2376	2025	2376	2022.5	1651.08	2464.3	1.06732	0.0939873	0.734805	-0.444568	0.798971	0.924035	2.28327e-22	2.91968e-22	0.900127	1	0.851935	0.851935
RSP_1480	ABC oligopeptide transporter, inner membrane subunit OppB	19	38.5	1142	1652.5	1142	1652.5	774.272	2287.36	0.921773	-0.117517	0.371241	-1.42957	0.771317	0.90816	5.33013e-136	1.12402e-135	0.916783	1	0.00650995	0.0257035
RSP_1481	ABC oligopeptide transporter, perplasmic substrate-binding protein OppA	49	70	4571	3687	4419	3663.5	4495.09	5331.26	1.30746	0.386769	0.924712	-0.112925	0.148739	0.460106	0.000110124	0.000121955	0.177731	0.605907	0.439034	0.649098
RSP_6240	Pseudo gene	6	12	229	522.5	229	522.5	95.2286	457.153	0.933901	-0.0986578	0.228456	-2.13001	0.891188	0.960388	1.41332e-46	2.06469e-46	0.912014	1	0.194776	0.376269
RSP_1483	hypothetical protein	9	17.5	469	1561	469	1561	387.016	2561.54	0.960584	-0.0580158	0.165701	-2.59335	0.921893	0.972807	0	0	0.858305	1	0.0744867	0.185347
RSP_1484	DNA/RNA helicase, superfamily II	55	116.5	3838	10192.5	3838	9609.5	2983.98	15893.1	0.881795	-0.181484	0.205914	-2.27989	0.441468	0.748783	0	0	0.507581	0.970286	0.310613	0.519527
RSP_1486	transcriptional regulator, TetR family	42	43.5	17341	6285	8563	4313	19621.7	10273.5	1.8034	0.850716	2.09466	1.06671	0.00567467	0.0652984	0	0	0.00693433	0.087381	0.783905	0.799295
RSP_1487	hypothetical protein	3	15	211	601.5	211	601.5	60.1263	929.773	0.373561	-1.42059	0.0709226	-3.81761	0.105095	0.388247	1.67593e-151	3.72622e-151	0.169647	0.598206	0.00379309	0.0162086
RSP_1488	putative glyoxalase	18	37	1090	1644	1090	1644	869.277	2691.66	0.908661	-0.138186	0.35419	-1.49741	0.738774	0.894982	2.64715e-170	6.27479e-170	0.847743	1	0.027654	0.0845482
RSP_1489	thioredoxin	29	44	3275	2422	3275	2387	3430.82	3819.4	1.23105	0.299892	0.985145	-0.021592	0.383876	0.700873	0.524545	0.537006	0.454494	0.927963	0.528528	0.628432
RSP_1490	Putative ATP-dependent protease La, LON	12	23.5	842	1061.5	842	1052	498.707	1247.85	0.953772	-0.0682841	0.438308	-1.18998	0.893859	0.960746	9.99382e-58	1.53935e-57	0.916517	1	0.169765	0.340117
RSP_1491	hypothetical protein	3	4	204	610	204	525.5	112.226	402.236	1.40085	0.486305	0.305993	-1.70843	0.657446	0.85091	6.87101e-32	9.27197e-32	0.962613	1	0.094953	0.224681
RSP_1492	2-octaprenyl-6-methoxyphenol hydroxylase%3B 2-octaprenyl-3-methyl-6-methoxy-1,4-benzoquinol hydroxylase	7	2	223	26.5	223	26.5	41.8903	2.11013	6.53731	2.7087	21.7721	4.44441	0.00690974	0.0743068	2.79436e-10	3.26599e-10	0.0187019	0.170727	1.03479e-09	1.47603e-08
RSP_1493	Amidase	50	76	6744	5219	5871	4809.5	7312.77	9168.79	1.22882	0.297271	0.874716	-0.193113	0.256836	0.588773	1.26935e-17	1.57397e-17	0.29816	0.77034	0.33475	0.548129
RSP_1494	putative aspartate aminotransferase	0	1	0	89	0	89	1	2.49221	0.933901	-0.0986578	0.440061	-1.18422	0.464349	0.760585	0.475809	0.488718	0.769594	1	0.936248	0.936248
RSP_1495	DNA translocase FtsK	0	0	0	0	0	0	1	1	1	0	1	0	1	1	0.947928	0.952395	1	1	0.520515	0.717701
RSP_1497	Putative outer membrane lipoprotein carrier protein	0	0	0	0	0	0	1	1	1	0	1	0	1	1	0.947928	0.952395	1	1	0.520515	0.717701
RSP_1496	hypothetical protein	15	28.5	530	1335.5	530	1335.5	450.492	2158.22	0.983054	-0.0246572	0.228922	-2.12707	0.957266	0.980172	1.56784e-212	4.23138e-212	0.874359	1	0.230538	0.422965
RSP_1498	hemimethylated DNA binding domain protein	8	20.5	790	1644.5	790	1644.5	639.414	3410.5	0.728899	-0.45621	0.205618	-2.28196	0.446196	0.75091	0	0	0.616289	1	0.025094	0.0784381
RSP_1499	gamma-glutamyltransferase 2	58	88.5	9752	6765	8727	6427.5	10591.1	11969.8	1.2241	0.291718	0.970399	-0.0433505	0.230401	0.558728	0.0242318	0.0257781	0.252298	0.71528	0.835311	0.835311
RSP_1500	putative anti-sigma regulatory kinase	5	13	248	546.5	248	546.5	75.2728	431.271	0.718386	-0.477169	0.191419	-2.38519	0.52777	0.789254	1.57363e-49	2.33338e-49	0.700894	1	0.237344	0.432127
RSP_1501	Antisigma-factor antagonist (STAS) domain protein	3	7.5	212	304	212	304	60.4113	221.128	0.747121	-0.420586	0.29962	-1.73879	0.66845	0.855716	1.21015e-18	1.51074e-18	0.993116	1	0	0
RSP_1502	GAF domain protein	12	24.5	958	1649.5	958	1649.5	836.269	2939.34	0.914842	-0.128405	0.312027	-1.68026	0.800496	0.924498	8.55365e-217	2.33182e-216	0.985157	1	0.113161	0.252569
RSP_1503	hypothetical protein	4	9.5	574	671	574	671	208.346	592.506	0.786443	-0.346585	0.385646	-1.37465	0.686188	0.862828	1.12241e-34	1.54551e-34	0.984632	1	0.146846	0.306161
RSP_1504	hypothetical protein	4	7	161	311.5	161	311.5	81.3664	275.496	1.06732	0.0939873	0.323912	-1.62633	0.917201	0.969599	4.7289e-21	5.99773e-21	0.831798	1	1.90432e-11	3.32517e-10
RSP_1506	ribosomal large subunit pseudouridine synthase A	19	36	1701	2858.5	1701	2858.5	1647.53	5228.09	0.985785	-0.0206553	0.345611	-1.53278	0.959727	0.980004	0	0	0.927507	1	0.270207	0.470193
RSP_1505	Putative Metallo-phosphoesterase	20	46	1587	3301	1587	3284.5	1387.64	6638.53	0.812088	-0.300292	0.229246	-2.12503	0.43619	0.742897	0	0	0.516021	0.975524	0.999037	0.999037
RSP_1507	Aldehyde dehydrogenase	37	71	2946	4128.5	2946	4073.5	2462.21	6619.92	0.973362	-0.0389515	0.407915	-1.29366	0.894039	0.959936	0	0	0.974289	1	0.425695	0.639648
RSP_4318	tRNA-Thr	0	0	0	0	0	0	1	1	1	0	1	0	1	1	0.947928	0.952395	1	1	0.520515	0.717701
RSP_1508	putative HemY-like membrane protein	58	78.5	14017	7776.5	7163	6678	9465.54	11951.3	1.38003	0.464702	0.868615	-0.203212	0.061633	0.286737	1.19001e-24	1.54411e-24	0.0697204	0.372447	0.856261	0.856261
RSP_6207	hypothetical protein	59	69	8768	6856	7747	6411.5	11583.1	11309.1	1.59711	0.675461	1.1233	0.167739	0.00769061	0.0805945	0	0	0.0100945	0.11238	0.472213	0.67571
RSP_6208	uroporphyrinogen-III synthase	0	0	0	0	0	0	1	1	1	0	1	0	1	1	0.947928	0.952395	1	1	0.520515	0.717701
RSP_1509	O-sialoglycoprotein endopeptidase	0	0	0	0	0	0	1	1	1	0	1	0	1	1	0.947928	0.952395	1	1	0.520515	0.717701
RSP_1510	Putative glycerol-3-phosphate dehydrogenase (NAD(P)+)	9	30	295	1762.5	295	1762.5	95.5156	1921.97	0.560341	-0.835623	0.0545036	-4.1975	0.122218	0.414592	0	0	0.168351	0.598259	0.0311943	0.0931918
RSP_1511	hypothetical protein	11	21	879	1516	879	1516	1165.85	3809.24	0.978373	-0.0315436	0.335662	-1.57492	0.953151	0.980111	2.85653e-257	8.50866e-257	0.899157	1	0.719477	0.762186
RSP_1512	hypothetical protein	13	24	2192	1819	2192	1719	2266.48	3281.37	1.01173	0.0168194	0.75752	-0.400644	0.972991	0.988145	1.95297e-24	2.53086e-24	0.889725	1	0.0467974	0.128788
RSP_1513	tryptophan synthase subunit beta	31	61	2133	3572.5	2133	3504	1811.26	5932.74	0.949211	-0.0751988	0.334829	-1.5785	0.813131	0.927873	0	0	0.898943	1	0.247958	0.44505
RSP_1514	adenosylhomocysteinase	18	96	400	6746	400	6534	170.668	14914.8	0.350213	-1.5137	0.0125496	-6.31621	1.90298e-05	0.000673917	0	0	2.94465e-05	0.00108006	0.920129	0.920129
RSP_1515	LPS:glycosyltransferase	86	138.5	7682	16885	7193	13241.5	21186.5	63096.6	1.15979	0.213865	0.368257	-1.44122	0.279562	0.618439	0	0	0.299828	0.77319	0.690701	0.742774
RSP_1516	putative S-adenosyl L-homocysteine hydrolase	34	100.5	2623	10264.5	2623	8627	5042.73	49222.8	0.631894	-0.662247	0.112356	-3.15385	0.0195554	0.147401	0	0	0.0266326	0.214523	0.600535	0.684901
RSP_1517	Histone-like protein of HNS family	39	68.5	4308	7736.5	4117	6557.5	16891.9	47836.5	1.06342	0.0887123	0.387271	-1.36858	0.759103	0.90362	0	0	0.809337	1	0.6658	0.728371
RSP_1518	PrrA (RegA), Response regulator involved in oxygen regulation of photosynthesis genes	17	74.5	416	16768.5	416	11624.5	421.545	51887	0.42621	-1.23036	0.00891011	-6.81034	0.00107333	0.0186833	0	0	0.00174106	0.0301783	0.762461	0.787338
RSP_1519	PrrC	3	3.5	179	341.5	179	341.5	25.5038	58.0366	1.60097	0.67895	0.481948	-1.05305	0.546055	0.796589	0.00168327	0.00183009	0.726826	1	0.00196493	0.00913882
RSP_1520	Sensor histidine kinase PrrB (RegB)	16	94	348	10456	348	8617.5	132.34	19358.9	0.317924	-1.65325	0.00749734	-7.05941	7.67314e-06	0.000315212	0	0	1.21956e-05	0.000516492	0.888385	0.888385
RSP_1521	hypothetical protein	12	37.5	1305	1522.5	1019	1522.5	258.109	1207.59	0.597697	-0.742514	0.234413	-2.09288	0.116613	0.410492	1.17371e-117	2.33073e-117	0.169139	0.598986	0.389529	0.605054
RSP_1522	ATPase, YjeE family	1	3	370	176.5	370	176.5	23.9468	34.2698	0.622601	-0.68362	0.76636	-0.383905	0.678713	0.856839	0.316323	0.326727	0.912111	1	0.328424	0.541052
RSP_1523	aminoglycoside phosphotransferase	8	25.5	810	1432.5	810	1410	208.673	1169.52	0.585977	-0.771083	0.195684	-2.3534	0.181949	0.50401	2.4595e-129	5.08079e-129	0.27198	0.73944	0.64962	0.71843
RSP_1524	Nucleotidyltransferase family protein	4	13	74	766	74	766	14.6922	497.995	0.574709	-0.799098	0.0323563	-4.94981	0.326495	0.65844	8.19223e-92	1.47957e-91	0.467392	0.937981	3.28509e-11	5.63895e-10
RSP_1525	putative Helicase/Exonuclease	3	14.5	82	279	82	279	2.71115	44.5797	0.386442	-1.37168	0.0666982	-3.90621	0.119668	0.416962	7.59232e-09	8.76004e-09	0.216578	0.668948	9.55985e-09	1.22554e-07
RSP_1527	DNA helicase/exodeoxyribonuclease V, subunit A	3	12.5	159	350	159	350	4.74059	43.4852	0.448273	-1.15755	0.119561	-3.06419	0.199915	0.528135	1.40608e-07	1.60497e-07	0.348444	0.830764	1.67517e-07	1.84405e-06
RSP_1529	thioredoxin	0	1	0	62	0	62	1	13.2407	0.933901	-0.0986578	0.0828296	-3.59371	0.464349	0.760585	0.00211995	0.00230301	0.769594	1	0.00560189	0.0225804
RSP_1530	hypothetical protein	6	19	193	615	193	615	42.061	430.163	0.589832	-0.761623	0.107237	-3.22113	0.254069	0.58537	6.84348e-64	1.08845e-63	0.352019	0.829182	0.00560146	0.0226011
RSP_1531	HslV component of HslUV peptidase	21	33.5	4330	2122.5	3919	2122.5	4872.65	4219.9	1.17086	0.22757	1.26637	0.340699	0.570452	0.81059	0	0	0.633368	1	0.122559	0.268517
RSP_1532	ATP-dependent protease ATP-binding subunit	51	63.5	5997	5084.5	5375	4665	6946.83	7610.09	1.50013	0.585083	1.00114	0.0016418	0.029842	0.189183	0.94531	0.950235	0.0346092	0.25253	0.957093	0.957093
RSP_1533	putative alginate O-acetyltransferase	14	59	602	2077	602	2077	181.378	2655.83	0.443207	-1.17395	0.0749	-3.73889	0.0048963	0.0593334	0	0	0.00712442	0.0895018	0.0691649	0.174029
RSP_1534	putative acyl carrier protein	4	9.5	302	393	302	393	162.748	502.997	0.786443	-0.346585	0.354853	-1.49471	0.686188	0.862828	3.16542e-33	4.31464e-33	0.984632	1	0.899115	0.899115
RSP_1535	subfamily IIIC HAD-superfamily phosphatase	17	55	908	2243.5	908	2243.5	266.061	2146.55	0.577321	-0.792555	0.135937	-2.87899	0.0449642	0.239887	1.00179e-284	3.18795e-284	0.0599265	0.345271	0.214445	0.403116
RSP_6005	Putative short chain dehydrogenase	5	18	194	515	194	515	43.1939	419.382	0.518834	-0.946655	0.112956	-3.14616	0.186342	0.506948	2.79112e-61	4.38759e-61	0.270156	0.736919	0.0236568	0.0747534
RSP_1536	acyl dehydratase	7	18.5	254	978	254	978	145.357	1484.8	0.706736	-0.500756	0.107366	-3.2194	0.431765	0.741199	1.08309e-215	2.94469e-215	0.609364	1	0.29261	0.49868
RSP_1537	hypothetical protein	17	44	1107	1770.5	1107	1770.5	679.806	2869.59	0.721651	-0.470627	0.259814	-1.94445	0.251155	0.584557	4.70488e-254	1.39425e-253	0.310961	0.780346	0.0684364	0.173056
RSP_1538	putative glucose-1-phosphate cytidylyltransferase	12	33	531	1343	531	1343	271.387	1898.31	0.679201	-0.558089	0.156791	-2.67309	0.248159	0.579226	3.61499e-236	1.02912e-235	0.318074	0.792388	0.992909	0.992909
RSP_1539	Glycosyl transferase, family 2	36	56.5	4585	5550.5	4357	4984.5	5138.79	9259.04	1.1901	0.251088	0.608684	-0.716234	0.413743	0.730092	6.6128e-183	1.63844e-182	0.454298	0.930802	0.405447	0.619799
RSP_1540	putative secreted hydrolase	15	40.5	1093	1892.5	1093	1892.5	494.776	2331.24	0.691779	-0.531617	0.232766	-2.10305	0.220125	0.54573	1.71888e-226	4.80552e-226	0.297904	0.770648	0.0205641	0.0668582
RSP_1541	Putative ABC transporter, fused inner membrane subunits	28	82	1141	3300	1141	3300	441.688	3816.88	0.637786	-0.648855	0.126913	-2.97809	0.0382056	0.218287	0	0	0.0485415	0.301221	0.0521355	0.140054
RSP_1542	ABC transporter, ATPase subunit	6	26	997	1429	997	1254	286.163	1583.22	0.431031	-1.21414	0.198229	-2.33476	0.0556706	0.270006	5.99973e-173	1.43646e-172	0.0839652	0.408684	0.841396	0.841396
RSP_1543	hypothetical protein	24	54.5	1969	3966.5	1969	3842.5	1473.26	6515.73	0.822519	-0.28188	0.247978	-2.01172	0.424313	0.734237	0	0	0.52134	0.976592	0.282587	0.484863
RSP_1544	putative periplasmic lipoprotein	24	43	2190	2638	2190	2587	1752.41	3719.67	1.04249	0.06004	0.516688	-0.952634	0.870229	0.950014	3.72701e-119	7.43018e-119	0.971956	1	0.119519	0.263422
RSP_1545	putative thiol oxidoreductase with 2 cytochrome c heme-binding sites	42	80.5	3600	5839.5	3600	5643.5	3307.88	9962.06	0.974506	-0.0372572	0.364165	-1.45733	0.892048	0.959804	0	0	0.993727	1	0.612766	0.693191
RSP_1546	Bacterioferritin	24	34.5	2448	2536	2444	2328.5	3991.96	5475.13	1.29934	0.37778	0.79963	-0.322595	0.323106	0.654496	4.86399e-27	6.38497e-27	0.366742	0.848774	0.177601	0.351129
RSP_1547	putative bacterioferritin-associated ferredoxin	8	14	1355	1005.5	1355	1005.5	1410.06	1769.34	1.06732	0.0939873	0.874025	-0.194254	0.883112	0.955949	0.000160104	0.000176677	0.938877	1	0.103269	0.236753
RSP_1548	imelysin	73	84	8437	6840	8301	6274.5	15765	13724.8	1.62321	0.698849	1.25975	0.333142	0.00222746	0.0330339	0	0	0.00293645	0.0455205	0.801304	0.810507
RSP_6006	hemin uptake protein	6	11.5	849	1026.5	849	890.5	1034.72	2080.4	0.974506	-0.0372572	0.545471	-0.874426	0.9591	0.980339	7.11346e-59	1.10113e-58	0.827602	1	0.829982	0.829982
RSP_7501	hypothetical protein	6	10.5	600	786.5	600	786.5	1022.17	2341.35	1.06732	0.0939873	0.478803	-1.0625	0.898683	0.962657	8.46854e-90	1.51462e-89	0.966859	1	0.337471	0.550583
RSP_1549	hypothetical protein	22	28	3701	2373.5	3640	2141.5	3858.77	2892.97	1.46756	0.553419	1.46286	0.54879	0.175463	0.49404	0	0	0.227644	0.683099	0.495274	0.696893
RSP_1550	transcriptional regulator, IclR family	35	58	3288	4001.5	3288	3810.5	4569.66	8852.09	1.12712	0.172644	0.566155	-0.820731	0.575791	0.811162	5.27915e-220	1.44989e-219	0.652199	1	0.988912	0.988912
RSP_1551	putative glyoxalase family protein	5	14	223	757.5	223	757.5	96.5341	932.052	0.667072	-0.584085	0.113589	-3.1381	0.433953	0.742164	1.30102e-133	2.71952e-133	0.587997	1	8.63826e-05	0.000590111
RSP_1552	ureidoglycolate hydrolase	6	13.5	286	962.5	286	917.5	115.008	843.255	0.830135	-0.268583	0.149577	-2.74104	0.703951	0.873401	1.97202e-108	3.79148e-108	0.951901	1	0.0188754	0.062369
RSP_1553	putative glyoxylate induced protein	23	44.5	3851	3570	3744	3465	3398.94	6091.22	0.965381	-0.0508293	0.611978	-0.708448	0.890856	0.960283	8.88986e-119	1.77054e-118	0.971956	1	0.223137	0.413129
RSP_1554	putative polysaccharide deacetylase	56	96.5	9020	8503.5	7685	7429	10039	16765.4	1.08391	0.11624	0.656711	-0.606668	0.631283	0.837362	2.9048e-247	8.49627e-247	0.670658	1	0.99318	0.99318
RSP_1555	Transthyretin-like protein	5	17	419	828.5	419	828.5	194.792	1309.57	0.549354	-0.864193	0.163132	-2.61589	0.232021	0.560013	2.41133e-160	5.52506e-160	0.331311	0.813037	0.000837593	0.00431691
RSP_1556	light-harvesting complex, beta subunit	6	8.5	1358	538.5	963	538.5	1230.44	967.978	1.31845	0.398842	1.3941	0.479332	0.602963	0.832876	7.99361e-15	9.70105e-15	0.72881	1	0.213505	0.401908
RSP_6158	light-harvesting complex alpha subunit	24	27	3058	1759	3058	1759	3056.79	1978.09	1.66027	0.731417	1.69479	0.761108	0.0677342	0.303438	0	0	0.0929913	0.436082	0.210196	0.397712
RSP_1559	isocitrate dehydrogenase (NADP)	53	95.5	5445	6908.5	5411	5906	7799.02	15343.7	1.03658	0.0518338	0.557451	-0.843083	0.833794	0.928497	0	0	0.877623	1	0.653362	0.719427
RSP_1558	2-dehydropantoate 2-reductase	33	71	2012	4409	2012	4210	1629.43	7369.8	0.868134	-0.204011	0.24248	-2.04406	0.501641	0.770946	0	0	0.569341	1	0.147821	0.307404
RSP_1561	AMP-forming acyl-CoA synthetase/ligase	41	69.5	3225	4153.5	3225	3975	2843.29	5950.64	1.10187	0.139953	0.524028	-0.932284	0.622059	0.83076	5.83141e-183	1.44572e-182	0.668021	1	0.641699	0.712784
RSP_1562	fumarylacetoacetate hydrolase family protein	12	30	549	1573	549	1573	316.874	2284.69	0.747121	-0.420586	0.15211	-2.71681	0.391659	0.709407	5.21506e-288	1.6727e-287	0.487234	0.955854	0.747085	0.77981
RSP_1563	putative oxidoreductase	23	45	3911	4859.5	3355	4080	2585.83	6137.9	0.954655	-0.0669489	0.462038	-1.11392	0.856298	0.944849	6.92851e-250	2.03093e-249	0.957055	1	0.29546	0.502481
RSP_1564	Putative transmembrane transport protein	44	77.5	4563	6743	4563	5750.5	5426.43	12032.2	1.06043	0.0846494	0.494616	-1.01562	0.755823	0.904433	0	0	0.803008	1	0.984054	0.984054
RSP_1565	AppA, antirepressor of ppsR, sensor of blue light	8	79.5	340	7935	340	7226.5	66.3202	14172.8	0.187955	-2.41154	0.00513203	-7.60626	4.39882e-07	3.01173e-05	0	0	8.94202e-07	6.22607e-05	0.843426	0.843426
RSP_1566	hypothetical protein	0	25.5	0	1176	0	1176	1	1446.93	0.0366236	-4.77108	0.000757964	-10.3656	0.000219776	0.00496066	2.95965e-288	9.50798e-288	0.00184638	0.0318695	0.000118275	0.000765384
RSP_1567	putative sensory transduction histidine kinase	40	107.5	2549	5906	2549	5681	1310.8	7883.12	0.694996	-0.524923	0.182362	-2.45512	0.0481501	0.24787	0	0	0.0625092	0.346542	0.63243	0.705583
RSP_1568	glutamate--putrescine ligase	25	76.5	1356	4629.5	1356	4398	802.843	7975.76	0.610393	-0.712189	0.110397	-3.17923	0.0303759	0.190802	0	0	0.0423885	0.285462	0.558231	0.650387
RSP_1569	glutamate-1-semialdehyde 2,1-aminomutase	30	72	1452	4293.5	1452	4293	1045.68	7469.4	0.778251	-0.361692	0.153537	-2.70334	0.247278	0.58414	0	0	0.292299	0.760458	0.448345	0.657346
RSP_1570	5-(carboxyamino)imidazole ribonucleotide synthase	8	47	247	3577	247	3243	60.183	4642.28	0.317924	-1.65325	0.014218	-6.13613	0.00156002	0.0252306	0	0	0.00251276	0.0401651	0.176325	0.349801
RSP_1571	5-(carboxyamino)imidazole ribonucleotide mutase	0	15	0	937	0	937	1	956.544	0.0622601	-4.00555	0.00114655	-9.76849	0.00459741	0.0567152	4.62108e-191	1.16781e-190	0.0323531	0.24253	0.910738	0.910738
RSP_6218	putative conserved small protein containing a coiled-coil domain	6	6.5	307	283	307	283	277.944	285.187	1.72413	0.785865	1.06887	0.0960872	0.32999	0.6571	0.429329	0.441873	0.425482	0.900041	0.474775	0.6777
RSP_1572	Heat shock protein, Hsp20 family	13	18	2616	1453	2293	1417	2229.86	1953.09	1.34897	0.431857	1.25214	0.324401	0.40906	0.728084	3.55938e-13	4.25466e-13	0.524068	0.976803	0.0298652	0.0902192
RSP_1573	putative small protein	20	23	4761	2018.5	4132	1917.5	12191.1	6514.14	1.62418	0.699708	2.0525	1.03738	0.109143	0.395729	0	0	0.149294	0.55704	0.335039	0.54838
RSP_1574	Cytochrome b562	27	29.5	5476	2055.5	3675	1969	6877.04	4026.6	1.70951	0.773587	1.8731	0.905428	0.0415759	0.228334	0	0	0.0505271	0.310262	0.990842	0.990842
RSP_1575	sulfate adenylyltransferase	2	33.5	39	1289	39	1289	1.50892	849.331	0.111511	-3.16475	0.00194844	-9.00346	0.000256637	0.00563778	1.73936e-169	4.11815e-169	0.000576658	0.0126006	0.000290636	0.00169162
RSP_1576	Thioredoxin reductase	0	0	0	0	0	0	1	1	1	0	1	0	1	1	0.947928	0.952395	1	1	0.520515	0.717701
RSP_1577	transcriptional regulator, AsnC family	9	38	402	2195.5	402	2195.5	238.248	5496.6	0.442374	-1.17666	0.0475371	-4.3948	0.0237086	0.167058	0	0	0.0349642	0.253321	0.142961	0.300381
RSP_1578	uncharacterized protein, YfiH family	20	46.5	3475	3539.5	1971	3149	1726.26	6408.71	0.803356	-0.315889	0.295414	-1.75919	0.411884	0.727751	0	0	0.516021	0.975524	0.703444	0.752881
RSP_1579	hypothetical protein	0	0	0	0	0	0	1	1	1	0	1	0	1	1	0.947928	0.952395	1	1	0.520515	0.717701
RSP_1580	Prolipoprotein diacylglyceryl transferase	0	0.5	0	7	0	7	1	1	1.8678	0.901342	1	0	0.604882	0.834404	0.947928	0.952395	1	1	0.520515	0.717701
RSP_1581	hypothetical protein	4	5	529	237.5	529	237.5	280.781	157.575	1.49424	0.579414	1.95425	0.966612	0.54668	0.79496	6.99041e-12	8.27049e-12	0.800268	1	9.91729e-12	1.78555e-10
RSP_1582	Putative sulfate transporter/antisigma-factor antagonist	4	7.5	160	331.5	160	331.5	75.7846	294.494	0.996162	-0.00554838	0.282229	-1.82506	0.995044	0.997715	9.65965e-26	1.25824e-25	0.831798	1	1.02478e-07	1.16286e-06
RSP_1583	Chemotaxis response regulator, CheY3	14	26.5	2236	1707	2192	1700	2775.18	4060.27	0.986764	-0.0192233	0.749608	-0.415792	0.967828	0.98656	7.62988e-32	1.02926e-31	0.881831	1	0.518016	0.717921
RSP_1584	Chemotaxis histidine protein kinase	19	48.5	1845	4628.5	1845	3762	589.598	3071.23	0.731717	-0.450643	0.210543	-2.24781	0.246455	0.583875	0	0	0.321964	0.799172	0.0360463	0.104902
RSP_1585	Chemotaxis protein, CheW2	3	6	237	441.5	237	441.5	47.6518	177.035	0.933901	-0.0986578	0.2952	-1.76024	0.92294	0.972413	1.8865e-15	2.30396e-15	0.800268	1	2.10942e-15	5.93422e-14
RSP_1586	Chemotaxis protein, CheW3	6	15.5	257	877.5	257	877.5	94.9145	835.58	0.72302	-0.467892	0.124578	-3.00488	0.498083	0.770378	4.8083e-116	9.47393e-116	0.706372	1	0.0043001	0.0181267
RSP_1587	Chemotaxis methyltransferase, CheR2	17	30.5	1205	2355.5	1205	2319.5	808.566	2799.98	1.04107	0.0580677	0.316707	-1.65878	0.894191	0.959847	3.57289e-203	9.42917e-203	0.972867	1	0.933198	0.933198
RSP_1588	chemotaxis methylesterase, CheB1	8	21	679	1174	679	1162.5	161.53	725.947	0.711544	-0.490975	0.244031	-2.03486	0.41044	0.729593	2.89116e-69	4.71881e-69	0.529817	0.986622	0.00378969	0.0162112
RSP_1589	Transducer-like protein, TlpC	16	43	1710	2550	1710	2550	517.902	2079.86	0.694996	-0.524923	0.273093	-1.87254	0.211479	0.53893	1.65514e-176	4.00776e-176	0.265747	0.731694	0.105928	0.241211
RSP_1591	putative Glutathione S-transferase	10	31	597	1144.5	597	1144.5	196.565	1209.09	0.602517	-0.730926	0.178298	-2.48764	0.159073	0.471141	2.85946e-141	6.14192e-141	0.213377	0.665062	0.39469	0.609565
RSP_1590	two component, sigma54 specific, transcriptional regulator, fis family	48	68.5	4757	6462.5	4757	5864.5	5171.08	9179.91	1.30883	0.388273	0.617789	-0.694813	0.151441	0.460487	3.32068e-172	7.93166e-172	0.169421	0.597922	0.939089	0.939089
RSP_6007	hypothetical protein	25	30.5	4934	2523.5	4107	2505	6134.06	4561.52	1.53099	0.614461	1.47481	0.560529	0.111647	0.399516	0	0	0.132097	0.529421	0.508012	0.706958
RSP_1592	propionyl-CoA synthetase	81	96.5	17114	7553.5	14104	7124	19912.3	11978.7	1.56779	0.648735	1.82309	0.866385	0.00260892	0.0374735	0	0	0.00304406	0.0463148	0.769853	0.79094
RSP_1593	phosphate acetyltransferase	64	144.5	6304	15362.5	6257	13924.5	5797.32	29169	0.827262	-0.273583	0.217973	-2.19778	0.205715	0.530827	0	0	0.242477	0.70595	0.60902	0.691076
RSP_1594	cytidine deaminase	12	22.5	2151	2211	2093	2173.5	2053.31	3999.35	0.996162	-0.00554838	0.563069	-0.828617	0.991415	0.996753	4.56402e-102	8.59947e-102	0.898111	1	0.0710099	0.177898
RSP_1595	thymidine phosphorylase	48	64	5388	4466.5	5388	4325.5	6528.94	6991.47	1.40085	0.486305	1.02417	0.0344544	0.0760324	0.322001	0.165131	0.172187	0.0939335	0.438499	0.21666	0.405774
RSP_1596	phosphopentomutase	16	51.5	1650	3003.5	1650	2958.5	728.446	4198.45	0.580288	-0.785158	0.190286	-2.39376	0.0541871	0.264371	0	0	0.0784726	0.39409	0.108852	0.245524
RSP_1597	adenosine deaminase	25	47	2024	3629.5	2024	3255.5	1695.63	5132.32	0.993512	-0.00939045	0.362338	-1.46459	0.979019	0.991082	0	0	0.922444	1	0.39628	0.610392
RSP_1598	uracil phosphoribosyltransferase	17	22.5	3711	2118	1699	1946	1504.32	2289.58	1.41123	0.496952	0.72058	-0.47277	0.281342	0.619374	3.45484e-23	4.43599e-23	0.329684	0.810983	0.989444	0.989444
RSP_6008	sporulation and cell division-related protein	20	33	2098	2400	2098	2248	1461.75	2590.21	1.132	0.178876	0.61892	-0.692176	0.661483	0.851307	1.29702e-49	1.92463e-49	0.768972	1	0.684802	0.738784
RSP_6009	hypothetical protein	1	28	243	1933	243	1930	7.86361	1745.3	0.0667072	-3.90601	0.00494139	-7.66087	0.000383901	0.00796497	0	0	0.00079057	0.0164856	0.00177941	0.0084112
RSP_1599	AMP-binding protein	35	82.5	3275	4730	3176	4730	2223.72	7797.24	0.792401	-0.335697	0.312778	-1.67679	0.247516	0.579702	0	0	0.303935	0.780352	0.459013	0.664331
RSP_1600	putative transporter, DME family, DMT superfamily	2	21	231	800	231	800	16.3315	607.13	0.177886	-2.49098	0.0295014	-5.08307	0.00843424	0.0872742	1.9508e-112	3.8012e-112	0.015718	0.154843	0.05969	0.155902
RSP_1601	methylase involved in ubiquinone/menaquinone biosynthesis	7	18.5	193	626	193	626	70.7832	606.111	0.706736	-0.500756	0.128078	-2.9649	0.431765	0.741199	8.24328e-84	1.44124e-83	0.609364	1	5.83081e-05	0.000412227
RSP_1602	TRAP-T family transporter, DctM (12TMs) subunit	22	60	1092	3187.5	1092	3187.5	623.165	5046.07	0.684861	-0.546117	0.13544	-2.88427	0.12648	0.41834	0	0	0.157873	0.57597	0.147248	0.306527
RSP_1604	TRAP-T family transporter, DctQ (4TMs) subunit	7	18	478	895	478	895	227.719	1106.61	0.726368	-0.461228	0.225685	-2.14762	0.471018	0.756133	3.96182e-111	7.67177e-111	0.609364	1	0.0079435	0.030074
RSP_1605	TRAP-T family transporter, periplasmic binding protein, DctP	11	52	591	2874	591	2874	220.368	5098.8	0.395112	-1.33967	0.0473999	-4.39897	0.00373115	0.048505	0	0	0.00564279	0.0757535	0.44946	0.658027
RSP_1606	transcriptional regulator, GntR family	44	55	9798	6406	8241	5398.5	17037.3	14036.3	1.49424	0.579414	1.33121	0.412734	0.0455568	0.241481	0	0	0.0582266	0.339765	0.42251	0.637226
RSP_1607	transcriptional regulator, GntR family	23	42	1719	2346.5	1719	2346.5	1444.01	3599.46	1.02284	0.0325867	0.439978	-1.1845	0.9306	0.974485	8.33616e-162	1.92311e-161	0.96564	1	0.200872	0.384198
RSP_1608	Putative Zn-dependent dehydrogenase	30	63	1973	4015	1973	4015	1966.02	8427.36	0.88943	-0.169047	0.255854	-1.96661	0.597054	0.829174	0	0	0.674603	1	0.240325	0.435206
RSP_1609	Putative altronate dehydrogenase	30	61.5	2444	3934.5	2444	3934.5	2197.62	7279.25	0.911123	-0.134282	0.331103	-1.59465	0.675806	0.855009	0	0	0.7864	1	0.488951	0.690875
RSP_1610	altronate hydrolase	33	83	2528	5015	2528	4943	1831.18	9090.18	0.74262	-0.429303	0.220931	-2.17834	0.14659	0.456553	0	0	0.175654	0.603839	0.688243	0.741311
RSP_1611	sensor histidine kinase	16	50	842	1845	842	1845	247.733	1703.81	0.597697	-0.742514	0.159463	-2.6487	0.0699912	0.307184	2.06436e-210	5.54191e-210	0.092411	0.434353	0.00104307	0.00522956
RSP_1612	Sigma-54 dependent transcriptional regulator	13	39	1175	1674	1175	1674	381.964	1645.64	0.622601	-0.68362	0.254558	-1.97393	0.135267	0.436167	3.35287e-149	7.39787e-149	0.177611	0.607009	0.27693	0.479011
RSP_1613	TRAP-T family transporter, DctP subunit	43	44.5	9045	3432	8121	3363.5	12069.5	5173.23	1.80484	0.851874	2.55874	1.35543	0.00507674	0.0608025	0	0	0.00620271	0.081669	0.632278	0.705608
RSP_1614	TRAP-T family transporter with fused DctQ/DctM subunits	87	89.5	20287	6378.5	13947	6022.5	18914.4	8428.7	1.81563	0.86047	2.4611	1.2993	5.76864e-05	0.00166884	0	0	7.00159e-05	0.00214646	0.361002	0.575982
RSP_1615	protein of unknown function DUF1850	9	16	874	931	874	931	704.105	1363.28	1.05064	0.0712672	0.566437	-0.820013	0.905612	0.963796	2.20868e-35	3.0558e-35	0.927268	1	0.315716	0.525458
RSP_7502	Pseudo gene	6	17	423	1331.5	423	1331.5	331.777	2974.09	0.659225	-0.601158	0.122346	-3.03097	0.376742	0.695889	0	0	0.505961	0.97262	0.396481	0.610469
RSP_1616	Pseudo gene	8	19.5	261	932	261	932	153.156	1337.91	0.766278	-0.38406	0.125546	-2.99371	0.524803	0.786248	4.72358e-184	1.17466e-183	0.711765	1	0.00690685	0.0269553
RSP_4302	tRNA-Ser	1	0.5	33	5.5	33	5.5	12.1028	2.51714	3.73561	1.90134	5.27324	2.39869	0.41383	0.729932	0.00722646	0.00778367	0.769603	1	0.00985987	0.0362782
RSP_7503	hypothetical protein	3	8	91	297	91	297	100.123	892.676	0.700426	-0.513695	0.12301	-3.02316	0.596985	0.830483	1.96381e-124	3.98167e-124	0.831798	1	1.77273e-05	0.000137311
RSP_7504	Pseudo gene	2	7	61	312	61	312	14.0068	250.744	0.533658	-0.906013	0.0612639	-4.02882	0.425913	0.735766	2.10836e-43	3.02657e-43	0.655256	1	7.55813e-07	7.75139e-06
RSP_6011	Pseudo gene	1	9	44	426	44	426	4.92319	428.989	0.207534	-2.26858	0.0125863	-6.312	0.0988779	0.3768	5.46326e-84	9.55599e-84	0.187326	0.621594	2.37663e-06	2.22349e-05
RSP_1620	Pseudo gene	12	19	1307	1430.5	1201	1311.5	1028.56	1800.76	1.17966	0.238377	0.626426	-0.674784	0.653689	0.848722	1.39466e-33	1.90742e-33	0.794724	1	0.568013	0.65781
RSP_1621	Deoxyguanosinetriphosphate triphosphohydrolase-like protein	158	160	55539	28405	33809	17972.5	120356	65017.3	1.84446	0.883195	2.03018	1.02161	2.89122e-08	3.39346e-06	0	0	4.04239e-08	4.74462e-06	0.777196	0.794855
RSP_1623	hypothetical protein	4	3	841	1053	774	394.5	122.203	46.7141	2.4904	1.31638	2.869	1.52055	0.216248	0.540357	1.41152e-10	1.65405e-10	0.400909	0.878364	1.64671e-10	2.6263e-09
RSP_1622	Putative DNA-binding protein	0	0	0	0	0	0	1	1	1	0	1	0	1	1	0.947928	0.952395	1	1	0.520515	0.717701
RSP_1624	hypothetical protein	101	99.5	112719	41743.5	31663	16187	163973	82669.5	1.89596	0.922929	2.17532	1.12123	4.05051e-06	0.000184883	0	0	4.96742e-06	0.000245857	0.886759	0.886759
RSP_1625	hypothetical protein	3	15.5	321	574	321	574	65.7084	602.941	0.36151	-1.46789	0.119521	-3.06467	0.0922489	0.359885	1.42098e-85	2.50279e-85	0.169647	0.598206	6.55938e-05	0.000462123
RSP_1626	hypothetical protein	9	22.5	682	839.5	682	839.5	250.125	768.836	0.747121	-0.420586	0.356797	-1.48682	0.45819	0.755618	1.62078e-49	2.4024e-49	0.621567	1	1.45564e-05	0.000114723
RSP_1627	Putative N-6 adenine-specific DNA methylase	12	23.5	758	1154.5	758	1154.5	372.389	1110.64	0.953772	-0.0682841	0.367724	-1.4433	0.893859	0.960746	6.60493e-68	1.07069e-67	0.916517	1	0.128699	0.277909
RSP_1628	putative sensor histidine protein kinase	57	83	9696	9984.5	8302	8510.5	15639.3	23368.7	1.28271	0.359193	0.73397	-0.446207	0.146635	0.456345	9.54903e-199	2.48766e-198	0.172945	0.601574	0.504579	0.704602
RSP_1629	response regulator receiver domain protein	5	22.5	102	1155	102	1137	43.164	2156.51	0.415067	-1.26858	0.0219517	-5.50952	0.0662884	0.301565	0	0	0.113865	0.485224	0.00854489	0.0320512
RSP_1630	hypothetical protein	6	12.5	325	325	325	325	202.725	431.7	0.896545	-0.157551	0.515018	-0.957306	0.82587	0.934878	2.06602e-15	2.52167e-15	0.912014	1	3.32069e-05	0.00024414
RSP_1631	hypothetical protein	5	15	290	520	290	520	141.288	764.902	0.622601	-0.68362	0.20258	-2.30344	0.354313	0.681741	2.10814e-83	3.67789e-83	0.489159	0.957344	0.352151	0.566322
RSP_1632	hypothetical protein	4	15	348	580.5	348	580.5	144.714	924.476	0.498081	-1.00555	0.171677	-2.54223	0.206278	0.530613	9.05103e-111	1.75183e-110	0.306231	0.78331	0.000250995	0.00148435
RSP_1633	hypothetical protein	6	24	512	1211.5	512	1131	68.3402	603.249	0.466951	-1.09866	0.124244	-3.00875	0.087422	0.35037	2.11901e-84	3.71767e-84	0.129116	0.521543	4.81902e-05	0.000345519
RSP_1635	hypothetical protein	2	25	92	829	92	829	6.8145	767.557	0.149424	-2.74251	0.0097369	-6.68232	0.00274847	0.0386669	5.80773e-150	1.28564e-149	0.00522813	0.0711164	3.96724e-05	0.0002875
RSP_1636	phage-related protein, putative phage tail tape measure protein, lambda family	43	107	4258	5121.5	4258	5060	1207.19	3609.54	0.750612	-0.41386	0.366794	-1.44696	0.110767	0.398102	4.30707e-217	1.17495e-216	0.131278	0.527166	0.534151	0.633445
RSP_1637	hypothetical protein	3	5.5	150	275	150	275	62.8719	213.974	1.0188	0.0268731	0.32225	-1.63375	0.979295	0.990141	8.59719e-17	1.06084e-16	0.829882	1	1.11022e-16	3.59801e-15
RSP_1638	hypothetical protein	5	13.5	111	435.5	111	435.5	49.0148	525.518	0.691779	-0.531617	0.102291	-3.28925	0.479016	0.758889	8.43825e-79	1.43869e-78	0.700894	1	2.06674e-09	2.83809e-08
RSP_1639	hypothetical protein	4	11	506	537.5	506	537.5	151.405	462.407	0.679201	-0.558089	0.359099	-1.47755	0.504965	0.774029	3.23513e-30	4.31812e-30	0.692256	1	0.387247	0.603361
RSP_6012	Protein of unknown function (DUF3168)	3	5.5	97	105.5	97	105.5	25.1941	50.5614	1.0188	0.0268731	0.546484	-0.871749	0.979295	0.990141	0.0118801	0.012742	0.829882	1	0.017582	0.0587661
RSP_6013	hypothetical protein	1	5.5	18	337	18	337	3.5471	366.632	0.339601	-1.55809	0.0106106	-6.55835	0.297205	0.635233	1.84397e-72	3.05519e-72	0.611931	1	0.0377206	0.108527
RSP_1640	phage protein, HK97 gp10 family	2	12.5	67	584	67	584	9.31165	510.994	0.298848	-1.74251	0.0199852	-5.64493	0.0921484	0.361207	1.39748e-97	2.58266e-97	0.181618	0.614064	6.35549e-09	8.33207e-08
RSP_1641	bacteriophage head-tail adaptor	0	11	0	562.5	0	562.5	1	608.133	0.0849001	-3.55809	0.00180343	-9.11504	0.0152309	0.127952	5.62931e-122	1.13117e-121	0.103921	0.466057	0.218942	0.407037
RSP_1643	hypothetical protein	0	10	0	463.5	0	463.5	1	301.911	0.0933901	-3.42059	0.00363261	-8.10478	0.0206733	0.152744	3.42255e-61	5.37811e-61	0.139458	0.541998	0.298787	0.50665
RSP_1644	hypothetical protein	2	5	78	131	78	131	17.6797	74.232	0.747121	-0.420586	0.261204	-1.93675	0.726576	0.88569	4.69788e-08	5.38667e-08	0.962613	1	5.44503e-08	6.3203e-07
RSP_1645	putative phage-related protein	12	21.5	295	661	295	661	87.6081	369.402	1.04249	0.06004	0.260101	-1.94285	0.908041	0.964134	2.79895e-34	3.84488e-34	0.997933	1	0.0431297	0.120496
RSP_1646	putative transmembrane protein	19	36.5	679	1667.5	679	1667.5	571.588	2696.78	0.972281	-0.0405548	0.232453	-2.10499	0.920834	0.972439	6.01902e-262	1.80215e-261	0.927507	1	0.0124672	0.0440319
RSP_1647	putative peptidase	4	12.5	348	400	348	400	47.8612	183.468	0.597697	-0.742514	0.286102	-1.8054	0.364998	0.689068	1.98345e-16	2.44002e-16	0.571285	1	2.22045e-16	6.91925e-15
RSP_1648	phage portal protein, HK97 family	9	30	367	1314.5	367	1314.5	85.9307	1024.92	0.560341	-0.835623	0.0919504	-3.443	0.122218	0.414592	1.21703e-156	2.76511e-156	0.168351	0.598259	0.426085	0.639523
RSP_1649	putative transporter, DMT superfamily	9	21.5	211	724.5	211	724.5	71.7387	589.19	0.781871	-0.354998	0.133535	-2.90471	0.534341	0.792731	3.5107e-80	6.03132e-80	0.712731	1	2.13058e-06	2.01188e-05
RSP_1650	phage terminase-like protein, large subunit	11	33.5	969	1326	969	1326	212.105	889.094	0.613308	-0.705315	0.261638	-1.93436	0.155304	0.467049	1.36469e-79	2.33857e-79	0.224077	0.678842	0.650906	0.718871
RSP_1651	phage terminase, small subunit	2	12	33	444.5	33	444.5	4.97945	402.43	0.3113	-1.68362	0.0135703	-6.20341	0.106051	0.388287	1.1008e-78	1.87367e-78	0.181618	0.614064	0.000277958	0.00162954
RSP_1652	restriction endonuclease	2	9	342	363	342	363	54.4031	293.252	0.415067	-1.26858	0.203461	-2.29718	0.245462	0.584218	5.57458e-33	7.57297e-33	0.398057	0.879623	1.30629e-05	0.00010376
RSP_1653	hypothetical protein	3	16.5	164	542	164	542	30.0737	547.653	0.339601	-1.55809	0.0602253	-4.05349	0.0709774	0.310186	6.42351e-93	1.16584e-92	0.132431	0.528181	7.33652e-07	7.5432e-06
RSP_1654	hypothetical protein	5	15	106	423.5	106	423.5	30.2274	363.185	0.622601	-0.68362	0.0912788	-3.45358	0.354313	0.681741	7.58649e-57	1.16412e-56	0.489159	0.957344	0.658054	0.722628
RSP_6014	hypothetical protein	5	16.5	174	688	174	688	43.7588	582.219	0.566001	-0.821124	0.0824284	-3.60071	0.258443	0.589169	2.07983e-92	3.76807e-92	0.40391	0.881649	7.30901e-05	0.000512263
RSP_1655	protein of unknown function (DUF1937)	11	20	626	1123	626	998.5	411.387	1193.06	1.02729	0.0388457	0.378169	-1.4029	0.942811	0.976814	5.35507e-70	8.77564e-70	0.907078	1	0.0155423	0.0532224
RSP_6209	putative transcriptional regulator	0	1	0	49	0	49	1	4.4464	0.933901	-0.0986578	0.246654	-2.01944	0.464349	0.760585	0.170511	0.177568	0.769594	1	0.428292	0.640934
RSP_1656	hypothetical protein	1	4.5	18	125.5	18	125.5	3.21156	112.94	0.415067	-1.26858	0.0311865	-5.00294	0.411502	0.730532	3.18038e-22	4.0617e-22	0.819252	1	0	0
RSP_1657	hypothetical protein	0	5	0	152.5	0	152.5	1	127.435	0.18678	-2.42059	0.00860615	-6.86042	0.101807	0.380896	1.83995e-26	2.40673e-26	0.611921	1	0	0
RSP_1658	hypothetical protein	1	11	39	318	39	318	3.85708	342.786	0.1698	-2.55809	0.0123405	-6.34045	0.0537316	0.2653	1.553e-67	2.51346e-67	0.103925	0.464553	0.360136	0.575054
RSP_1659	hypothetical protein	4	9.5	128	389.5	128	389.5	42.7847	330.62	0.786443	-0.346585	0.141924	-2.81681	0.686188	0.862828	1.19149e-44	1.72383e-44	0.984632	1	0.0842336	0.204575
RSP_1660	Pseudo gene	9	41.5	556	1313	556	1313	90.8155	997.119	0.405066	-1.30377	0.0998873	-3.32356	0.0110073	0.10395	7.55353e-149	1.66391e-148	0.0185219	0.16984	0.0810287	0.198697
RSP_6015	hypothetical protein	3	10.5	72	470	72	470	29.2499	699.561	0.533658	-0.906013	0.0458561	-4.44674	0.329482	0.659286	3.07012e-123	6.19683e-123	0.547664	1	0.349697	0.564392
RSP_1662	Integrase/recombinase	29	54.5	2292	4187.5	2292	3986	2015.12	6622.71	0.993877	-0.00886112	0.333704	-1.58336	0.978677	0.991714	0	0	0.918882	1	0.50477	0.704383
RSP_4310	tRNA-Arg	0	1	0	55	0	55	1	24.2057	0.933901	-0.0986578	0.0453086	-4.46407	0.464349	0.760585	1.10651e-05	1.23927e-05	0.769594	1	2.99573e-05	0.000221455
RSP_1663	transcriptional regulator, LacI family	38	57.5	2018	4327	2018	4197	2439.68	7675.71	1.23437	0.30378	0.348587	-1.52041	0.312849	0.64163	0	0	0.346309	0.828079	0.267997	0.467352
RSP_1664	Protein of unknown function (DUF3429)	13	30	1486	2073.5	1486	2048	1405.27	4487.31	0.809381	-0.305109	0.343457	-1.5418	0.52337	0.786395	4.31941e-294	1.41112e-293	0.63254	1	0.409426	0.623763
RSP_1665	putative RhtB family transporter	18	31	1194	1872.5	1194	1872.5	1165.34	3136.59	1.08453	0.117071	0.407468	-1.29524	0.784128	0.916937	2.94007e-161	6.75949e-161	0.901291	1	0.383865	0.600401
RSP_1666	4-hydroxy-3-methylbut-2-enyl diphosphate reductase	0	1	0	16	0	16	1	1.60026	0.933901	-0.0986578	0.685342	-0.545104	0.464349	0.760585	0.765569	0.775718	0.769594	1	0.520515	0.720152
RSP_1667	hypothetical protein	31	60.5	2090	4785.5	2090	4269.5	3727.36	14871.8	0.957056	-0.0633247	0.274875	-1.86315	0.842435	0.934826	0	0	0.959347	1	0.52514	0.625505
RSP_1668	2-amino-4-hydroxy-6- hydroxymethyldihydropteridine pyrophosphokinase	3	3.5	249	279	249	279	45.98	62.9686	1.60097	0.67895	0.800834	-0.320426	0.546055	0.796589	0.251253	0.26038	0.726826	1	0.284287	0.486749
RSP_1669	DNA-directed RNA polymerase subunit omega	9	13.5	1541	1286	1416	1185.5	1184.93	1497.3	1.2452	0.31638	0.867926	-0.204356	0.609597	0.819177	0.000266076	0.000292742	0.710849	1	0.0264678	0.081848
RSP_1670	RelA/SpoT family protein	7	116	312	7184	312	6724.5	34.0443	12216	0.112712	-3.14928	0.00305643	-8.35394	1.10267e-11	2.8311e-09	0	0	2.11569e-11	5.43202e-09	0.849847	0.849847
RSP_1671	hypothetical protein	11	39.5	1292	3323	1292	3008.5	714.828	5966.39	0.520148	-0.943007	0.131398	-2.92799	0.0509579	0.257802	0	0	0.0781643	0.393504	0.453785	0.660778
RSP_1672	pyridoxine 5'-phosphate synthase	0	1	0	13.5	0	13.5	1	1	0.933901	-0.0986578	1	0	0.464349	0.760585	0.947928	0.952395	0.769594	1	0.520515	0.717701
RSP_1673	4'-phosphopantetheinyl transferase	1	1	138	73	138	73	10.9761	5.80618	1	0	2.07326	1.0519	0.653435	0.852974	0.146358	0.152926	0.7696	1	0.225225	0.415098
RSP_1674	signal peptidase I	0	0	0	0	0	0	1	1	1	0	1	0	1	1	0.947928	0.952395	1	1	0.520515	0.717701
RSP_1675	RNAse III	10	22.5	470	1044	470	1039	224.835	1122.55	0.830135	-0.268583	0.219663	-2.18664	0.623722	0.83244	6.04717e-115	1.1863e-114	0.807041	1	0.0323928	0.0962047
RSP_1676	GTP-binding protein Era	3	3.5	227	137	227	137	24.6	17.6101	1.60097	0.67895	1.53204	0.615453	0.546055	0.796589	0.168497	0.175561	0.726826	1	0.2173	0.406222
RSP_1677	hypothetical protein	5	17	533	749	533	749	262.584	1256.07	0.549354	-0.864193	0.229273	-2.12486	0.232021	0.560013	2.14826e-124	4.35349e-124	0.331311	0.813037	0.844048	0.844048
RSP_1678	DNA replication and repair protein RecO	0	2.5	0	55	0	55	1	6.30356	0.373561	-1.42059	0.173985	-2.52297	0.247301	0.583858	0.0658055	0.069295	0.582393	1	0.164138	0.332295
RSP_1679	(2S)-methylsuccinyl-CoA dehydrogenase	24	48.5	1236	1991	1236	1991	587.191	1920.27	0.924274	-0.113608	0.335363	-1.57621	0.752257	0.902533	7.60718e-131	1.57872e-130	0.88078	1	0.966937	0.966937
RSP_1680	phosphoenolpyruvate carboxykinase	3	30.5	111	1138	111	1138	6.87511	716.425	0.183718	-2.44443	0.0105246	-6.57009	0.00164596	0.0263097	8.65994e-140	1.85126e-139	0.00344398	0.0514468	0.0147028	0.0507334
RSP_1681	two-component transcriptional regulator, winged helix family	17	36	2400	2814.5	1896	2581.5	1514.46	4396.98	0.882018	-0.18112	0.377745	-1.40451	0.669423	0.853504	3.85286e-253	1.13927e-252	0.777317	1	0.0774395	0.190936
RSP_1682	Two-component sensor histidine kinase	31	78.5	2127	4101	2127	4101	1266.29	6203.12	0.737604	-0.439082	0.223882	-2.15919	0.14968	0.461627	0	0	0.190735	0.622352	0.863298	0.863298
RSP_1683	Hpr(Ser) kinase/phosphatase	4	14	386	648	386	648	118.866	706.192	0.533658	-0.906013	0.184601	-2.43752	0.260155	0.590777	1.10837e-81	1.92045e-81	0.37955	0.861431	0.0388879	0.110396
RSP_1684	putative P-loop-containing kinase	10	16.5	542	723	542	723	196.866	432.778	1.132	0.178876	0.498887	-1.00321	0.756865	0.902264	1.5453e-16	1.90332e-16	0.858305	1	0.000105352	0.000691703
RSP_1685	PTS system protein, IIA component	0	0	0	0	0	0	1	1	1	0	1	0	1	1	0.947928	0.952395	1	1	0.520515	0.717701
RSP_1686	Putative Phosphocarrier HPr protein	2	5	37	157	37	157	9.04656	95.9669	0.747121	-0.420586	0.103385	-3.2739	0.726576	0.88569	1.07627e-15	1.31682e-15	0.962613	1	3.44169e-15	9.35724e-14
RSP_1688	putative acyltransferase	23	40.5	1496	1779.5	1496	1779.5	1034.83	2169.65	1.06073	0.0850542	0.523091	-0.934865	0.821306	0.932281	3.14843e-68	5.11193e-68	0.888153	1	0.209618	0.39699
RSP_1687	3-hydroxyacyl-CoA dehydrogenase	25	42	6435	4165.5	3138	3375.5	2959.38	5428.3	1.11179	0.152881	0.597907	-0.742006	0.674658	0.853819	1.12516e-114	2.20514e-114	0.770629	1	0.564955	0.655206
RSP_1689	hypothetical protein	7	24	350	1077	350	1077	98.1717	1037.74	0.544776	-0.876265	0.103752	-3.26879	0.151034	0.462332	4.94882e-153	1.10883e-152	0.212235	0.667071	0.410861	0.624774
RSP_1690	electron transfer flavoprotein alpha subunit apoprotein	0	0	0	0	0	0	1	1	1	0	1	0	1	1	0.947928	0.952395	1	1	0.520515	0.717701
RSP_1691	electron transfer flavoprotein beta subunit	0	0	0	0	0	0	1	1	1	0	1	0	1	1	0.947928	0.952395	1	1	0.520515	0.717701
RSP_1692	ATP:cob(I)alamin adenosyltransferase	3	20.5	50	615	50	615	8.55492	752.405	0.273337	-1.87125	0.0124699	-6.32541	0.0245385	0.170566	6.90535e-146	1.50638e-145	0.0479475	0.301175	0.000386944	0.00218621
RSP_6016	hypoxia-induced family protein	5	6.5	126	185.5	126	185.5	99.0232	192.152	1.43677	0.522831	0.565183	-0.82321	0.540153	0.795892	2.93236e-06	3.30247e-06	0.674263	1	4.00481e-06	3.57345e-05
RSP_1694	putative short-chain dehydrogenase/reductase	15	31	974	1722.5	974	1722.5	591.709	2187.7	0.903776	-0.145964	0.296631	-1.75326	0.74757	0.90112	5.83457e-171	1.38708e-170	0.867255	1	0.281664	0.484099
RSP_1695	SH3 domain-containing protein	2	10	829	662.5	667	588	78.454	349.808	0.373561	-1.42059	0.24597	-2.02345	0.18576	0.506371	4.4479e-34	6.10175e-34	0.307562	0.781848	0.0105249	0.0380004
RSP_1696	DNA topoisomerase IV subunit A	0	0	0	0	0	0	1	1	1	0	1	0	1	1	0.947928	0.952395	1	1	0.520515	0.717701
RSP_1697	hypothetical protein	19	24	2193	2367.5	2193	2349	2391.88	3227.75	1.47868	0.564307	0.812712	-0.299183	0.199834	0.528602	1.34952e-14	1.63387e-14	0.261863	0.728818	0.665422	0.728153
RSP_1707	Elongation factor Tu (EF-Tu)	25	27.5	1487	1169	1487	1169	1044.31	905.142	1.698	0.763839	1.26535	0.339532	0.0525459	0.26133	2.05327e-07	2.33909e-07	0.0638617	0.353087	0.0881619	0.211829
RSP_1706	Putative acetyltransferase	8	25	307	1728	307	1506.5	125.929	1945.93	0.597697	-0.742514	0.0709736	-3.81657	0.200138	0.525346	0	0	0.27198	0.73944	0.0207154	0.0671881
RSP_4298	tRNA-Trp	1	2.5	60	64	60	64	26.4062	69.7563	0.747121	-0.420586	0.415164	-1.26825	0.804706	0.928055	7.11132e-05	7.89691e-05	0.582385	1	0.000111728	0.00072767
RSP_1705	protein translocase subunit secE/sec61 gamma	1	1	25	32	25	32	4.25906	5.4516	1	0	0.856816	-0.222943	0.653435	0.852974	0.810957	0.820681	0.7696	1	0.889813	0.889813
RSP_1704	transcription antitermination protein nusG	0	0	0	0	0	0	1	1	1	0	1	0	1	1	0.947928	0.952395	1	1	0.520515	0.717701
RSP_1703	Ribosomal protein L11	0	0	0	0	0	0	1	1	1	0	1	0	1	1	0.947928	0.952395	1	1	0.520515	0.717701
RSP_1702	LSU ribosomal protein L1P	0	0	0	0	0	0	1	1	1	0	1	0	1	1	0.947928	0.952395	1	1	0.520515	0.717701
RSP_1701	LSU ribosomal protein L10P	0	0	0	0	0	0	1	1	1	0	1	0	1	1	0.947928	0.952395	1	1	0.520515	0.717701
RSP_1700	LSU ribosomal protein L12P	0	0	0	0	0	0	1	1	1	0	1	0	1	1	0.947928	0.952395	1	1	0.520515	0.717701
RSP_1699	DNA-directed RNA polymerase beta subunit	0	1	0	15	0	15	1	1	0.933901	-0.0986578	1	0	0.464349	0.760585	0.947928	0.952395	0.769594	1	0.520515	0.717701
RSP_1712	DNA-directed RNA polymerase beta' subunit	0	0	0	0	0	0	1	1	1	0	1	0	1	1	0.947928	0.952395	1	1	0.520515	0.717701
RSP_1711	putative transporter, RhaT family, DMT superfamily	6	24	162	990	162	990	34.6381	864.74	0.466951	-1.09866	0.0439304	-4.50864	0.087422	0.35037	1.00219e-152	2.24055e-152	0.129116	0.521543	2.66177e-05	0.000199682
RSP_1710	SSU ribosomal protein S12P	0	0.5	0	7.5	0	7.5	1	1.16459	1.8678	0.901342	0.941729	-0.0866158	0.604882	0.834404	0.964869	0.964869	1	1	0.520515	0.717701
RSP_1709	SSU ribosomal protein S7P	0	0	0	0	0	0	1	1	1	0	1	0	1	1	0.947928	0.952395	1	1	0.520515	0.717701
RSP_1708	translation elongation factor 2 (EF-2/EF-G)	0	0	0	0	0	0	1	1	1	0	1	0	1	1	0.947928	0.952395	1	1	0.520515	0.717701
RSP_1714	Elongation factor TU	20	24	1416	1059	1416	1059	795.557	724.232	1.5565	0.638308	1.20473	0.268713	0.140635	0.444407	0.000281315	0.000309424	0.188432	0.620753	0.00032079	0.00184329
RSP_1715	SSU ribosomal protein S10P	0	0	0	0	0	0	1	1	1	0	1	0	1	1	0.947928	0.952395	1	1	0.520515	0.717701
RSP_1716	LSU ribosomal protein L3P	0	0	0	0	0	0	1	1	1	0	1	0	1	1	0.947928	0.952395	1	1	0.520515	0.717701
RSP_1717	LSU ribosomal protein L4P	0	0	0	0	0	0	1	1	1	0	1	0	1	1	0.947928	0.952395	1	1	0.520515	0.717701
RSP_1718	LSU ribosomal protein L23P	0	0	0	0	0	0	1	1	1	0	1	0	1	1	0.947928	0.952395	1	1	0.520515	0.717701
RSP_1719	LSU ribosomal protein L2P	0	0	0	0	0	0	1	1	1	0	1	0	1	1	0.947928	0.952395	1	1	0.520515	0.717701
RSP_1720	SSU ribosomal protein S19P	0	0	0	0	0	0	1	1	1	0	1	0	1	1	0.947928	0.952395	1	1	0.520515	0.717701
RSP_1721	LSU ribosomal protein L22P	0	0	0	0	0	0	1	1	1	0	1	0	1	1	0.947928	0.952395	1	1	0.520515	0.717701
RSP_1722	SSU ribosomal protein S3P	0	0	0	0	0	0	1	1	1	0	1	0	1	1	0.947928	0.952395	1	1	0.520515	0.717701
RSP_1723	LSU ribosomal protein L16P	0	0	0	0	0	0	1	1	1	0	1	0	1	1	0.947928	0.952395	1	1	0.520515	0.717701
RSP_1724	LSU ribosomal protein L29P	0	0	0	0	0	0	1	1	1	0	1	0	1	1	0.947928	0.952395	1	1	0.520515	0.717701
RSP_6017	SSU ribosomal protein S17P	0	0	0	0	0	0	1	1	1	0	1	0	1	1	0.947928	0.952395	1	1	0.520515	0.717701
RSP_1725	LSU ribosomal protein L14P	0	0	0	0	0	0	1	1	1	0	1	0	1	1	0.947928	0.952395	1	1	0.520515	0.717701
RSP_1726	LSU ribosomal protein L24P	0	0	0	0	0	0	1	1	1	0	1	0	1	1	0.947928	0.952395	1	1	0.520515	0.717701
RSP_1727	LSU ribosomal protein L5P	0	0	0	0	0	0	1	1	1	0	1	0	1	1	0.947928	0.952395	1	1	0.520515	0.717701
RSP_1728	SSU ribosomal protein S14P	0	0	0	0	0	0	1	1	1	0	1	0	1	1	0.947928	0.952395	1	1	0.520515	0.717701
RSP_1729	SSU ribosomal protein S8P	0	0	0	0	0	0	1	1	1	0	1	0	1	1	0.947928	0.952395	1	1	0.520515	0.717701
RSP_1730	LSU ribosomal protein L6P	0	0	0	0	0	0	1	1	1	0	1	0	1	1	0.947928	0.952395	1	1	0.520515	0.717701
RSP_1731	LSU ribosomal protein L18P	0	0	0	0	0	0	1	1	1	0	1	0	1	1	0.947928	0.952395	1	1	0.520515	0.717701
RSP_1732	SSU ribosomal protein S5P	0	0	0	0	0	0	1	1	1	0	1	0	1	1	0.947928	0.952395	1	1	0.520515	0.717701
RSP_1733	LSU ribosomal protein L30P	1	0.5	31	12	31	12	5.42114	2.5985	3.73561	1.90134	2.28804	1.19411	0.41383	0.729932	0.25908	0.268354	0.769603	1	0.379447	0.596253
RSP_1734	LSU ribosomal protein L15P	2	1.5	74	37.5	74	37.5	10.0725	8.15643	2.4904	1.31638	1.35436	0.437607	0.381913	0.700713	0.518011	0.530719	0.582385	1	0.665829	0.728206
RSP_1735	protein translocase subunit secY/sec61 alpha	0	0	0	0	0	0	1	1	1	0	1	0	1	1	0.947928	0.952395	1	1	0.520515	0.717701
RSP_1736	Adenylate kinase	2	3	206	149.5	206	149.5	20.7621	20.7621	1.2452	0.31638	1.09672	0.1332	0.809778	0.927395	0.766022	0.775789	0.819252	1	0.893572	0.893572
RSP_1737	30S ribosomal protein S13	0	0	0	0	0	0	1	1	1	0	1	0	1	1	0.947928	0.952395	1	1	0.520515	0.717701
RSP_1738	30S ribosomal protein S11	0	0	0	0	0	0	1	1	1	0	1	0	1	1	0.947928	0.952395	1	1	0.520515	0.717701
RSP_1739	DNA-directed RNA polymerase subunit alpha	0	0	0	0	0	0	1	1	1	0	1	0	1	1	0.947928	0.952395	1	1	0.520515	0.717701
RSP_1740	LSU ribosomal protein L17P	1	0.5	15	8	15	8	1.17885	1.12872	3.73561	1.90134	1.14543	0.195892	0.41383	0.729932	0.917816	0.923286	0.769603	1	0.520515	0.622926
RSP_1741	putative LuxR family protein	26	50	3441	3836	3441	3646	4821.34	9884.16	0.971258	-0.0420743	0.534965	-0.902484	0.903975	0.962803	5.36431e-287	1.71785e-286	0.999773	1	0.35435	0.568954
RSP_1742	Serine protease, trypsin family	25	65	1707	3878	1707	3680.5	1017.04	5703.04	0.718386	-0.477169	0.195582	-2.35415	0.157917	0.470089	0	0	0.193084	0.628019	0.206118	0.391643
RSP_1743	Recombination protein MgsA	22	46.5	1469	2667	1469	2666	811.212	3112.43	0.883692	-0.178385	0.285846	-1.80669	0.6325	0.837894	1.04912e-251	3.09313e-251	0.757813	1	0.814092	0.817523
RSP_1744	camphor resistance protein CrcB	1	10	117	375	117	375	10.3329	328.708	0.18678	-2.42059	0.0344752	-4.8583	0.0727905	0.313442	7.23526e-61	1.13517e-60	0.139462	0.538957	0.926336	0.926336
RSP_1745	Pseudouridine synthase	1	5.5	69	143	69	143	2.18731	24.2823	0.339601	-1.55809	0.0987911	-3.33948	0.297205	0.635233	4.87458e-05	5.42647e-05	0.611931	1	0.000101342	0.000670811
RSP_1746	chaperone required for the assembly of F1-ATPase	0	3	0	59.5	0	59.5	1	11.6402	0.3113	-1.68362	0.0942188	-3.40784	0.205029	0.531393	0.00462912	0.00500069	0.912121	1	0.0146518	0.050687
RSP_1747	L-asparagine-binding protein%3BL-glutamine-binding protein%3BL-glutamate-binding protein%3BL-aspartate-binding protein	21	40	1414	2781.5	1414	2693	964.459	3500.95	0.980597	-0.0282685	0.302131	-1.72675	0.942027	0.977728	4.3704e-267	1.32917e-266	0.950867	1	0.0999939	0.232268
RSP_1748	L-aspartate ABC transporter membrane protein%3BL-glutamine ABC transporter membrane protein%3BL-glutamate ABC transporter membrane protein%3BL-asparagine ABC transporter membrane protein	37	60.5	2721	4967	2720	4660.5	2628.6	7397.23	1.14229	0.191932	0.38972	-1.35949	0.523431	0.785338	0	0	0.568479	1	0.733427	0.770716
RSP_1749	L-aspartate ABC transporter membrane protein%3BL-glutamine ABC transporter membrane protein%3BL-glutamate ABC transporter membrane protein%3BL-asparagine ABC transporter membrane protein	27	57.5	1717	3685.5	1717	3643.5	1151.61	5215.38	0.877055	-0.18926	0.242168	-2.04592	0.57356	0.810242	0	0	0.681747	1	0.175108	0.347556
RSP_1750	L-glutamate ABC transporter ATP-binding protein%3BL-asparagine ABC transporter ATP-binding protein%3BL-glutamine ABC transporter ATP-binding protein%3BL-aspartate ABC transporter ATP-binding protein	25	43	4338	4118	3737	3357	3909.66	6055.34	1.08593	0.118934	0.708105	-0.497964	0.742971	0.898741	3.77023e-64	6.00125e-64	0.840968	1	0.15066	0.311549
RSP_1751	putative 2Fe-2S ferredoxin protein	2	9.5	38	439	38	439	6.80295	375.057	0.393222	-1.34659	0.0198928	-5.65161	0.213573	0.539913	3.81306e-72	6.3125e-72	0.398057	0.879623	0.0201136	0.0656039
RSP_1752	Putative creatinase	28	46.5	2236	2467.5	2236	2438.5	1714.98	3144.82	1.1247	0.169538	0.598082	-0.741585	0.622977	0.831716	3.65006e-67	5.90275e-67	0.678999	1	0.845942	0.845942
RSP_1753	hypothetical protein	18	37	885	1550.5	885	1535	242.031	874.352	0.908661	-0.138186	0.303587	-1.71982	0.738774	0.894982	7.92648e-68	1.28389e-67	0.847743	1	0.389871	0.605121
RSP_1754	hypothetical protein	33	44.5	5309	4438	5298	3666	7605.76	7114.53	1.38511	0.470003	1.17245	0.229525	0.15426	0.466298	0	0	0.17658	0.604493	0.683348	0.737805
RSP_1755	putative enzyme of the cupin superfamily	5	16.5	268	807	268	807	129.14	1333.61	0.566001	-0.821124	0.106201	-3.23513	0.258443	0.589169	1.2533e-194	3.21132e-194	0.40391	0.881649	0.0300379	0.0904037
RSP_1756	ketopantoate hydroxymethyltransferase	0	0	0	0	0	0	1	1	1	0	1	0	1	1	0.947928	0.952395	1	1	0.520515	0.717701
RSP_1757	pantothenate synthetase	0	0	0	0	0	0	1	1	1	0	1	0	1	1	0.947928	0.952395	1	1	0.520515	0.717701
RSP_1758	putative succinyl-diaminopimelate desuccinylase	10	34	400	1387	400	1387	100.023	1190.18	0.549354	-0.864193	0.0921694	-3.43957	0.0909691	0.357609	1.89746e-181	4.6784e-181	0.12549	0.517065	0.00146097	0.00708789
RSP_1759	hypothetical protein	10	15	1178	830.5	1029	830.5	1257.96	1517.68	1.2452	0.31638	0.909041	-0.137583	0.590387	0.826623	0.0123432	0.0132352	0.742597	1	0.0127514	0.0447625
RSP_1760	Protein of unknown function (DUF1523)	23	26.5	1968	1935.5	1968	1880.5	2276.67	2511.73	1.62111	0.696984	0.994085	-0.00855916	0.0869023	0.34931	0.837542	0.846317	0.104581	0.460966	0.84885	0.84885
RSP_1761	phenylalanyl-tRNA synthetase beta subunit	0	0	0	0	0	0	1	1	1	0	1	0	1	1	0.947928	0.952395	1	1	0.520515	0.717701
RSP_7505	hypothetical protein	1	6	31	223	31	223	4.59883	198.491	0.3113	-1.68362	0.0254099	-5.29847	0.253118	0.587131	2.0093e-38	2.81943e-38	0.455517	0.927745	0	0
RSP_1762	hypothetical protein	25	30	2952	2275	2318	1929	2670.57	2705.97	1.5565	0.638308	1.08238	0.114206	0.0994789	0.377689	0.00369331	0.00399509	0.132097	0.529421	0.213226	0.40157
RSP_1763	phenylalanyl-tRNA synthetase, alpha subunit	0	0	0	0	0	0	1	1	1	0	1	0	1	1	0.947928	0.952395	1	1	0.520515	0.717701
RSP_1764	LSU ribosomal protein L20P	0	0	0	0	0	0	1	1	1	0	1	0	1	1	0.947928	0.952395	1	1	0.520515	0.717701
RSP_1765	LSU ribosomal protein L35P	0	0	0	0	0	0	1	1	1	0	1	0	1	1	0.947928	0.952395	1	1	0.520515	0.717701
RSP_1766	pyruvate kinase	46	74.5	7665	6292	6442	5638	6769.03	9636.78	1.15327	0.205736	0.770356	-0.376403	0.446448	0.749187	3.48428e-61	5.47298e-61	0.483604	0.950093	0.847989	0.847989
RSP_1767	putative N-formylglutamate amidohydrolase	20	44	1673	2566	1673	2503	1497.54	5048.59	0.849001	-0.236161	0.325317	-1.62008	0.543346	0.796313	0	0	0.633642	1	0.189217	0.367987
RSP_1768	Aminotransferase class IV , putative D-alanine aminotransferase	37	52	4921	5010.5	4503	4260.5	6385.43	8527.57	1.32901	0.410356	0.821225	-0.284151	0.184435	0.505106	8.89216e-33	1.20556e-32	0.223996	0.679599	0.56357	0.654724
RSP_1769	Mandelate racemase / muconate lactonizing enzyme	42	57.5	4198	5191.5	4128	4503.5	5938	8910.31	1.36431	0.44817	0.730878	-0.452297	0.124308	0.414831	8.11827e-79	1.38472e-78	0.140993	0.539291	0.216771	0.405794
RSP_1770	hypothetical protein	63	77	13617	7555	9458	6046	19618.7	15356.1	1.5282	0.611836	1.40116	0.486622	0.0118719	0.108137	0	0	0.0152155	0.150616	0.678545	0.736151
RSP_1771	beta-methylmalyl-CoA/L-malyl-CoA lyase	53	53.5	10474	4069	7292	4009.5	13340.3	7490.85	1.85035	0.887796	1.95314	0.965794	0.00125373	0.0210217	0	0	0.00153726	0.0276976	0.498346	0.698546
RSP_6018	DNA gyrase inhibitor	3	8.5	136	465.5	136	465.5	28.5775	277.09	0.659225	-0.601158	0.11311	-3.1442	0.531967	0.792932	4.48992e-41	6.36413e-41	0.831798	1	7.33257e-05	0.000512142
RSP_1772	acetyl-CoA carboxylase carboxyltransferase subunit alpha	0	0	0	0	0	0	1	1	1	0	1	0	1	1	0.947928	0.952395	1	1	0.520515	0.717701
RSP_1773	Multidrug efflux pump, SMR family, DMT superfamily	5	13.5	829	731	829	731	436.07	1037.21	0.691779	-0.531617	0.461093	-1.11687	0.479016	0.758889	5.83326e-44	8.40048e-44	0.700894	1	0.0469656	0.129076
RSP_1774	Putative glucose dehydrogenase B	10	27	484	1197.5	484	1197.5	135.531	907.261	0.691779	-0.531617	0.163834	-2.60969	0.316758	0.646098	1.88023e-111	3.64616e-111	0.407301	0.883884	0.000472761	0.00259506
RSP_1775	hypothetical protein	24	40	3541	2736.5	3541	2736.5	2922.01	3728.96	1.12068	0.164377	0.859391	-0.218613	0.658794	0.850243	8.25784e-10	9.59074e-10	0.756258	1	0.176925	0.350304
RSP_1776	transcription elongation factor GreA	23	28	6259	2895	3760	2329	6273.65	4765.01	1.53427	0.617549	1.44395	0.530025	0.125299	0.416111	0	0	0.165759	0.593152	0.262612	0.461136
RSP_1777	Putative electron transfer flavoprotein-ubiquinone oxidoreductase precursor	0	0	0	0	0	0	1	1	1	0	1	0	1	1	0.947928	0.952395	1	1	0.520515	0.717701
RSP_1778	Pseudo gene	6	55.5	160	3759	160	3476	18.6123	3729.98	0.201925	-2.30811	0.00547256	-7.51357	3.57636e-05	0.00109639	0	0	7.21808e-05	0.00218029	0.0457941	0.126716
RSP_1779	4-diphosphocytidyl-2-C-methyl-D-erythritol kinase	0	0	0	0	0	0	1	1	1	0	1	0	1	1	0.947928	0.952395	1	1	0.520515	0.717701
RSP_1780	hypothetical protein	3	10.5	830	660.5	830	660.5	161.155	452.562	0.533658	-0.906013	0.390539	-1.35646	0.329482	0.659286	2.12586e-26	2.77801e-26	0.547664	1	0.0942717	0.223723
RSP_1781	putative membrane-anchored oxidoreductase, similar to L-sorbosone dehydrogenase	10	38	856	1538.5	856	1538.5	193.857	1323.79	0.491527	-1.02466	0.160606	-2.63841	0.0412652	0.22754	2.35792e-163	5.46449e-163	0.0588367	0.342353	0.000219055	0.00131465
RSP_1782	hypothetical protein	3	8.5	223	423	223	423	48.5322	258.984	0.659225	-0.601158	0.205521	-2.28265	0.531967	0.792932	3.89509e-29	5.1616e-29	0.831798	1	5.89347e-10	8.94174e-09
RSP_1783	hypothetical protein	11	25	469	1089	469	1089	155.691	834.586	0.821833	-0.283082	0.204592	-2.28918	0.58697	0.823241	3.0493e-90	5.46581e-90	0.712603	1	0.480454	0.681962
RSP_1784	response regulator receiver domain protein	1	3	11	75.5	11	75.5	1	20.0033	0.622601	-0.68362	0.054827	-4.18897	0.678713	0.856839	8.1713e-05	9.06157e-05	0.912111	1	0.00019884	0.00120584
RSP_7506	hypothetical protein	1	0	15	0	15	0	5.28124	1	3.73561	1.90134	5.79206	2.53408	0.171726	0.488201	0.0678818	0.0714629	0.769603	1	0.180516	0.356196
RSP_1785	transcriptional regulator, LacI family	17	29.5	1725	1868.5	1725	1868.5	964.335	1851.23	1.07636	0.106162	0.571302	-0.807675	0.808982	0.928296	2.81606e-46	4.1065e-46	0.886863	1	0.00589568	0.0235769
RSP_1786	Multi-component fructose specific PTS system protein, (PtsI, Hpr, and IIA domains)	13	43	451	1694.5	451	1694.5	76.9098	956.795	0.564685	-0.824483	0.0881577	-3.50377	0.0671765	0.304257	4.88831e-148	1.07273e-147	0.0909741	0.429565	0.0106813	0.0384623
RSP_1787	fructose-1-phosphate kinase	9	25.5	305	1007	305	1007	91.8694	867.137	0.659225	-0.601158	0.116193	-3.1054	0.278987	0.620172	1.82514e-123	3.69314e-123	0.396527	0.882411	9.60058e-05	0.000643906
RSP_1788	PTS system protein D-fructose-specific IICB componenst (F1P-forming), Frc family	7	26.5	298	954	298	954	39.458	484.76	0.493382	-1.01922	0.08927	-3.48568	0.0896305	0.353361	1.04053e-75	1.74542e-75	0.143243	0.543343	5.06481e-07	5.32924e-06
RSP_1789	hypothetical protein	5	12.5	194	1474.5	194	999	98.1379	1266.03	0.747121	-0.420586	0.085014	-3.55616	0.580324	0.81587	4.49583e-197	1.16226e-196	0.827602	1	0.0019388	0.00903807
RSP_1790	putative transcriptional regulator	9	15.5	649	825.5	649	825.5	453.643	1003.71	1.08453	0.117071	0.495683	-1.01251	0.846414	0.938226	9.64297e-37	1.34378e-36	0.955181	1	0.000914399	0.00467706
RSP_1791	Heavy metal-(Cd/Co/Hg/Pb/Zn)-translocating P-type ATPase	23	65.5	872	2799.5	872	2799.5	297.697	2730.15	0.65587	-0.608519	0.119587	-3.06387	0.0795108	0.331942	0	0	0.107913	0.466638	0.00768862	0.0293559
RSP_1793	single-strand binding protein	0	0	0	0	0	0	1	1	1	0	1	0	1	1	0.947928	0.952395	1	1	0.520515	0.717701
RSP_1794	putative lytic transglycosylase	11	28	4785	3034.5	1779	2551	1052.43	3859.77	0.73378	-0.446581	0.29904	-1.74159	0.382416	0.699762	1.72679e-297	5.66875e-297	0.480534	0.947689	0.0476881	0.130707
RSP_1795	seryl-tRNA synthetase	0	0	0	0	0	0	1	1	1	0	1	0	1	1	0.947928	0.952395	1	1	0.520515	0.717701
RSP_1796	Putative Copper/Zinc superoxide dismutase	5	11	846	861	737	833.5	218.177	542.837	0.849001	-0.236161	0.440795	-1.18182	0.761244	0.905382	7.974e-26	1.03934e-25	0.966859	1	0.581843	0.669806
RSP_1797	protein translocase subunit yajC	0	0	0	0	0	0	1	1	1	0	1	0	1	1	0.947928	0.952395	1	1	0.520515	0.717701
RSP_1798	Protein-export membrane protein secD	0	0.5	0	11	0	11	1	1	1.8678	0.901342	1	0	0.604882	0.834404	0.947928	0.952395	1	1	0.520515	0.717701
RSP_1799	protein translocase subunit secF	3	3	157	100.5	157	100.5	15.9657	10.2201	1.8678	0.901342	1.71329	0.776769	0.436751	0.743545	0.17373	0.180827	0.726826	1	0.302187	0.51028
RSP_1800	hypothetical protein	8	13	749	1197	749	1024.5	557.133	1236.26	1.14942	0.200902	0.494252	-1.01668	0.756437	0.902278	3.88313e-45	5.63012e-45	0.935289	1	0.759943	0.786744
RSP_1801	ABC heme exporter, ATPase subunt CcmA	0	0	0	0	0	0	1	1	1	0	1	0	1	1	0.947928	0.952395	1	1	0.520515	0.717701
RSP_1802	ABC heme exporter, inner membrane subunit CcmB	0	0	0	0	0	0	1	1	1	0	1	0	1	1	0.947928	0.952395	1	1	0.520515	0.717701
RSP_1803	ABC heme exporter, inner membrane subunit CcmC	0	0	0	0	0	0	1	1	1	0	1	0	1	1	0.947928	0.952395	1	1	0.520515	0.717701
RSP_1804	Heme exporter protein D	0	0	0	0	0	0	1	1	1	0	1	0	1	1	0.947928	0.952395	1	1	0.520515	0.717701
RSP_1805	putative thiol-disulfide interchange protein	1	1	13	21	13	21	1	1.41688	1	0	0.774041	-0.369519	0.653435	0.852974	0.844104	0.851884	0.7696	1	0.520515	0.717701
RSP_1806	aconitate hydratase	0	0	0	0	0	0	1	1	1	0	1	0	1	1	0.947928	0.952395	1	1	0.520515	0.717701
RSP_1807	putative secreted protein	4	16	124	879	124	879	23.1404	652.55	0.466951	-1.09866	0.0388915	-4.6844	0.162868	0.478244	1.88393e-117	3.73742e-117	0.245691	0.710774	0.661876	0.725057
RSP_6019	hypothetical protein	14	31	553	1035.5	553	1035.5	241.366	1000.86	0.843524	-0.245499	0.264483	-1.91875	0.596699	0.830647	1.66664e-88	2.95991e-88	0.709338	1	0.0100843	0.0368695
RSP_1808	tryptophanyl-tRNA synthetase	0	0	0	0	0	0	1	1	1	0	1	0	1	1	0.947928	0.952395	1	1	0.520515	0.717701
RSP_1809	hypothetical protein	14	28.5	2240	2268	2240	1785	1508.38	2466.96	0.917517	-0.124193	0.670571	-0.576538	0.79188	0.919199	8.11397e-35	1.11878e-34	0.962449	1	0.0265784	0.0821276
RSP_1810	putative virulence factor, MviN	0	0	0	0	0	0	1	1	1	0	1	0	1	1	0.947928	0.952395	1	1	0.520515	0.717701
RSP_1811	UTP--GlnB (protein PII) uridylyltransferase, GlnD	1	6.5	191	458	191	458	2.25664	35.4682	0.287354	-1.7991	0.0697782	-3.84108	0.215845	0.540996	2.90724e-07	3.30821e-07	0.455517	0.927745	6.18099e-07	6.42031e-06
RSP_1812	amino acid/amide ABC transporter substrate-binding protein, HAAT family	29	43.5	4241	2834.5	4231	2767.5	3446.82	3376.79	1.2452	0.31638	1.11947	0.162815	0.359275	0.684874	3.10145e-06	3.49194e-06	0.401265	0.877274	0.340716	0.554536
RSP_1813	putative S-adenosylmethionine-dependent methyltransferase, YraL family	8	31	589	1895.5	589	1895.5	175.248	2184.16	0.482014	-1.05285	0.0879964	-3.50641	0.0598945	0.283791	0	0	0.0866096	0.416619	0.157716	0.323007
RSP_1814	Holliday junction resolvase-like putative endonuclease	4	14	203	860.5	203	860.5	75.4994	1114.13	0.533658	-0.906013	0.07432	-3.75011	0.260155	0.590777	2.58254e-179	6.32519e-179	0.37955	0.861431	0.0489128	0.133342
RSP_1815	glutathione synthase	0	0	0	0	0	0	1	1	1	0	1	0	1	1	0.947928	0.952395	1	1	0.520515	0.717701
RSP_1816	Mg chelatase-related protein	10	28.5	721	958.5	721	958.5	154.662	587.071	0.655369	-0.60962	0.288928	-1.79122	0.246721	0.58383	1.6428e-48	2.42351e-48	0.349074	0.82556	0.000650803	0.00345984
RSP_1817	FeoC like transcriptional regulator	3	5	51	127	51	127	21.3764	100.455	1.12068	0.164377	0.233378	-2.09926	0.875953	0.954233	2.69519e-11	3.17575e-11	0.829882	1	4.38352e-11	7.30766e-10
RSP_1818	Fe2+ transport system protein B	38	45	3102	2365.5	3102	2282	1681.61	1464.97	1.57726	0.657417	1.25891	0.332175	0.0369164	0.215416	1.06784e-10	1.25313e-10	0.0486683	0.301553	0.317668	0.527407
RSP_1819	ferrous iron transport protein A	0	3.5	0	137	0	137	1	69.4538	0.266829	-1.90601	0.0157907	-5.98478	0.17103	0.489612	7.45704e-15	9.0553e-15	0.912121	1	2.34257e-14	5.68249e-13
RSP_6020	ferrous iron transport protein A	5	6.5	576	371	576	371	382.16	334.124	1.43677	0.522831	1.25439	0.326991	0.540153	0.795892	0.00242374	0.00263092	0.674263	1	0.00275275	0.0122006
RSP_1820	hypothetical protein	7	18	218	982.5	218	982.5	98.7643	1167.41	0.726368	-0.461228	0.0927845	-3.42997	0.471018	0.756133	1.09618e-177	2.67185e-177	0.609364	1	0.00793088	0.0300824
RSP_1821	Molybdopterin-containing oxidoreductase, putative formate dehydrogenase	12	42	512	2146.5	512	2146.5	88.1258	1292.96	0.533658	-0.906013	0.0747509	-3.74176	0.0511175	0.257341	1.69669e-207	4.51893e-207	0.0706517	0.375955	0.0330745	0.0977992
RSP_1822	NH(3)-dependent NAD(+) synthetase	12	28.5	832	1434	832	1434	213.473	890.07	0.786443	-0.346585	0.263037	-1.92666	0.484021	0.762993	2.65427e-79	4.54072e-79	0.630899	1	0.653206	0.719646
RSP_1823	molybdopterin adenylyltransferase	8	24.5	1205	1303.5	1177	1303.5	570.277	1969.26	0.609895	-0.713368	0.3176	-1.65472	0.219899	0.54682	4.8721e-143	1.05207e-142	0.324042	0.802873	0.229742	0.421887
RSP_1824	Zinc-containing alcohol dehydrogenase	16	36	714	1951	714	1932	335.555	2070.43	0.830135	-0.268583	0.177746	-2.49211	0.534882	0.791819	7.17301e-241	2.06084e-240	0.634738	1	0.0464934	0.128126
RSP_1825	microcin-processing peptidase 2	40	70.5	5085	5656.5	4906	5069	4553.56	8306.74	1.05975	0.083719	0.601198	-0.734088	0.769319	0.906847	2.62664e-171	6.25545e-171	0.819068	1	0.341409	0.555219
RSP_1826	Cytochrome c oxidase polypeptide II precursor (Cytochrome AA3 subunit 2)	26	46.5	3362	4075.5	2970	3698.5	2793.27	6216.78	1.04436	0.0626231	0.492771	-1.02101	0.859273	0.944832	6.62294e-221	1.82266e-220	0.922444	1	0.65278	0.719372
RSP_1827	protoheme IX farnesyltransferase	14	33	1578	2146.5	1578	2132	780.944	2487.06	0.792401	-0.335697	0.344375	-1.53795	0.464622	0.750557	2.29773e-163	5.32804e-163	0.563121	1	0.602173	0.685996
RSP_6021	hypothetical protein	0	1	0	11	0	11	1	4.62011	0.933901	-0.0986578	0.23738	-2.07473	0.464349	0.760585	0.155845	0.162713	0.769594	1	0.428291	0.641883
RSP_1828	cytochrome C oxidase assembly protein	13	20	2869	2035	2009	1745	1499.24	1991.49	1.21407	0.279854	0.825641	-0.276413	0.585492	0.821449	1.99639e-08	2.29559e-08	0.716817	1	0.673086	0.733173
RSP_1829	Cytochrome c oxidase, aa3-type, subunit III	23	35.5	3736	3118	3546	2453.5	3359.81	3604.51	1.21013	0.275157	1.02227	0.0317767	0.475407	0.755794	0.358292	0.36923	0.530641	0.985923	0.366852	0.58165
RSP_1830	Surf1 protein	4	18.5	500	975.5	500	975.5	98.1643	886.939	0.403849	-1.30811	0.121383	-3.04236	0.0888778	0.352763	2.91874e-124	5.91191e-124	0.155936	0.57503	2.74949e-05	0.000204746
RSP_1831	threonine synthase	0	36	0	2026	0	1996.5	1	1711.12	0.0259417	-5.26858	0.000640938	-10.6075	1.13054e-05	0.000434042	0	0	8.3655e-05	0.00250843	0.011463	0.0409857
RSP_1832	peptidase, M16 family	32	56	4184	6724.5	3332	4928.5	2793.19	7292.56	1.06732	0.0939873	0.420066	-1.25131	0.768687	0.906362	0	0	0.855417	1	0.507989	0.70717
RSP_1833	putative ribosomal-protein-alanine acetyltransferase	15	37	1914	3479	1627	3220.5	1379.96	6822.46	0.757217	-0.401221	0.221832	-2.17246	0.361981	0.686527	0	0	0.44362	0.921329	0.180554	0.356097
RSP_1834	hypothetical protein	12	15	628	658.5	628	658.5	308.522	409.664	1.49424	0.579414	0.825954	-0.275866	0.296475	0.634663	0.0110675	0.0118861	0.39974	0.877208	0.0123486	0.0437275
RSP_1835	Putative FAD dependent oxidoreductase	0	48.5	0	2554.5	0	2552.5	1	2890.02	0.0192557	-5.69857	0.000379487	-11.3637	3.46404e-07	2.4535e-05	0	0	2.97088e-06	0.000158499	0.871546	0.871546
RSP_1836	adenine phosphoribosyltransferase	11	13.5	581	897.5	581	897.5	393.384	746.236	1.52191	0.605886	0.578147	-0.790492	0.29759	0.631456	5.35461e-19	6.70319e-19	0.361291	0.840898	0.913809	0.913809
RSP_1837	methylthioadenosine phosphorylase	31	39.5	4847	3421.5	4200	3410.5	4918.58	5088.37	1.46587	0.551758	1.06013	0.0842389	0.108741	0.395317	0.00348883	0.00377592	0.126539	0.518786	0.900279	0.900279
RSP_1838	conserved protein of DIM6/NTAB family	2	18.5	42	776.5	42	776.5	4.74972	816.895	0.201925	-2.30811	0.00637674	-7.29296	0.017027	0.136615	5.03234e-161	1.15502e-160	0.0357866	0.257463	9.61569e-07	9.68984e-06
RSP_1839	putative acetyltransferase, GNAT family	0	12.5	0	409.5	0	409.5	1	367.509	0.0747121	-3.74251	0.00298421	-8.38843	0.00968068	0.0955967	3.18832e-74	5.31737e-74	0.0775154	0.395569	0.0251129	0.0784367
RSP_1840	hypothetical protein	16	29.5	1099	1410	1099	1410	759.945	1804.52	1.01305	0.0186992	0.461867	-1.11445	0.966698	0.986142	6.69606e-75	1.11997e-74	0.952231	1	0.836298	0.836298
RSP_1841	putative intracellular septation protein	4	19.5	462	1080	462	1080	101.032	1148.07	0.383139	-1.38406	0.096514	-3.37312	0.0694156	0.307947	7.97643e-173	1.90859e-172	0.123495	0.512959	0.0384827	0.10963
RSP_1842	putative transporter, DME family, DMT superfamily	16	41.5	1736	2207	1736	2207	1013.06	3392.08	0.720117	-0.473697	0.327543	-1.61025	0.262314	0.592732	3.06978e-236	8.74519e-236	0.348037	0.831242	0.555802	0.649424
RSP_1843	signal recognition particle-docking protein FtsY	0	0	0	0	0	0	1	1	1	0	1	0	1	1	0.947928	0.952395	1	1	0.520515	0.717701
RSP_1844	hypothetical protein	17	23.5	3342	2536.5	2627	2445.5	3696.78	4744.26	1.35118	0.434216	0.854581	-0.226711	0.34265	0.669969	7.41963e-13	8.83767e-13	0.397113	0.878955	0.605123	0.68839
RSP_1845	Exodeoxyribonuclease VII large subunit	25	57.5	1759	3745	1759	3723.5	930.458	4514.37	0.812088	-0.300292	0.226046	-2.14531	0.383982	0.700754	0	0	0.473403	0.938129	0.762208	0.787278
RSP_1846	hypothetical protein	6	16	560	930.5	560	930.5	312.411	1385.63	0.700426	-0.513695	0.247273	-2.01582	0.454598	0.756681	4.61583e-129	9.51589e-129	0.600223	1	0.0567524	0.149677
RSP_1847	phosphoribosylamine--glycine ligase	0	53	0	3049	0	2976	1	4130.86	0.0176208	-5.82658	0.000265495	-11.879	9.95687e-08	8.34751e-06	0	0	7.45156e-07	5.37035e-05	0.674749	0.733604
RSP_1848	pyruvate kinase	18	37	847	1791.5	847	1789	329.72	1436.9	0.908661	-0.138186	0.251662	-1.99044	0.738774	0.894982	8.27723e-132	1.72219e-131	0.847743	1	0.00922538	0.0343177
RSP_1849	aspartate kinase	0	1	0	70	0	70	1	1.83376	0.933901	-0.0986578	0.598073	-0.741607	0.464349	0.760585	0.675888	0.687255	0.769594	1	0.520515	0.720152
RSP_1850	phosphoenolpyruvate-protein phosphotransferase, PtsI(Ntr)	7	85	202	5847.5	202	5842.5	20.7897	7409.21	0.153819	-2.70069	0.00307733	-8.34411	4.06552e-08	4.51383e-06	0	0	7.50729e-08	7.70999e-06	0.746207	0.779496
RSP_1851	O-succinylhomoserine sulfhydrylase	4	46.5	79	4261.5	79	3731.5	8.82067	4860.38	0.160671	-2.63782	0.00199034	-8.97277	5.84337e-05	0.00167864	0	0	0.000123557	0.00340652	0.47443	0.677686
RSP_1852	GTP cyclohydrolase I	0	0	0	0	0	0	1	1	1	0	1	0	1	1	0.947928	0.952395	1	1	0.520515	0.717701
RSP_1853	potassium uptake transporter, transmembrane component, TrkH	30	53.5	2173	3648.5	2173	3520	1485.26	4288.56	1.04737	0.0667658	0.37983	-1.39657	0.839172	0.932464	5.72238e-245	1.66533e-244	0.897732	1	0.211415	0.399274
RSP_1854	potassium uptake transporter, transmembrane component, TrkH	12	48	608	1992	608	1992	165.657	2188.88	0.466951	-1.09866	0.0830017	-3.59072	0.0156372	0.129773	0	0	0.0225	0.190971	0.0874063	0.210513
RSP_1855	trypsin-like serine protease with C-terminal PDZ domain	44	72.5	3970	5113.5	3943	5082	3212.67	6857.4	1.13356	0.180865	0.513811	-0.960691	0.511429	0.778707	5.88518e-221	1.62073e-220	0.552147	1	0.199952	0.383708
RSP_1856	glycyl-tRNA synthetase alpha chain	0	0.5	0	5	0	5	1	1	1.8678	0.901342	1	0	0.604882	0.834404	0.947928	0.952395	1	1	0.520515	0.717701
RSP_1857	hypothetical protein	0	0.5	0	8	0	8	1	1.06034	1.8678	0.901342	1.03431	0.0486687	0.604882	0.834404	0.980692	0.980692	1	1	0.520515	0.717701
RSP_1858	glycyl-tRNA synthetase beta chain	0	0	0	0	0	0	1	1	1	0	1	0	1	1	0.947928	0.952395	1	1	0.520515	0.717701
RSP_1859	pyruvate phosphate dikinase	10	32.5	548	987.5	548	987.5	71.0387	415.33	0.574709	-0.799098	0.187585	-2.41438	0.120782	0.413133	2.43325e-48	3.58439e-48	0.179483	0.609856	0.482244	0.684262
RSP_1860	cell wall hydrolyses involved in spore germination	35	37	4437	2203.5	4115	2203.5	6568.48	3806.85	1.76684	0.821172	1.89233	0.920164	0.0144025	0.122243	0	0	0.0201587	0.178859	0.259928	0.45841
RSP_1861	putative dihydroneopterin aldolase	0	0	0	0	0	0	1	1	1	0	1	0	1	1	0.947928	0.952395	1	1	0.520515	0.717701
RSP_1862	Dihydropteroate synthase	0	0	0	0	0	0	1	1	1	0	1	0	1	1	0.947928	0.952395	1	1	0.520515	0.717701
RSP_1863	phosphoglucosamine mutase	0	0	0	0	0	0	1	1	1	0	1	0	1	1	0.947928	0.952395	1	1	0.520515	0.717701
RSP_1864	hypothetical protein	3	8.5	182	671	182	671	82.3873	854.127	0.659225	-0.601158	0.105788	-3.24076	0.531967	0.792932	1.54849e-125	3.1554e-125	0.831798	1	0.000118909	0.000768262
RSP_1865	ketol-acid reductoisomerase	0	2	0	33.5	0	33.5	1	3.1116	0.466951	-1.09866	0.352463	-1.50446	0.300768	0.633943	0.3427	0.353522	0.582393	1	0.683147	0.738966
RSP_1866	Transcriptional regulator, AsnC family	2	17	35	701.5	35	701.5	5.07811	920.299	0.219742	-2.18612	0.00605161	-7.36847	0.0259667	0.176901	2.56e-181	6.30428e-181	0.0470327	0.298625	0.166954	0.33665
RSP_1867	transcriptional regulator, AsnC family	0	16	0	848.5	0	848.5	1	978.576	0.0583688	-4.09866	0.00112073	-9.80134	0.00342342	0.0456605	1.98256e-195	5.09928e-195	0.0242212	0.200203	0.619483	0.697284
RSP_1868	serine-pyruvate aminotransferase	29	46	6266	3801.5	4218	3078.5	3580.99	4220.95	1.17753	0.235761	0.930445	-0.104007	0.490142	0.763848	0.00150202	0.00163611	0.569425	1	0.786201	0.800226
RSP_1869	2-octaprenyl-6-methoxyphenyl hydroxylase	0	0	0	0	0	0	1	1	1	0	1	0	1	1	0.947928	0.952395	1	1	0.520515	0.717701
RSP_6022	hypothetical protein	5	8.5	514	695	514	695	366.832	844.498	1.09871	0.135807	0.476393	-1.06978	0.867299	0.949338	7.14554e-34	9.78586e-34	0.984632	1	0.000836056	0.00431447
RSP_1870	putative hydrolase	14	29	2041	2577.5	1872	2423	1336.01	3582.01	0.901698	-0.149284	0.409053	-1.28964	0.750387	0.902926	1.04215e-182	2.57739e-182	0.874359	1	0.0988457	0.230792
RSP_1871	transcriptional regulator, GntR family	15	17	3801	1737	2832	1447.5	2208.14	1284.7	1.64806	0.72077	1.88504	0.914597	0.154118	0.466214	0	0	0.215109	0.667423	0.0228571	0.0725092
RSP_1872	Glycosyl transferase, family 2	12	30	649	1484	649	1484	141.731	822.577	0.747121	-0.420586	0.188966	-2.4038	0.391659	0.709407	1.58961e-93	2.89026e-93	0.487234	0.955854	0.413218	0.627651
RSP_1873	hypothetical protein	7	21.5	203	782	203	782	53.6046	633.333	0.608122	-0.717568	0.0928253	-3.42934	0.248148	0.580519	2.70875e-97	5.00143e-97	0.369346	0.848588	0.0200162	0.0654972
RSP_1874	carbamoyl-phosphate synthase small subunit	0	33.5	0	1929	0	1929	1	1865.84	0.0278777	-5.16475	0.00058779	-10.7324	2.28193e-05	0.000755981	0	0	0.000193742	0.00497433	0.230728	0.422741
RSP_1875	hypothetical protein	7	11	1035	674	1035	674	521.288	537.693	1.1886	0.249266	1.06326	0.0884985	0.720484	0.880354	0.318202	0.328584	0.912014	1	0.327623	0.540171
RSP_1876	integral membrane protein	3	14	91	483	91	483	16.9621	423.12	0.400243	-1.32105	0.0439656	-4.50748	0.136185	0.436387	1.0329e-75	1.73334e-75	0.216578	0.668948	0.000116678	0.000756259
RSP_1877	Cytochrome c oxidase, aa3 type, subunit I	55	78.5	6691	6243.5	5812	5684.5	6202.06	8626.71	1.30865	0.388081	0.788475	-0.342863	0.124823	0.415876	1.82377e-46	2.66238e-46	0.139293	0.541871	0.460931	0.66663
RSP_1878	lipoyltransferase	0	0	0	0	0	0	1	1	1	0	1	0	1	1	0.947928	0.952395	1	1	0.520515	0.717701
RSP_1880	peptidoglycan-binding domain-containing protein	38	77	3162	4141.5	3162	4141.5	2542.36	6753.77	0.921773	-0.117517	0.412845	-1.27633	0.681	0.857092	0	0	0.754088	1	0.2129	0.401142
RSP_4338	tRNA-Leu	0	0	0	0	0	0	1	1	1	0	1	0	1	1	0.947928	0.952395	1	1	0.520515	0.717701
RSP_1882	ABC polyamine/opine transporter, ATPase subunit	43	58.5	7949	7242.5	7485	6453.5	9614.21	11338.2	1.37291	0.457242	0.929967	-0.104749	0.113019	0.402322	1.6044e-07	1.83031e-07	0.128345	0.519964	0.311612	0.520767
RSP_1883	ABC polyamine/opine transporter, periplasmic substrate-binding protein	42	58	5805	4307	4862	4032	6262.77	7172.18	1.35255	0.435679	0.957664	-0.062409	0.134523	0.436165	0.0123467	0.0132354	0.164061	0.588614	0.904902	0.904902
RSP_1884	ABC polyamine/opine transporter, inner membrane subunit	60	74	8894	7436	7083	6165	11012.9	11860	1.51443	0.598779	1.01839	0.0262876	0.0160844	0.131361	0.168359	0.175462	0.0205413	0.181861	0.524764	0.625609
RSP_1886	ABC polyamine/opine transporter, inner membrane subunit	39	56	5643	5390	5146	5117.5	7289.63	10453.4	1.30079	0.37939	0.764794	-0.386856	0.205946	0.53109	1.42102e-69	2.32212e-69	0.247229	0.709229	0.478355	0.680891
RSP_1887	LSU ribosomal protein L33P	0	0	0	0	0	0	1	1	1	0	1	0	1	1	0.947928	0.952395	1	1	0.520515	0.717701
RSP_1888	Acetyltransferase, GNAT family	6	10.5	253	496.5	253	496.5	103.311	351.005	1.06732	0.0939873	0.322797	-1.6313	0.898683	0.962657	1.76293e-26	2.30896e-26	0.966859	1	0.000294627	0.00171239
RSP_1889	FtsH-interacting integral membrane protein	18	17	4477	1945	3404	1888	2728.43	1429.23	1.97767	0.983804	2.09367	1.06603	0.0398033	0.222769	0	0	0.0603245	0.345144	0.60011	0.684994
RSP_6024	putative conserved small protein	11	14.5	1337	1075	1255	1071.5	1970.47	2280.07	1.41695	0.502793	0.947807	-0.0773344	0.380985	0.700575	0.0813179	0.0854967	0.45439	0.930526	0.0828385	0.202278
RSP_1890	transcriptional regulator, LysR family	42	50	10561	5820.5	7770	5369	11520.6	9460.76	1.56895	0.649803	1.33551	0.417386	0.0299621	0.189361	0	0	0.0392872	0.271247	0.877851	0.877851
RSP_1891	Zinc-binding dehydrogenase	17	34.5	1082	2056.5	1082	2050.5	632.442	2424.3	0.920367	-0.119719	0.286109	-1.80536	0.77936	0.914224	2.45739e-196	6.33667e-196	0.93356	1	0.0241608	0.0761083
RSP_1892	putative Cro/CI transcriptional regulator	9	23	1353	1279.5	1030	1279.5	841.187	2664.94	0.730879	-0.452295	0.346181	-1.5304	0.42331	0.735911	9.73747e-174	2.33411e-173	0.538412	0.997204	0.0226562	0.0720976
RSP_1893	Inositol monophosphatase family protein	16	36.5	764	3089.5	764	2964.5	503.571	4498.24	0.818763	-0.288482	0.122777	-3.02589	0.504065	0.773804	0	0	0.634738	1	0.148611	0.308889
RSP_1894	Cell Wall Hydrolase	11	30	867	1933.5	867	1931	617.245	3756.22	0.684861	-0.546117	0.18022	-2.47217	0.27994	0.618943	0	0	0.359356	0.838294	0.0877237	0.211152
RSP_1895	Small-conductance mechanosensitive ion channel	23	69.5	994	3742.5	994	3742.5	319.079	3639.07	0.618122	-0.694037	0.0961625	-3.37838	0.0434257	0.233498	0	0	0.060446	0.343922	0.174371	0.346944
RSP_1896	guanine deaminase	22	51.5	1618	2983.5	1618	2983.5	913.464	3952.65	0.797896	-0.325727	0.253455	-1.9802	0.374287	0.692911	0	0	0.467914	0.931294	0.331743	0.545189
RSP_1897	Mg/Co/Ni transporter, MgtE	0	0	0	0	0	0	1	1	1	0	1	0	1	1	0.947928	0.952395	1	1	0.520515	0.717701
RSP_1898	5-formyltetrahydrofolate cyclo-ligase	4	13	139	595	139	595	33.1418	464.88	0.574709	-0.799098	0.0781868	-3.67693	0.326495	0.65844	4.23722e-75	7.09296e-75	0.467392	0.937981	4.67719e-06	4.10114e-05
RSP_1899	putative ATPase	20	51.5	623	2914	623	2914	313.652	3767.75	0.72536	-0.46323	0.0912984	-3.45327	0.220909	0.546355	0	0	0.288932	0.760854	0.161261	0.32844
RSP_1900	Flp pilus assembly protein, protease CpaA	7	22.5	252	772.5	252	772.5	115.298	1165.63	0.581094	-0.783156	0.108482	-3.20447	0.204139	0.531435	3.3796e-169	7.98296e-169	0.308692	0.779415	0.0367626	0.106451
RSP_1901	Flp pilus assembly protein TadD	9	39	402	2582	402	2582	140.703	3925.58	0.431031	-1.21414	0.0393096	-4.66898	0.0190903	0.145497	0	0	0.0283565	0.222731	0.324153	0.535977
RSP_1902	tetratricopeptide repeat protein	12	20.5	589	1746.5	589	1746.5	412.006	2092.85	1.09335	0.128753	0.215905	-2.21153	0.805968	0.925871	3.38859e-215	9.20053e-215	0.899157	1	0.447597	0.656724
RSP_1903	Putative Flp pilus assembly protein TadC	21	54	1457	3923.5	1457	3923.5	1029.24	7134.36	0.726368	-0.461228	0.158218	-2.66001	0.211796	0.538402	0	0	0.259537	0.722833	0.453954	0.660786
RSP_1904	Putative Flp pilus assembly protein TadB	23	56	2575	5793	2575	4797	2017.94	9152.96	0.767133	-0.382451	0.241794	-2.04815	0.282945	0.619584	0	0	0.339236	0.815914	0.385682	0.602312
RSP_1905	Putative Flp pilus assembly protein ATPase CpaF	37	71.5	5077	6600	3935	6386	3297.26	10346.7	0.966555	-0.0490758	0.349501	-1.51663	0.866568	0.949044	0	0	0.974289	1	0.922041	0.922041
RSP_1907	Putative Flp pilus assembly protein ATPase CpaE	53	80.5	4164	7144	3822	6350.5	5254.42	13435.5	1.22973	0.298346	0.428911	-1.22125	0.241395	0.575538	0	0	0.265101	0.730896	0.984349	0.984349
RSP_1908	outer membrane protein, OmpA/MotB family	17	31.5	2383	2116	2352	2116	2054.13	3451.48	1.00802	0.0115251	0.652711	-0.615484	0.97882	0.991614	1.07424e-53	1.62865e-53	0.942628	1	0.30275	0.510379
RSP_1909	Outer membrane general secretion pathway protein, Secretin	31	63.5	3775	6695	3362	5511.5	2483.85	8385.72	0.911841	-0.133146	0.32485	-1.62216	0.673422	0.853043	0	0	0.78208	1	0.386032	0.601931
RSP_1910	Putative Flp pilus assembly protein CpaB	15	41	1294	4327	1294	3209.5	777.76	5281.32	0.683343	-0.549319	0.161511	-2.6303	0.204225	0.529979	0	0	0.258731	0.722056	0.554558	0.649469
RSP_6219	hypothetical protein	7	16.5	565	1191.5	565	1189	636.808	3190.48	0.792401	-0.335697	0.218902	-2.19164	0.605122	0.815297	0	0	0.819977	1	0.312959	0.522803
RSP_6025	hypothetical protein	11	16.5	1858	1794	1810	1532.5	2841.88	3609.58	1.2452	0.31638	0.863467	-0.211788	0.57238	0.811085	4.63969e-09	5.36245e-09	0.661221	1	0.0836743	0.203705
RSP_1911	putative soluble lytic murein transglycosylase	14	36	1029	1532.5	1029	1532.5	533.531	2046.98	0.726368	-0.461228	0.285853	-1.80665	0.307987	0.63835	3.03106e-166	7.09758e-166	0.383715	0.865149	0.0100945	0.0368736
RSP_1912	putative acetyltransferase	6	12	488	677.5	488	677.5	331.834	924.443	0.933901	-0.0986578	0.393675	-1.34492	0.891188	0.960388	1.59644e-51	2.39259e-51	0.912014	1	0.0362489	0.10534
RSP_1913	3-oxoadipate CoA-transferase, beta subunit	22	35	5447	4359	4296	3042.5	4951.79	5584.96	1.17405	0.231491	0.972387	-0.0403971	0.554884	0.800092	0.151328	0.158038	0.651659	1	0.154351	0.31756
RSP_1914	3-ketoacid CoA transferase alpha subunit	24	34.5	3884	2953	3626	2931.5	4110.86	4782.8	1.29934	0.37778	0.942644	-0.0852149	0.323106	0.654496	0.0054686	0.00590282	0.366742	0.848774	0.653322	0.719578
RSP_4301	tRNA-Leu	0	0.5	0	8	0	8	1	3.60661	1.8678	0.901342	0.304087	-1.71744	0.604882	0.834404	0.264147	0.273462	1	1	0.683147	0.739954
RSP_1915	transcriptional regulator, LysR family	11	37.5	458	2283	458	2283	179.776	3072.45	0.547889	-0.868045	0.0641719	-3.96191	0.0748297	0.317562	0	0	0.112625	0.480939	0.973065	0.973065
RSP_6026	putative acetyltransferase	4	12	228	483.5	228	483.5	57.6135	362.643	0.622601	-0.68362	0.174238	-2.52087	0.407409	0.726721	3.20707e-44	4.62343e-44	0.571285	1	0.367294	0.582123
RSP_1916	putative 2-hydroxychromene-2-carboxylate isomerase	11	26	474	1125	474	1125	286.837	1609.13	0.790224	-0.339666	0.195498	-2.35477	0.511732	0.77888	2.67254e-177	6.49457e-177	0.628633	1	0.744715	0.778137
RSP_1917	hypothetical protein	6	15.5	203	574	203	574	77.5006	566.206	0.72302	-0.467892	0.150116	-2.73585	0.498083	0.770378	2.60207e-73	4.32894e-73	0.706372	1	3.28257e-09	4.46231e-08
RSP_1918	putative alpha/beta hydrolase	11	20.5	779	808.5	779	808.5	289.354	568.408	1.00224	0.00322183	0.558298	-0.840893	0.995232	0.996202	2.70356e-16	3.32386e-16	0.907078	1	0.0270743	0.0831523
RSP_1919	putative ATPase	9	21.5	516	1433	516	1433	281.262	1871.14	0.781871	-0.354998	0.164855	-2.60073	0.534341	0.792731	5.55968e-227	1.55541e-226	0.712731	1	0.465717	0.671634
RSP_1920	Pyridoxal kinase	20	60	1706	4660.5	1706	4194.5	1294.51	9584.71	0.622601	-0.68362	0.148124	-2.75513	0.0639164	0.292393	0	0	0.0826607	0.405215	0.168146	0.338213
RSP_1921	MOSC domain protein	10	31	562	1688.5	562	1688.5	272.299	2543.13	0.602517	-0.730926	0.117429	-3.09015	0.159073	0.471141	0	0	0.213377	0.665062	0.933811	0.933811
RSP_7507	hypothetical protein	2	8.5	47	327	47	327	10.2147	298.292	0.439483	-1.18612	0.0375563	-4.7348	0.281988	0.619799	6.45395e-55	9.83633e-55	0.512499	0.976505	0.0837818	0.203722
RSP_1922	transcriptional regulator, GntR family	25	52.5	951	2551	951	2524	555.09	3121.15	0.88943	-0.169047	0.19505	-2.35808	0.629404	0.83622	0	0	0.746804	1	0.47337	0.676649
RSP_1923	biotin synthase	7	28.5	513	1085	513	1085	120.183	1067.74	0.458759	-1.12419	0.123445	-3.01806	0.0581608	0.277497	3.01394e-148	6.62479e-148	0.0951629	0.442729	0.521254	0.623259
RSP_1924	BioY family protein	3	12.5	763	615	763	615	135.524	453.879	0.448273	-1.15755	0.327472	-1.61056	0.199915	0.528135	3.30284e-33	4.50044e-33	0.348444	0.830764	0.58492	0.67163
RSP_1925	transcriptional regulator, GntR family	25	38	3504	4293.5	3504	3912.5	4323.7	7322.39	1.22882	0.297271	0.647591	-0.626846	0.42274	0.735543	1.93987e-115	3.81662e-115	0.503203	0.970497	0.853077	0.853077
RSP_1926	tRNA-Dihydrouridine synthase	12	36	815	2158.5	815	2143.5	342.51	2702.47	0.622601	-0.68362	0.138999	-2.84686	0.151276	0.461351	0	0	0.199283	0.639574	0.132811	0.284514
RSP_1927	putative permease	17	39	1069	2745.5	1069	2585	732.641	4095.62	0.81417	-0.296597	0.196186	-2.3497	0.478498	0.758361	0	0	0.569689	1	0.203392	0.387372
RSP_1928	replicative DNA helicase	0	0	0	0	0	0	1	1	1	0	1	0	1	1	0.947928	0.952395	1	1	0.520515	0.717701
RSP_1929	orotate phosphoribosyltransferase	1	36	18	3152.5	18	2844.5	1	4884.55	0.0518834	-4.26858	0.000224529	-12.1208	4.02321e-05	0.00122425	0	0	8.36654e-05	0.00245498	0.251438	0.44891
RSP_1930	dihydroorotase	1	51	23	3107	23	2966.5	1	4795.96	0.0366236	-4.77108	0.000228677	-12.0944	6.16511e-07	3.78004e-05	0	0	1.29534e-06	8.31446e-05	0.967376	0.967376
RSP_1931	putative ATPase, AAA family	30	50.5	4470	4713.5	3840	4138	4161.41	7668.31	1.10959	0.150021	0.595167	-0.748634	0.651702	0.851524	1.25382e-163	2.91239e-163	0.706635	1	0.413951	0.627824
RSP_1932	protein containing von Willebrand factor type A (vWA) domain	12	48	656	2107.5	656	2107.5	217.209	2807.49	0.466951	-1.09866	0.0848513	-3.55892	0.0156372	0.129773	0	0	0.0225	0.190971	0.874808	0.874808
RSP_6241	hypothetical protein	3	11.5	149	496.5	149	496.5	30.9805	392.212	0.487253	-1.03726	0.0866294	-3.529	0.257175	0.589222	4.33246e-62	6.83708e-62	0.438365	0.916906	0.0758742	0.187877
RSP_1933	Outer membrane protein, OmpA/MotB family	7	40	551	1812.5	551	1812.5	60.4802	1136.93	0.326866	-1.61323	0.0583413	-4.09934	0.00405253	0.0517013	7.88218e-192	1.99567e-191	0.00650853	0.0838152	0.00248405	0.011181
RSP_1934	putative sulfurylase large subunit%3B predicted sulfurylase small subunit, molybdopterin cytosine dinucleotide biosynthesis	27	42	3924	2883.5	3266	2623	2993	3739.16	1.20073	0.263912	0.877869	-0.187923	0.457636	0.756222	1.06493e-07	1.21693e-07	0.537628	0.99755	0.111578	0.250974
RSP_1936	molybdopterin biosynthesis protein	13	40.5	1016	2098	1016	2098	434.337	2809.71	0.599542	-0.738068	0.169536	-2.56033	0.104666	0.388059	0	0	0.151033	0.561997	0.119096	0.262919
RSP_1937	bacterial translation initiation factor 3 (bIF-3)	0	0	0	0	0	0	1	1	1	0	1	0	1	1	0.947928	0.952395	1	1	0.520515	0.717701
RSP_1938	hypothetical protein	3	9.5	109	402.5	109	402.5	16.9977	204.414	0.589832	-0.761623	0.0911961	-3.45488	0.419984	0.734168	9.1365e-33	1.23827e-32	0.678446	1	0	0
RSP_1939	NADPH-ferredoxin reductase	0	0	0	0	0	0	1	1	1	0	1	0	1	1	0.947928	0.952395	1	1	0.520515	0.717701
RSP_1940	hypothetical protein	1	14.5	45	524.5	45	524.5	3.64503	615.726	0.128814	-2.95664	0.00649248	-7.26701	0.0188842	0.145274	7.9912e-122	1.60418e-121	0.0432543	0.285214	0.300325	0.508194
RSP_1941	phosphoadenylylsulfate reductase (thioredoxin)	2	24	46	1012	46	1012	4.02213	1122.7	0.15565	-2.68362	0.00392907	-7.9916	0.00363651	0.0474248	4.2692e-222	1.17971e-221	0.00688584	0.0870371	7.92389e-06	6.61849e-05
RSP_1942	Sulfite/nitrite reductase hemoprotein subunit	14	55.5	342	3141.5	342	3122	94.5646	3426.45	0.471157	-1.08572	0.0302678	-5.04607	0.00998076	0.0967003	0	0	0.015716	0.155195	0.0472844	0.129688
RSP_1943	Protein of unknown function (DUF2849)	0	12	0	364.5	0	364.5	1	478.666	0.0778251	-3.68362	0.00229121	-8.76968	0.0112524	0.105296	2.73633e-96	5.03857e-96	0.0775154	0.395569	1.00322e-11	1.79825e-10
RSP_1944	uroporphyrinogen-III C-methyltransferase	3	27	171	1009.5	171	1009.5	22.1708	1177.97	0.207534	-2.26858	0.0206417	-5.5983	0.00425565	0.0537914	6.57345e-222	1.8152e-221	0.0076531	0.0941286	0.00053694	0.00289633
RSP_1945	Transcriptional Regulator, AsnC family	4	37	108	3161	108	2950	30.831	7764.77	0.201925	-2.30811	0.00435468	-7.84322	0.000739106	0.0136768	0	0	0.00132373	0.0246059	0.563631	0.654608
RSP_1946	Cytochrome P450 hydroxylase	45	63	5319	7045	5319	6114	6681.24	10887	1.33414	0.415915	0.673047	-0.571222	0.138199	0.440436	4.03894e-145	8.76835e-145	0.167116	0.596449	0.771681	0.792014
RSP_1947	triosephosphate isomerase	0	1	0	17	0	17	1	1	0.933901	-0.0986578	1	0	0.464349	0.760585	0.947928	0.952395	0.769594	1	0.520515	0.717701
RSP_1948	Iron-sulfur cluster assembly accessory protein	12	11.5	1072	376	1072	376	1191.89	396.51	1.94901	0.962743	3.29671	1.72103	0.0994806	0.376651	0	0	0.127838	0.520474	0.246595	0.443586
RSP_1949	FeS assembly SUF system protein	7	7.5	316	233	316	233	200.723	170.007	1.74328	0.801807	1.29488	0.372816	0.284069	0.621382	0.0129121	0.0138305	0.364121	0.844136	0.016505	0.055811
RSP_1950	hypothetical protein	39	69	6589	6936.5	5770	6135	9226.99	17386.5	1.05571	0.07822	0.582028	-0.780838	0.786594	0.91773	0	0	0.865217	1	0.605763	0.688151
RSP_1951	Protein of unknown function (DUF982)	9	25.5	1101	1645.5	1039	1610.5	878.734	3849.95	0.659225	-0.601158	0.250323	-1.99814	0.278987	0.620172	0	0	0.396527	0.882411	0.93052	0.93052
RSP_1952	cold-shock DNA-binding protein family	9	19.5	905	1471.5	905	1158	1303.51	3614.69	0.862063	-0.214135	0.395494	-1.33827	0.712362	0.874331	1.49982e-194	3.84056e-194	0.916744	1	0.470325	0.674199
RSP_1953	Transcriptional regulator, CRP/FNR family	7	18	1145	1062	1145	1062	356.907	850.609	0.726368	-0.461228	0.460174	-1.11975	0.471018	0.756133	1.67569e-36	2.33273e-36	0.609364	1	0.00013748	0.000863457
RSP_1954	hypothetical protein	2	12	482	557.5	482	557.5	119.51	829.377	0.3113	-1.68362	0.158033	-2.6617	0.106051	0.388287	6.48076e-104	1.22967e-103	0.181618	0.614064	0.0734401	0.18308
RSP_1955	hypothetical protein	37	48	3723	3184.5	3723	3110.5	5357.11	5850.45	1.43976	0.525833	1.00424	0.0061085	0.093817	0.363585	0.822796	0.832454	0.118345	0.495576	0.827865	0.827865
RSP_1956	hypothetical protein	6	12.5	380	627	380	627	102.044	360.959	0.896545	-0.157551	0.310047	-1.68944	0.82587	0.934878	2.14422e-28	2.83031e-28	0.912014	1	0.00168978	0.00805331
RSP_7508	hypothetical protein	6	13.5	279	760.5	279	760.5	235.127	1429.87	0.830135	-0.268583	0.180345	-2.47117	0.703951	0.873401	1.29345e-165	3.02352e-165	0.951901	1	0.0121502	0.0431758
RSP_1958	Pseudo gene	1	5	167	248.5	167	248.5	17.0264	131.317	0.373561	-1.42059	0.142199	-2.81401	0.349453	0.677467	1.03438e-18	1.2921e-18	0.611931	1	0	0
RSP_1959	Pseudo gene	4	7.5	115	192	115	192	45.324	140.997	0.996162	-0.00554838	0.352546	-1.50412	0.995044	0.997715	1.70081e-10	1.99017e-10	0.831798	1	3.16882e-10	4.95632e-09
RSP_1960	Pseudo gene	9	19	633	1412.5	633	1309.5	362.496	1600.37	0.884749	-0.17666	0.248416	-2.00917	0.762028	0.905267	3.47621e-148	7.63673e-148	0.916744	1	0.104007	0.23804
RSP_1961	hypothetical protein	2	5.5	407	462	407	462	233.637	728.753	0.679201	-0.558089	0.351608	-1.50796	0.637342	0.839705	6.32196e-48	9.30268e-48	0.962613	1	3.03621e-06	2.76398e-05
RSP_1962	transcriptional regulator, effector-binding domain/component	32	56.5	3267	6885	3267	5167.5	8048.42	22523.4	1.05787	0.0811633	0.391899	-1.35145	0.799214	0.923277	0	0	0.855417	1	0.757869	0.785601
RSP_1963	hypothetical protein	30	55	4091	8149	4017	6625	9092.03	27515.3	1.0188	0.0268731	0.362396	-1.46436	0.934579	0.976163	0	0	0.97467	1	0.811591	0.816834
RSP_7509	hypothetical protein	22	39.5	1696	3155	1696	3137	3059.84	10152.5	1.0403	0.0569931	0.330538	-1.59711	0.881926	0.956681	0	0	0.950867	1	0.511587	0.711201
RSP_1965	Putative Membrane Fusion Protein Family member	46	122	5563	8437	5138	7804.5	6548.84	26458.8	0.704254	-0.505833	0.271451	-1.88124	0.0415878	0.22779	0	0	0.050387	0.309865	0.658921	0.723188
RSP_1967	restriction endonuclease	4	11.5	342	512	342	512	150.515	647.172	0.649671	-0.62222	0.255069	-1.97104	0.453986	0.757503	9.93652e-60	1.54759e-59	0.692256	1	1.27251e-07	1.41619e-06
RSP_1966	putative ISSod13, transposase	24	57	1203	3126.5	1203	3126.5	1111.37	6881.45	0.786443	-0.346585	0.177123	-2.49717	0.322259	0.654071	0	0	0.382531	0.863901	0.315735	0.525275
RSP_1968	putative integrase/recombinase	11	27.5	481	1293.5	481	1293.5	195.954	1319.33	0.747121	-0.420586	0.162892	-2.61802	0.412137	0.727885	1.20334e-161	2.77445e-161	0.551205	1	0.000390523	0.00219723
RSP_4315	tRNA-Met	0	4.5	0	129	0	129	1	262.081	0.207534	-2.26858	0.00418467	-7.90067	0.120617	0.415682	2.82463e-53	4.276e-53	0.819241	1	0.000650167	0.00346101
RSP_1969	phosphoribosylformylglycinamidine cyclo-ligase	1	27.5	43	1544.5	43	1544.5	1.35659	1340.11	0.0679201	-3.88002	0.00111021	-9.81495	0.000442436	0.00908763	7.35741e-267	2.23592e-266	0.00104848	0.0202214	0.127728	0.276698
RSP_1970	formyltetrahydrofolate-dependent phosphoribosylglycinamide formyltransferase	0	16	0	1069.5	0	1069	1	954.866	0.0583688	-4.09866	0.00114856	-9.76595	0.00342342	0.0456605	9.94048e-191	2.50897e-190	0.0242212	0.200203	0.861846	0.861846
RSP_1971	Ribonuclease D	0	0.5	0	5.5	0	5.5	1	1	1.8678	0.901342	1	0	0.604882	0.834404	0.947928	0.952395	1	1	0.520515	0.717701
RSP_1972	hypothetical protein	10	15.5	1322	1158.5	1322	1158.5	961.68	1306.82	1.20503	0.269074	0.807074	-0.309226	0.645144	0.846185	4.30848e-07	4.89309e-07	0.742597	1	0.180563	0.355941
RSP_1973	Cysteine desulfuration protein SufE	0	1.5	0	59	0	59	1	8.35298	0.622601	-0.68362	0.131297	-2.92909	0.370172	0.694368	0.0234741	0.0249851	0.769594	1	0.0623791	0.160852
RSP_1974	hypothetical protein	14	19.5	3680	2036.5	2331	1756	3099.78	3243.12	1.34099	0.423295	1.04825	0.0679864	0.400542	0.717587	0.0605921	0.063855	0.466599	0.938222	0.0635773	0.163111
RSP_1975	aminopeptidase P	37	67.5	3326	4322	3326	4249	2261.38	5301.68	1.02383	0.03398	0.467796	-1.09605	0.908307	0.963171	8.56488e-211	2.30082e-210	0.961388	1	0.535689	0.63434
RSP_1976	cobaltochelatase CobT subunit	0	1.5	0	26	0	26	1	1.10337	0.622601	-0.68362	0.993979	-0.00871255	0.370172	0.694368	0.99651	0.99651	0.769594	1	0.520515	0.717701
RSP_6027	hypothetical protein	8	14	982	987.5	982	987.5	785.784	1380.77	1.06732	0.0939873	0.624134	-0.680071	0.883112	0.955949	1.79567e-26	2.35032e-26	0.938877	1	0.0141046	0.0490875
RSP_6028	hypothetical protein	5	8	182	446.5	182	446.5	91.0213	376.388	1.16738	0.22327	0.265219	-1.91474	0.785818	0.917868	2.57907e-34	3.54404e-34	0.984632	1	0.059697	0.15582
RSP_1977	cobaltochelatase CobS subunit	0	1.5	0	18	0	18	1	2.22422	0.622601	-0.68362	0.493081	-1.0201	0.370172	0.694368	0.548778	0.561247	0.769594	1	0.936248	0.936248
RSP_1978	molecular chaperone, DnaJ family	37	50	7579	6683.5	7292	5531.5	14024.6	14462.9	1.38217	0.466939	1.06348	0.0887978	0.133793	0.434829	2.02407e-07	2.30712e-07	0.165507	0.592766	0.820523	0.821537
RSP_1979	stress induced morphogen, BolA	2	11	162	1016.5	162	1007	41.5321	1440.55	0.339601	-1.55809	0.0316194	-4.98305	0.140411	0.445068	2.36106e-262	7.08494e-262	0.236703	0.705132	0.00448106	0.0187142
RSP_1980	malate synthase	37	109	3086	9725.5	3086	8742.5	1744.86	14581.3	0.634025	-0.657389	0.131238	-2.92974	0.0156724	0.129542	0	0	0.0198265	0.17706	0.349735	0.564227
RSP_1981	Pseudo gene	10	27	282	1064	282	1064	68.1918	700.248	0.691779	-0.531617	0.106802	-3.22699	0.316758	0.646098	5.86372e-103	1.11052e-102	0.407301	0.883884	0.64796	0.716986
RSP_1982	Aminopeptidase N	93	135	11645	12678	11008	11007.5	13225.6	19231.2	1.28671	0.363685	0.754237	-0.40691	0.0605772	0.284401	1.19157e-138	2.53921e-138	0.0707586	0.374101	0.710288	0.757603
RSP_1983	Phospholipid/glycerol acyltransferase	21	34	1512	3478.5	1512	3303.5	1185.93	4172.83	1.15364	0.206197	0.311691	-1.68181	0.606229	0.816253	0	0	0.708433	1	0.944658	0.944658
RSP_1984	histidinol-phosphate aminotransferase	21	43.5	1470	2223	1470	2223	922.125	2902.26	0.901698	-0.149284	0.348458	-1.52094	0.696799	0.870045	1.95557e-187	4.89013e-187	0.830335	1	0.673347	0.733064
RSP_1985	hypothetical protein	9	14	309	555	309	555	206.28	581.381	1.20073	0.263912	0.389128	-1.36168	0.668084	0.856314	1.2885e-33	1.76283e-33	0.833676	1	0.244856	0.441438
RSP_1986	aspartyl/glutamyl-tRNA(Asn/Gln) amidotransferase subunit B	0	0	0	0	0	0	1	1	1	0	1	0	1	1	0.947928	0.952395	1	1	0.520515	0.717701
RSP_1987	putative soluble lytic transglycosylase fused to an ABC-type amino acid-binding protein	21	29.5	3034	2707.5	3021	2707.5	3512.02	4419.44	1.32962	0.411017	0.871541	-0.19836	0.316668	0.646235	1.14386e-09	1.32735e-09	0.363001	0.842968	0.444068	0.654391
RSP_1988	protein of unknown function (DUF1992)	9	13	1524	1047.5	1524	983.5	1317.04	1235.28	1.29309	0.370827	1.16932	0.225665	0.552229	0.798226	7.70604e-05	8.54796e-05	0.710849	1	0.0385924	0.109865
RSP_1989	valyl-tRNA synthetase	0	1	0	19.5	0	19.5	1	1	0.933901	-0.0986578	1	0	0.464349	0.760585	0.947928	0.952395	0.769594	1	0.520515	0.717701
RSP_1990	transcriptional regulator, AsnC family	14	25	1270	1798	1270	1776	1356.94	3395.71	1.04597	0.0648409	0.438256	-1.19016	0.892878	0.960445	7.36916e-154	1.65296e-153	0.973383	1	0.886783	0.886783
RSP_1991	Putative Ornithine decarboxylase	48	61	4522	4095.5	4522	3944	6257.23	6955.9	1.46975	0.555567	0.986566	-0.0195124	0.044566	0.239004	0.437491	0.450159	0.0563665	0.336072	0.445827	0.65579
RSP_1992	hypothetical protein	8	36	607	2097	607	1937.5	145.055	2110.27	0.415067	-1.26858	0.0753861	-3.72956	0.0201762	0.150152	0	0	0.030397	0.232102	0.536213	0.634219
RSP_1993	hypothetical protein	3	27	174	1150	174	1150	36.1786	2155.6	0.207534	-2.26858	0.0184069	-5.76361	0.00425565	0.0537914	0	0	0.0076531	0.0941286	0.0124782	0.0440324
RSP_1994	citrate synthase	0	0	0	0	0	0	1	1	1	0	1	0	1	1	0.947928	0.952395	1	1	0.520515	0.717701
RSP_1995	glutamyl-tRNA synthetase	0	0	0	0	0	0	1	1	1	0	1	0	1	1	0.947928	0.952395	1	1	0.520515	0.717701
RSP_1996	Putative Competence protein	11	53	489	2421	489	2401	84.0467	1986.37	0.387657	-1.36715	0.0464042	-4.4296	0.00298988	0.0409414	0	0	0.00454511	0.0635079	0.610865	0.692394
RSP_1997	LexA repressor	0	0	0	0	0	0	1	1	1	0	1	0	1	1	0.947928	0.952395	1	1	0.520515	0.717701
RSP_1998	molybdopterin molybdochelatase	8	41	294	2199	294	2199	65.5833	2541.66	0.364449	-1.45621	0.0282991	-5.1431	0.00644827	0.0712083	0	0	0.0100478	0.11247	0.0992418	0.231583
RSP_2000	cyclic pyranopterin monophosphate synthase subunit MoaC	4	16.5	237	1553	237	1460	65.1903	1657.19	0.452801	-1.14305	0.0431426	-4.53474	0.144517	0.451809	1.88362e-291	6.12403e-291	0.245691	0.710774	0.772831	0.79219
RSP_6214	indole-3-glycerol phosphate synthase	1	26	21	2347	21	2240	1	2360.01	0.0718386	-3.7991	0.000464712	-11.0714	0.000677786	0.0128311	0	0	0.00139111	0.0256264	0.0195298	0.0642168
RSP_2001	anthranilate phosphoribosyltransferase	4	32	80	3372	80	3054.5	10.3936	3195.03	0.233475	-2.09866	0.00356769	-8.13079	0.00277576	0.0389175	0	0	0.00485248	0.0668925	0.819461	0.820677
RSP_2002	anthranilate synthase, component II	2	26.5	26	1574.5	26	1574.5	2.92154	2337.54	0.140966	-2.82658	0.00137072	-9.51085	0.00180668	0.02822	0	0	0.00396915	0.0574129	0.0614245	0.158997
RSP_2003	YibQ protein	17	31	1453	1826	1453	1826	568.17	1304.74	1.02428	0.0346087	0.477587	-1.06616	0.936637	0.977567	4.02252e-51	6.01523e-51	0.942628	1	0.373883	0.590027
RSP_2004	anthranilate synthase, component I	8	79	219	6266	219	5790.5	38.2344	10078.8	0.189145	-2.40244	0.00416047	-7.90904	5.00577e-07	3.31673e-05	0	0	8.94202e-07	6.22607e-05	0.256174	0.454959
RSP_2005	putative peptidyl-prolyl cis-trans isomerase	7	74.5	227	5693.5	227	5648.5	28.1229	7458.3	0.175498	-2.51047	0.00413541	-7.91775	6.37584e-07	3.85176e-05	0	0	1.31438e-06	8.30688e-05	0.443426	0.65392
RSP_2006	uncharacterized protein involved in outer membrane biogenesis	27	61.5	4055	3751	3060	3356.5	1374.72	3436.57	0.820011	-0.286285	0.438718	-1.18863	0.389165	0.707697	2.18436e-155	4.93521e-155	0.476021	0.941047	0.902619	0.902619
RSP_2007	hypothetical protein	0	0	0	0	0	0	1	1	1	0	1	0	1	1	0.947928	0.952395	1	1	0.520515	0.717701
RSP_2008	acetylornithine aminotransferase apoenzyme	0	56	0	5050.5	0	4777.5	1	7528.44	0.0166768	-5.90601	0.000145677	-12.7449	4.34435e-08	4.69647e-06	0	0	3.25539e-07	2.67462e-05	0.101669	0.234277
RSP_2009	ornithine carbamoyltransferase	2	42.5	54	4374.5	54	3860	3.84867	5919.19	0.0878966	-3.50805	0.000713093	-10.4536	2.11521e-05	0.000718122	0	0	4.84212e-05	0.00163044	0.0511388	0.138293
RSP_2010	hypothetical protein	2	6.5	70	271	70	271	22.4052	332.318	0.574709	-0.799098	0.0739424	-3.75745	0.487809	0.762816	6.97298e-55	1.06154e-54	0.829882	1	0.578714	0.667531
RSP_2011	putative transcription elongation factor	6	14.5	249	786.5	249	786.5	99.8755	760.732	0.772884	-0.371676	0.143987	-2.79598	0.594572	0.830218	1.02539e-99	1.91421e-99	0.823991	1	0.728515	0.767746
RSP_2012	NUDIX hydrolase, MutT	6	14.5	490	967	490	958.5	219.927	1032.53	0.772884	-0.371676	0.233599	-2.09789	0.594572	0.830218	3.73294e-101	7.01072e-101	0.823991	1	4.54314e-05	0.000326896
RSP_2013	DEAD/DEAH box helicase	21	67.5	1490	4144	1490	3820.5	425.682	3538.63	0.581094	-0.783156	0.131931	-2.92214	0.027826	0.184073	0	0	0.0398685	0.273879	0.0566029	0.149478
RSP_2014	Protein of unknown function (DUF3108)	16	27.5	1710	1943	1710	1912.5	1263.07	2523.31	1.08672	0.119983	0.548974	-0.86519	0.791316	0.919323	8.21779e-70	1.3456e-69	0.87138	1	0.0291491	0.0883854
RSP_2015	arginine/ornithine transport system ATPase	31	40	3403	2064.5	3403	2064.5	3580.55	2802.6	1.44755	0.53361	1.40115	0.486614	0.119995	0.414582	0	0	0.152646	0.564929	0.0654096	0.166965
RSP_2016	LSU ribosomal protein L28P	1	2	14	76	14	76	1.58664	17.2264	0.933901	-0.0986578	0.101014	-3.30737	0.955464	0.981261	0.000651231	0.000712817	0.582385	1	0.000827653	0.0042875
RSP_6029	hypothetical protein	8	12.5	680	588	680	588	470.982	664.267	1.19539	0.257486	0.777605	-0.36289	0.693043	0.866937	2.82926e-05	3.15827e-05	0.805049	1	2.88513e-05	0.000213669
RSP_2017	hypothetical protein	1	3	17	83.5	17	83.5	1.15996	17.0924	0.622601	-0.68362	0.0744284	-3.748	0.678713	0.856839	0.000406329	0.000445598	0.912111	1	0.000827653	0.0042875
RSP_2018	hypothetical protein	13	13.5	1737	1594	1737	1510	2385.11	2158.44	1.79863	0.846894	1.2119	0.277267	0.125387	0.416067	9.191e-11	1.0789e-10	0.157602	0.576006	0.0526372	0.140934
RSP_2019	Protein of unknown function (DUF3478)	1	9.5	20	482.5	20	482.5	1.45489	329.095	0.196611	-2.34659	0.00484847	-7.68825	0.0848065	0.344254	2.62353e-66	4.23254e-66	0.187326	0.621594	0.713153	0.760259
RSP_7510	hypothetical protein	1	4	19	164.5	19	164.5	4.43998	153.763	0.466951	-1.09866	0.0316683	-4.98082	0.485352	0.762457	1.25757e-29	1.67139e-29	0.819252	1	0	0
RSP_2020	DHC, diheme cytochrome c	5	13.5	736	920	736	920	250.45	831.182	0.691779	-0.531617	0.330463	-1.59744	0.479016	0.758889	9.95597e-59	1.53996e-58	0.700894	1	0.0174378	0.0583805
RSP_2021	Mono-heme class I cytochrome c	3	11.5	70	330.5	70	330.5	17.7734	330.247	0.487253	-1.03726	0.0590241	-4.08255	0.257175	0.589222	5.73143e-57	8.80472e-57	0.438365	0.916906	0.702267	0.752017
RSP_2022	Cytochrome b/diheme cytochrome c hybrid protein	10	23	496	1189.5	496	1189.5	149.857	826.583	0.812088	-0.300292	0.198832	-2.33038	0.581947	0.817591	4.62461e-91	8.32265e-91	0.712949	1	0.504641	0.704446
RSP_7511	hypothetical protein	0	3	0	76	0	76	1	41.9701	0.3113	-1.68362	0.0261311	-5.25809	0.205029	0.531393	2.61663e-09	3.0303e-09	0.912121	1	1.03454e-08	1.32205e-07
RSP_2024	cold-shock DNA-binding protein family	5	6.5	633	563.5	633	563.5	506.519	588.778	1.43677	0.522831	0.943499	-0.0839078	0.540153	0.795892	0.337129	0.347951	0.674263	1	0.355424	0.56955
RSP_2025	hypothetical protein	3	5.5	110	184	110	184	34.3072	123.662	1.0188	0.0268731	0.304261	-1.71662	0.979295	0.990141	6.2953e-11	7.3941e-11	0.829882	1	1.1036e-10	1.79546e-09
RSP_2026	transcriptional regulator, AraC family	9	22	436	698.5	436	698.5	132.504	518.905	0.764101	-0.388164	0.280051	-1.83624	0.495191	0.76793	2.14863e-44	3.10307e-44	0.621567	1	0.0500299	0.135839
RSP_2027	transcriptional regulator, LysR family	13	34.5	692	1394	692	1394	331.774	1763.72	0.70381	-0.506743	0.206305	-2.27715	0.277928	0.619159	1.84767e-187	4.62316e-187	0.376521	0.8574	0.0126479	0.0444761
RSP_2028	hypothetical protein	3	4.5	765	593	765	520.5	233.085	247.71	1.2452	0.31638	1.03197	0.0454048	0.768136	0.907797	0.730167	0.740773	0.962613	1	0.74414	0.777738
RSP_2029	short chain dehydrogenase	5	24	156	895	156	895	33.0077	915.711	0.389126	-1.36169	0.0395325	-4.66082	0.0463521	0.24195	1.05648e-163	2.45542e-163	0.0722819	0.381173	0.013412	0.0468783
RSP_2030	putative sensor histidine kinase	10	38	376	1649.5	376	1649.5	115.854	1947.29	0.491527	-1.02466	0.0652497	-3.93789	0.0412652	0.22754	0	0	0.0588367	0.342353	0.0408623	0.115194
RSP_2032	putative hypothetical Gifsy-1 prophage protein	8	17.5	328	951	328	951	214.52	1360.94	0.853853	-0.227941	0.172872	-2.53222	0.710927	0.875184	1.62964e-161	3.74882e-161	0.927268	1	0.000228812	0.00136714
RSP_2033	hypothetical protein	3	7	138	242	138	242	49.0231	196.685	0.800487	-0.32105	0.273356	-1.87115	0.746576	0.901775	3.13816e-18	3.90318e-18	0.993116	1	0	0
RSP_2034	putative CAAX amino terminal protease family	9	16.5	654	1079	654	1056	264.782	797.764	1.0188	0.0268731	0.364008	-1.45796	0.964144	0.984026	5.71458e-50	8.50156e-50	0.927268	1	0.000119816	0.000772891
RSP_6030	hypothetical protein	2	7	115	247.5	115	247.5	25.6263	193.088	0.533658	-0.906013	0.145555	-2.78037	0.425913	0.735766	1.6962e-26	2.22229e-26	0.655256	1	0	0
RSP_2035	hypothetical protein	6	27	151	1209.5	151	1209.5	44.1402	1588.93	0.415067	-1.26858	0.0304669	-5.03661	0.0442437	0.237586	3.91967e-290	1.2713e-289	0.0673802	0.364688	0.166628	0.336663
RSP_2036	Pseudo gene	0	3.5	0	73.5	0	73.5	1	63.3748	0.266829	-1.90601	0.0173054	-5.85264	0.17103	0.489612	1.24508e-13	1.49668e-13	0.912121	1	3.76699e-13	7.94795e-12
RSP_2037	hypothetical protein	3	11.5	132	368	132	368	19.9558	212.887	0.487253	-1.03726	0.102806	-3.28201	0.257175	0.589222	6.30237e-33	8.5588e-33	0.438365	0.916906	1.11022e-15	3.14511e-14
RSP_2038	putative acetyltransferase	12	36	1640	2722.5	1524	2441.5	1330.35	6463.3	0.622601	-0.68362	0.22574	-2.14727	0.151276	0.461351	0	0	0.199283	0.639574	0.224102	0.413593
RSP_2039	short chain dehydrogenase	9	27	625	1258	625	1258	246.326	1489.87	0.622601	-0.68362	0.181326	-2.46334	0.213961	0.538243	6.10321e-172	1.45436e-171	0.285576	0.753465	0.174794	0.347444
RSP_2040	Pseudo gene	2	3.5	77	369	77	369	25.7377	208.826	1.06732	0.0939873	0.13517	-2.88715	0.941401	0.979305	2.06781e-29	2.74466e-29	0.819252	1	0	0
RSP_2041	hypothetical protein	11	23	798	680	798	680	339.376	621.377	0.893297	-0.162788	0.598995	-0.739385	0.758092	0.903203	1.6361e-14	1.97905e-14	0.898111	1	0.0319453	0.0952247
RSP_2044	ATPase	60	100	14436	22162.5	10422	12011	14383.6	27648.3	1.12068	0.164377	0.570551	-0.809572	0.484959	0.762131	0	0	0.538322	0.997486	0.859753	0.859753
RSP_2045	hypothetical protein	134	215.5	28078	43032.5	22157	25344.5	64740.7	119596	1.16142	0.215887	0.59369	-0.752219	0.173025	0.489859	0	0	0.184547	0.618368	0.955946	0.955946
RSP_2046	hypothetical protein	172	216	105249	92764	38505	31552.5	180293	185621	1.48732	0.572719	1.06524	0.0911836	9.09516e-05	0.00242616	0	0	0.000113295	0.00318779	0.945491	0.945491
RSP_2047	ThiF family protein	103	211.5	11303	21992	10266	17920	19336.5	69667.6	0.909616	-0.136671	0.304399	-1.71596	0.429944	0.738381	0	0	0.477684	0.942973	0.614505	0.694189
RSP_2048	putative metal-dependent protease of the PAD1/JAB1 superfamily	30	57	3257	7250.5	3257	5320.5	6217.22	19327.6	0.983054	-0.0246572	0.35279	-1.50312	0.939588	0.97841	0	0	0.970721	1	0.843479	0.843479
RSP_2049	hypothetical protein	8	15	311	845.5	311	845.5	165.072	841.448	0.996162	-0.00554838	0.215151	-2.21658	0.992991	0.996873	6.3741e-88	1.13004e-87	0.833676	1	0.561816	0.653436
RSP_2050	hypothetical protein	7	18.5	167	593.5	167	593.5	47.6371	449.578	0.706736	-0.500756	0.116208	-3.10521	0.431765	0.741199	6.33311e-65	1.01365e-64	0.609364	1	0.00103103	0.0051756
RSP_2052	N6 adenine-specific DNA methyltransferase, D12 class	7	18	410	631	410	631	117.497	473.592	0.726368	-0.461228	0.272095	-1.87782	0.471018	0.756133	9.11926e-42	1.29667e-41	0.609364	1	0.349993	0.564194
RSP_2053	putative transporter, RarD family, DMT superfamily	14	43.5	1695	2831	1695	2789	865.496	4437.42	0.601132	-0.734246	0.21391	-2.22492	0.0940399	0.364105	0	0	0.135084	0.532559	0.702808	0.752398
RSP_2054	hypothetical protein	5	9	435	450	435	450	226.116	419.38	1.03767	0.0533453	0.591317	-0.757995	0.94714	0.978339	1.18108e-10	1.38522e-10	0.83045	1	2.81873e-08	3.35844e-07
RSP_2055	hypothetical protein	4	11	153	371	153	371	63.6244	424.266	0.679201	-0.558089	0.164468	-2.60412	0.504965	0.774029	5.21999e-53	7.88742e-53	0.692256	1	0.141276	0.298078
RSP_2056	hypothetical protein	3	8.5	89	286	89	286	27.7577	328.518	0.659225	-0.601158	0.0926662	-3.43181	0.531967	0.792932	2.20908e-51	3.30832e-51	0.831798	1	0.300615	0.50826
RSP_2057	hypothetical protein	12	32.5	899	1180.5	899	1180.5	239.992	858.702	0.68965	-0.536063	0.306514	-1.70597	0.268531	0.604121	5.72566e-66	9.2262e-66	0.368448	0.849851	0.217315	0.406062
RSP_2058	hypothetical protein	3	19	53	520	53	520	5.88862	369.835	0.294916	-1.76162	0.0174624	-5.83961	0.036621	0.215838	1.15844e-71	1.91389e-71	0.0620033	0.350357	0.0353988	0.103389
RSP_2059	putative phage tail tape measure protein	30	105.5	2527	3876.5	2378	3876.5	468.845	2707.94	0.531129	-0.912866	0.189883	-2.39681	0.00186893	0.0289719	0	0	0.00275119	0.0428102	0.453333	0.660832
RSP_2061	hypothetical protein	1	4	13	220	13	220	1.75143	118.558	0.466951	-1.09866	0.0162016	-5.94772	0.485352	0.762457	3.17828e-24	4.10955e-24	0.819252	1	0	0
RSP_2062	hypothetical protein	4	9	253	272.5	253	272.5	86.4824	207.062	0.830135	-0.268583	0.458062	-1.12638	0.756365	0.904292	3.99744e-10	4.66407e-10	0.984632	1	4.73931e-10	7.32785e-09
RSP_2063	hypothetical protein	6	16.5	305	748.5	305	748.5	135.74	929.928	0.679201	-0.558089	0.160087	-2.64308	0.414186	0.727438	1.55898e-115	3.06871e-115	0.600223	1	4.07045e-05	0.000293929
RSP_2064	Protein of unknown function (DUF3168)	1	5.5	31	118	31	118	2.68391	56.5352	0.339601	-1.55809	0.052065	-4.26354	0.297205	0.635233	2.93192e-11	3.45368e-11	0.611931	1	3.71634e-11	6.35227e-10
RSP_2065	Bacteriophage protein of unknown function (DUF646)	1	11.5	63	431	63	431	3.73002	306.691	0.162418	-2.62222	0.0133385	-6.22826	0.0462063	0.242112	1.90847e-60	2.98617e-60	0.103925	0.464553	0.381713	0.598652
RSP_2066	phage head-tail adaptor, putative, SPP1 family	2	9.5	134	487	134	487	26.5051	477.339	0.393222	-1.34659	0.0608975	-4.03747	0.213573	0.539913	4.49721e-81	7.76233e-81	0.398057	0.879623	5.58075e-08	6.45932e-07
RSP_6031	hypothetical protein	2	8.5	463	409	463	409	89.2413	334.029	0.439483	-1.18612	0.293008	-1.77099	0.281988	0.619799	5.89478e-28	7.7683e-28	0.512499	0.976505	0.000129876	0.000822074
RSP_6032	putative TolA	3	10	191	413.5	191	413.5	43.6044	319.119	0.560341	-0.835623	0.149856	-2.73835	0.372253	0.69164	3.88197e-42	5.53532e-42	0.547664	1	0.018402	0.0611036
RSP_2067	putative prophage LambdaSo, major capsid protein, HK97 family	16	41.5	1434	2901	1434	2739	581.443	2876.07	0.720117	-0.473697	0.22172	-2.17319	0.262314	0.592732	2.42082e-289	7.7955e-289	0.348037	0.831242	0.989331	0.989331
RSP_2068	putative ClpP-like protease	4	15.5	123	598.5	123	598.5	19.3331	381.239	0.482014	-1.05285	0.0556162	-4.16835	0.183382	0.505594	3.91374e-66	6.31153e-66	0.306231	0.78331	0.060916	0.158085
RSP_2069	putative phage portal protein, HK97 family	5	24.5	455	1166.5	455	1166.5	60.0141	754.133	0.381184	-1.39144	0.0872775	-3.51825	0.0410937	0.228434	2.06798e-117	4.10054e-117	0.0722819	0.381173	0.112444	0.251941
RSP_2070	Putative Phage-related terminase	16	39.5	1092	1688	1092	1688	337.258	1294.88	0.756578	-0.402439	0.285648	-1.80769	0.344918	0.673123	5.73666e-106	1.09567e-105	0.448476	0.925333	0.419651	0.633857
RSP_2071	hypothetical protein	5	15.5	262	575.5	262	575.5	90.7929	624.219	0.602517	-0.730926	0.159519	-2.6482	0.319397	0.649867	2.54313e-78	4.3214e-78	0.489159	0.957344	5.08391e-05	0.000361949
RSP_2072	Putative Phage-related Holin protein	6	18	840	865.5	835	865.5	183.743	570.887	0.622601	-0.68362	0.352986	-1.50232	0.310262	0.640481	9.82988e-38	1.37598e-37	0.423419	0.904998	0.0922019	0.219583
RSP_6033	hypothetical protein	3	12.5	85	420.5	85	420.5	12.6809	276.991	0.448273	-1.15755	0.0502091	-4.31591	0.199915	0.528135	2.64208e-49	3.91052e-49	0.348444	0.830764	0.00163557	0.00782253
RSP_2073	hypothetical protein	3	9.5	69	356.5	69	356.5	11.8058	192.514	0.589832	-0.761623	0.0672558	-3.8942	0.419984	0.734168	3.74583e-33	5.09892e-33	0.678446	1	0	0
RSP_2074	hypothetical protein	3	14.5	106	787	106	787	16.1174	578.072	0.386442	-1.37168	0.0305781	-5.03136	0.119668	0.416962	8.1564e-107	1.56225e-106	0.216578	0.668948	0.0021788	0.00996201
RSP_6034	protein of unknown function (DUF1937)	4	13	77	379	77	379	18.4007	310.243	0.574709	-0.799098	0.0650474	-3.94237	0.326495	0.65844	1.06248e-52	1.60242e-52	0.467392	0.937981	0.132195	0.283794
RSP_7512	hypothetical protein	3	4.5	295	304	295	304	117.435	180.265	1.2452	0.31638	0.714465	-0.485065	0.768136	0.907797	0.0043908	0.00474576	0.962613	1	0.00502231	0.0205925
RSP_6035	hypothetical protein	2	8.5	71	540.5	71	540.5	13.8365	446.469	0.439483	-1.18612	0.0339884	-4.87881	0.281988	0.619799	4.01476e-82	6.9712e-82	0.512499	0.976505	7.81646e-07	7.99608e-06
RSP_2075	Putative Transcriptional regulator	1	6.5	43	2637	43	1253.5	4.0408	772.076	0.287354	-1.7991	0.00573991	-7.44476	0.215845	0.540996	1.39829e-152	3.12436e-152	0.455517	0.927745	1.37377e-05	0.000108694
RSP_7513	hypothetical protein	0	4.5	0	79	0	79	1	70.9457	0.207534	-2.26858	0.0154586	-6.01544	0.120617	0.415682	3.73885e-15	4.55247e-15	0.819241	1	1.4766e-14	3.73856e-13
RSP_2077	hypothetical protein	0	9	0	371	0	371	1	330.226	0.103767	-3.26858	0.00332113	-8.23411	0.0281527	0.184452	8.1038e-67	1.30895e-66	0.18732	0.62359	0.67481	0.733473
RSP_2078	hypothetical protein	2	5.5	49	140.5	49	140.5	8.18926	65.6394	0.679201	-0.558089	0.136829	-2.86956	0.637342	0.839705	3.04387e-10	3.55455e-10	0.962613	1	6.97147e-10	1.03829e-08
RSP_2079	ParB family protein	5	28.5	175	1140	175	1140	15.9348	592.609	0.327685	-1.60962	0.02949	-5.08363	0.0154144	0.128966	8.4902e-110	1.63702e-109	0.028204	0.223241	0.0144212	0.0501032
RSP_7514	hypothetical protein	0	2	0	53.5	0	53.5	1	44.9272	0.466951	-1.09866	0.0244111	-5.35632	0.300768	0.633943	6.58315e-10	7.65891e-10	0.582393	1	2.55527e-09	3.4971e-08
RSP_6036	hypothetical protein	1	5	50	173	50	173	7.13681	123.467	0.373561	-1.42059	0.0633944	-3.9795	0.349453	0.677467	4.3586e-22	5.56292e-22	0.611931	1	0	0
RSP_2080	Putative Tyrosine recombinase	7	18.5	349	938	349	938	78.6711	557.589	0.706736	-0.500756	0.154738	-2.6921	0.431765	0.741199	3.3336e-71	5.50302e-71	0.609364	1	1.16497e-08	1.47018e-07
RSP_4297	tRNA-Arg	0	0	0	0	0	0	1	1	1	0	1	0	1	1	0.947928	0.952395	1	1	0.520515	0.717701
RSP_2081	putative acetyltransferase, GNAT family	6	19.5	409	1255.5	409	1253.5	171.885	1716.23	0.574709	-0.799098	0.10984	-3.18652	0.229464	0.557775	4.1091e-247	1.20101e-246	0.352019	0.829182	0.124948	0.272278
RSP_2082	putative NADH-ubiquinone oxidoreductase-related protein	9	19.5	1269	2048	1269	1705.5	1206.34	3533.62	0.862063	-0.214135	0.37441	-1.41731	0.712362	0.874331	1.78829e-206	4.75351e-206	0.916744	1	0.701516	0.751413
RSP_2083	Excinuclease ABC subunit B	10	65.5	350	3389	350	3046	52.8728	3017.44	0.285161	-1.81015	0.0192173	-5.70145	8.02929e-05	0.00218439	0	0	0.000148699	0.00399251	0.166985	0.336544
RSP_2084	hypothetical protein	6	17	173	662	173	662	47.9189	519.537	0.659225	-0.601158	0.101155	-3.30536	0.376742	0.695889	3.44278e-78	5.84768e-78	0.505961	0.97262	4.05612e-09	5.49543e-08
RSP_2085	hypothetical protein	8	7.5	883	307	883	307	851.75	293	1.99232	0.994452	3.18817	1.67273	0.166591	0.48296	0	0	0.218826	0.668853	0.989668	0.989668
RSP_2086	Putative Antibiotic biosynthesis monooxygenase	11	18.5	4453	2316	2432	1927	2781.17	3673.16	1.11059	0.15132	0.830396	-0.268128	0.782834	0.91699	1.30712e-13	1.57079e-13	0.87991	1	0.852291	0.852291
RSP_2087	hypothetical protein	12	12.5	1622	805	1622	805	2459.19	1268	1.79309	0.842449	2.12701	1.08882	0.142764	0.449061	0	0	0.179836	0.609544	0.0203112	0.0660888
RSP_6220	entericidin EcnA/B family protein	7	9.5	367	747	367	716	584.806	1548.75	1.37628	0.46077	0.414123	-1.27187	0.519621	0.785358	1.64337e-78	2.79483e-78	0.629049	1	0.291338	0.496721
RSP_2088	GTP-binding protein LepA	35	65.5	2960	5020.5	2960	5013.5	1890.59	6034.36	0.998063	-0.00279777	0.343608	-1.54117	0.992608	0.997221	0	0	0.938104	1	0.19127	0.370912
RSP_4344	tRNA-Gly	6	5	1271	1522	1144	908	3072.07	2031.93	2.24136	1.16438	1.65813	0.729558	0.170887	0.489541	0	0	0.292339	0.760081	0.440953	0.650983
RSP_2090	Pyruvate carboxylase	128	204.5	16443	20826.5	15192	19568	18530.8	38294.7	1.16909	0.225385	0.530704	-0.914021	0.164958	0.480261	0	0	0.176353	0.604219	0.814753	0.817781
RSP_2092	ATP-dependent DNA helicase, Rep family	4	5.5	693	574	693	574	38.8937	44.7376	1.3584	0.441911	0.953464	-0.0687503	0.639808	0.839991	0.827907	0.837416	0.800268	1	0.892954	0.892954
RSP_2091	Putative benzoate transporter, BenE	16	46.5	1105	2311.5	1021	2311.5	470.93	3134.11	0.642685	-0.637817	0.164793	-2.60127	0.124046	0.415644	0	0	0.172417	0.601777	0.351246	0.565539
RSP_6037	protein of unknown function DUF1127	3	5	340	845	340	466	156.595	357.712	1.12068	0.164377	0.480111	-1.05856	0.875953	0.954233	4.86026e-15	5.9055e-15	0.829882	1	2.10568e-08	2.55392e-07
RSP_2093	Putative Mrp (Multidrug resistance-associated proteins) family protein	0	0	0	0	0	0	1	1	1	0	1	0	1	1	0.947928	0.952395	1	1	0.520515	0.717701
RSP_2095	Putative MraZ protein	0	7.5	0	280	0	280	1	138.714	0.12452	-3.00555	0.00790637	-6.98277	0.0450826	0.240206	1.03173e-28	1.36497e-28	0.338683	0.821801	0	0
RSP_6038	methyltransferase MraW/YabC	0	9	0	443	0	443	1	134.254	0.103767	-3.26858	0.00816905	-6.93562	0.0281527	0.184452	8.0106e-28	1.05532e-27	0.18732	0.62359	0	0
RSP_2097	Putative FtsL	0	0.5	0	12	0	12	1	1.60026	1.8678	0.901342	0.685342	-0.545104	0.604882	0.834404	0.765569	0.775524	1	1	0.520515	0.720152
RSP_2098	Cell division protein FtsI/penicillin-binding protein 2	0	0	0	0	0	0	1	1	1	0	1	0	1	1	0.947928	0.952395	1	1	0.520515	0.717701
RSP_2099	UDP-N-acetylmuramoylalanyl-D-glutamate--2,6-diaminopimelate ligase	0	0.5	0	10.5	0	10.5	1	1	1.8678	0.901342	1	0	0.604882	0.834404	0.947928	0.952395	1	1	0.520515	0.717701
RSP_2100	UDP-N-acetylmuramoyl-tripeptide--D-alanyl-D-alanine ligase	0	0	0	0	0	0	1	1	1	0	1	0	1	1	0.947928	0.952395	1	1	0.520515	0.717701
RSP_2101	Phospho-N-acetylmuramoyl-pentapeptide-transferase	0	0	0	0	0	0	1	1	1	0	1	0	1	1	0.947928	0.952395	1	1	0.520515	0.717701
RSP_2102	putative periplasmic or secreted lipoprotein	3	9.5	272	526.5	272	526.5	46.2392	282.818	0.589832	-0.761623	0.179308	-2.47949	0.419984	0.734168	2.4867e-34	3.41826e-34	0.678446	1	4.20669e-06	3.73713e-05
RSP_2103	UDP-N-acetylmuramoylalanine--D-glutamate ligase	0	0.5	0	7.5	0	7.5	1	1	1.8678	0.901342	1	0	0.604882	0.834404	0.947928	0.952395	1	1	0.520515	0.717701
RSP_2104	hypothetical protein	12	21.5	2420	2332	2420	2269	2034.05	3441.28	1.04249	0.06004	0.648244	-0.625392	0.908041	0.964134	5.11641e-55	7.80662e-55	0.997933	1	0.379215	0.59612
RSP_2105	hypothetical protein	6	13.5	328	683	328	683	137.844	655.812	0.830135	-0.268583	0.230519	-2.11704	0.703951	0.873401	1.36648e-65	2.19668e-65	0.951901	1	5.51449e-06	4.80413e-05
RSP_2106	cell division protein FtsW	0	0	0	0	0	0	1	1	1	0	1	0	1	1	0.947928	0.952395	1	1	0.520515	0.717701
RSP_2107	UDP-N-acetylglucosamine--N-acetylmuramyl-(pentapeptide) pyrophosphoryl-undecaprenol N-acetylglucosamine transferase	0	0	0	0	0	0	1	1	1	0	1	0	1	1	0.947928	0.952395	1	1	0.520515	0.717701
RSP_2108	UDP-N-acetylmuramate--L-alanine ligase	0	0.5	0	7	0	7	1	1	1.8678	0.901342	1	0	0.604882	0.834404	0.947928	0.952395	1	1	0.520515	0.717701
RSP_2109	Protein of unknown function (DUF2484)	0	0.5	0	15	0	15	1	2.4512	1.8678	0.901342	0.447424	-1.16029	0.604882	0.834404	0.486301	0.499368	1	1	0.936248	0.936248
RSP_2110	UDP-N-acetylmuramate dehydrogenase	0	0.5	0	8.5	0	8.5	1	1	1.8678	0.901342	1	0	0.604882	0.834404	0.947928	0.952395	1	1	0.520515	0.717701
RSP_2111	D-alanine--D-alanine ligase	0	0	0	0	0	0	1	1	1	0	1	0	1	1	0.947928	0.952395	1	1	0.520515	0.717701
RSP_2112	cell division septal protein FtsQ	0	0	0	0	0	0	1	1	1	0	1	0	1	1	0.947928	0.952395	1	1	0.520515	0.717701
RSP_2113	cell division protein FtsA	0	0	0	0	0	0	1	1	1	0	1	0	1	1	0.947928	0.952395	1	1	0.520515	0.717701
RSP_2114	cell division protein FtsZ	0	1	0	22	0	22	1	1.37556	0.933901	-0.0986578	0.797291	-0.326822	0.464349	0.760585	0.862847	0.870367	0.769594	1	0.520515	0.717701
RSP_2115	UDP-3-O-(3-hydroxymyristoyl) N-acetylglucosamine deacetylase	0	0	0	0	0	0	1	1	1	0	1	0	1	1	0.947928	0.952395	1	1	0.520515	0.717701
RSP_2117	Beta-barrel assembly machine subunit BamD	1	1	205	36.5	205	36.5	8.09158	1.4407	1	0	6.15968	2.62286	0.653435	0.852974	0.0215021	0.0229043	0.7696	1	0.0323005	0.0960714
RSP_2118	DNA replication and repair protein RecN	3	4.5	95	87.5	95	87.5	5.73173	8.62776	1.2452	0.31638	0.728593	-0.456815	0.768136	0.907797	0.555146	0.56733	0.962613	1	0.697434	0.747633
RSP_2119	hypothetical protein	11	11.5	975	1004.5	975	999.5	899.068	957.329	1.78659	0.837212	1.02998	0.0426154	0.162881	0.476238	0.524723	0.537052	0.205688	0.652988	0.536207	0.634396
RSP_2120	putative D-lactate dehydrogenase (cytochrome), FAD/FMN-containing oxidoreductase	18	29.5	1314	1587	1314	1581	567.781	1149.43	1.13968	0.188624	0.541748	-0.884306	0.661748	0.850849	6.66299e-34	9.1281e-34	0.733763	1	0.0101504	0.0369446
RSP_2121	Protein of unknown function (DUF1638)	9	20	506	1305	506	1305	238.599	1367.46	0.840511	-0.250661	0.191359	-2.38564	0.664699	0.853574	5.35785e-153	1.19981e-152	0.811415	1	0.000531314	0.00287364
RSP_7515	hypothetical protein	3	4.5	2421	708	1461	652.5	940.962	624.41	1.2452	0.31638	1.65272	0.724844	0.768136	0.907797	0	0	0.962613	1	0.0378182	0.108654
RSP_2122	Putative dimethylamine corrinoid protein	18	34	1716	2426	1716	2396	1459.1	3860.45	0.988837	-0.0161956	0.414517	-1.2705	0.969276	0.987546	1.7724e-192	4.49875e-192	0.914801	1	0.795401	0.806349
RSP_2123	Radical SAM domain protein	11	33.5	281	1228.5	281	1228.5	93.7101	1262.13	0.613308	-0.705315	0.0814291	-3.61831	0.155304	0.467049	1.35229e-198	3.51613e-198	0.224077	0.678842	0.00213172	0.00982436
RSP_2124	methionine synthase I	24	37.5	2162	2692.5	2063	2517.5	1622.11	3094.81	1.19539	0.257486	0.574836	-0.798778	0.494131	0.767445	8.95071e-75	1.49646e-74	0.549152	1	0.630208	0.704074
RSP_2125	hypothetical protein	10	15.5	1005	1453.5	1005	1395	1032.62	2229.32	1.20503	0.269074	0.508	-0.9771	0.645144	0.846185	4.03971e-75	6.76514e-75	0.742597	1	0.0224045	0.0715779
RSP_2126	phosphoribosylaminoimidazole-succinocarboxamide synthase	1	22.5	11	1353	11	1353	1	1350.31	0.0830135	-3.59051	0.000812204	-10.2659	0.00184344	0.028685	4.17011e-269	1.27399e-268	0.00433138	0.0615685	0.0755228	0.18735
RSP_2127	Component of phosphoribosylformylglycinamidine (FGAM) synthetase	1	12	29	614	29	614	3.98843	1037.82	0.15565	-2.68362	0.00421481	-7.89032	0.039757	0.223728	2.71057e-205	7.18619e-205	0.0775186	0.393629	0.0304753	0.0915842
RSP_2128	phosphoribosylformylglycinamidine synthase subunit I	2	28	32	1874	32	1874	3.15887	2585.98	0.133414	-2.90601	0.00133969	-9.54389	0.0011882	0.0200869	0	0	0.00228736	0.0377369	0.682774	0.739747
RSP_2129	Sensor Histidine kinase	21	59	1008	3586	1008	3272.5	395.868	3618.29	0.664811	-0.588983	0.11999	-3.05902	0.105638	0.387465	0	0	0.133406	0.528479	0.847353	0.847353
RSP_2130	two component, sigma54 specific transcriptional regulator, fis family	0	5	0	126.5	0	126.5	1	18.7675	0.18678	-2.42059	0.0584373	-4.09697	0.101807	0.380896	0.000147541	0.000162902	0.611921	1	0.000514157	0.00279577
RSP_2131	RNAse E	11	12	1034	522.5	1034	522.5	133.546	72.4556	1.71215	0.775811	2.02141	1.01536	0.192265	0.515214	8.49252e-07	9.62058e-07	0.277869	0.742189	1.19621e-06	1.18191e-05
RSP_2132	putative redox protein, regulator of disulfide bond formation	3	6.5	86	226	86	226	37.4329	213.716	0.862063	-0.214135	0.192094	-2.38011	0.831443	0.928648	2.38637e-25	3.10542e-25	0.800268	1	0	0
RSP_2134	putative cytochrome c-type biogenesis protein CcdA	0	0	0	0	0	0	1	1	1	0	1	0	1	1	0.947928	0.952395	1	1	0.520515	0.717701
RSP_2136	hypothetical protein	12	26	836	1277.5	836	1277.5	272.819	899.156	0.862063	-0.214135	0.332764	-1.58743	0.670305	0.85172	7.33118e-63	1.15874e-62	0.798318	1	0.289184	0.49388
RSP_2135	hypothetical protein	2	8	204	538	204	538	60.5265	638.496	0.466951	-1.09866	0.103965	-3.26584	0.323771	0.654876	7.45088e-95	1.3633e-94	0.512499	0.976505	0.0162736	0.0552591
RSP_2137	hypothetical protein	6	6.5	326	846.5	326	713.5	314.942	743.076	1.72413	0.785865	0.46483	-1.10522	0.32999	0.6571	1.72096e-31	2.31692e-31	0.425482	0.900041	0.0224477	0.0716029
RSP_2138	fumarase, class II	0	0	0	0	0	0	1	1	1	0	1	0	1	1	0.947928	0.952395	1	1	0.520515	0.717701
RSP_2139	hypothetical protein	26	25	3091	2632	2978	2217	5571.06	3968.05	1.94252	0.957926	1.53978	0.622721	0.0157567	0.129977	0	0	0.0233563	0.194226	0.347207	0.561492
RSP_2140	Protein of unknown function (DUF1194)	7	14	329	1072.5	329	1072.5	115.835	756.449	0.933901	-0.0986578	0.167941	-2.57397	0.88253	0.956831	4.65035e-92	8.41007e-92	0.935289	1	0.775919	0.793749
RSP_4341	Pseudo gene	0	0.5	0	12.5	0	12.5	1	1.80465	1.8678	0.901342	0.60772	-0.718521	0.604882	0.834404	0.686472	0.697492	1	1	0.520515	0.720152
RSP_2141	ABC polyamine transporter, periplasmic substrate-binding protein	33	39	5234	3470	4558	3087	4745.35	3807.76	1.58045	0.660334	1.36677	0.450773	0.0508917	0.257784	0	0	0.0674433	0.363115	0.229083	0.421442
RSP_2142	NifS-related protein	51	63	8352	4959	7542	4658.5	10249.2	7928.4	1.51203	0.596488	1.41775	0.503606	0.0270212	0.179617	0	0	0.0346092	0.25253	0.424753	0.639657
RSP_2143	DNA photolyase, Cryptochrome 1 apoprotein (Blue light photoreceptor)	45	55	7648	4530.5	7057	4222	7414.39	5474.23	1.5282	0.611836	1.48542	0.570874	0.0334902	0.202618	0	0	0.0432594	0.282527	0.413624	0.627798
RSP_2144	unsaturated fatty acid methylase	37	58	2491	4069	2491	4038	2509.05	6395.96	1.19153	0.252815	0.43023	-1.21682	0.404213	0.721959	9.16879e-298	3.01729e-297	0.467571	0.931062	0.210215	0.397378
RSP_2145	Tellurite resistance protein	11	23	679	1930.5	679	1906.5	558.719	3276.84	0.893297	-0.162788	0.186998	-2.41891	0.758092	0.903203	0	0	0.898111	1	0.108421	0.24496
RSP_2146	Tellurite resistance protein	24	45.5	1692	3148.5	1692	3108	1231.12	4297.27	0.985215	-0.0214899	0.314199	-1.67025	0.952909	0.980108	0	0	0.91154	1	0.388531	0.604432
RSP_2147	O-acetylserine (Thiol)-lyase, cysteine synthase	35	50.5	3309	3665.5	2995	3665.5	3347.07	6006.99	1.29452	0.372414	0.61109	-0.710543	0.239131	0.571465	9.47624e-118	1.8827e-117	0.268523	0.734905	0.347212	0.561276
RSP_2148	Small Conductance Mechanosensitive Ion Channel	49	81	5293	5357.5	5293	5276.5	3363.77	5583.62	1.12991	0.176202	0.660704	-0.597924	0.499381	0.7692	1.47953e-81	2.56136e-81	0.559625	1	0.813208	0.817446
RSP_2149	Ala-tRNA(Pro) hydrolase	10	19.5	696	902.5	696	902.5	319.075	868.791	0.957848	-0.0621319	0.402786	-1.31191	0.911822	0.965652	7.37661e-47	1.07802e-46	0.87991	1	0.000835928	0.00431932
RSP_2150	putative Glycosyl transferase, family 2	4	9	91	298	91	298	16.8039	131.985	0.830135	-0.268583	0.139632	-2.8403	0.756365	0.904292	6.14037e-19	7.6821e-19	0.984632	1	0	0
RSP_2151	putative DedA family, membrane protein	3	11	72	266	72	266	12.9044	184.724	0.509401	-0.973127	0.0766146	-3.70624	0.291257	0.629729	4.85152e-31	6.5121e-31	0.438365	0.916906	0	0
RSP_2152	putative ceramide glucosyltransferase	5	18.5	364	993.5	364	993.5	54.9877	554.424	0.504812	-0.986183	0.108773	-3.20061	0.16672	0.482994	1.96449e-81	3.39511e-81	0.270156	0.736919	2.50993e-08	3.02611e-07
RSP_2153	metallo-phosphoesterase	2	11	50	382	50	382	4.09398	180.872	0.339601	-1.55809	0.024824	-5.33212	0.140411	0.445068	3.1899e-35	4.40733e-35	0.236703	0.705132	0	0
RSP_2154	hypothetical protein	14	49	1117	3268	1117	3189.5	396.296	4021.19	0.533658	-0.906013	0.108084	-3.20977	0.0351336	0.208568	0	0	0.0483109	0.301155	0.334426	0.54782
RSP_2155	histidinol dehydrogenase	13	34.5	1203	2143.5	1203	2143.5	389.591	1847.59	0.70381	-0.506743	0.23126	-2.11241	0.277928	0.619159	7.83953e-181	1.92589e-180	0.376521	0.8574	0.00473058	0.0195746
RSP_2156	ABC transporter, inner membrane subunit	11	32.5	423	2289	423	2248	192.583	3034	0.632179	-0.661594	0.0696145	-3.84447	0.18473	0.504905	0	0	0.263475	0.72935	0.361507	0.576561
RSP_2157	ABC transporter, inner membrane subunit	17	37.5	3631	3495	2384	2968.5	1430.74	4023.89	0.846737	-0.240014	0.389951	-1.35863	0.568871	0.809464	4.218e-221	1.16239e-220	0.704115	1	0.182188	0.357926
RSP_2158	ABC transporter, periplasmic solute-binding protein	33	52.5	4958	7397	4403	5679	4369.92	8996.99	1.17405	0.231491	0.532689	-0.908634	0.469553	0.754665	2.50476e-264	7.5553e-264	0.514929	0.975256	0.709017	0.756446
RSP_2159	ABC transporter, ATPase subunit	26	51	1632	4223.5	1632	4175	1233.99	6192.22	0.952213	-0.0706434	0.218557	-2.19392	0.838935	0.932453	0	0	0.933309	1	0.651348	0.718771
RSP_2160	Short-chain dehydrogenase/reductase	15	51	1751	3166	1751	3116	1135.12	6881.34	0.549354	-0.864193	0.180912	-2.46664	0.0384244	0.219233	0	0	0.0522407	0.316994	0.19966	0.383691
RSP_2161	Efflux channel	19	38	3897	3829	3516	3119.5	3116.68	5557.38	0.933901	-0.0986578	0.615062	-0.701197	0.807649	0.927284	1.16394e-106	2.22831e-106	0.916783	1	0.313071	0.522775
RSP_2163	lytic murein transglycosylase, putative	39	50	5850	5219	5632	4499.5	9006.31	9224.74	1.45689	0.542888	1.07076	0.098629	0.0763669	0.32209	3.88525e-06	4.37199e-06	0.0967307	0.444485	0.930521	0.930521
RSP_4345	tRNA-Glu	2	0.5	31	7.5	31	7.5	27.7489	3.85672	7.47121	2.90134	7.89087	2.98018	0.134303	0.436139	6.36166e-06	7.14277e-06	0.582381	1	8.32609e-06	6.92587e-05
RSP_2165	transcriptional regulator, AsnC family	12	18	1182	1172.5	1182	1170.5	1028.97	1528.44	1.2452	0.31638	0.738333	-0.437657	0.555421	0.800024	4.28249e-14	5.16627e-14	0.690571	1	0.132427	0.283842
RSP_2166	delta-1-pyrroline-5-carboxylate dehydrogenase %3BL-proline dehydrogenase	104	130	8559	9106	8557	8843.5	8064.38	10481.8	1.49424	0.579414	0.843786	-0.245051	0.00210535	0.0319143	1.57334e-30	2.10349e-30	0.00264445	0.0416222	0.797045	0.807207
RSP_2167	hypothetical protein	8	20.5	241	844.5	241	844.5	85.8535	771.368	0.728899	-0.45621	0.122066	-3.03427	0.446196	0.75091	4.22291e-108	8.11143e-108	0.616289	1	0.227105	0.418182
RSP_2168	hypothetical protein	8	11	769	648.5	769	648.5	570.003	687.163	1.3584	0.441911	0.909734	-0.136483	0.508087	0.774767	0.0948203	0.0994607	0.673681	1	0.101407	0.233807
RSP_2169	Inositol monophosphatase family protein	0	0	0	0	0	0	1	1	1	0	1	0	1	1	0.947928	0.952395	1	1	0.520515	0.717701
RSP_2170	Phosphate transporter, Pit family	13	39	695	1869	695	1837	196.524	1572.52	0.622601	-0.68362	0.137062	-2.8671	0.135267	0.436167	2.01457e-208	5.37972e-208	0.177611	0.607009	0.0821309	0.200671
RSP_2171	transcriptional regulator, LysR family	5	24.5	277	1939.5	277	1656.5	50.5146	1479.82	0.381184	-1.39144	0.0374373	-4.73938	0.0410937	0.228434	6.84412e-265	2.06907e-264	0.0722819	0.381173	0.00045056	0.00248667
RSP_2172	5,10-methylenetetrahydrofolate reductase (NAD(P))	0	32	0	2246	0	2221.5	1	2741.16	0.0291844	-5.09866	0.000400095	-11.2874	3.48167e-05	0.00108354	0	0	0.000256485	0.00616164	0.0119725	0.0426565
RSP_2173	hypothetical protein	2	4	35	118	35	118	4.23953	28.5865	0.933901	-0.0986578	0.16265	-2.62016	0.937049	0.9775	6.62326e-05	7.35898e-05	0.726826	1	0.00013955	0.000873749
RSP_2174	Putative ABC transporter, inner membrane subunit	4	4	1317	406.5	951	398	212.366	88.8766	1.8678	0.901342	2.62056	1.38988	0.369183	0.693781	2.22045e-15	2.70935e-15	0.59816	1	2.55351e-15	7.03693e-14
RSP_2175	ABC transporter, ATPase subunit	4	7.5	330	274	330	274	58.7794	91.9763	0.996162	-0.00554838	0.700884	-0.512753	0.995044	0.997715	0.0323875	0.034355	0.831798	1	0.0393373	0.111515
RSP_2176	Pseudo gene	22	49	1304	3452.5	1304	3405	741.959	4325.16	0.838605	-0.253936	0.188138	-2.41014	0.492179	0.765861	0	0	0.573895	1	0.945475	0.945475
RSP_2177	DNA protecting protein DprA	3	13.5	91	484	91	484	8.05462	195.391	0.415067	-1.26858	0.0452104	-4.4672	0.154885	0.467157	8.53117e-36	1.18355e-35	0.275372	0.739849	0	0
RSP_2178	DNA topoisomerase I	0	1	0	25.5	0	25.5	1	1	0.933901	-0.0986578	1	0	0.464349	0.760585	0.947928	0.952395	0.769594	1	0.520515	0.717701
RSP_2179	ABC glycine betaine/L-proline transporter, ATPase subunit, ProV	27	51.5	2024	3846.5	2024	3846.5	1753.4	6355.9	0.979236	-0.0302708	0.302552	-1.72474	0.929618	0.973705	0	0	0.942898	1	0.636451	0.709094
RSP_2180	ABC glycine betaine/L-proline transporter, inner membrane subunit	29	46.5	4379	5396	4277	4601.5	4795.37	8296.55	1.16487	0.220164	0.633902	-0.657669	0.518484	0.783928	8.12847e-142	1.74965e-141	0.569425	1	0.188843	0.367437
RSP_2181	ABC glycine betaine/L-proline transporter, periplasmic substrate-binding subunit	48	72	7582	6802.5	7057	6628.5	12071.2	17028.6	1.2452	0.31638	0.77744	-0.363198	0.238178	0.570184	5.5492e-100	1.03833e-99	0.278484	0.740461	0.788751	0.80262
RSP_2182	transcriptional regulator, TetR family	17	30.5	1988	2703.5	1988	2377	1910.97	4134.01	1.04107	0.0580677	0.506967	-0.980036	0.894191	0.959847	2.54253e-138	5.4067e-138	0.972867	1	0.14366	0.301382
RSP_2183	betaine aldehyde dehydrogenase	34	55.5	4215	7599.5	3381	5098.5	2612.3	6468.79	1.14424	0.194389	0.442892	-1.17497	0.535731	0.792504	1.21637e-285	3.88607e-285	0.583312	0.999268	0.400769	0.615201
RSP_2184	choline dehydrogenase	26	68	1503	3910	1503	3894.5	783.524	5316.91	0.71416	-0.485681	0.161618	-2.62934	0.142317	0.447998	0	0	0.174148	0.604735	0.809224	0.815464
RSP_2185	nuclease (SNase-like)	4	20	123	505.5	123	505.5	25.2269	528.611	0.373561	-1.42059	0.0523389	-4.25597	0.0612928	0.286126	7.56201e-92	1.36636e-91	0.0974774	0.444436	2.05382e-08	2.5136e-07
RSP_7516	Pseudo gene	2	3	259	121	259	121	166.81	116.896	1.2452	0.31638	1.56502	0.646183	0.809778	0.927395	0.000180818	0.000199372	0.819252	1	0.000218565	0.00131366
RSP_2186	Transcriptional Regulator, MerR family	50	75	5413	5144.5	5413	5090	6450.21	9297.22	1.2452	0.31638	0.760884	-0.394252	0.228632	0.558063	3.14151e-64	5.00837e-64	0.266998	0.731706	0.910009	0.910009
RSP_2187	multidrug efflux pump, Major Facilitator Superfamily ( MFS)	13	42	848	2855	848	2775.5	297.955	3153.97	0.578129	-0.790535	0.103607	-3.2708	0.0803986	0.332941	0	0	0.108076	0.466363	0.412282	0.6267
RSP_2188	hypothetical protein	4	15.5	676	1417	676	1208.5	251.417	1742.81	0.482014	-1.05285	0.158213	-2.66006	0.183382	0.505594	4.99583e-216	1.36009e-215	0.306231	0.78331	0.00489969	0.0201305
RSP_2189	propionyl-CoA carboxylase carboxyltransferase subunit	21	43	1588	2468.5	1588	2468.5	717.68	2287.89	0.912183	-0.132605	0.344027	-1.5394	0.729774	0.886694	1.22825e-150	2.72638e-150	0.830335	1	0.0890103	0.213488
RSP_6040	hypothetical protein	17	25	3529	2488	2734	2043	4414.77	4876.79	1.27011	0.344949	0.992823	-0.0103911	0.445777	0.751437	0.728766	0.739537	0.548137	0.999887	0.736103	0.772727
RSP_7517	hypothetical protein	2	6	197	624	197	594.5	97.234	880.288	0.622601	-0.68362	0.121141	-3.04524	0.55801	0.802628	1.95463e-123	3.95318e-123	0.829882	1	4.93932e-05	0.000352896
RSP_2190	hypothetical protein	10	16	4119	2786	3056	1818	2529.7	2415.63	1.16738	0.22327	1.14851	0.199766	0.700744	0.87232	1.10619e-06	1.25103e-06	0.858305	1	0.608585	0.690775
RSP_6221	hypothetical protein	2	3.5	918	442	693	432.5	201.093	219.737	1.06732	0.0939873	1.00367	0.00528604	0.941401	0.979305	0.97005	0.97005	0.819252	1	0.985385	0.985385
RSP_2191	biotin carboxyl carrier protein%3Bbiotin carboxylase	30	53.5	1462	2293	1462	2293	723.407	2066.29	1.04737	0.0667658	0.383963	-1.38096	0.839172	0.932464	3.37555e-117	6.68019e-117	0.897732	1	0.923252	0.923252
RSP_6041	hypothetical protein	18	22.5	1377	1552	1377	1552	1838.49	2585.95	1.49424	0.579414	0.779721	-0.358971	0.201002	0.52627	2.88444e-16	3.54517e-16	0.238557	0.702504	0.318631	0.528573
RSP_2192	methylmalonyl-CoA mutase	52	34.5	3218	896	3218	896	2593.14	483.803	2.81524	1.49326	5.87833	2.55541	8.31083e-07	4.87727e-05	0	0	1.12446e-06	7.33222e-05	0.0376454	0.108388
RSP_2193	putative aminomethyltransferase, tetrahydrofolate dependent	28	44	3330	2907.5	3273	2891	2665.16	3750.49	1.1886	0.249266	0.779351	-0.359656	0.47417	0.75412	5.80488e-23	7.43693e-23	0.553832	1	0.117441	0.260117
RSP_2194	glycine cleavage system H protein (predicted)	6	10.5	415	745.5	415	745.5	230.707	737.196	1.06732	0.0939873	0.343222	-1.54279	0.898683	0.962657	5.91363e-50	8.79446e-50	0.966859	1	2.28392e-06	2.14171e-05
RSP_2195	glycine dehydrogenase	48	105.5	4771	7923	4728	7248.5	2608.94	8849.61	0.849806	-0.234794	0.323323	-1.62895	0.349207	0.67763	0	0	0.410373	0.887738	0.43458	0.643923
RSP_2196	3-hydroxyacyl-CoA dehydrogenase	61	94.5	3832	5438.5	3832	5438.5	3503.12	7731.74	1.20567	0.269837	0.496907	-1.00895	0.253933	0.585386	3.98802e-269	1.21928e-268	0.276702	0.740034	0.653657	0.719556
RSP_2197	acetyl-CoA acetyltransferase	30	55	2805	2875	2805	2792.5	2290.8	4178.63	1.0188	0.0268731	0.601245	-0.733975	0.934579	0.976163	4.1119e-87	7.27076e-87	0.97467	1	0.432175	0.642237
RSP_2198	hypothetical protein	7	12.5	443	501	443	501	230.016	464.63	1.04597	0.0648409	0.542934	-0.88115	0.924142	0.971437	1.42431e-14	1.7239e-14	0.951901	1	0.000104189	0.000686293
RSP_2199	putative acyl-CoA dehydrogenase	85	88.5	9436	6530	9010	6132	14241.7	10120.4	1.79393	0.843128	1.54334	0.626058	9.43602e-05	0.00250085	0	0	0.000114183	0.0031909	0.714555	0.760353
RSP_2200	transcriptional regulator, MerR family	17	19	2197	1570.5	2197	1489	3121.03	2363.52	1.67119	0.740878	1.44822	0.534284	0.119871	0.414502	0	0	0.167455	0.597141	0.200612	0.384427
RSP_2201	transcriptional regulator, MerR family	9	15.5	565	715.5	565	715.5	440.247	969.973	1.08453	0.117071	0.497777	-1.00643	0.846414	0.938226	3.06339e-35	4.23542e-35	0.955181	1	0.000107635	0.000704409
RSP_2202	hypothetical protein	9	15	759	991	759	991	457.819	997.068	1.12068	0.164377	0.503577	-0.989715	0.786863	0.917783	2.90514e-35	4.018e-35	0.955181	1	0.000346212	0.00196429
RSP_2203	uncharacterized protein, possibly involved in aromatic compounds catabolism	16	23.5	905	2261	905	2140	944.103	3298.1	1.2717	0.346753	0.313944	-1.67142	0.457237	0.756171	2.46631e-241	7.09087e-241	0.523011	0.977047	0.740193	0.774612
RSP_2204	multidrug efflux pump, MATE family	14	45	628	3112	628	3030	217.585	3455.03	0.581094	-0.783156	0.0690676	-3.85585	0.072502	0.312855	0	0	0.0970445	0.444932	0.784525	0.799525
RSP_2205	putative transmembrane protein	8	25	460	2020	460	1945.5	160.09	2134.27	0.597697	-0.742514	0.0822646	-3.60358	0.200138	0.525346	0	0	0.27198	0.73944	0.444998	0.655284
RSP_2206	putative permease	12	27.5	1355	2095.5	1355	2002.5	582.584	1970.2	0.815041	-0.295055	0.324299	-1.6246	0.553704	0.799795	1.07014e-139	2.28647e-139	0.711826	1	0.333	0.54659
RSP_2207	purine nucleoside phosphorylase	8	21	350	1531.5	350	1438	115.347	1346.59	0.711544	-0.490975	0.0939436	-3.41206	0.41044	0.729593	6.27947e-204	1.66154e-203	0.529817	0.986622	0.143748	0.301255
RSP_2208	nucleoside ABC transporter membrane protein	9	28.5	315	1235.5	315	1235.5	96.5955	1226.2	0.589832	-0.761623	0.0863958	-3.53289	0.162447	0.47769	3.77937e-190	9.52129e-190	0.240534	0.702785	3.45471e-05	0.000253075
RSP_2209	nucleoside ABC transporter membrane protein	25	46.5	1574	4111.5	1574	3577	1187.52	5073.38	1.0042	0.00603959	0.25671	-1.96179	0.98653	0.992814	0	0	0.948825	1	0.424984	0.639291
RSP_2210	nucleoside ABC transporter ATP-binding protein	22	55	1751	3108	1751	2972	806.037	3421.63	0.747121	-0.420586	0.258356	-1.95257	0.246069	0.583632	0	0	0.298164	0.769868	0.759967	0.786568
RSP_2211	nucleoside-binding protein	32	48	2894	3516	2894	3390.5	3072.14	5398.8	1.2452	0.31638	0.624081	-0.680195	0.33554	0.663649	1.88139e-98	3.4913e-98	0.397734	0.879855	0.25955	0.457942
RSP_2212	putative acetyltransferase	7	13.5	1067	1070.5	1062	1070.5	507.244	986.889	0.96849	-0.0461904	0.563698	-0.827006	0.945191	0.978293	2.00247e-26	2.61762e-26	0.823991	1	0.00703813	0.027336
RSP_2213	universal bacterial protein YeaZ	0	0	0	0	0	0	1	1	1	0	1	0	1	1	0.947928	0.952395	1	1	0.520515	0.717701
RSP_2214	Nitrogen-fixing NifU	0	0	0	0	0	0	1	1	1	0	1	0	1	1	0.947928	0.952395	1	1	0.520515	0.717701
RSP_2215	Pseudo gene	15	20.5	927	1614	927	1559.5	995.062	2303.46	1.36669	0.450681	0.47377	-1.07774	0.355896	0.682231	2.45519e-90	4.40478e-90	0.415497	0.896931	0.267834	0.467267
RSP_2216	branched-chain amino acid aminotransferase	32	42	6741	4619.5	4181	3444.5	5105.4	5520.46	1.42309	0.509025	1.01427	0.0204364	0.130606	0.427512	0.465582	0.478456	0.164615	0.590085	0.471413	0.674803
RSP_2217	putative ring-cleavage extradiol dioxygenase	6	10.5	616	473	616	473	254.16	355.452	1.06732	0.0939873	0.784193	-0.35072	0.898683	0.962657	0.00300993	0.00326023	0.966859	1	0.00353501	0.0152832
RSP_2218	hypothetical protein	14	24	708	896	708	896	601.697	1328.14	1.08955	0.123735	0.496857	-1.0091	0.798621	0.924151	8.31062e-48	1.22068e-47	0.932336	1	0.541259	0.637951
RSP_2219	putative lipid A biosynthesis lauroyl acyltransferase	9	19.5	379	1309.5	379	1309.5	127.58	951.82	0.862063	-0.214135	0.147003	-2.76609	0.712362	0.874331	4.06351e-123	8.19376e-123	0.916744	1	1.95428e-05	0.000150796
RSP_2220	putative flagellar motor switch protein (fliG)	5	23	187	787	187	787	28.7091	557.078	0.406044	-1.30029	0.0565197	-4.1451	0.0588727	0.280567	1.6239e-95	2.98071e-95	0.0908635	0.431523	9.128e-06	7.50051e-05
RSP_6042	hypothetical protein	6	9.5	1300	1044	1300	870	1661.03	1754.31	1.17966	0.238377	1.03841	0.0543804	0.751071	0.902692	0.270833	0.280313	0.883904	1	0.276381	0.47847
RSP_2221	Adenylosuccinate lyase	1	8	13	171	13	171	1	34.6344	0.233475	-2.09866	0.0316658	-4.98093	0.134738	0.436516	8.106e-08	9.27086e-08	0.251818	0.71838	2.72481e-07	2.94352e-06
RSP_2222	putative hemolysin	6	7	234	261	234	261	182.632	242.339	1.60097	0.67895	0.826517	-0.274884	0.393245	0.710089	0.0514865	0.0543439	0.573612	1	0.0551803	0.146677
RSP_2223	AcrB/AcrD/AcrF multidrug efflux pump	56	139	3878	9259.5	3878	8896.5	2278.34	13075.4	0.752496	-0.410244	0.191099	-2.3876	0.0713172	0.310351	0	0	0.0839332	0.409012	0.87629	0.87629
RSP_2224	multidrug efflux pump, membrane fusion protein (MFP) family	13	37	375	1657	375	1657	137.974	1734.91	0.656255	-0.607671	0.0872205	-3.51919	0.188092	0.508344	1.6861e-267	5.13951e-267	0.242863	0.706573	0.748739	0.780932
RSP_2225	hypothetical protein	4	13	100	587.5	100	587.5	19.6329	376.804	0.574709	-0.799098	0.0571434	-4.12927	0.326495	0.65844	4.2639e-65	6.8381e-65	0.467392	0.937981	0.0998257	0.23241
RSP_2226	Glycosidase	14	56	777	2394.5	777	2383	172.313	2110.01	0.466951	-1.09866	0.0895638	-3.48094	0.00902741	0.0911169	0	0	0.0129331	0.136579	0.981693	0.981693
RSP_2227	ADP-glucose pyrophosphorylase	4	25.5	116	736.5	116	736.5	12.4517	504.294	0.292989	-1.77108	0.0270796	-5.20665	0.0151426	0.127471	2.23254e-94	4.07388e-94	0.0287409	0.221931	5.14849e-10	7.9002e-09
RSP_2228	Pseudo gene	13	26.5	1197	2363.5	1197	2176.5	966.839	3633.96	0.916281	-0.126139	0.291791	-1.77699	0.796165	0.921828	1.8005e-287	5.77042e-287	0.973383	1	0.84783	0.84783
RSP_2229	Chemotaxis multidomain, CheB methylesterase/CheR, Methylase	53	154.5	2861	14053.5	2861	11960.5	1424.42	17430.5	0.640735	-0.6422	0.0896243	-3.47997	0.00479046	0.0583953	0	0	0.00641415	0.083384	0.38932	0.605427
RSP_2230	response regulator receiver domain protein	7	19	515	2991	515	2329.5	335.191	4140.05	0.688138	-0.53923	0.0887941	-3.49339	0.39514	0.711632	0	0	0.519208	0.976158	0.355769	0.569652
RSP_7518	hypothetical protein	0	2.5	0	64	0	64	1	36.104	0.373561	-1.42059	0.0303768	-5.04089	0.247301	0.583858	4.06926e-08	4.66853e-08	0.582393	1	1.06878e-07	1.20603e-06
RSP_2231	hypothetical protein	4	8.5	85	232.5	85	232.5	44.2271	257.688	0.878966	-0.186121	0.188231	-2.40942	0.831389	0.930865	1.38555e-30	1.85365e-30	0.848384	1	1.37765e-09	1.94455e-08
RSP_2232	putative uracil-DNA glycosylase	15	48	1088	1978	1088	1973	369.596	2144.68	0.583688	-0.77673	0.189	-2.40354	0.0654157	0.298255	1.32758e-240	3.8061e-240	0.0872262	0.417628	0.00812192	0.0306064
RSP_2234	putative DNA-binding protein	21	46.5	1781	2217.5	1781	2217.5	1010.87	2805.42	0.843524	-0.245499	0.395179	-1.33942	0.516913	0.783571	1.23432e-151	2.74738e-151	0.632909	1	0.133874	0.286186
RSP_2235	penicillin-binding protein, beta-lactamase class C	6	16.5	151	665.5	151	665.5	29.4631	361.996	0.679201	-0.558089	0.0892631	-3.48579	0.414186	0.727438	5.28413e-57	8.12064e-57	0.600223	1	0.688696	0.741603
RSP_2236	transcriptional regulator, MarR family	24	28	4076	2749.5	3986	2551	6754.34	5085.38	1.60097	0.67895	1.45665	0.542659	0.0877025	0.350128	0	0	0.11826	0.495728	0.470599	0.674114
RSP_2237	Membrane Fusion Protein (MFP) Family protein	10	28	835	1789.5	835	1752	249.143	1467.62	0.667072	-0.584085	0.18618	-2.42523	0.26847	0.604647	8.46324e-167	1.98867e-166	0.349074	0.82556	0.0514824	0.139037
RSP_2238	multidrug efflux pump, Major facilitator superfamily (MFS)	28	59.5	2193	4178	2193	4178	1329.05	5427.36	0.878966	-0.186121	0.268566	-1.89665	0.573142	0.811605	0	0	0.67937	1	0.130722	0.281229
RSP_4340	tRNA-Tyr	0	0	0	0	0	0	1	1	1	0	1	0	1	1	0.947928	0.952395	1	1	0.520515	0.717701
RSP_2239	tRNA/rRNA metyltransferase	19	38.5	1717	3310	1717	3254.5	1371.73	5389.49	0.921773	-0.117517	0.279138	-1.84095	0.771317	0.90816	0	0	0.916783	1	0.593062	0.679054
RSP_2240	putative CoA-binding protein	2	15	108	682.5	108	682.5	15.9769	804.168	0.24904	-2.00555	0.0217892	-5.52024	0.0455976	0.241385	1.2217e-151	2.72079e-151	0.0810493	0.400181	9.7045e-07	9.73092e-06
RSP_2241	phosphoribosyl-ATP pyrophosphatase	0	6.5	0	676.5	0	676.5	1	459.256	0.143677	-2.7991	0.00238804	-8.70996	0.06211	0.288303	1.94672e-92	3.52849e-92	0.455508	0.929109	1.06565e-09	1.51472e-08
RSP_2242	imidazole glycerol phosphate synthase subunit HisF	2	35.5	56	3267	56	3249.5	4.84835	4988.19	0.105228	-3.2484	0.00106598	-9.87361	0.000147206	0.00355718	0	0	0.000332394	0.00780271	0.0719811	0.179886
RSP_2243	1-(5-phosphoribosyl)-5-((5-phosphoribosylamino)methylideneamino) imidazole-4-carboxamide isomerase	0	20.5	0	1278	0	1278	1	1205.03	0.0455562	-4.45621	0.000910118	-10.1017	0.000922758	0.0165532	2.57471e-240	7.37635e-240	0.00766727	0.0929119	0.0405263	0.114406
RSP_2244	hypothetical protein	4	16	182	1185.5	182	1185.5	63.0285	1642.2	0.466951	-1.09866	0.0420927	-4.57028	0.162868	0.478244	9.94163e-290	3.21161e-289	0.245691	0.710774	0.55769	0.650318
RSP_2245	imidazole glycerol phosphate synthase subunit HisH	0	22.5	0	1320	0	1320	1	1538.66	0.0415067	-4.59051	0.000712777	-10.4543	0.00051863	0.0103424	0	0	0.00433105	0.0617776	0.135321	0.288519
RSP_2246	imidazoleglycerol-phosphate dehydratase	0	26.5	0	2754	0	2612.5	1	3888.59	0.0352416	-4.82658	0.000282036	-11.7918	0.000165292	0.00392496	0	0	0.00139099	0.0257396	0.466804	0.672244
RSP_2247	translation elongation factor 2 (EF-2/EF-G)	20	50	998	2111.5	998	2111.5	327.778	1740.67	0.747121	-0.420586	0.20652	-2.27565	0.268747	0.604277	6.59645e-185	1.64343e-184	0.326818	0.805379	0.0341057	0.100408
RSP_2249	multidrug (Tetracycline) efflux pump, Major facilitator superfamily (MFS)	16	43	877	2040.5	877	2040.5	379.254	2437.95	0.694996	-0.524923	0.170609	-2.55123	0.211479	0.53893	9.2288e-290	2.98371e-289	0.265747	0.731694	0.0687918	0.173522
RSP_2250	putative hydrolase or acyltransferase of alpha/beta superfamily	4	13.5	239	575	239	575	43.3007	359.971	0.553423	-0.853545	0.131924	-2.92222	0.291636	0.628893	6.11001e-50	9.08318e-50	0.467392	0.937981	0.739855	0.774659
RSP_2251	3-oxoadipate enol-lactonase	5	30.5	205	1433	205	1433	42.8944	1832.59	0.306197	-1.70747	0.0256703	-5.28375	0.00935209	0.0932485	0	0	0.0173971	0.163167	0.0035483	0.015308
RSP_2252	Threonine dehydratase	24	40.5	1718	2921.5	1718	2921.5	1392.3	3988.58	1.10685	0.146455	0.382835	-1.3852	0.693356	0.866274	2.42633e-225	6.75538e-225	0.756258	1	0.20906	0.39649
RSP_2253	putative hydrolase or acyltransferase	14	34	868	1914.5	868	1914.5	486.932	2637.07	0.769095	-0.378766	0.202509	-2.30395	0.406977	0.72658	1.00709e-282	3.18978e-282	0.49791	0.963454	0.0220459	0.0705993
RSP_2254	ABC efflux transporter, fused ATPase and inner membrane subunits	32	76.5	2194	4832	2194	4832	1334.72	7040.33	0.781303	-0.356046	0.207919	-2.26591	0.239787	0.572701	0	0	0.297385	0.77125	0.148976	0.30933
RSP_2255	acyl-CoA synthase	27	76	2821	4797	2821	4585	1330.21	6131.54	0.663562	-0.591698	0.237929	-2.07139	0.0651987	0.297596	0	0	0.0817703	0.402773	0.168621	0.338831
RSP_2256	D-tyrosyl-tRNA deacylase	6	16	763	1227.5	763	1227.5	345.393	1501.76	0.700426	-0.513695	0.252238	-1.98714	0.454598	0.756681	2.11409e-137	4.47917e-137	0.600223	1	0.000536243	0.00289643
RSP_2257	putative Fructokinase	17	36.5	1971	3582	1969	3308	1199.31	4328	0.869936	-0.20102	0.303909	-1.71829	0.634812	0.838793	0	0	0.777317	1	0.089377	0.21424
RSP_2258	phosphoribosylaminoimidazole-succinocarboxamide synthase	1	38	13	2414	13	2325	1	3055.07	0.0491527	-4.34659	0.000358985	-11.4438	2.29732e-05	0.000754992	0	0	4.78616e-05	0.00162492	0.0130788	0.0457929
RSP_2259	Transmembrane protein	3	5.5	54	212.5	54	212.5	12.2223	88.4607	1.0188	0.0268731	0.15153	-2.72232	0.979295	0.990141	9.15324e-13	1.08962e-12	0.829882	1	1.83864e-12	3.5638e-11
RSP_2260	hypothetical protein	18	45.5	1606	2422	1606	2361.5	869.419	3268.52	0.738911	-0.436527	0.291726	-1.77731	0.27529	0.61428	7.81576e-259	2.33321e-258	0.359148	0.83876	0.266309	0.465409
RSP_2261	Antifreeze protein, type I	34	47	5272	5356	4835	4976	4888.42	7008.23	1.35118	0.434216	0.764993	-0.386482	0.179554	0.49872	3.77238e-47	5.52491e-47	0.220381	0.67061	0.681562	0.73883
RSP_7519	hypothetical protein	1	1	80	45	80	45	13.99	7.86939	1	0	1.94973	0.963275	0.653435	0.852974	0.126905	0.132806	0.7696	1	0.184923	0.361894
RSP_2262	hypothetical protein	4	15.5	84	510.5	84	510.5	17.363	447.691	0.482014	-1.05285	0.0425347	-4.55522	0.183382	0.505594	2.47869e-80	4.26195e-80	0.306231	0.78331	1.90672e-06	1.81318e-05
RSP_2263	Protein of unknown function (DUF2927)	19	39.5	1372	3253	1372	3142.5	891.653	4269.46	0.898437	-0.154511	0.229045	-2.1263	0.701099	0.871969	0	0	0.841737	1	0.220505	0.409567
RSP_2264	Tellurite resistance protein	30	66	4215	6601.5	3293	5747	2737.32	10504.7	0.849001	-0.236161	0.285786	-1.80699	0.456631	0.755473	0	0	0.523919	0.976967	0.230664	0.422814
RSP_2265	5-bromo-4-chloroindolyl phosphate hydrolysis protein	19	28	864	1763.5	864	1763.5	616.62	1859.08	1.26744	0.341915	0.363761	-1.45894	0.424114	0.734511	4.40599e-114	8.62255e-114	0.518126	0.976359	0.0682901	0.172902
RSP_7520	hypothetical protein	0	2	0	44	0	44	1	32.2742	0.466951	-1.09866	0.0339814	-4.87911	0.300768	0.633943	2.45555e-07	2.79658e-07	0.582393	1	6.95508e-07	7.20589e-06
RSP_2266	Pseudouridine synthase, (predicted)	32	61	2095	3786.5	2095	3777.5	1449.85	5019.04	0.979831	-0.0293951	0.316812	-1.6583	0.925611	0.970746	0	0	0.987685	1	0.298365	0.506147
RSP_2267	cytosine/adenosine deaminase	0	0.5	0	8.5	0	8.5	1	1.11833	1.8678	0.901342	0.980683	-0.0281413	0.604882	0.834404	0.988692	0.988692	1	1	0.520515	0.717701
RSP_2268	metallo Beta lactamase superfamily	9	37.5	542	1495.5	542	1495.5	232.089	2661.08	0.448273	-1.15755	0.095652	-3.38606	0.0263993	0.178663	0	0	0.043004	0.28772	0.0072342	0.0278837
RSP_6222	hypothetical protein	4	13.5	598	716	598	716	120.312	489.168	0.553423	-0.853545	0.269741	-1.89035	0.291636	0.628893	2.01466e-43	2.89308e-43	0.467392	0.937981	0.158036	0.323336
RSP_6043	aspartyl/glutamyl-tRNA(Asn/Gln) amidotransferase subunit C	0	0	0	0	0	0	1	1	1	0	1	0	1	1	0.947928	0.952395	1	1	0.520515	0.717701
RSP_2270	aspartyl/glutamyl-tRNA(Asn/Gln) amidotransferase subunit A	0	0	0	0	0	0	1	1	1	0	1	0	1	1	0.947928	0.952395	1	1	0.520515	0.717701
RSP_2271	hypothetical protein	18	15	1258	808	1258	808	932.826	499.781	2.24136	1.16438	2.047	1.03351	0.0176959	0.139798	0	0	0.0285783	0.221509	0.00354245	0.015299
RSP_2272	N-acetylmuramoyl-L-alanine amidase, family 2	2	7	142	293.5	142	293.5	13.9393	100.839	0.533658	-0.906013	0.151604	-2.72162	0.425913	0.735766	2.43691e-14	2.9442e-14	0.655256	1	2.78666e-14	6.64045e-13
RSP_4342	Pseudo gene	0	1	0	19.5	0	19.5	1	3.73849	0.933901	-0.0986578	0.29336	-1.76926	0.464349	0.760585	0.246518	0.25567	0.769594	1	0.683147	0.739954
RSP_2273	putative anaerobic phenylacetate CoA ligase	21	25	1697	852.5	1697	852.5	969.142	582.037	1.56895	0.649803	1.82614	0.868797	0.124862	0.415668	0	0	0.1676	0.596103	0.000128261	0.0008144
RSP_2274	amino acid/amide ABC transporter ATP-binding protein 2, HAAT family	22	26.5	1336	1309.5	1336	1309.5	1167.11	1377.97	1.55063	0.632853	0.928906	-0.106395	0.125212	0.416494	0.0636904	0.0670853	0.149142	0.5585	0.0689181	0.173732
RSP_2275	amino acid/amide ABC transporter substrate-binding protein, HAAT family	21	41	2182	1420	1886	1420	1013.41	1502.82	0.95668	-0.0638924	0.739565	-0.435252	0.868886	0.949557	9.27738e-14	1.11621e-13	0.974615	1	0.181881	0.358018
RSP_2276	amino acid/amide ABC transporter membrane protein 2, HAAT family	21	27	1379	1101	1379	1101	888.149	911.703	1.45274	0.538772	1.06839	0.0954383	0.196659	0.520875	0.160487	0.167517	0.254427	0.715392	0.163828	0.332666
RSP_2277	amino acid/amide ABC transporter membrane protein 1, HAAT family	12	17.5	1709	882	1413	882	565.332	529.457	1.28078	0.357022	1.17104	0.227785	0.507974	0.77517	0.00896355	0.00963933	0.588668	1	0.00968727	0.0357731
RSP_7521	hypothetical protein	2	1.5	62	23.5	62	23.5	26.6209	8.15801	2.4904	1.31638	3.57878	1.83947	0.381913	0.700713	0.00065831	0.000720371	0.582385	1	0.0014333	0.006962
RSP_2278	amino acid/amide ABC transporter ATP-binding protein 1, HAAT family	12	22	430	1201.5	430	1201.5	202.762	1042.75	1.0188	0.0268731	0.213257	-2.22933	0.958601	0.980805	3.64769e-109	7.0232e-109	0.898111	1	0.000185352	0.00113595
RSP_2279	Long chain acyl-CoA synthetase	17	36	1469	1772.5	1469	1772.5	420.027	1078.94	0.882018	-0.18112	0.426951	-1.22786	0.669423	0.853504	1.6595e-52	2.50004e-52	0.777317	1	0.599257	0.6846
RSP_2280	PAS sensor hybrid histidine kinase	18	66	1767	4130.5	1767	4130.5	545.728	4697.09	0.509401	-0.973127	0.127422	-2.97231	0.00972325	0.0955577	0	0	0.0134723	0.139758	0.445348	0.655561
RSP_2281	two-component trancriptional regulator, winged helix family	11	32.5	558	2067	558	2058.5	286.362	3121.69	0.632179	-0.661594	0.100606	-3.31321	0.18473	0.504905	0	0	0.263475	0.72935	0.24965	0.447096
RSP_2282	Chromate efflux pump, ChrA	5	25	227	951.5	227	951.5	31.7826	665.335	0.373561	-1.42059	0.0523898	-4.25457	0.0364124	0.215226	4.3758e-115	8.59668e-115	0.0573371	0.339886	0.781237	0.797578
RSP_2283	SSU ribosomal protein S4P	0	0	0	0	0	0	1	1	1	0	1	0	1	1	0.947928	0.952395	1	1	0.520515	0.717701
RSP_2284	histidinol phosphate aminotransferase apoenzyme	0	19.5	0	859.5	0	859.5	1	509.14	0.0478924	-4.38406	0.00215407	-8.85872	0.00123249	0.0207503	2.45386e-102	4.62783e-102	0.010211	0.113065	3.21265e-08	3.80539e-07
RSP_6215	prephenate dehydrogenase	1	14.5	11	422.5	11	422.5	1	224.435	0.128814	-2.95664	0.0048866	-7.67695	0.0188842	0.145274	8.67379e-46	1.26303e-45	0.0432543	0.285214	1.02458e-09	1.46663e-08
RSP_2285	hypothetical protein	19	26.5	1736	2544.5	1736	2283.5	1269.65	2320.95	1.33918	0.421349	0.599951	-0.737084	0.329511	0.656784	1.53069e-49	2.27053e-49	0.379612	0.858725	0.629356	0.704288
RSP_2286	hypothetical protein	11	28.5	1059	1456	1059	1456	386.439	1387.68	0.720906	-0.472116	0.305413	-1.71117	0.354381	0.68028	7.44632e-106	1.42154e-105	0.480534	0.947689	0.945169	0.945169
RSP_2287	ChaC-like protein	2	15.5	152	820	152	820	18.2858	766.501	0.241007	-2.05285	0.0261637	-5.25629	0.0396098	0.223206	8.28885e-143	1.78797e-142	0.0810493	0.400181	0.000321265	0.00184341
RSP_2288	hypothetical protein	21	33.5	2375	2645	2375	2628	1401.07	2475.89	1.17086	0.22757	0.620622	-0.688214	0.570452	0.81059	4.75347e-47	6.95174e-47	0.633368	1	0.758485	0.785837
RSP_2289	flagellar motor protein	18	48	2177	3583.5	2177	3290	819.931	3299.2	0.700426	-0.513695	0.272562	-1.87534	0.195215	0.519393	2.80327e-279	8.80998e-279	0.243553	0.705581	0.0194275	0.0639845
RSP_2291	Transposase	1	3.5	276	203	276	203	18.1748	47.1821	0.533658	-0.906013	0.422464	-1.2431	0.573438	0.811465	0.00128834	0.00140449	0.912111	1	0.0019069	0.00892017
RSP_2292	Pseudo gene	0	2.5	0	69	0	69	1	9.95593	0.373561	-1.42059	0.110158	-3.18236	0.247301	0.583858	0.0105953	0.0113821	0.582393	1	0.0384599	0.110185
RSP_2293	Chaperonin clpA/B	7	40.5	204	1600.5	204	1600.5	20.3607	940.114	0.32283	-1.63115	0.0237525	-5.39578	0.00359158	0.0472892	6.3543e-176	1.53496e-175	0.00650853	0.0838152	0.212306	0.400397
RSP_2294	putative hydroxyacylglutathione hydrolase (glyoxalase II) (GLX II) protein	14	40.5	613	2137	613	2090.5	369.084	3644.01	0.64566	-0.631153	0.111082	-3.1703	0.15487	0.467797	0	0	0.21626	0.669477	0.550048	0.646243
RSP_2295	hypothetical protein	0	2.5	0	42.5	0	42.5	1	4.56145	0.373561	-1.42059	0.240433	-2.05629	0.247301	0.583858	0.160647	0.167641	0.582393	1	0.428291	0.641883
RSP_2296	ATP synthase F1 subcomplex delta subunit	0	0	0	0	0	0	1	1	1	0	1	0	1	1	0.947928	0.952395	1	1	0.520515	0.717701
RSP_2297	ATP synthase F1 subcomplex alpha subunit	0	0	0	0	0	0	1	1	1	0	1	0	1	1	0.947928	0.952395	1	1	0.520515	0.717701
RSP_2298	ATP synthase subunit C	0	0	0	0	0	0	1	1	1	0	1	0	1	1	0.947928	0.952395	1	1	0.520515	0.717701
RSP_2299	ATP synthase subunit B	0	0	0	0	0	0	1	1	1	0	1	0	1	1	0.947928	0.952395	1	1	0.520515	0.717701
RSP_2300	ATP synthase F1 subcomplex epsilon subunit	0	0	0	0	0	0	1	1	1	0	1	0	1	1	0.947928	0.952395	1	1	0.520515	0.717701
RSP_2301	Phosphoribosyl pyrophosphate synthetase	0	0	0	0	0	0	1	1	1	0	1	0	1	1	0.947928	0.952395	1	1	0.520515	0.717701
RSP_2302	L-threonine aldolase	13	32	1086	2002.5	1086	1872	454.637	1936.38	0.758795	-0.398218	0.257497	-1.95737	0.399792	0.717808	1.81575e-173	4.34985e-173	0.492975	0.958421	0.00208185	0.00961639
RSP_2303	hypothetical protein	13	19	2660	1662.5	1963	1356.5	1821.24	1868.59	1.27797	0.353854	1.06893	0.0961693	0.494485	0.767704	0.0428753	0.0453611	0.618698	1	0.0440256	0.12266
RSP_2304	FMN adenylyltransferase %3Briboflavin kinase	0	0	0	0	0	0	1	1	1	0	1	0	1	1	0.947928	0.952395	1	1	0.520515	0.717701
RSP_2305	MaoC family protein	9	13.5	794	1049.5	794	1047	530.052	1039.08	1.2452	0.31638	0.55946	-0.837894	0.609597	0.819177	2.59418e-28	3.4209e-28	0.710849	1	0.000971858	0.0049274
RSP_2306	putative HAD superfamily protein	0	0	0	0	0	0	1	1	1	0	1	0	1	1	0.947928	0.952395	1	1	0.520515	0.717701
RSP_2307	putative manganese-dependent inorganic pyrophosphatase	0	0	0	0	0	0	1	1	1	0	1	0	1	1	0.947928	0.952395	1	1	0.520515	0.717701
RSP_2308	Pseudo gene	3	3	88	218.5	88	218.5	75.7743	190.871	1.8678	0.901342	0.435391	-1.19962	0.436751	0.743545	2.93956e-10	3.43372e-10	0.726826	1	3.88201e-10	6.0253e-09
RSP_2309	hypothetical protein	23	46	1653	3285.5	1653	3191.5	1272.42	4917.04	0.933901	-0.0986578	0.283807	-1.81702	0.788798	0.917435	0	0	0.887429	1	0.976316	0.976316
RSP_2310	Chaperonin Cpn10 (GroES)	0	0	0	0	0	0	1	1	1	0	1	0	1	1	0.947928	0.952395	1	1	0.520515	0.717701
RSP_2311	chaperonin GroEL	0	0	0	0	0	0	1	1	1	0	1	0	1	1	0.947928	0.952395	1	1	0.520515	0.717701
RSP_2312	hypothetical protein	0	0	0	0	0	0	1	1	1	0	1	0	1	1	0.947928	0.952395	1	1	0.520515	0.717701
RSP_2313	2-hydroxyacid dehydrogenase	23	30	2210	2806	2210	2683.5	1701.17	2731.13	1.43198	0.518014	0.68313	-0.549768	0.192686	0.515	2.20755e-35	3.05527e-35	0.246649	0.709052	0.181897	0.357874
RSP_2314	oxidoreductase, Chromogranin/secretogranin	12	20	1193	1297.5	1193	1297.5	577.146	1050.14	1.12068	0.164377	0.602749	-0.730371	0.754872	0.904086	5.33452e-23	6.83865e-23	0.899157	1	0.0226467	0.0721242
RSP_2315	hypothetical protein	2	4	80	275.5	80	275.5	17.3155	114.661	0.933901	-0.0986578	0.165621	-2.59404	0.937049	0.9775	1.8333e-15	2.24033e-15	0.726826	1	3.55271e-15	9.53115e-14
RSP_2316	D-amino acid dehydrogenase	11	32	1089	2109.5	1089	1931.5	318.229	1661.45	0.642057	-0.639226	0.210063	-2.25111	0.201172	0.526043	1.46091e-174	3.51017e-174	0.263475	0.72935	0.495552	0.696559
RSP_2317	Iron-containing alcohol dehydrogenase	34	57	3872	6520.5	3829	5736.5	3752.96	9448.9	1.11413	0.155915	0.435603	-1.19892	0.617723	0.828471	0	0	0.697234	1	0.389562	0.604874
RSP_2318	putative Aldehyde dehydrogenase	29	56	2200	5439.5	2200	4507	1516.39	5999.69	0.967255	-0.0480317	0.277192	-1.85104	0.884269	0.955942	0	0	0.97467	1	0.121289	0.266166
RSP_2319	Glutamine synthetase class-I	21	47	1190	3302.5	1190	3302.5	597.727	3707.76	0.83455	-0.260929	0.176803	-2.49979	0.490133	0.764124	0	0	0.573531	1	0.0344188	0.101037
RSP_2320	TRAP-T family transporter, periplasmic binding protein	22	48	1656	3471	1656	3471	1159.07	5300.58	0.856076	-0.224189	0.239819	-2.05998	0.545668	0.796872	0	0	0.632041	1	0.127516	0.276832
RSP_2321	Putative TRAP-T family transporter, DctM (12TMs) subunit	17	43	928	2260	928	2248.5	393.004	2425.25	0.738434	-0.43746	0.177721	-2.49232	0.287966	0.6279	8.27876e-282	2.61397e-281	0.353854	0.830648	0.184486	0.361214
RSP_2322	TRAP-T family transporter, DctQ (4TMs) subunit	9	21.5	1553	1618.5	1200	1617	704.165	2278.17	0.781871	-0.354998	0.338989	-1.56069	0.534341	0.792731	8.16028e-153	1.82536e-152	0.712731	1	0.106318	0.241963
RSP_2323	putative N-formylglutamate amidohydrolase	8	29.5	420	2513.5	420	2160	142.187	2691.84	0.506523	-0.981301	0.0579306	-4.10953	0.0819327	0.336579	0	0	0.12885	0.521494	0.685448	0.739087
RSP_2324	transcriptional regulator, RpiR family	19	28.5	1117	1414	1117	1414	808.685	1565.47	1.2452	0.31638	0.566541	-0.819748	0.458088	0.756058	2.35625e-40	3.32816e-40	0.518126	0.976359	0.455422	0.662209
RSP_2325	cell elongation-specific peptidoglycan biosynthesis regulator RodA	0	0	0	0	0	0	1	1	1	0	1	0	1	1	0.947928	0.952395	1	1	0.520515	0.717701
RSP_2326	peptidoglycan glycosyltransferase	0	0.5	0	5.5	0	5.5	1	1	1.8678	0.901342	1	0	0.604882	0.834404	0.947928	0.952395	1	1	0.520515	0.717701
RSP_2327	hypothetical protein	1	1	20	168.5	20	168.5	1.22251	10.2996	1	0	0.130175	-2.94148	0.653435	0.852974	0.0117281	0.0125823	0.7696	1	0.0237283	0.0749209
RSP_2328	rod shape-determining protein MreC	0	0	0	0	0	0	1	1	1	0	1	0	1	1	0.947928	0.952395	1	1	0.520515	0.717701
RSP_2329	rod shape-determining protein MreB	0	1	0	18	0	18	1	1	0.933901	-0.0986578	1	0	0.464349	0.760585	0.947928	0.952395	0.769594	1	0.520515	0.717701
RSP_6044	putative Serine/alanine racemase VanTc3	11	25.5	1048	1406.5	1048	1406.5	397.922	1241.14	0.805719	-0.311652	0.35162	-1.50791	0.548466	0.795025	2.4531e-80	4.21974e-80	0.712603	1	0.000308109	0.00178053
RSP_2330	2-isopropylmalate synthase	11	67	677	6540	677	5558	154.597	7762.21	0.306654	-1.70532	0.021843	-5.51669	0.000118429	0.00302177	0	0	0.000191062	0.0049676	0.375767	0.592539
RSP_2331	PpaZ	1	6	24	173.5	24	173.5	1.72683	74.9015	0.3113	-1.68362	0.0252847	-5.30559	0.253118	0.587131	1.66709e-15	2.03844e-15	0.455517	0.927745	2.33147e-15	6.51364e-14
RSP_2332	hypothetical protein	63	89	15763	10817	11628	8921.5	16066.6	17478.9	1.32215	0.402889	1.00811	0.0116551	0.0887162	0.352462	0.459536	0.472483	0.105866	0.461673	0.462258	0.668072
RSP_2333	NAD(+) synthase	0	0	0	0	0	0	1	1	1	0	1	0	1	1	0.947928	0.952395	1	1	0.520515	0.717701
RSP_2334	6-phosphofructokinase	20	30	3196	2520	2893	2504.5	2023.66	2691.02	1.2452	0.31638	0.824742	-0.277986	0.446491	0.748647	5.40628e-11	6.35728e-11	0.539961	0.995583	0.0351994	0.102881
RSP_2335	trp repressor binding protein WrbA, putative	2	13.5	75	414	75	414	8.32128	312.048	0.276712	-1.85355	0.029246	-5.09562	0.0695544	0.307236	9.5544e-59	1.47841e-58	0.139026	0.543404	0.405401	0.619961
RSP_6045	hypothetical protein	8	16	856	1502	856	1284	941.821	2825.46	0.933901	-0.0986578	0.365575	-1.45176	0.874483	0.953897	3.60587e-171	8.57743e-171	0.955181	1	0.0515042	0.138911
RSP_2336	Peptidase family M48	19	28	4255	2752	2871	2429.5	2458.07	3065.37	1.26744	0.341915	0.879446	-0.185333	0.424114	0.734511	2.04961e-06	2.31345e-06	0.518126	0.976359	0.53446	0.63344
RSP_2337	hypothetical protein	7	5	550	151.5	550	151.5	503.286	104.056	2.61492	1.38677	5.30451	2.40722	0.0880822	0.350962	0	0	0.160703	0.578079	9.00177e-07	9.11654e-06
RSP_2338	PRC-barrel domain-containing protein	4	11	381	522	381	522	138.292	523.405	0.679201	-0.558089	0.289772	-1.78701	0.504965	0.774029	2.5675e-43	3.68306e-43	0.692256	1	0.0594788	0.155651
RSP_2339	hypothetical protein	8	24.5	374	1544.5	374	1541.5	170.642	2164.77	0.609895	-0.713368	0.0864515	-3.53196	0.219899	0.54682	0	0	0.324042	0.802873	0.257042	0.456101
RSP_2340	SSU ribosomal protein S12P methylthiotransferase	30	59.5	2426	4378	2426	4189	1756.71	5988.99	0.941749	-0.086585	0.321695	-1.63624	0.788607	0.918514	0	0	0.905384	1	0.302577	0.5103
RSP_2341	aspartate/tyrosine/aromatic aminotransferase	38	63	7049	5542	6728	5296.5	7159.18	9463.86	1.12661	0.17199	0.829646	-0.269433	0.561322	0.802894	6.98703e-33	9.48541e-33	0.633761	1	0.933873	0.933873
RSP_2342	xanthine phosphoribosyltransferase	24	33.5	3671	3285	3654	2635	5731.97	5761.22	1.33813	0.420216	1.09116	0.125857	0.274325	0.612795	2.88795e-06	3.25336e-06	0.313741	0.784448	0.308313	0.517175
RSP_2343	Putative threonine efflux protein, RhtB family	19	23	2859	1978.5	2720	1977	2779.37	2497.29	1.54297	0.625708	1.2206	0.287594	0.158508	0.471164	4.40314e-13	5.25859e-13	0.211962	0.667745	0.247939	0.445213
RSP_2344	Enoyl-(acyl-carrier-protein) reductase (NADH)	0	0	0	0	0	0	1	1	1	0	1	0	1	1	0.947928	0.952395	1	1	0.520515	0.717701
RSP_2345	Pyridoxamine 5'-phosphate oxidase	0	10	0	322	0	322	1	180.634	0.0933901	-3.42059	0.00607154	-7.36372	0.0206733	0.152744	4.54232e-37	6.33859e-37	0.139458	0.541998	0	0
RSP_2346	cold-shock DNA-binding protein family	37	52	5056	5452	4547	4671	10212.8	14735	1.32901	0.410356	0.760136	-0.39567	0.184435	0.505106	2.1997e-101	4.13503e-101	0.223996	0.679599	0.928987	0.928987
RSP_2347	hypothetical protein	15	21.5	819	1894.5	819	1871	876.757	2911.25	1.30312	0.381968	0.330292	-1.59819	0.429902	0.73862	5.05745e-201	1.32521e-200	0.495928	0.960524	0.640944	0.712532
RSP_4313	tRNA-Pro	0	0	0	0	0	0	1	1	1	0	1	0	1	1	0.947928	0.952395	1	1	0.520515	0.717701
RSP_2348	hypothetical protein	9	37.5	1647	1709	1319	1709	493.65	2667.92	0.448273	-1.15755	0.202929	-2.30095	0.0263993	0.178663	1.2937e-285	4.12984e-285	0.043004	0.28772	0.0578386	0.151948
RSP_6223	hypothetical protein	2	8	301	589.5	301	589.5	122.281	995.513	0.466951	-1.09866	0.134713	-2.89204	0.323771	0.654876	1.17604e-133	2.46082e-133	0.512499	0.976505	0.00541876	0.0219734
RSP_2349	hypothetical protein	12	26	883	1100.5	883	1100.5	551.874	1508.02	0.862063	-0.214135	0.401357	-1.31704	0.670305	0.85172	1.90718e-80	3.28346e-80	0.798318	1	0.248552	0.445918
RSP_2350	hypothetical protein	27	25	7522	3930.5	5880	3076	11299.9	5538.32	2.01723	1.01237	2.23765	1.16198	0.00985934	0.0959767	0	0	0.0148837	0.148764	0.317657	0.527605
RSP_2351	hypothetical protein	27	61.5	1682	2683	1682	2683	745.778	2719.42	0.820011	-0.286285	0.300767	-1.73328	0.389165	0.707697	6.15926e-209	1.64803e-208	0.476021	0.941047	0.792941	0.804862
RSP_2352	putative terminase large subunit / phage terminase	11	31	1043	2118.5	1043	1549	235.033	997.904	0.662769	-0.593422	0.258308	-1.95283	0.237829	0.570346	4.1886e-90	7.50134e-90	0.308425	0.780179	0.00736858	0.0282672
RSP_2353	phage terminase, small subunit, putative, P27 family	3	10.5	75	343.5	75	343.5	18.8019	306.721	0.533658	-0.906013	0.0672287	-3.89478	0.329482	0.659286	8.56296e-52	1.28571e-51	0.547664	1	0.0841737	0.204552
RSP_6046	phage head-tail adaptor, putative, SPP1 family	4	10	97	330	97	330	40.8191	347.173	0.747121	-0.420586	0.128948	-2.95514	0.620929	0.831955	1.1634e-48	1.71817e-48	0.83045	1	0.446542	0.655889
RSP_6047	hypothetical protein	2	12	186	609	186	609	29.4988	584.267	0.3113	-1.68362	0.0553721	-4.1747	0.106051	0.388287	2.02369e-100	3.79009e-100	0.181618	0.614064	0.000852033	0.00438018
RSP_2354	phage protein, HK97 gp10 family	4	16.5	351	633	351	633	109.364	813.996	0.452801	-1.14305	0.147349	-2.76269	0.144517	0.451809	1.84287e-105	3.51315e-105	0.245691	0.710774	0.0975438	0.229205
RSP_7522	hypothetical protein	13	25.5	1350	2183.5	1350	1894	1853.71	5143.19	0.952213	-0.0706434	0.395283	-1.33904	0.885729	0.957268	3.58479e-276	1.11536e-275	0.932336	1	0.321695	0.533
RSP_2356	hypothetical protein	67	140	7833	16626	7531	12761	11496.1	40733.1	0.893877	-0.161852	0.309528	-1.69186	0.449684	0.752158	0	0	0.494602	0.95886	0.92777	0.92777
RSP_2355	HNH nuclease / Probable phage PHI-105 holin-like protein	24	44.5	2939	4593	2939	3544	6628.42	14928	1.00735	0.0105713	0.486974	-1.03808	0.976914	0.99066	0	0	0.957055	1	0.908283	0.908283
RSP_2357	hypothetical protein	6	25.5	182	1430.5	182	1306.5	60.4519	1838.86	0.439483	-1.18612	0.0360545	-4.79368	0.0623862	0.288606	0	0	0.104301	0.463712	0.00138169	0.00675177
RSP_2358	putative phage phi-C31 gp36-like protein / Major capsid protein, HK97 family	12	34	886	1795	886	1795	228.624	1310.03	0.659225	-0.601158	0.191398	-2.38535	0.21126	0.539041	1.22568e-146	2.67957e-146	0.273338	0.736792	0.0155957	0.0533149
RSP_2359	Protein of unknown function (DUF3356)	0	5.5	0	161	0	161	1	103.467	0.1698	-2.55809	0.0105997	-6.55983	0.0861592	0.347343	1.13364e-21	1.4446e-21	0.611921	1	0	0
RSP_2360	putative head portal protein, HK97 family	9	33.5	1228	1630	931	1630	231.441	1521.26	0.501798	-0.994822	0.166853	-2.58335	0.0610123	0.285465	9.16397e-184	2.2775e-183	0.0956803	0.443128	0.806447	0.81388
RSP_2361	putative integrase/resolvase recombinase protein phage-related integrase	93	173.5	9416	19463.5	8981	16891	15168.7	53407.2	1.00119	0.00170917	0.311492	-1.68273	0.99264	0.996765	0	0	0.9739	1	0.96768	0.96768
RSP_2362	transcriptional regulator, GntR family	27	40.5	3558	4439	3374	3633	3836.6	6244.62	1.2452	0.31638	0.673811	-0.569584	0.376394	0.695558	1.24823e-83	2.17956e-83	0.421198	0.903542	0.266736	0.465954
RSP_2363	Short-chain dehydrogenase/reductase	10	20.5	489	909.5	489	909.5	211.336	869.978	0.911123	-0.134282	0.266417	-1.90824	0.809237	0.927811	1.12281e-76	1.896e-76	0.988076	1	0.974901	0.974901
RSP_2364	L-fuculose phosphate aldolase (Class II)	7	23.5	244	1060.5	244	1060.5	85.9081	1255.78	0.556367	-0.845892	0.0750272	-3.73644	0.167169	0.483613	2.00633e-201	5.27426e-201	0.256601	0.720025	0.00234927	0.0106692
RSP_2365	monosaccharide ABC transporter substrate-binding protein, CUT2 family	14	28	904	1385	904	1385	433.459	1329.42	0.933901	-0.0986578	0.357588	-1.48363	0.834465	0.928993	4.87611e-84	8.54004e-84	0.962449	1	0.0175312	0.0586448
RSP_2366	monosaccharide ABC transporter ATP-binding protein, CUT2 family	17	32	739	1229.5	739	1229.5	274.847	870.759	0.99227	-0.0111949	0.346171	-1.53044	0.97937	0.988272	4.69819e-58	7.2449e-58	0.901291	1	0.0508181	0.137702
RSP_2368	monosaccharide ABC transporter membrane protein, CUT2 family	6	19	689	1005	689	955	134.936	592.262	0.589832	-0.761623	0.249868	-2.00076	0.254069	0.58537	9.13676e-56	1.39566e-55	0.352019	0.829182	1.08703e-05	8.78954e-05
RSP_2367	monosaccharide ABC transporter membrane protein, CUT2 family	8	17.5	908	958.5	908	958.5	245.287	560.102	0.853853	-0.227941	0.480292	-1.05802	0.710927	0.875184	1.18917e-22	1.52255e-22	0.927268	1	0.35451	0.568535
RSP_2370	putative sugar kinase	12	30.5	755	1489	755	1489	314.376	1579.39	0.734873	-0.444433	0.218301	-2.19561	0.364045	0.687585	1.24272e-161	2.86199e-161	0.487234	0.955854	0.336751	0.54985
RSP_2371	3-oxoacyl-(acyl-carrier protein) reductase / Short-chain dehydrogenase/reductase SDR	5	14	321	362	321	362	70.9915	224.165	0.667072	-0.584085	0.347325	-1.52564	0.433953	0.742164	4.22584e-16	5.19069e-16	0.587997	1	4.44089e-16	1.31314e-14
RSP_2372	aldehyde dehydrogenase (NAD-dependent)	6	21	323	949.5	323	949.5	45.0883	463.9	0.533658	-0.906013	0.106595	-3.22979	0.167857	0.483899	6.87248e-69	1.11944e-68	0.239115	0.702133	8.53047e-05	0.00058472
RSP_2373	Putative Transporter, Major facilitator superfamily (MFS)	1	19	29	563.5	29	563.5	1	304.461	0.0983054	-3.34659	0.00360218	-8.11691	0.00506003	0.0607795	1.06555e-61	1.67763e-61	0.0102117	0.112466	0.384364	0.600485
RSP_2374	hypothetical protein	14	19	1530	1240	1530	1240	1349.93	1473.96	1.37628	0.46077	1.00444	0.00639034	0.36246	0.686168	0.906398	0.912026	0.466599	0.938222	0.922212	0.922212
RSP_2375	hypothetical protein	25	57.5	1763	4175	1763	4068.5	1006.79	5344.95	0.812088	-0.300292	0.206583	-2.27521	0.383982	0.700754	0	0	0.473403	0.938129	0.328993	0.541768
RSP_2376	2-amino-3-ketobutyrate coenzyme A ligase	26	44	1439	2593.5	1439	2593.5	1036.69	3168.04	1.1037	0.14235	0.358884	-1.47841	0.689812	0.863948	1.38415e-196	3.57146e-196	0.784335	1	0.100308	0.232599
RSP_2377	L-threonine 3-dehydrogenase	24	46.5	1223	2147.5	1223	2147.5	945.213	3219.16	0.964027	-0.0528541	0.322021	-1.63477	0.884085	0.955994	7.62228e-229	2.14877e-228	0.981785	1	0.412432	0.626692
RSP_7523	hypothetical protein	0	0.5	0	5	0	5	1	2.41349	1.8678	0.901342	0.454414	-1.13792	0.604882	0.834404	0.496155	0.509228	1	1	0.936248	0.936248
RSP_2378	putative fatty acid beta hydroxylase (cytochrome P450)	4	20.5	128	966.5	128	933	12.7667	476.458	0.364449	-1.45621	0.0293868	-5.08869	0.0540916	0.265165	1.10763e-88	1.96886e-88	0.0974774	0.444436	8.51284e-10	1.24948e-08
RSP_2379	hypothetical protein	1	3.5	19	72	19	72	2.47151	41.7556	0.533658	-0.906013	0.0649151	-3.9453	0.573438	0.811465	2.06747e-08	2.37665e-08	0.912111	1	3.83465e-08	4.50265e-07
RSP_2380	Catalase	13	33.5	652	1762	652	1762	131.118	929.051	0.724819	-0.464307	0.154782	-2.69169	0.322529	0.654296	2.37396e-117	4.70035e-117	0.431875	0.90935	2.23675e-05	0.000170963
RSP_6048	hypothetical protein	3	10.5	284	428.5	284	428.5	54.7398	286.742	0.533658	-0.906013	0.209368	-2.25589	0.329482	0.659286	1.07018e-31	1.4427e-31	0.547664	1	1.87737e-06	1.78946e-05
RSP_2381	3-methyladenine DNA glycosylase	3	13	110	462	110	462	19.6705	376.72	0.431031	-1.21414	0.0572656	-4.12619	0.176032	0.494623	4.64385e-65	7.4445e-65	0.275372	0.739849	0.0998257	0.23241
RSP_6049	hypothetical protein	1	4.5	52	138	52	138	10.5625	125.226	0.415067	-1.26858	0.0925055	-3.43432	0.411502	0.730532	1.25019e-20	1.5792e-20	0.819252	1	0	0
RSP_2382	Protein of unknown function (DUF3618)	4	17	555	719	555	719	66.0155	361.628	0.439483	-1.18612	0.200208	-2.32043	0.128125	0.422082	1.10347e-40	1.5608e-40	0.196155	0.633495	0.162895	0.331435
RSP_2383	putative integral membrane protein	2	9.5	366	467	366	467	60.029	365.545	0.393222	-1.34659	0.180101	-2.47312	0.213573	0.539913	9.24195e-44	1.32999e-43	0.398057	0.879623	0.363557	0.57801
RSP_6050	hypothetical protein	1	10	25	337.5	25	337.5	1.00175	139.384	0.18678	-2.42059	0.00788216	-6.98719	0.0727905	0.313442	7.60355e-29	1.0066e-28	0.139462	0.538957	0	0
RSP_2384	putative stress protein (general stress protein 26)	3	8.5	98	238.5	98	238.5	19.5061	135.415	0.659225	-0.601158	0.15798	-2.66219	0.531967	0.792932	2.18056e-18	2.71547e-18	0.831798	1	0	0
RSP_2385	hypothetical protein	6	14.5	412	1019	412	964.5	224.316	1280.02	0.772884	-0.371676	0.192195	-2.37936	0.594572	0.830218	5.84898e-143	1.26235e-142	0.823991	1	0.0695619	0.174594
RSP_6224	hypothetical protein	17	28.5	1559	1696	1559	1608.5	1635.15	2832.53	1.11413	0.155915	0.633112	-0.659468	0.724189	0.884091	7.22274e-50	1.07334e-49	0.80032	1	0.2637	0.462445
RSP_2386	methylthioribose-1-phosphate isomerase	36	55	5682	4695	4093	4433	4446.74	7451.55	1.22256	0.289908	0.654474	-0.611592	0.347675	0.675614	1.54225e-112	3.00803e-112	0.407056	0.884286	0.89531	0.89531
RSP_2387	hypothetical protein	10	20.5	614	1313.5	614	1303.5	467.245	2072.58	0.911123	-0.134282	0.247247	-2.01598	0.809237	0.927811	4.60979e-192	1.16787e-191	0.988076	1	0.466457	0.672223
RSP_2388	NTP pyrophosphohydrolase	7	17.5	1042	1203.5	1042	1203.5	480.316	1381.02	0.747121	-0.420586	0.381437	-1.39048	0.512968	0.779317	9.86431e-80	1.6918e-79	0.709781	1	0.0213756	0.0688883
RSP_2389	putative glutathione peroxidase	7	15.5	802	716.5	802	716.5	348.81	698.459	0.843524	-0.245499	0.547703	-0.868533	0.708293	0.874299	1.14504e-20	1.44684e-20	0.938877	1	0.941799	0.941799
RSP_2390	putative Acetoin utilization protein	10	26.5	341	901.5	341	901.5	99.8283	701.506	0.704831	-0.50465	0.15607	-2.67973	0.343428	0.671171	9.95033e-89	1.76948e-88	0.472683	0.938059	0.118423	0.261863
RSP_2391	2'-5' RNA ligase	3	8.5	112	343	112	343	20.0282	185.857	0.659225	-0.601158	0.118184	-3.08089	0.531967	0.792932	1.06978e-27	1.40841e-27	0.831798	1	0	0
RSP_2392	putative membrane protein, similar to periplasmic nitrate reductase NnuR	2	10.5	154	527	154	527	18.2357	329.248	0.355772	-1.49098	0.0607428	-4.04114	0.16152	0.477014	1.61077e-56	2.46608e-56	0.307562	0.781848	0.624316	0.700582
RSP_2394	putative 3-deoxy-D-manno-octulosonic-acid transferase (KDO transferase)	0	0	0	0	0	0	1	1	1	0	1	0	1	1	0.947928	0.952395	1	1	0.520515	0.717701
RSP_2395	BCCP, cytochrome c peroxidase	59	55.5	7202	4354	6704	3976.5	12493.5	6949.15	1.98559	0.989569	1.97175	0.979473	0.000182999	0.00427137	0	0	0.000228206	0.0056136	0.814554	0.817784
RSP_2396	hypothetical protein	23	45.5	2979	3752.5	2737	2958.5	2072.69	4447.5	0.944164	-0.0828905	0.511111	-0.968291	0.822262	0.932593	7.8101e-146	1.70284e-145	0.957055	1	0.453375	0.660655
RSP_2397	ABC putrescine transporter, periplasmic substrate-binding subunit	57	76	13103	7836	10309	6913.5	19015.5	17064.1	1.40085	0.486305	1.22214	0.289411	0.0531788	0.263203	0	0	0.0654105	0.357798	0.812786	0.817427
RSP_2398	ABC putrescine transporter, inner membrane subunit	24	33.5	4578	3426.5	4060	3163.5	4014.07	4398.15	1.33813	0.420216	1.00095	0.00136789	0.274325	0.612795	0.965349	0.965349	0.313741	0.784448	0.973406	0.973406
RSP_2399	ABC putrescine transporter, inner membrane subunit	40	50.5	8072	6247.5	6880	5054.5	10149.4	9449.82	1.47945	0.565059	1.17792	0.236239	0.0625114	0.287889	0	0	0.0725336	0.380061	0.579093	0.667778
RSP_2400	ABC putrescine transporter, ATPase subunit	30	33.5	4637	2425	3888	2390	3619.29	2469.96	1.67266	0.742144	1.60706	0.684423	0.0385062	0.218788	0	0	0.046426	0.295687	0.229331	0.421708
RSP_2401	putative 6-aminohexanoate-cyclic-dimer hydrolase	35	39.5	7603	3171.5	5807	3134	4602.85	2808.85	1.65502	0.726844	1.7972	0.845749	0.0282568	0.183669	0	0	0.0338685	0.248894	0.991559	0.991559
RSP_2402	Putative TonB dependent Vitamin B12 outer membrane receptor	63	97	5381	7085	5238	6662.5	5935.89	11634.1	1.21311	0.278709	0.559567	-0.837618	0.231618	0.559697	1.87835e-298	6.18632e-298	0.26562	0.731836	0.964846	0.964846
RSP_2403	ABC cobalamin/Fe3+-siderophore transporter, periplasmic substrate-binding subunit	30	38	3228	2408	3228	2403	3711.43	3499.64	1.47458	0.560305	1.16309	0.217967	0.1095	0.396322	1.37163e-10	1.60824e-10	0.140703	0.538684	0.446189	0.655846
RSP_2404	ABC cobalamin/Fe3+-siderophore transporter, inner membrane subunit	12	23	818	1169	818	1169	327.277	912.047	0.974506	-0.0372572	0.393546	-1.3454	0.942182	0.977395	6.99651e-51	1.04432e-50	0.916517	1	0.0206604	0.0671174
RSP_2405	ABC cobalamin/Fe3+-siderophore transporter, ATPase subunit	14	23	742	1224	742	1224	454.905	1232.81	1.13692	0.185135	0.404688	-1.30512	0.704794	0.871289	2.98989e-65	4.79876e-65	0.83652	1	0.0299937	0.0904051
RSP_2406	hypothetical protein	12	22	1255	1302	1247	1288.5	748.375	1422.51	1.0188	0.0268731	0.576982	-0.793403	0.958601	0.980805	6.02676e-35	8.3212e-35	0.898111	1	0.44788	0.656901
RSP_2407	periplasmic sensor hybrid histidine kinase	11	40	620	1305	620	1305	130.311	1009.89	0.513646	-0.961154	0.141515	-2.82097	0.0462089	0.241509	9.60539e-133	2.00162e-132	0.0648112	0.354993	0.00915623	0.0341232
RSP_2408	hypothetical protein	3	11	102	845	102	758.5	31.4408	893.187	0.509401	-0.973127	0.0386055	-4.69505	0.291257	0.629729	3.68863e-160	8.43263e-160	0.438365	0.916906	0.00176753	0.00837457
RSP_2409	ribosomal large subunit pseudouridine synthase D	25	40.5	2070	2849	2070	2590.5	1626.81	3343.16	1.15296	0.205348	0.533674	-0.905969	0.57536	0.811668	5.39612e-99	1.00504e-98	0.632976	1	0.601677	0.68601
RSP_2410	RNA polymerase, sigma 32 subunit, RpoH	7	19	972	1764	897	1469.5	231.247	1029.44	0.688138	-0.53923	0.246363	-2.02114	0.39514	0.711632	1.11234e-96	2.05009e-96	0.519208	0.976158	0.000284929	0.00166318
RSP_2411	methylase involved in ubiquinone/menaquinone biosynthesis	27	27.5	4180	1968.5	3678	1837	4021.92	2052.96	1.83384	0.87487	2.14857	1.10338	0.023024	0.163073	0	0	0.0284867	0.222902	0.148684	0.308882
RSP_2412	Oligoendopeptidase F	76	93.5	12772	9334	10757	8479	14816.7	14453.4	1.51821	0.602375	1.12429	0.169016	0.00644609	0.0713761	0	0	0.00745958	0.09258	0.495485	0.696707
RSP_2413	DNA ligase	14	38	656	2461.5	656	2413	189.169	1890.14	0.688138	-0.53923	0.109762	-3.18755	0.229122	0.558264	5.28207e-272	1.62596e-271	0.290456	0.763399	0.0845327	0.205055
RSP_2414	putative exonuclease, DNA ligase-associated	6	17.5	412	944	412	944	70.7984	474.338	0.64039	-0.642978	0.163694	-2.61093	0.342145	0.671219	3.41666e-59	5.30505e-59	0.505961	0.97262	0.00178053	0.00840667
RSP_2415	hypothetical protein	28	78	1399	5148.5	1399	5113	914.574	9455.19	0.670493	-0.576705	0.106083	-3.23673	0.0676963	0.303599	0	0	0.084508	0.408903	0.204928	0.389932
RSP_2416	hypothetical protein	23	51.5	1612	3683	1558	3670.5	1243.42	6568.81	0.834164	-0.261596	0.2076	-2.26812	0.468988	0.754643	0	0	0.574076	1	0.353043	0.567305
RSP_2417	transglutaminase-like enzyme, predicted cysteine protease	17	33	916	1950	916	1791	634.563	2433.24	0.962201	-0.0555891	0.286014	-1.80584	0.897288	0.961915	4.05839e-197	1.04984e-196	0.984606	1	0.0178902	0.0596978
RSP_2420	putative proteasome-type protease	14	30.5	1499	2095.5	1499	1963	955.449	2726.46	0.857352	-0.22204	0.384331	-1.37958	0.633171	0.838242	8.6509e-154	1.93939e-153	0.789749	1	0.217944	0.4063
RSP_2418	putative Esterase/lipase/thioesterase	16	31	2016	1773	1870	1773	1034.13	1932.14	0.964027	-0.0528541	0.586991	-0.768589	0.905249	0.96366	1.75389e-44	2.53479e-44	0.972867	1	0.00583904	0.0234198
RSP_2419	putative sterol carrier protein	5	15	939	1225.5	939	1225.5	546.154	2141.23	0.622601	-0.68362	0.279737	-1.83786	0.354313	0.681741	1.54991e-177	3.77324e-177	0.489159	0.957344	0.301648	0.509582
RSP_2421	hypothetical protein	19	23	3306	2179	2760	2117	3016.86	2823.28	1.54297	0.625708	1.17192	0.22888	0.158508	0.471164	1.31435e-09	1.52475e-09	0.211962	0.667745	0.0543463	0.145031
RSP_2422	putative ATP-dependent helicase, MgpS	89	131	8631	13987.5	8631	12746.5	8842.26	19281.9	1.26897	0.343653	0.502933	-0.991561	0.0820304	0.336308	0	0	0.0952704	0.442227	0.949942	0.949942
RSP_2423	heat shock protein Hsp15	9	12	512	573.5	512	573.5	513.416	766.782	1.40085	0.486305	0.734336	-0.445487	0.442435	0.749185	5.43104e-08	6.2238e-08	0.589806	1	0.00205516	0.0095148
RSP_2424	ferredoxin II	1	2	180	177	180	177	17.5392	34.4937	0.933901	-0.0986578	0.557656	-0.842552	0.955464	0.981261	0.0434021	0.0459065	0.582385	1	0.0557422	0.147783
RSP_2425	transcriptional regulator, CarD family	0	0.5	0	15.5	0	15.5	1	1.50318	1.8678	0.901342	0.729604	-0.454814	0.604882	0.834404	0.806216	0.816088	1	1	0.520515	0.720152
RSP_2427	cobalamin-5'-phosphate synthase	0	0.5	0	8.5	0	8.5	1	1	1.8678	0.901342	1	0	0.604882	0.834404	0.947928	0.952395	1	1	0.520515	0.717701
RSP_2428	nicotinate-nucleotide-dimethylbenzimidazole phosphoribosyltransferase	0	2	0	62	0	62	1	4.44975	0.466951	-1.09866	0.246469	-2.02052	0.300768	0.633943	0.170215	0.177305	0.582393	1	0.428292	0.640934
RSP_2429	Kef-type potassium/proton antiporter, CPA2 family	7	24.5	308	821	308	821	38.0814	357.711	0.533658	-0.906013	0.116756	-3.09843	0.13632	0.435798	6.05744e-52	9.10526e-52	0.212235	0.667071	0.866898	0.866898
RSP_6052	hypothetical protein	52	64.5	5854	4908.5	5786	4750	3452.8	3548.74	1.50583	0.590555	1.06707	0.0936583	0.0269453	0.179694	0.00659538	0.00710771	0.0312725	0.237463	0.355651	0.569688
RSP_2430	hypothetical protein	11	24.5	481	1030.5	481	1030.5	251.739	1187.42	0.838605	-0.253936	0.232511	-2.10463	0.627226	0.834676	1.87278e-116	3.69899e-116	0.802667	1	0.238468	0.433005
RSP_2431	O-acetylhomoserine sulfhydrylase	59	85	12275	10436.5	8861	9916	13338.3	21603.3	1.29647	0.374594	0.677139	-0.562476	0.12427	0.415379	2.18772e-278	6.84359e-278	0.147166	0.55464	0.755181	0.783617
RSP_2432	hypothetical protein	4	8.5	150	309	150	309	56.9918	248.104	0.878966	-0.186121	0.251927	-1.98892	0.831389	0.930865	3.43705e-24	4.44272e-24	0.848384	1	4.42868e-13	9.29564e-12
RSP_2433	Chemotaxis response regulator, CheY2	13	22.5	1968	2956.5	1968	1949	2186.33	3831.85	1.07918	0.109929	0.625756	-0.676328	0.826814	0.929544	9.582e-70	1.56709e-69	0.916517	1	0.0594989	0.155604
RSP_2434	Putative MCP methyltransferase, CheR1	13	28	671	1617.5	671	1617.5	313.816	1714.39	0.867194	-0.205573	0.200754	-2.3165	0.670859	0.850583	1.38369e-185	3.45368e-185	0.794009	1	0.0556427	0.147712
RSP_2435	Putative chemotaxis scaffold protein, CheW1	4	17.5	331	812	331	812	95.2637	1024.48	0.426926	-1.22794	0.101981	-3.29362	0.113501	0.403692	6.49391e-152	1.44782e-151	0.196155	0.633495	0.26898	0.468661
RSP_2436	Chemotaxis histidine protein kinase, CheA1	19	51	1534	2453.5	1534	2442.5	466.728	1993.15	0.695848	-0.523156	0.256816	-1.96119	0.174846	0.492639	6.61995e-179	1.61941e-178	0.218178	0.667368	0.025078	0.0784488
RSP_2437	chemotaxis response regulator, CheY1	3	6.5	227	381	227	381	60.958	252.783	0.862063	-0.214135	0.264472	-1.91881	0.831443	0.928648	1.2028e-23	1.5493e-23	0.800268	1	7.54175e-13	1.51246e-11
RSP_2438	Putative CheX protein	1	2.5	25	44	25	44	2.90817	13.4939	0.747121	-0.420586	0.236363	-2.08092	0.804706	0.928055	0.0151173	0.0161755	0.582385	1	0.0161333	0.0548288
RSP_2439	putative chemotaxis protein, CheD	9	16	838	1631	838	1256	414.907	1107.74	1.05064	0.0712672	0.410781	-1.28356	0.905612	0.963796	1.98099e-57	3.04901e-57	0.927268	1	0.765427	0.788993
RSP_2440	Methyl accepting chemotaxis protein	14	43.5	896	2128	896	2044	178.951	1267.73	0.601132	-0.734246	0.154812	-2.69141	0.0940399	0.364105	2.18082e-159	4.97999e-159	0.135084	0.532559	0.0052355	0.0213156
RSP_2441	methyl-accepting chemotaxis sensory transducer	10	24	701	1198.5	701	1198.5	139.178	607.005	0.778251	-0.361692	0.251465	-1.99157	0.504208	0.773445	8.28106e-57	1.27022e-56	0.625589	1	2.97653e-06	2.72188e-05
RSP_2442	Methyl accepting chemotaxis protein, McpB	6	23.5	161	1032.5	161	1032.5	18.9372	474.674	0.476886	-1.06828	0.0437539	-4.51444	0.0976783	0.373268	9.26438e-85	1.62749e-84	0.159234	0.577854	9.42945e-09	1.21266e-07
RSP_2443	putative Chemotaxis response regulator, CheY5	4	9.5	578	1265	578	1010.5	206.953	877.222	0.786443	-0.346585	0.258737	-1.95044	0.686188	0.862828	2.53387e-79	4.33659e-79	0.984632	1	0.764948	0.789102
RSP_2444	hypothetical protein	3	6	536	239	536	239	160.838	145.934	0.933901	-0.0986578	1.20873	0.273488	0.92294	0.972413	0.0967818	0.101466	0.800268	1	0.107616	0.243821
RSP_2445	putative Alpha amylase	10	51	398	2202	398	2202	65.4808	1848.28	0.366236	-1.44916	0.0388546	-4.68577	0.00245774	0.0359303	0	0	0.00380182	0.0551868	0.00201997	0.00938404
RSP_2446	trehalose synthase	6	76.5	178	2796	178	2796	10.6543	2128.79	0.146494	-2.77108	0.00548893	-7.50926	1.4339e-07	1.155e-05	0	0	3.04601e-07	2.55367e-05	0.0124962	0.0440574
RSP_2448	1,4-alpha-glucan branching enzyme (Glycogen branching enzyme)	2	73.5	36	3456.5	36	3456.5	1.08705	3834.7	0.0508246	-4.29833	0.000310895	-11.6513	4.2075e-09	5.40138e-07	0	0	9.9278e-09	1.35945e-06	0.946116	0.946116
RSP_2449	Putative glycosyl hydrolase	14	38.5	1123	1730	1123	1730	251.154	1065.75	0.679201	-0.558089	0.258453	-1.95203	0.212257	0.538242	4.70833e-96	8.6658e-96	0.290456	0.763399	8.82426e-05	0.000599783
RSP_2450	maltooligosyl trehalose hydrolase	8	31.5	1248	1580	919	1426	136.429	834.281	0.474363	-1.07594	0.179346	-2.47918	0.0538748	0.264734	9.19686e-98	1.70277e-97	0.0866096	0.416619	0.176588	0.350151
RSP_2451	putative 4-alpha-glucanotransferase	13	50	1173	2745.5	1084	2567	255.926	2356.14	0.485629	-1.04207	0.119127	-3.06943	0.0177293	0.139258	0	0	0.0251539	0.204618	0.00352734	0.0152663
RSP_2452	maltooligosyl trehalose synthase	10	52.5	553	2245	553	2227.5	69.8022	1474.37	0.355772	-1.49098	0.0519231	-4.26748	0.00174334	0.0274393	6.70622e-253	1.98154e-252	0.00303999	0.0464248	0.00417686	0.0176807
RSP_2453	putative oxidoreductase (NAD/NADP dependent)	4	21.5	130	2389	130	1523	25.8106	1652.6	0.347498	-1.52492	0.0171288	-5.86743	0.0420657	0.228579	0	0	0.0767141	0.394914	0.57211	0.661232
RSP_2454	amidophosphoribosyltransferase	0	36.5	0	2016.5	0	2016.5	1	1660.03	0.0255863	-5.28848	0.000660665	-10.5638	9.82634e-06	0.000395751	0	0	8.3655e-05	0.00250843	0.170118	0.340487
RSP_2455	putative Colicin V production protein, dedE	10	20	2974	2892.5	1730	1942	930.401	2088.83	0.933901	-0.0986578	0.4885	-1.03357	0.859812	0.945172	5.78448e-77	9.7841e-77	0.988076	1	0.0618806	0.159871
RSP_2456	DNA replication and repair protein RadA	18	33	1821	2280.5	1821	2258.5	796.267	1813.82	1.0188	0.0268731	0.481463	-1.0545	0.949306	0.978116	3.50916e-69	5.72287e-69	0.93356	1	0.729059	0.767919
RSP_2457	putative paraquat-inducible protein A	11	15.5	1211	1273	1211	1266	1034.58	1531.6	1.32554	0.406578	0.740826	-0.432793	0.47322	0.753776	7.27568e-14	8.76153e-14	0.555136	1	0.151443	0.31253
RSP_2458	ABC transporter, ATPase subunit	14	26	1230	1710	1230	1698.5	761.666	1963.77	1.00574	0.00825742	0.425375	-1.23319	0.986223	0.993478	1.17799e-94	2.15247e-94	0.881831	1	0.00605957	0.0241607
RSP_2459	ABC transporter, inner membrane subunit	15	25.5	1188	1385.5	1188	1385.5	750.492	1474.83	1.09871	0.135807	0.558086	-0.84144	0.772256	0.907964	9.59645e-40	1.35359e-39	0.85467	1	0.828686	0.828686
RSP_2460	alanine racemase	0	16.5	0	557	0	557	1	290.279	0.0566001	-4.14305	0.00377817	-8.0481	0.00295578	0.0407461	7.01127e-59	1.08573e-58	0.0242212	0.200203	0.0940841	0.223408
RSP_2461	3-oxoacyl-(acyl-carrier-protein) reductase	0	0	0	0	0	0	1	1	1	0	1	0	1	1	0.947928	0.952395	1	1	0.520515	0.717701
RSP_2463	acyl carrier protein	1	2.5	15	108.5	15	108.5	2.10688	34.9741	0.747121	-0.420586	0.0660677	-3.91991	0.804706	0.928055	3.02336e-07	3.43938e-07	0.582385	1	9.8258e-07	9.82823e-06
RSP_2464	3-oxoacyl-(acyl-carrier-protein) synthase II	0	0	0	0	0	0	1	1	1	0	1	0	1	1	0.947928	0.952395	1	1	0.520515	0.717701
RSP_2465	hypothetical protein	16	26.5	1230	1444	1230	1356.5	551.086	1006.29	1.12773	0.173422	0.60061	-0.735499	0.703986	0.87134	2.36029e-22	3.0153e-22	0.781982	1	0.0505513	0.137071
RSP_2466	hypothetical protein	1	5	148	274	148	274	12.0994	115.435	0.373561	-1.42059	0.114954	-3.12087	0.349453	0.677467	5.69184e-18	7.0664e-18	0.611931	1	0	0
RSP_2467	Putative large terminase	4	11.5	499	400.5	499	400.5	50.7283	122.17	0.649671	-0.62222	0.45539	-1.13482	0.453986	0.757503	1.35319e-06	1.52993e-06	0.692256	1	1.4806e-06	1.43835e-05
RSP_2468	putative portal protein	4	9.5	117	307.5	117	307.5	13.1469	88.4045	0.786443	-0.346585	0.163097	-2.6162	0.686188	0.862828	2.37203e-12	2.81544e-12	0.984632	1	4.94904e-12	9.36849e-11
RSP_2469	hypothetical protein	1	2	22	47.5	22	47.5	3.09009	13.3436	0.933901	-0.0986578	0.253978	-1.97722	0.955464	0.981261	0.0190368	0.0203103	0.582385	1	0.0386703	0.110009
RSP_2470	prohead peptidase	2	3	40	167	40	167	4.67366	29.2688	1.2452	0.31638	0.175126	-2.51354	0.809778	0.927395	7.58776e-05	8.41907e-05	0.819252	1	8.96452e-05	0.000607279
RSP_2471	putative phage phi-C31 gp36 major capsid-like protein	3	14.5	146	646.5	146	646.5	12.0856	260.792	0.386442	-1.37168	0.0508242	-4.29834	0.119668	0.416962	1.92144e-46	2.80394e-46	0.216578	0.668948	3.08397e-05	0.000227149
RSP_2472	phage conserved hypothetical protein, phiE125 gp8 family	2	2.5	205	57.5	205	57.5	22.5553	7.56427	1.49424	0.579414	3.27023	1.70939	0.669963	0.853662	0.00280911	0.00304515	0.912111	1	0.00435553	0.0183222
RSP_6053	putative phage tail-head adaptor	2	5	143	191.5	143	191.5	28.1797	97.0033	0.747121	-0.420586	0.318601	-1.65018	0.726576	0.88569	1.68921e-08	1.94348e-08	0.962613	1	2.51413e-08	3.02218e-07
RSP_6054	hypothetical protein	0	2	0	91	0	91	1	16.1417	0.466951	-1.09866	0.0679435	-3.87952	0.300768	0.633943	0.000520663	0.000570828	0.582393	1	0.00133331	0.00654693
RSP_2473	phage major tail protein, TP901-1 family	1	2.5	334	73	334	73	26.5653	15.0324	0.747121	-0.420586	1.93813	0.954662	0.804706	0.928055	0.0368078	0.039003	0.582385	1	0.0630129	0.162176
RSP_2474	phage conserved hypothetical protein	1	4	17	110.5	17	110.5	1.0817	28.1242	0.466951	-1.09866	0.0421817	-4.56724	0.485352	0.762457	1.93883e-06	2.18962e-06	0.819252	1	4.54989e-06	4.00687e-05
RSP_2475	putative phage tail minor protein	0	8	0	193	0	193	1	78.2556	0.116738	-3.09866	0.0140146	-6.15692	0.0384894	0.219299	1.27335e-16	1.56932e-16	0.251811	0.720362	3.33067e-16	1.00691e-14
RSP_2476	TIGR02217 family protein	4	9.5	391	398	391	398	81.4581	197.005	0.786443	-0.346585	0.453477	-1.1409	0.686188	0.862828	7.2262e-10	8.39499e-10	0.984632	1	8.53492e-10	1.24819e-08
RSP_2477	phage conserved hypothetical protein	2	11.5	37	348	37	348	2.76387	149.66	0.324835	-1.62222	0.0202539	-5.62565	0.122037	0.415006	8.23504e-30	1.09593e-29	0.236703	0.705132	0	0
RSP_2478	putative phage cell wall peptidase, NlpC/P60 family	2	5	94	312	94	312	14.0634	116.696	0.747121	-0.420586	0.132169	-2.91954	0.726576	0.88569	2.74784e-17	3.40308e-17	0.962613	1	1.11022e-16	3.59801e-15
RSP_2479	putative phage host specificity protein	17	44.5	1937	2327.5	1666	2324.5	240.243	884.764	0.713543	-0.486928	0.297797	-1.7476	0.234229	0.563688	5.21137e-70	8.54361e-70	0.310961	0.780346	0.610411	0.692073
RSP_2480	hypothetical protein	1	4	243	143.5	243	143.5	19.3274	45.2166	0.466951	-1.09866	0.468784	-1.093	0.485352	0.762457	0.00430488	0.00465414	0.819252	1	0.00579976	0.0232853
RSP_2481	serine O-acetyltransferase	0	0.5	0	14	0	14	1	1.07316	1.8678	0.901342	1.02196	0.0313385	0.604882	0.834404	0.98753	0.98753	1	1	0.520515	0.717701
RSP_4050	Dihydrolipoamide acetyltransferase component (E2) of pyruvate dehydrogenase complex	1	8	27	225.5	27	225.5	1	44.9501	0.233475	-2.09866	0.0243987	-5.35705	0.134738	0.436516	6.51309e-10	7.57958e-10	0.251818	0.71838	2.55527e-09	3.4971e-08
RSP_4049	dihydrolipoamide acetyltransferase	2	11.5	48	348	48	348	2.27558	94.3298	0.324835	-1.62222	0.026457	-5.24021	0.122037	0.415006	4.5851e-19	5.74165e-19	0.236703	0.705132	0	0
RSP_4047	Pyruvate dehydrogenase E1 component, alpha subunit	3	15	74	837	74	837	7.40173	418.598	0.373561	-1.42059	0.0193925	-5.68836	0.105095	0.388247	2.03361e-80	3.49965e-80	0.169647	0.598206	3.44971e-05	0.000253166
RSP_4046	septum formation initiator	0	0	0	0	0	0	1	1	1	0	1	0	1	1	0.947928	0.952395	1	1	0.520515	0.717701
RSP_4045	fructose-bisphosphate aldolase	14	22.5	1175	968.5	1175	935	583.846	748.796	1.16219	0.216844	0.85513	-0.225784	0.658486	0.850381	0.00454584	0.00491203	0.740529	1	0.00487265	0.0200601
RSP_4044	phosphoglycerate kinase	0	17	0	751.5	0	751.5	1	351.76	0.0549354	-4.18612	0.00311782	-8.32525	0.00255288	0.0367974	4.27786e-71	7.05029e-71	0.018148	0.168289	0.140035	0.296385
RSP_4043	Peptidylprolyl isomerase	11	23.5	745	2046	745	1979.5	530.389	3022.8	0.874291	-0.193815	0.192434	-2.37756	0.712844	0.873356	0	0	0.898111	1	0.0606052	0.157581
RSP_4042	Peptidyl-prolyl cis-trans isomerase, cyclophilin type	22	31	1440	1841	1440	1829.5	1757.45	3134.4	1.32554	0.406578	0.614931	-0.701504	0.31039	0.638818	5.14554e-61	8.0793e-61	0.38416	0.861424	0.329982	0.542956
RSP_4041	tyrosyl-tRNA synthetase	0	0.5	0	7	0	7	1	1	1.8678	0.901342	1	0	0.604882	0.834404	0.947928	0.952395	1	1	0.520515	0.717701
RSP_6056	molecular chaperone	6	17.5	975	906.5	975	906.5	173.18	470.397	0.64039	-0.642978	0.403766	-1.30841	0.342145	0.671219	4.7181e-26	6.1516e-26	0.505961	0.97262	0.146628	0.306022
RSP_2490	hypothetical protein	2	14.5	39	595	39	595	6.07576	690.728	0.257628	-1.95664	0.00964697	-6.69571	0.0524902	0.261687	3.45443e-135	7.26201e-135	0.106227	0.462757	0.122664	0.2686
RSP_6057	hypothetical protein	0	10	0	521	0	521	1	727.917	0.0933901	-3.42059	0.00150666	-9.37443	0.0206733	0.152744	9.85968e-146	2.14739e-145	0.139458	0.541998	0.00258751	0.011544
RSP_2491	enolase	3	20.5	65	747.5	65	747.5	5.03836	402.681	0.273337	-1.87125	0.0137222	-6.18734	0.0245385	0.170566	1.06653e-78	1.8161e-78	0.0479475	0.301175	0.000345384	0.00196234
RSP_2492	putative transporter, RhaT family, DMT superfamily	8	30.5	383	1347.5	383	1347.5	114.439	1538.36	0.489916	-1.0294	0.0815859	-3.61554	0.0665385	0.302367	1.73561e-241	4.99358e-241	0.105825	0.463463	0.00185505	0.00870779
RSP_2494	manganese uptake regulator, Fur family	11	13	1612	853	1516	853	1326.35	892.64	1.58045	0.660334	1.6296	0.704515	0.259704	0.590079	0	0	0.361291	0.840898	0.121268	0.266263
RSP_2495	ribonucleoside-diphosphate reductase class II	128	141	23178	10357	16939	9431.5	19573.9	12033.2	1.69559	0.761791	1.78399	0.835109	1.19659e-05	0.000455148	0	0	1.60204e-05	0.000645213	0.401358	0.615638
RSP_2496	Cell Wall Hydrolase	8	20	603	1217	603	1211.5	317.664	1595.57	0.747121	-0.420586	0.218349	-2.19529	0.484302	0.762558	3.05767e-163	7.08212e-163	0.616289	1	0.497609	0.698238
RSP_2497	Pseudo gene	10	24.5	868	1385	868	1280	164.187	592.702	0.762369	-0.39144	0.303809	-1.71876	0.468257	0.754648	1.59342e-46	2.32694e-46	0.625589	1	0.00153345	0.00740408
RSP_2500	Pseudo gene	1	7.5	73	288.5	73	288.5	2.00171	61.7652	0.24904	-2.00555	0.0355431	-4.81429	0.157494	0.47122	1.05376e-12	1.25368e-12	0.338691	0.8194	3.69016e-12	7.01823e-11
RSP_7524	Pseudo gene	0	1	0	20.5	0	20.5	1	9.83322	0.933901	-0.0986578	0.111533	-3.16446	0.464349	0.760585	0.0112575	0.0120869	0.769594	1	0.0384599	0.110185
RSP_2501	nicotinate-nucleotide pyrophosphorylase	1	5	26	160.5	26	160.5	1.02167	31.5342	0.373561	-1.42059	0.0355325	-4.81472	0.349453	0.677467	3.5832e-07	4.07511e-07	0.611931	1	1.11172e-06	1.10653e-05
RSP_2502	glutamine--fructose-6-phosphate transaminase	0	0	0	0	0	0	1	1	1	0	1	0	1	1	0.947928	0.952395	1	1	0.520515	0.717701
RSP_2503	glucosamine-1-phosphate N-acetyltransferase %3BUDP-N-acetylglucosamine pyrophosphorylase	0	0	0	0	0	0	1	1	1	0	1	0	1	1	0.947928	0.952395	1	1	0.520515	0.717701
RSP_2504	phosphoglycolate phosphatase	4	16	253	818.5	253	818.5	48.4113	630.759	0.466951	-1.09866	0.0841746	-3.57047	0.162868	0.478244	1.95652e-99	3.6491e-99	0.245691	0.710774	0.024535	0.0771672
RSP_2505	putative CreA protein	4	7	105	325	105	325	30.5526	171.095	1.06732	0.0939873	0.195844	-2.35223	0.917201	0.969599	2.20416e-20	2.77991e-20	0.831798	1	0	0
RSP_2506	isovaleryl-CoA dehydrogenase	37	44.5	7171	4983	5398	4449.5	5695.47	5673.62	1.553	0.635062	1.10095	0.138744	0.0460523	0.241613	2.89566e-07	3.29596e-07	0.0542165	0.325616	0.555391	0.649506
RSP_2507	outer membrane protein	19	12.5	3288	1106	3288	1067.5	3408.36	729.198	2.83906	1.50541	5.12622	2.3579	0.0027247	0.0384642	0	0	0.00374926	0.0546168	0.0557691	0.14766
RSP_2508	Methylcrotonyl-CoA carboxylase beta chain	58	49	6715	2528.5	6715	2510.5	8015.91	2568.43	2.21087	1.14461	3.42281	1.77518	2.69307e-05	0.000878026	0	0	4.19431e-05	0.00146019	0.181775	0.357984
RSP_2509	3-methylcrotonoyl-CoA carboxylase, alpha subunit	46	38.5	5390	2123	5300	2123	4145.41	1399.3	2.23166	1.15812	3.24904	1.70001	0.000159876	0.00384077	0	0	0.000205766	0.00515419	0.515994	0.715853
RSP_2510	hydroxymethylglutaryl-CoA lyase	2	1.5	97	27	97	27	7.24583	1.99399	2.4904	1.31638	3.98532	1.9947	0.381913	0.700713	0.061489	0.0647834	0.582385	1	0.0573979	0.150986
RSP_2511	methylglutaconyl-CoA hydratase	15	12.5	1779	384.5	1779	384.5	1116.72	201.75	2.24136	1.16438	6.07054	2.60183	0.0303701	0.191057	0	0	0.0400088	0.274384	0.101087	0.233735
RSP_2512	NADH dehydrogenase subunit A	0	0	0	0	0	0	1	1	1	0	1	0	1	1	0.947928	0.952395	1	1	0.520515	0.717701
RSP_2513	NADH dehydrogenase subunit B	0	0	0	0	0	0	1	1	1	0	1	0	1	1	0.947928	0.952395	1	1	0.520515	0.717701
RSP_2514	NADH dehydrogenase subunit C	0	0	0	0	0	0	1	1	1	0	1	0	1	1	0.947928	0.952395	1	1	0.520515	0.717701
RSP_2515	NADH dehydrogenase subunit D	0	0	0	0	0	0	1	1	1	0	1	0	1	1	0.947928	0.952395	1	1	0.520515	0.717701
RSP_2516	NADH dehydrogenase subunit E	0	0	0	0	0	0	1	1	1	0	1	0	1	1	0.947928	0.952395	1	1	0.520515	0.717701
RSP_2517	hypothetical protein	0	0	0	0	0	0	1	1	1	0	1	0	1	1	0.947928	0.952395	1	1	0.520515	0.717701
RSP_2518	NADH dehydrogenase subunit F	1	0	19	0	19	0	1	1	3.73561	1.90134	1	0	0.171726	0.488201	0.947928	0.952395	0.769603	1	0.520515	0.717701
RSP_2519	hypothetical protein	0	0	0	0	0	0	1	1	1	0	1	0	1	1	0.947928	0.952395	1	1	0.520515	0.717701
RSP_7525	hypothetical protein	0	0	0	0	0	0	1	1	1	0	1	0	1	1	0.947928	0.952395	1	1	0.520515	0.717701
RSP_2521	NADH dehydrogenase subunit G	0	0	0	0	0	0	1	1	1	0	1	0	1	1	0.947928	0.952395	1	1	0.520515	0.717701
RSP_2520	hypothetical protein	0	2	0	99	0	99	1	15.8919	0.466951	-1.09866	0.0690116	-3.85702	0.300768	0.633943	0.000587297	0.000643359	0.582393	1	0.00214961	0.00987308
RSP_2522	NADH dehydrogenase subunit H	0	0.5	0	7.5	0	7.5	1	1	1.8678	0.901342	1	0	0.604882	0.834404	0.947928	0.952395	1	1	0.520515	0.717701
RSP_2523	NADH dehydrogenase subunit I	0	0	0	0	0	0	1	1	1	0	1	0	1	1	0.947928	0.952395	1	1	0.520515	0.717701
RSP_2524	putative carboxymuconolactone decarboxylase family protein	0	0	0	0	0	0	1	1	1	0	1	0	1	1	0.947928	0.952395	1	1	0.520515	0.717701
RSP_2525	NADH dehydrogenase subunit J	0	0	0	0	0	0	1	1	1	0	1	0	1	1	0.947928	0.952395	1	1	0.520515	0.717701
RSP_2526	NADH dehydrogenase subunit K	0	0	0	0	0	0	1	1	1	0	1	0	1	1	0.947928	0.952395	1	1	0.520515	0.717701
RSP_2527	NADH dehydrogenase subunit L	0	0	0	0	0	0	1	1	1	0	1	0	1	1	0.947928	0.952395	1	1	0.520515	0.717701
RSP_2529	NADH dehydrogenase subunit M	0	0	0	0	0	0	1	1	1	0	1	0	1	1	0.947928	0.952395	1	1	0.520515	0.717701
RSP_2530	NADH dehydrogenase subunit N	0	0	0	0	0	0	1	1	1	0	1	0	1	1	0.947928	0.952395	1	1	0.520515	0.717701
RSP_2532	putative biotin protein ligase	0	0	0	0	0	0	1	1	1	0	1	0	1	1	0.947928	0.952395	1	1	0.520515	0.717701
RSP_2533	pantothenate kinase	0	0	0	0	0	0	1	1	1	0	1	0	1	1	0.947928	0.952395	1	1	0.520515	0.717701
RSP_2534	putative hydrolase of the metallo-beta-lactamase superfamily	23	45	1530	2862.5	1530	2862.5	693.458	2581.86	0.954655	-0.0669489	0.294567	-1.76333	0.856298	0.944849	7.31784e-203	1.92998e-202	0.957055	1	0.104945	0.239377
RSP_7526	hypothetical protein	0	0.5	0	6.5	0	6.5	1	1.81023	1.8678	0.901342	0.605848	-0.722973	0.604882	0.834404	0.684432	0.695593	1	1	0.520515	0.720152
RSP_2536	ATP-dependent helicase, DEAD-box	27	25.5	2486	1232	2486	1232	1423.64	668.808	1.97767	0.983804	2.33452	1.22312	0.0118053	0.108251	0	0	0.0148837	0.148764	0.168783	0.338822
RSP_2537	bacterial peptide chain release factor 3 (bRF-3)	53	85.5	4008	10330	4008	8913	4372.02	15812.8	1.15782	0.21141	0.303229	-1.72152	0.401351	0.718096	0	0	0.433908	0.911295	0.343819	0.558017
RSP_2538	Short-chain dehydrogenase/reductase	15	28.5	1032	2056	1032	1912	655.077	2344.9	0.983054	-0.0246572	0.306383	-1.70659	0.957266	0.980172	6.8643e-177	1.66411e-176	0.874359	1	0.659197	0.723295
RSP_2539	ABC transporter, ATPase subunit	2	1.5	49	37	49	37	2.95749	2.09946	2.4904	1.31638	1.54495	0.627556	0.381913	0.700713	0.627101	0.639734	0.582385	1	0.683147	0.737981
RSP_2540	twin-arginine translocation system protein, TatA	0	0	0	0	0	0	1	1	1	0	1	0	1	1	0.947928	0.952395	1	1	0.520515	0.717701
RSP_6059	twin-arginine translocation system protein, TatB	1	1	33	37	33	37	2.28715	2.56438	1	0	0.978159	-0.0318589	0.653435	0.852974	0.980629	0.980629	0.7696	1	0.683147	0.738178
RSP_2541	twin-arginine translocation system protein, TatC	0	0	0	0	0	0	1	1	1	0	1	0	1	1	0.947928	0.952395	1	1	0.520515	0.717701
RSP_2542	ATPase	18	32.5	5016	2829.5	2471	2475	1747.76	3158.23	1.03448	0.0488994	0.606925	-0.72041	0.908144	0.963247	2.91171e-64	4.64384e-64	0.984606	1	0.619919	0.697582
RSP_2543	Peptidoglycan-binding LysM (putative peptidase)	2	7.5	78	534	78	534	4.29101	109.957	0.498081	-1.00555	0.042799	-4.54628	0.371499	0.693689	5.31654e-21	6.73883e-21	0.655256	1	0	0
RSP_2544	Protein-L-isoaspartate O-methyltransferase	1	4.5	36	164	36	164	1.80042	37.2837	0.415067	-1.26858	0.0529605	-4.23894	0.411502	0.730532	6.9251e-08	7.92474e-08	0.819252	1	6.69645e-08	7.6848e-07
RSP_2545	5'-nucleotidase %3Bexopolyphosphatase %3B3'-nucleotidase	6	18.5	164	611.5	164	611.5	41.3753	474.008	0.605774	-0.723149	0.0957311	-3.38487	0.280952	0.620511	1.1521e-72	1.91121e-72	0.423419	0.904998	5.37383e-06	4.69168e-05
RSP_2547	exopolysaccharide production protein exoY	13	34.5	750	1673	750	1672.5	450.105	2703.75	0.70381	-0.506743	0.182577	-2.45343	0.277928	0.619159	0	0	0.376521	0.8574	0.627831	0.703164
RSP_2548	Outer membrane polysaccharide export protein, exoF	23	49	2209	2964.5	2209	2875.5	1359.29	3774.75	0.876724	-0.189806	0.394931	-1.34033	0.602387	0.833481	1.59265e-203	4.20863e-203	0.691134	1	0.562255	0.653759
RSP_2549	putative polysaccharide polymerase	49	70	5188	5955.5	5188	5852.5	6504.62	10490.7	1.30746	0.386769	0.680008	-0.556376	0.148739	0.460106	1.40028e-133	2.9255e-133	0.177731	0.605907	0.249249	0.446773
RSP_2550	endo-beta-1,3-1,4-glycanase protein	40	46.5	6869	3933	4634	3510	7806.46	6895.43	1.60671	0.684111	1.24162	0.312229	0.026421	0.177639	0	0	0.0313429	0.237558	0.604919	0.68835
RSP_2551	Glycosyl transferase, family 2	25	49	3345	3364.5	3345	2963	1928.57	3347.87	0.952961	-0.0695114	0.63178	-0.662507	0.844542	0.936911	4.51388e-59	7.00602e-59	0.940919	1	0.546336	0.642813
RSP_2552	Glycosyl transferase, family 2	19	41.5	1151	2933	1151	2785	754.872	3990.82	0.855139	-0.22577	0.207448	-2.26918	0.571659	0.810904	0	0	0.700039	1	0.632475	0.705439
RSP_2553	hypothetical protein	34	71	3638	5976.5	3638	5617	3593.22	11713.9	0.894441	-0.160942	0.336417	-1.57168	0.592443	0.828371	0	0	0.665086	1	0.464451	0.670286
RSP_2554	hypothetical protein	14	26	1832	4144	1832	3340.5	5506.23	18646	1.00574	0.00825742	0.323866	-1.62653	0.986223	0.993478	0	0	0.881831	1	0.421362	0.635731
RSP_2555	Coenzyme PQQ synthesis protein D (PqqD)	0	3	0	67.5	0	67.5	1	28.4277	0.3113	-1.68362	0.0385794	-4.69603	0.205029	0.531393	1.50233e-06	1.69808e-06	0.912121	1	4.54989e-06	4.0156e-05
RSP_2556	hypothetical protein	3	9	126	354.5	126	354.5	26.2672	249.087	0.622601	-0.68362	0.115654	-3.11211	0.473089	0.756206	8.03739e-37	1.12042e-36	0.678446	1	1.49699e-08	1.86022e-07
RSP_2557	putative asparagine synthetase	13	53.5	442	2054.5	442	2054.5	100.817	1990.06	0.453859	-1.13969	0.0555604	-4.1698	0.00873925	0.0895283	0	0	0.0139788	0.14179	0.429891	0.64096
RSP_2558	Hpr(Ser) kinase/phosphatase	6	15.5	304	674.5	304	674.5	65.3526	378.16	0.72302	-0.467892	0.189533	-2.39948	0.498083	0.770378	6.62927e-44	9.54341e-44	0.706372	1	0.583038	0.6708
RSP_2559	ABC transporter, fused ATPase and inner membrane subunits	13	45.5	636	1441	636	1441	147.021	1165.22	0.533658	-0.906013	0.138379	-2.8533	0.0423406	0.229466	2.42908e-154	5.46072e-154	0.0638723	0.352671	0.255307	0.454017
RSP_6060	hypothetical protein	3	6	171	179.5	171	179.5	65.7591	138.056	0.933901	-0.0986578	0.522395	-0.936787	0.92294	0.972413	1.03276e-05	1.15732e-05	0.800268	1	1.0783e-05	8.7364e-05
RSP_2561	putative succinoglycan biosynthesis transport protein ExoP	92	118.5	16745	12244.5	15593	10950	19979.5	18137.1	1.45011	0.536161	1.20813	0.272782	0.00711903	0.0757642	0	0	0.00811564	0.0966349	0.758423	0.785974
RSP_2562	succinoglycan biosynthesis protein exoM	23	46	2992	3284	2561	2847.5	1981.41	4410.96	0.933901	-0.0986578	0.492649	-1.02137	0.788798	0.917435	2.06648e-157	4.70033e-157	0.887429	1	0.994376	0.994376
RSP_2563	Glycosyl transferase, family 2	25	45.5	2870	3114.5	2870	3114.5	2392.23	4732.64	1.02627	0.0374038	0.554365	-0.851091	0.917042	0.96968	7.66531e-126	1.56355e-125	0.981785	1	0.143334	0.300853
RSP_2564	glycosyltransferase, Succinoglycan biosynthesis protein exoL	37	70	4989	5151.5	3941	4947.5	4113.75	9813.13	0.987267	-0.0184874	0.459756	-1.12106	0.949717	0.977804	0	0	0.969389	1	0.276625	0.478688
RSP_2565	UDP-glucose pyrophosphorylase	21	57	1894	3021	1894	3006.5	1398.51	6051.89	0.688138	-0.53923	0.253438	-1.9803	0.140753	0.444095	0	0	0.175676	0.603409	0.668691	0.729759
RSP_2567	putative sulfolipid biosynthesis protein	7	32.5	1361	1988.5	804	1790	227.936	2370.44	0.402296	-1.31367	0.105458	-3.24526	0.023713	0.166803	0	0	0.0404036	0.275711	0.0284362	0.086418
RSP_2568	glycosyl transferase (sulfolipid biosynthesis) protein	6	36.5	255	1847	255	1847	60.3908	2684.25	0.307036	-1.70352	0.0246743	-5.34085	0.0045237	0.056143	0	0	0.00834906	0.0982749	0.288218	0.492438
RSP_2569	UDP-sulfoquinovose synthase	28	90	1660	8099.5	1660	6888.5	1264.02	16843.7	0.581094	-0.783156	0.0823026	-3.60292	0.011079	0.104147	0	0	0.0145414	0.146771	0.46749	0.672515
RSP_2570	protease I	2	7	77	252.5	77	252.5	8.91788	102.353	0.533658	-0.906013	0.0955561	-3.38751	0.425913	0.735766	5.29326e-17	6.54548e-17	0.655256	1	0	0
RSP_2571	putative oxidoreductase protein	6	23	494	853.5	494	853.5	94.2987	624.538	0.487253	-1.03726	0.165594	-2.59428	0.109048	0.395731	6.76934e-77	1.14404e-76	0.159234	0.577854	2.70752e-05	0.000202739
RSP_2572	crpK, Fnr-type transcriptional regulator	15	26	737	1130.5	737	1130.5	460.442	1239.67	1.07758	0.107793	0.407347	-1.29567	0.817692	0.930493	6.35242e-65	1.01634e-64	0.946874	1	0.0298875	0.0901522
RSP_2573	cAMP-binding protein	35	34	7038	2486.5	6303	2486.5	9596.93	3687.23	1.92274	0.943162	2.8545	1.51324	0.00571011	0.0653402	0	0	0.00834858	0.0985516	0.32393	0.535826
RSP_2574	Protein of unknown function (DUF2380)	8	15	669	891.5	669	891.5	358.695	896.235	0.996162	-0.00554838	0.438936	-1.18792	0.992991	0.996873	7.44404e-42	1.05959e-41	0.833676	1	0.00026378	0.00155316
RSP_2575	glutathione-dependent formaldehyde-activating enzyme	5	12	148	472	148	472	41.312	313.971	0.778251	-0.361692	0.144306	-2.7928	0.636751	0.840814	3.46699e-42	4.94709e-42	0.827602	1	0.00996311	0.0365585
RSP_2576	Alcohol dehydrogenase class III	36	44.5	5231	3255.5	4588	3109.5	4819.29	4055.14	1.51103	0.595534	1.30339	0.382268	0.063609	0.291636	0	0	0.0743803	0.388252	0.624481	0.70038
RSP_2577	isocytochrome c2	16	23.5	1794	2229.5	1577	1680	1920.12	3042.23	1.2717	0.346753	0.692203	-0.530733	0.457237	0.756171	6.37426e-37	8.88885e-37	0.523011	0.977047	0.762975	0.787669
RSP_2578	putative pqq dehydrogenase protein	55	70	8689	8479	7497	6775.5	7545.53	8696.8	1.46756	0.553419	0.95154	-0.0716633	0.0321471	0.197695	0.00158537	0.00172597	0.0404925	0.27586	0.452164	0.660315
RSP_2579	cytochrome c553i	12	22	2013	2273.5	1904	2053.5	1419.6	2799.43	1.0188	0.0268731	0.556151	-0.846451	0.958601	0.980805	1.49808e-74	2.50257e-74	0.898111	1	0.600169	0.684869
RSP_2580	amino acid ABC transporter substrate-binding protein, PAAT family	11	29.5	951	2635	951	2453	419.173	2900.79	0.696469	-0.521869	0.15848	-2.65763	0.303194	0.630963	0	0	0.416634	0.897031	0.0517182	0.139117
RSP_2581	Rhodanese	12	25.5	1465	1409.5	1212	1409.5	910.075	2246.34	0.878966	-0.186121	0.444323	-1.17032	0.712269	0.875262	6.7048e-100	1.2534e-99	0.889725	1	0.60515	0.688226
RSP_2582	amino acid/amide ABC transporter substrate-binding protein, HAAT family	23	45	1178	2390.5	1178	2347.5	755.49	2948.26	0.954655	-0.0669489	0.281035	-1.83118	0.856298	0.944849	1.42346e-242	4.12184e-242	0.957055	1	0.0640452	0.164103
RSP_2583	PQQ-dependent catabolism-associated beta-propeller protein	10	34.5	464	1490	464	1490	158.917	1768.19	0.541392	-0.885254	0.0985686	-3.34273	0.0826283	0.338085	2.10754e-263	6.33826e-263	0.12549	0.517065	0.938602	0.938602
RSP_2584	hypothetical protein	9	11.5	454	1269.5	454	1163	303.078	1014.08	1.46176	0.547705	0.327778	-1.60921	0.39078	0.708752	6.16571e-72	1.0199e-71	0.47396	0.938327	0.281582	0.484163
RSP_2585	hypothetical protein	0	10	0	538.5	0	538.5	1	769.296	0.0933901	-3.42059	0.00142562	-9.45419	0.0206733	0.152744	6.14518e-154	1.37918e-153	0.139458	0.541998	1.21485e-05	9.7068e-05
RSP_2586	ABC multidrug efflux transporter, ATPase subunit	8	25.5	317	1194.5	317	1194.5	114.865	1377.85	0.585977	-0.771083	0.0914282	-3.45122	0.181949	0.50401	3.34184e-210	8.95949e-210	0.27198	0.73944	0.513473	0.713088
RSP_2587	ABC multidrug efflux transporter, inner membrane subunit	15	33.5	2113	2540.5	1585	2439	911.186	3145.13	0.83633	-0.257856	0.317735	-1.6541	0.564523	0.806068	4.0431e-227	1.1319e-226	0.707753	1	0.1673	0.337012
RSP_2588	hypothetical protein	10	27	1172	1642.5	1172	1626	650.169	2464.76	0.691779	-0.531617	0.2893	-1.78936	0.316758	0.646098	2.29004e-197	5.92776e-197	0.407301	0.883884	0.0098756	0.0363031
RSP_2589	Zn-dependent hydrolase, glyoxylase	8	26	270	1037	270	1037	68.2265	849.704	0.574709	-0.799098	0.0880608	-3.50536	0.165236	0.480728	9.90553e-132	2.05992e-131	0.227148	0.684612	2.50298e-05	0.000189524
RSP_2590	putative secreted protein	8	23	539	1397	539	1397	176.533	1343.81	0.649671	-0.62222	0.144074	-2.79512	0.289608	0.62981	1.41549e-174	3.40306e-174	0.384007	0.863438	0.00165284	0.00789582
RSP_2591	two component transcriptional regulator, LuxR family	16	25.5	2433	2083.5	2433	1844.5	1816.15	2193.86	1.17195	0.228917	0.907904	-0.139389	0.618423	0.829138	0.00231204	0.00251033	0.693305	1	0.0764603	0.188866
RSP_2592	hypothetical protein	15	35.5	859	1844	859	1844	366.247	1881.41	0.789212	-0.341514	0.213496	-2.22772	0.440963	0.748853	3.37655e-195	8.67368e-195	0.565776	1	0.0168311	0.0567717
RSP_2593	hybrid histidine kinase	17	41.5	782	2810.5	782	2793	305.787	2680.34	0.765124	-0.386234	0.12512	-2.99862	0.351021	0.676993	0	0	0.45277	0.929061	0.0653848	0.167008
RSP_2594	hypothetical protein	5	30	297	1745.5	297	1745.5	79.8639	2809.25	0.3113	-1.68362	0.0311787	-5.0033	0.0106018	0.100582	0	0	0.0173971	0.163167	0.00577346	0.0232027
RSP_2595	hypothetical protein	6	12.5	544	791.5	544	791.5	213.341	663.096	0.896545	-0.157551	0.352854	-1.50286	0.82587	0.934878	1.4363e-43	2.06475e-43	0.912014	1	0.000464968	0.00255574
RSP_2596	ABC transporter, ATPase subunit	3	17	65	675.5	65	675.5	8.21245	487.23	0.329612	-1.60116	0.0184857	-5.75745	0.0622204	0.288489	1.5548e-93	2.82824e-93	0.103078	0.463794	1.45902e-11	2.581e-10
RSP_2597	ABC transporter, periplasmic substrate-binding protein	8	23	351	1402	351	1378	94.4568	1073	0.649671	-0.62222	0.0965453	-3.37265	0.289608	0.62981	1.21331e-161	2.79585e-161	0.384007	0.863438	0.816976	0.8192
RSP_2598	ABC transporter, inner membrane subunit	13	27	612	1478.5	612	1465.5	327.75	1635.52	0.899313	-0.153106	0.219778	-2.18588	0.753107	0.903025	1.70487e-166	3.99909e-166	0.881831	1	0.965176	0.965176
RSP_2599	Phosphate regulon transcriptional regulator, PhoR	9	25	581	1529.5	581	1529.5	248.789	1819.72	0.672409	-0.572589	0.149942	-2.73752	0.304053	0.632431	2.16919e-231	6.14074e-231	0.396527	0.882411	0.281775	0.484084
RSP_2600	phosphate uptake regulator, PhoU	12	14.5	619	754.5	619	754.5	338.181	500.921	1.54577	0.628324	0.740419	-0.433585	0.260632	0.589579	1.81601e-05	2.02886e-05	0.316521	0.789957	2.32851e-05	0.000177642
RSP_2601	phosphate ABC transporter ATP-binding protein, PhoT family	35	38	8639	7312.5	5835	4836.5	8452.67	7627.91	1.72034	0.782698	1.21531	0.281319	0.0190476	0.145442	0	0	0.0262992	0.212254	0.750832	0.782108
RSP_2602	phosphate ABC transporter membrane protein 2, PhoT family	50	67.5	9557	5753	7598	5439.5	9288.62	8979.33	1.38356	0.468383	1.1345	0.182058	0.0804477	0.332474	0	0	0.0912935	0.429592	0.615697	0.695341
RSP_2603	phosphate ABC transporter membrane protein 1, PhoT family	61	70.5	10540	7849	9166	6808.5	12772	10972.2	1.61611	0.692528	1.27662	0.352325	0.00556513	0.0647636	0	0	0.00656973	0.0840762	0.338259	0.551646
RSP_2604	phosphate ABC transporter substrate-binding protein, PhoT family	42	52	6355	4954	6067	4854	8048.64	7972.65	1.50861	0.59322	1.10718	0.146887	0.0458888	0.242302	1.13229e-10	1.32839e-10	0.0590046	0.340916	0.432102	0.642365
RSP_2605	hypothetical protein	11	25.5	438	2007.5	438	1922	230.48	2338.84	0.805719	-0.311652	0.108076	-3.20988	0.548466	0.795025	0	0	0.712603	1	0.00412344	0.0174912
RSP_2606	transcriptional regulator, ArsR family	4	8.5	149	355	149	355	56.6118	288.616	0.878966	-0.186121	0.215122	-2.21677	0.831389	0.930865	2.52348e-31	3.39059e-31	0.848384	1	2.05068e-06	1.94096e-05
RSP_2607	nitrilotriacetate monooxygenase component B	13	21	1700	1493.5	1700	1493.5	1455.3	2079.57	1.15626	0.209465	0.767498	-0.381764	0.680482	0.856702	8.10747e-15	9.83628e-15	0.816656	1	0.0125456	0.0441933
RSP_2608	magnesium/cobalt transport protein, MIT family	14	33	480	1510	480	1510	222.927	1653.04	0.792401	-0.335697	0.147903	-2.75728	0.464622	0.750557	9.88811e-212	2.66512e-211	0.563121	1	0.00443316	0.0185908
RSP_2609	2'-deoxycytidine 5'-triphosphate deaminase	0	0	0	0	0	0	1	1	1	0	1	0	1	1	0.947928	0.952395	1	1	0.520515	0.717701
RSP_4331	tRNA-Pro	0	0	0	0	0	0	1	1	1	0	1	0	1	1	0.947928	0.952395	1	1	0.520515	0.717701
RSP_2610	trancriptional regulator, MerR family	17	21	1537	1289	1537	1289	1020.66	1063.86	1.51203	0.596488	1.05219	0.0733904	0.201805	0.52636	0.245559	0.25474	0.268641	0.734737	0.253204	0.451664
RSP_2611	Histone-like DNA-binding protein (IHF)	0	0	0	0	0	0	1	1	1	0	1	0	1	1	0.947928	0.952395	1	1	0.520515	0.717701
RSP_2612	3-oxoacyl-(acyl-carrier-protein) synthase III	0	0	0	0	0	0	1	1	1	0	1	0	1	1	0.947928	0.952395	1	1	0.520515	0.717701
RSP_2613	phosphate:acyl-(acyl carrier protein) acyltransferase	0	0	0	0	0	0	1	1	1	0	1	0	1	1	0.947928	0.952395	1	1	0.520515	0.717701
RSP_2614	LSU ribosomal protein L32P	0	0	0	0	0	0	1	1	1	0	1	0	1	1	0.947928	0.952395	1	1	0.520515	0.717701
RSP_2615	putative metal-binding protein, possibly nucleic-acid binding protein	13	17	618	744.5	618	744.5	445.688	723.48	1.42832	0.514319	0.675619	-0.565719	0.330656	0.656836	5.60281e-11	6.58456e-11	0.434676	0.912442	0.0191306	0.0630579
RSP_2616	small protein A (tmRNA-binding)	4	6	229	574	229	559	60.774	222.529	1.2452	0.31638	0.299523	-1.73926	0.733538	0.890214	9.30396e-19	1.16292e-18	0.993116	1	0	0
RSP_2617	Peptide methionine sulfoxide reductase	5	15.5	454	995	454	995	185.579	1256.38	0.602517	-0.730926	0.161997	-2.62596	0.319397	0.649867	1.83148e-154	4.11955e-154	0.489159	0.957344	0.0200069	0.0655197
RSP_2618	ornithine-acyl(acyl carrier protein) N-acyltransferase	14	28.5	1603	2103	1603	2088.5	982.766	2617.17	0.917517	-0.124193	0.411828	-1.27989	0.79188	0.919199	1.47311e-132	3.06816e-132	0.962449	1	0.353889	0.568439
RSP_2619	tRNA (5-methylaminomethyl-2-thiouridylate)-methyltransferase	0	0	0	0	0	0	1	1	1	0	1	0	1	1	0.947928	0.952395	1	1	0.520515	0.717701
RSP_2620	Protein of unknown function (DUF1153)	5	8.5	457	517	457	517	270.575	536.531	1.09871	0.135807	0.553082	-0.854435	0.867299	0.949338	7.65247e-16	9.37127e-16	0.984632	1	0.00793686	0.0300769
RSP_2621	two component transcriptional regulator, winged helix family	13	44	1191	2617.5	1191	2617.5	714.767	5316.78	0.551851	-0.85765	0.147439	-2.76181	0.0559665	0.269848	0	0	0.0763412	0.394478	0.507934	0.707336
RSP_2622	DNA ligase	0	0	0	0	0	0	1	1	1	0	1	0	1	1	0.947928	0.952395	1	1	0.520515	0.717701
RSP_2623	ATP-dependent DNA helicase RecG	10	28.5	378	1111	378	1111	59.7697	501.947	0.655369	-0.60962	0.130593	-2.93685	0.246721	0.58383	3.3613e-69	5.48394e-69	0.349074	0.82556	3.22525e-06	2.9164e-05
RSP_2624	hypothetical protein	3	4.5	193	629	193	469.5	154.436	561.865	1.2452	0.31638	0.301449	-1.73001	0.768136	0.907797	1.48226e-44	2.14375e-44	0.962613	1	0.0110077	0.0395672
RSP_2625	NifU-related protein involved in Fe-S cluster formation	11	16	756	1260	756	1228.5	622.079	1470.37	1.28411	0.360774	0.463999	-1.10781	0.522065	0.786159	8.04566e-61	1.26134e-60	0.661221	1	0.00213738	0.00982807
RSP_2627	phosphoribosyl-AMP cyclohydrolase	2	13	34	994	34	994	6.23479	1207.35	0.287354	-1.7991	0.00566352	-7.46409	0.080061	0.333222	1.72878e-237	4.92843e-237	0.139026	0.543404	0.0325216	0.0964458
RSP_2628	glutamyl-/ glutaminyl-tRNA synthetase	3	22.5	114	994	114	994	13.5193	885.576	0.24904	-2.00555	0.0167428	-5.90032	0.0143479	0.122539	3.04519e-169	7.19723e-169	0.0285404	0.222053	0.00514914	0.0210062
RSP_2629	glucose-inhibited division protein A	21	32	2322	2235	2322	2121.5	1206.77	1674.71	1.22575	0.29366	0.790277	-0.339569	0.467756	0.754137	4.15314e-10	4.84433e-10	0.560574	1	0.588039	0.674829
RSP_2630	DNA gyrase subunit A	0	0	0	0	0	0	1	1	1	0	1	0	1	1	0.947928	0.952395	1	1	0.520515	0.717701
RSP_2631	USG protein	2	4.5	52	157	52	157	12.954	87.813	0.830135	-0.268583	0.161786	-2.62784	0.826352	0.93388	2.52783e-12	2.99948e-12	0.726826	1	2.83373e-12	5.41484e-11
RSP_2632	arginase	1	8	32	242	32	242	1.14035	69.8107	0.233475	-2.09866	0.0179148	-5.8027	0.134738	0.436516	7.71388e-15	9.36437e-15	0.251818	0.71838	2.34257e-14	5.68249e-13
RSP_2633	Cytochrome c maturation protein, CcmF	0	0	0	0	0	0	1	1	1	0	1	0	1	1	0.947928	0.952395	1	1	0.520515	0.717701
RSP_2634	Cytochrome c maturation protein, CcmH	0	1	0	35	0	35	1	2.53906	0.933901	-0.0986578	0.431942	-1.21109	0.464349	0.760585	0.464105	0.477059	0.769594	1	0.936248	0.936248
RSP_2635	Pseudo gene	11	15.5	841	830	841	830	394.642	548.387	1.32554	0.406578	0.789249	-0.341448	0.47322	0.753776	0.000325896	0.00035778	0.555136	1	0.000352888	0.00199937
RSP_2636	acetolactate synthase, small subunit	14	18.5	1252	1476	1252	1461	1030.84	1595.02	1.41347	0.499244	0.7088	-0.496549	0.326176	0.65812	4.90784e-18	6.0968e-18	0.385029	0.861961	0.00709011	0.0274852
RSP_2637	acetolactate synthase, large subunit	2	75.5	45	5168	45	4938	1.68192	7020.6	0.0494782	-4.33706	0.000262742	-11.8941	2.43444e-09	3.44851e-07	0	0	5.75065e-09	8.14609e-07	0.846414	0.846414
RSP_2638	putative sodium/calcium exchanger	13	31.5	1021	1914	1021	1809	477.506	2050.8	0.770839	-0.375498	0.25536	-1.96939	0.428442	0.737035	6.24314e-185	1.55637e-184	0.559886	1	0.175024	0.34756
RSP_2639	arginyl-tRNA-protein transferase	3	23	168	1210.5	168	1210.5	19.7166	1089.11	0.243626	-2.03726	0.0198545	-5.65439	0.0125414	0.112489	8.50413e-206	2.25755e-205	0.021977	0.189269	0.00203719	0.00945323
RSP_2640	putative membrane protein/domain protein	24	27	2862	4070	2862	3327	4996.66	6534.55	1.66027	0.731417	0.838613	-0.253923	0.0677342	0.303438	6.61882e-21	8.3764e-21	0.0929913	0.436082	0.402425	0.616809
RSP_2641	Protein of unknown function (DUF2852)	8	9	352	316.5	352	316.5	226.018	236.091	1.66027	0.731417	1.04993	0.0702957	0.291606	0.629157	0.600524	0.612931	0.423639	0.900782	0.631016	0.704589
RSP_2642	hypothetical protein	5	8.5	152	643.5	152	643.5	53.2326	383.8	1.09871	0.135807	0.152114	-2.71677	0.867299	0.949338	5.63207e-50	8.38189e-50	0.984632	1	0.856147	0.856147
RSP_2643	Glutamate-ammonia-ligase adenylyltransferase	23	68.5	962	3546	962	3546	258.524	2854.34	0.627145	-0.673128	0.0993326	-3.33159	0.0506912	0.257722	0	0	0.0701267	0.373645	0.849203	0.849203
RSP_2644	hypothetical protein	4	10.5	145	463	145	463	70.9055	593.956	0.711544	-0.490975	0.130925	-2.93319	0.560557	0.802918	1.85005e-81	3.19871e-81	0.83045	1	5.60207e-06	4.84915e-05
RSP_2645	2-keto-3-deoxy-phosphogluconate aldolase	8	19.5	1036	1662.5	1036	1544	428.287	1576.7	0.766278	-0.38406	0.297909	-1.74706	0.524803	0.786248	3.21472e-123	6.48548e-123	0.711765	1	0.00184733	0.00868158
RSP_2646	Pseudo gene	27	53.5	2676	4127.5	2676	4127.5	1320.35	4046.5	0.942629	-0.0852373	0.357854	-1.48256	0.802312	0.926074	1.69711e-251	4.99999e-251	0.92597	1	0.616771	0.696166
RSP_7527	hypothetical protein	4	3.5	238	352	238	352	179.562	233.883	2.13463	1.09399	0.842001	-0.248106	0.288669	0.628433	0.0826702	0.0868509	0.400909	0.878364	0.0936278	0.222586
RSP_2647	SAM-dependent methyltransferase	23	33.5	1982	2667	1982	2667	1263.12	2484.99	1.28237	0.358815	0.557463	-0.843051	0.357081	0.682274	5.93458e-66	9.55904e-66	0.404448	0.880483	0.0310775	0.09298
RSP_2648	putative nucleic acid-binding protein, contains PIN domain	6	13.5	295	1018	295	937	107.446	769.209	0.830135	-0.268583	0.153194	-2.70657	0.703951	0.873401	5.61437e-98	1.04043e-97	0.951901	1	0.725577	0.766244
RSP_2649	Putative Zn-dependent protease	7	22.5	744	1619	744	1546.5	250.498	1678.64	0.581094	-0.783156	0.16366	-2.61123	0.204139	0.531435	1.29522e-204	3.42937e-204	0.308692	0.779415	0.00731725	0.0281235
RSP_2650	hypothetical protein	9	37	317	1559	317	1559	79.5532	1608.44	0.45433	-1.13819	0.0542439	-4.20439	0.0293784	0.188278	8.12711e-274	2.51512e-273	0.043004	0.28772	0.0738032	0.183873
RSP_6205	hypothetical protein	4	8	946	767.5	843	766	679.707	1287.45	0.933901	-0.0986578	0.579013	-0.788334	0.911064	0.965846	1.82787e-31	2.45922e-31	0.848384	1	0.0379836	0.109052
RSP_2651	Protein of unknown function (DUF2927)	14	40	805	3015.5	805	2536.5	265.475	2388.06	0.653731	-0.613231	0.12192	-3.03599	0.167797	0.484067	0	0	0.21626	0.669477	0.00913647	0.0340809
RSP_2652	putative Acetyltransferase	7	13.5	303	1168	303	1168	154.291	1182.31	0.96849	-0.0461904	0.143121	-2.80469	0.945191	0.978293	2.70038e-154	6.06725e-154	0.823991	1	0.170421	0.34059
RSP_2653	ATPase, AAA family	15	37	1143	3133.5	1143	3100	673.711	4488.97	0.757217	-0.401221	0.164598	-2.60298	0.361981	0.686527	0	0	0.44362	0.921329	0.245414	0.44205
RSP_2654	transcriptional regulator, TraR/DksA family	0	0.5	0	6.5	0	6.5	1	1	1.8678	0.901342	1	0	0.604882	0.834404	0.947928	0.952395	1	1	0.520515	0.717701
RSP_2656	putative salicylate hydroxylase (Salicylate 1-monooxygenase)	0	0	0	0	0	0	1	1	1	0	1	0	1	1	0.947928	0.952395	1	1	0.520515	0.717701
RSP_2655	hypothetical protein	6	14	1021	887.5	988	887.5	423.07	1019.31	0.800487	-0.32105	0.455199	-1.13543	0.647654	0.848124	2.63427e-44	3.80172e-44	0.823991	1	0.0355565	0.1037
RSP_2657	Exodeoxyribonuclease III	15	13	613	437	613	437	389.11	253.229	2.15516	1.10779	1.68522	0.75294	0.0378321	0.216756	6.251e-11	7.3442e-11	0.0603308	0.344699	4.459e-08	5.2056e-07
RSP_2658	HesB/YadR/YfhF family protein	1	0.5	24	8.5	24	8.5	2.42815	1.35997	3.73561	1.90134	1.95814	0.969484	0.41383	0.729932	0.522634	0.535185	0.769603	1	0.936248	0.936248
RSP_2659	Deoxyguanosinetriphosphate triphosphohydrolase	4	33	185	1507.5	185	1507.5	21.4968	1463.15	0.2264	-2.14305	0.0161132	-5.95561	0.00213241	0.0322057	9.08526e-279	2.85084e-278	0.00374772	0.0547887	8.71982e-05	0.00059468
RSP_2660	Ribonuclease BN family protein	4	24	271	1019	271	1019	36.9346	830.517	0.3113	-1.68362	0.0487733	-4.35777	0.0222704	0.159942	1.0806e-144	2.34342e-144	0.0368483	0.261438	1.17908e-06	1.16784e-05
RSP_2661	Iron-containing alcohol dehydrogenase	16	40.5	1064	2593	1064	2581	491.299	3017.29	0.737897	-0.438508	0.178577	-2.48538	0.301391	0.628803	0	0	0.395907	0.882468	0.200866	0.384368
RSP_2662	glycerol kinase	14	25.5	724	973.5	724	973.5	225.677	559.684	1.02546	0.0362718	0.442224	-1.17715	0.939743	0.978324	2.00125e-26	2.61687e-26	0.973383	1	0.822559	0.822762
RSP_2663	carbohydrate ABC transporter substrate-binding protein, CUT1 family	32	64	2697	4062.5	2697	3963	1652.62	4906.61	0.933901	-0.0986578	0.369393	-1.43677	0.752015	0.902506	1.9066e-291	6.19378e-291	0.834531	1	0.22292	0.412916
RSP_2664	putative small integral membrane protein	5	10	367	411.5	367	411.5	221.257	496.171	0.933901	-0.0986578	0.489062	-1.03191	0.900618	0.961971	1.59709e-19	2.00676e-19	0.883904	1	0.020087	0.0656229
RSP_2665	carbohydrate ABC transporter membrane protein 2, CUT1 family	13	28.5	1004	1836	1004	1836	535.176	2142.55	0.85198	-0.231108	0.273945	-1.86804	0.631797	0.837504	3.10986e-181	7.65373e-181	0.794009	1	0.42736	0.640724
RSP_2666	carbohydrate ABC transporter membrane protein 1, CUT1 family	16	46.5	1705	2736	1507	2736	910.881	4809.23	0.642685	-0.637817	0.207722	-2.26727	0.124046	0.415644	0	0	0.172417	0.601777	0.739755	0.774754
RSP_2667	carbohydrate ABC transporter ATP-binding protein, CUT1 family	15	31	764	1528.5	764	1505.5	348.635	1423.74	0.903776	-0.145964	0.268557	-1.8967	0.74757	0.90112	2.34245e-123	4.73045e-123	0.867255	1	0.0670473	0.170287
RSP_2669	carbohydrate ABC transporter ATP-binding protein, CUT1 family	12	31	479	1550	479	1550	174.263	1456.74	0.72302	-0.467892	0.131196	-2.9302	0.337967	0.666844	9.19985e-197	2.37682e-196	0.424763	0.901305	0.754408	0.783216
RSP_2670	homodimeric glycerol 3-phosphate dehydrogenase (quinone)	54	61	7413	4454.5	6938	4389.5	7735.05	5517.28	1.65346	0.725492	1.53757	0.620653	0.00651817	0.0717872	0	0	0.00872549	0.101542	0.473671	0.67684
RSP_2671	hypothetical protein	0	3	0	100.5	0	100.5	1	36.1885	0.3113	-1.68362	0.0303059	-5.04426	0.205029	0.531393	3.91136e-08	4.48992e-08	0.912121	1	1.06878e-07	1.20603e-06
RSP_2672	hypothetical protein	0	2	0	29	0	29	1	6.9683	0.466951	-1.09866	0.157388	-2.66761	0.300768	0.633943	0.047011	0.0496718	0.582393	1	0.164138	0.333128
RSP_2673	quinoprotein glucose dehydrogenase	9	41	311	1554	311	1554	39.3981	897.219	0.410006	-1.28628	0.0481587	-4.37606	0.0123007	0.111057	1.96363e-156	4.4514e-156	0.0185219	0.16984	0.00113138	0.00562359
RSP_2674	PRC-barrel domain-containing protein	6	15	550	700.5	550	700.5	191.097	613.77	0.747121	-0.420586	0.341465	-1.55019	0.544722	0.796908	3.76974e-42	5.37719e-42	0.706372	1	0.0053985	0.0219132
RSP_2675	hypothetical protein	1	6	21	270	21	270	1	70.3195	0.3113	-1.68362	0.0155963	-6.00265	0.253118	0.587131	4.99555e-15	6.06806e-15	0.455517	0.927745	1.4766e-14	3.73856e-13
RSP_2676	putative periplasmic or secreted lipoprotein	7	13	224	472.5	224	472.5	56.719	227.166	1.00574	0.00825742	0.273832	-1.86864	0.990259	0.996322	8.85305e-21	1.11969e-20	0.823991	1	0	0
RSP_6064	Response regulator receiver domain protein	3	5.5	217	152	217	152	56.3621	74.7598	1.0188	0.0268731	0.826829	-0.274338	0.979295	0.990141	0.280327	0.289917	0.829882	1	0.334016	0.547371
RSP_2677	Putative Mg++ transport associated protein, MgtC	9	12.5	789	995	789	995	310.962	552.078	1.34482	0.427411	0.617739	-0.694931	0.496378	0.76832	6.90247e-12	8.16883e-12	0.589806	1	0.000513761	0.00279737
RSP_2678	hypothetical protein	1	5.5	51	180	51	180	6.63407	134.958	0.339601	-1.55809	0.0539112	-4.21327	0.297205	0.635233	1.23082e-24	1.59656e-24	0.611931	1	0	0
RSP_2679	ATP-dependent DNA ligase LigD polymerase module%3BATP-dependent DNA ligase LigD phosphoesterase module	13	27.5	1018	916	1018	916	167.606	320.705	0.882961	-0.179578	0.573168	-0.80297	0.711315	0.874874	3.31463e-09	3.83535e-09	0.881831	1	4.2014e-09	5.67328e-08
RSP_6225	hypothetical protein	7	10.5	1332	1052.5	1332	1052.5	1431.46	1693.07	1.2452	0.31638	0.927263	-0.10895	0.652461	0.852245	0.0353918	0.0375221	0.770919	1	0.0362943	0.105397
RSP_2681	sigma factor, RpoE	2	7.5	55	205.5	55	205.5	6.57168	95.5283	0.498081	-1.00555	0.0754469	-3.72839	0.371499	0.693689	7.03303e-17	8.69152e-17	0.655256	1	1.11022e-16	3.59801e-15
RSP_2682	acyl-carrier-protein S-malonyltransferase	0	0	0	0	0	0	1	1	1	0	1	0	1	1	0.947928	0.952395	1	1	0.520515	0.717701
RSP_2683	putative Fe-S protein	7	9.5	453	556.5	453	556.5	452.616	801.392	1.37628	0.46077	0.619416	-0.691019	0.519621	0.785358	1.96106e-16	2.4132e-16	0.629049	1	0.715076	0.760507
RSP_2684	putative endonuclease involved in recombination	0	2	0	57	0	57	1	7.77857	0.466951	-1.09866	0.140993	-2.8263	0.300768	0.633943	0.0312829	0.0332007	0.582393	1	0.101206	0.233743
RSP_2685	Putative cytochrome c-type biogenesis protein, cycH	0	2	0	72	0	72	1	4.5599	0.466951	-1.09866	0.240515	-2.0558	0.300768	0.633943	0.160776	0.167732	0.582393	1	0.428291	0.641883
RSP_2686	putative sarcosine oxidase beta subunit	38	55	4858	6239	4858	5599	4884.46	8147.95	1.29048	0.36791	0.657454	-0.605039	0.225338	0.553973	1.3437e-120	2.68409e-120	0.269758	0.736812	0.466143	0.672009
RSP_2687	cytochrome b-c1 subunit IV	6	12.5	522	638	522	638	276.603	707.227	0.896545	-0.157551	0.428938	-1.22116	0.82587	0.934878	9.59519e-35	1.32166e-34	0.912014	1	0.0110877	0.0398195
RSP_2688	putative sarcosine oxidase delta subunit protein	6	9.5	1227	1325	871	1024.5	530.764	990.384	1.17966	0.238377	0.587754	-0.766717	0.751071	0.902692	1.58249e-23	2.03707e-23	0.883904	1	0.0314654	0.0939324
RSP_2689	putative sarcosine oxidase, alpha subunit	54	75.5	7326	5772	7153	5548.5	4274.81	4645.02	1.33591	0.417825	1.00932	0.013377	0.102855	0.382378	0.661713	0.673348	0.115459	0.48948	0.675836	0.733997
RSP_2690	putative sarcosine oxidase gamma subunit	11	11.5	944	487	944	487	614.802	332.357	1.78659	0.837212	2.02875	1.02059	0.162881	0.476238	0	0	0.205688	0.652988	0.524907	0.625595
RSP_2692	acyltransferase domain (LPS)	38	80	4822	8248.5	4353	6404	2807.17	8718.83	0.887206	-0.172658	0.353108	-1.50182	0.543206	0.796392	0	0	0.609086	1	0.298103	0.505913
RSP_2693	Superoxide dismutase, Fe-Mn family	4	2.5	109	51	109	51	23.9856	7.37173	2.98848	1.57941	3.56844	1.8353	0.153653	0.465493	0.00124375	0.00135623	0.227809	0.683095	0.0027492	0.0121983
RSP_2694	TIGR00730 family protein	11	23.5	2241	1766	1748	1631.5	1146.14	2293.02	0.874291	-0.193815	0.548184	-0.867269	0.712844	0.873356	7.44961e-64	1.18393e-63	0.898111	1	0.218769	0.407089
RSP_2695	putative peptidoglycan binding protein	24	48	3434	3814	3434	3548	2055.04	4234.71	0.933901	-0.0986578	0.532224	-0.909895	0.784365	0.916953	9.40194e-126	1.91682e-125	0.88078	1	0.469839	0.673741
RSP_2696	ABC transporter, fused ATPase and inner membrane subunits	40	64.5	5009	5357.5	4389	5036	3151.51	5845.64	1.15833	0.212043	0.591267	-0.758118	0.4647	0.749505	7.06745e-128	1.4511e-127	0.505511	0.97312	0.133152	0.284944
RSP_2697	hypothetical protein	0	0.5	0	31	0	31	1	2.08029	1.8678	0.901342	0.527197	-0.923586	0.604882	0.834404	0.592559	0.605106	1	1	0.936248	0.936248
RSP_2698	putative quinoprotein	0	0	0	0	0	0	1	1	1	0	1	0	1	1	0.947928	0.952395	1	1	0.520515	0.717701
RSP_2699	GTP-binding protein EngA	0	0.5	0	10	0	10	1	1	1.8678	0.901342	1	0	0.604882	0.834404	0.947928	0.952395	1	1	0.520515	0.717701
RSP_2700	ABC oligo/dipeptide transporter, fused ATPase subunits	0	15.5	0	671	0	671	1	174.383	0.0602517	-4.05285	0.00628919	-7.31291	0.00396647	0.0509196	7.98929e-36	1.10876e-35	0.0323531	0.24253	0	0
RSP_2701	ABC oligo/dipeptide transporter, inner membrane subunit	3	8	98	215	98	215	8.41107	49.2076	0.700426	-0.513695	0.187463	-2.41532	0.596985	0.830483	4.91147e-07	5.57633e-07	0.831798	1	7.22825e-07	7.46981e-06
RSP_2702	ABC oligo/dipeptide transporter, inner membrane subunit	3	11	65	542.5	65	542.5	6.27952	192.169	0.509401	-0.973127	0.0358376	-4.80238	0.291257	0.629729	3.53771e-36	4.91977e-36	0.438365	0.916906	0	0
RSP_2703	Pseudo gene	13	26	1521	1685.5	1521	1508	400.406	796.762	0.933901	-0.0986578	0.551149	-0.859485	0.840405	0.933329	5.62105e-23	7.2037e-23	0.973383	1	0.314851	0.524666
RSP_2704	putative tRNA delta(2)-isopentenylpyrophosphate transferase	0	0	0	0	0	0	1	1	1	0	1	0	1	1	0.947928	0.952395	1	1	0.520515	0.717701
RSP_2705	uridylate kinase	0	0	0	0	0	0	1	1	1	0	1	0	1	1	0.947928	0.952395	1	1	0.520515	0.717701
RSP_2706	ribosome recycling factor	0	0	0	0	0	0	1	1	1	0	1	0	1	1	0.947928	0.952395	1	1	0.520515	0.717701
RSP_2707	Undecaprenyl pyrophosphate synthetase	0	0	0	0	0	0	1	1	1	0	1	0	1	1	0.947928	0.952395	1	1	0.520515	0.717701
RSP_2708	Phosphatidate cytidylyltransferase	0	0.5	0	7.5	0	7.5	1	1	1.8678	0.901342	1	0	0.604882	0.834404	0.947928	0.952395	1	1	0.520515	0.717701
RSP_2709	1-deoxy-D-xylulose 5-phosphate reductoisomerase	0	0	0	0	0	0	1	1	1	0	1	0	1	1	0.947928	0.952395	1	1	0.520515	0.717701
RSP_2710	Putative membrane-associated zinc metalloprotease	26	42	2384	3605.5	2384	2948.5	1533.98	3095.85	1.15626	0.209465	0.543424	-0.87985	0.56028	0.802801	1.40004e-87	2.47882e-87	0.648994	1	0.0614551	0.158873
RSP_6065	hypothetical protein	5	6	1168	727.5	1146	690.5	1375.52	994.553	1.5565	0.638308	1.51683	0.60106	0.461329	0.758056	0	0	0.674263	1	0.0144399	0.0501252
RSP_2711	Beta-barrel assembly machine subunit BamA	0	0	0	0	0	0	1	1	1	0	1	0	1	1	0.947928	0.952395	1	1	0.520515	0.717701
RSP_6204	outer membrane protein	6	15	522	655	522	655	149.017	463.084	0.747121	-0.420586	0.352917	-1.5026	0.544722	0.796908	6.16322e-31	8.26455e-31	0.706372	1	0.45805	0.663886
RSP_2712	3-hydroxyacyl-(acyl-carrier-protein) dehydratase	0	0.5	0	9.5	0	9.5	1	1.17075	1.8678	0.901342	0.936774	-0.0942269	0.604882	0.834404	0.961737	0.961737	1	1	0.520515	0.717701
RSP_2714	acyl-(acyl-carrier-protein)--UDP-N-acetylglucosamine O-acyltransferase	0	0	0	0	0	0	1	1	1	0	1	0	1	1	0.947928	0.952395	1	1	0.520515	0.717701
RSP_2715	hypothetical protein	0	0	0	0	0	0	1	1	1	0	1	0	1	1	0.947928	0.952395	1	1	0.520515	0.717701
RSP_2716	lipid-A-disaccharide synthase	0	0	0	0	0	0	1	1	1	0	1	0	1	1	0.947928	0.952395	1	1	0.520515	0.717701
RSP_2717	putative UUP ATPase	32	62	2478	4360.5	2478	3940.5	1434.18	4434.3	0.964027	-0.0528541	0.354712	-1.49528	0.866304	0.949007	1.12239e-278	3.5192e-278	0.95205	1	0.837954	0.837954
RSP_2718	putative outer membrane protein	16	17	2640	1276.5	2640	1276.5	2309.31	1188.06	1.75793	0.813879	2.13178	1.09206	0.100734	0.377915	0	0	0.144664	0.54722	0.302562	0.510487
RSP_2719	transcriptional regulator, AsnC/Lrp family	12	9.5	1652	842	1505	842	1324.71	581.67	2.35933	1.23838	2.49771	1.32061	0.041559	0.228547	0	0	0.0557618	0.33295	0.0556484	0.14763
RSP_2720	Putative LysE/RhtB family amino acid efflux pump	6	16	201	701.5	201	701.5	65.3919	690.871	0.700426	-0.513695	0.103806	-3.26803	0.454598	0.756681	1.58826e-102	2.99815e-102	0.600223	1	0.487874	0.689595
RSP_2721	hypothetical protein	11	18.5	1508	1318.5	1508	1318.5	1193.53	1761.26	1.11059	0.15132	0.743201	-0.428175	0.782834	0.91699	1.9323e-15	2.35917e-15	0.87991	1	0.0206714	0.0670994
RSP_2722	cysteinyl-tRNA synthetase	0	0.5	0	6	0	6	1	1	1.8678	0.901342	1	0	0.604882	0.834404	0.947928	0.952395	1	1	0.520515	0.717701
RSP_2723	2-isopropylmalate synthase	0	55	0	3954	0	3875	1	4197.33	0.01698	-5.88002	0.000261291	-11.9021	5.727e-08	5.22811e-06	0	0	4.2897e-07	3.38886e-05	0.588977	0.675331
RSP_2724	putative Methylase involved in ubiquinone/menaquinone biosynthesis	12	23	905	1288	905	1241.5	497.867	1305.09	0.974506	-0.0372572	0.418379	-1.25712	0.942182	0.977395	2.45009e-65	3.9355e-65	0.916517	1	0.00735215	0.0282309
RSP_2725	putative Phytoene/squalene synthetase	3	18	120	757	120	757	15.4825	586.011	0.3113	-1.68362	0.0289755	-5.10902	0.0477638	0.247432	9.28672e-109	1.7872e-108	0.0800307	0.398988	0.00709218	0.0274669
RSP_2726	multidrug/metabolite efflux pump, Major facilitator superfamily (MFS)	3	21.5	88	634.5	88	634.5	7.13535	369.051	0.260624	-1.93996	0.0212044	-5.55949	0.0187703	0.145213	9.38917e-71	1.54553e-70	0.0370184	0.260397	0.0465746	0.128262
RSP_2727	putative 3-methyladenine DNA glycosylase/8-oxoguanine DNA glycosylase	8	15.5	1159	1055.5	1145	1055.5	479.922	880.39	0.964027	-0.0528541	0.597851	-0.742142	0.932926	0.97518	4.88541e-20	6.15195e-20	0.833676	1	0.381856	0.598646
RSP_2728	Phospholipase/Carboxylesterase	11	19	1447	1402	1356	1378.5	741.76	1302.48	1.08136	0.112846	0.624582	-0.679038	0.836384	0.930372	5.30181e-25	6.89048e-25	0.988076	1	0.00160384	0.00770719
RSP_2729	putative Restriction endonuclease	10	17	817	998.5	817	998.5	461.967	958.652	1.09871	0.135807	0.528503	-0.920017	0.813194	0.927687	2.31016e-30	3.08657e-30	0.972582	1	0.000857634	0.00440339
RSP_2730	transcriptional regulator, ArsR family	5	11.5	545	707.5	545	707.5	275.697	826.23	0.812088	-0.300292	0.365955	-1.45026	0.69707	0.87012	2.56284e-51	3.83526e-51	0.966859	1	0.00100689	0.00508593
RSP_7528	hypothetical protein	1	4.5	198	392.5	198	388	22.1543	202.69	0.415067	-1.26858	0.119874	-3.06041	0.411502	0.730532	6.59295e-30	8.78265e-30	0.819252	1	0	0
RSP_2731	arsenical resistance protein, ArsH	8	24	291	1165	291	1165	107.471	1292.61	0.622601	-0.68362	0.0911848	-3.45506	0.241332	0.575722	1.7998e-197	4.66175e-197	0.324042	0.802873	0.00808145	0.0305107
RSP_2732	Major facilitator superfamily (MFS) transporter	9	21	757	965	757	965	193.031	575.326	0.800487	-0.32105	0.367969	-1.44234	0.57565	0.811799	5.3504e-36	7.43295e-36	0.712731	1	0.143808	0.301223
RSP_2734	glucose-6-phosphate 1-dehydrogenase	3	15.5	75	834.5	75	834.5	5.11307	293.774	0.36151	-1.46789	0.0190882	-5.71117	0.0922489	0.359885	4.87947e-57	7.50161e-57	0.169647	0.598206	0.0834207	0.20321
RSP_2735	6-phosphogluconolactonase	2	5.5	60	263.5	60	263.5	5.88986	73.6232	0.679201	-0.558089	0.0877379	-3.51066	0.637342	0.839705	6.37147e-13	7.59142e-13	0.962613	1	6.64691e-13	1.3531e-11
RSP_2736	glucose-6-phosphate isomerase	0	24	0	897.5	0	897.5	1	445.682	0.0389126	-4.68362	0.00246078	-8.66667	0.000337351	0.0071435	9.62972e-90	1.72154e-89	0.00245202	0.0398138	2.67889e-08	3.20124e-07
RSP_2737	Putative ssRNA endoribonuclease L-PSP	5	11.5	1693	737	861	730	408.916	797.647	0.812088	-0.300292	0.562238	-0.830746	0.69707	0.87012	8.05812e-22	1.02782e-21	0.966859	1	0.430996	0.641898
RSP_2738	putative Rhodanese-related sulfurtransferase	39	43.5	6984	4348	5342	3482	7257.8	5282.63	1.67458	0.743801	1.50679	0.591476	0.0180617	0.140525	0	0	0.0216728	0.187435	0.318364	0.528346
RSP_2739	protein of unknown function DUF395	26	38	3487	3183	3381	2822	2573.46	3139.35	1.27797	0.353854	0.899032	-0.153555	0.333919	0.66108	6.20396e-05	6.89499e-05	0.403679	0.881613	0.983028	0.983028
RSP_6066	hypothetical protein	4	4.5	1246	507	747	480.5	588.819	431.17	1.66027	0.731417	1.49772	0.582768	0.455846	0.755696	1.39489e-10	1.63504e-10	0.59816	1	0.00169449	0.00805676
RSP_2740	putative Glucose/sorbosone dehydrogenase	3	13.5	76	382	76	382	5.99066	134.75	0.415067	-1.26858	0.0487575	-4.35823	0.154885	0.467157	5.88956e-25	7.64699e-25	0.275372	0.739849	0	0
RSP_2741	Class I diheme cytochrome c4	0	8.5	0	244	0	244	1	153.178	0.109871	-3.18612	0.0071598	-7.12587	0.0329	0.200822	1.34465e-31	1.8121e-31	0.251811	0.720362	0	0
RSP_6067	hypothetical protein	9	7.5	526	420.5	526	420.5	473.511	329.177	2.24136	1.16438	1.5776	0.657734	0.0935155	0.363102	1.47148e-10	1.72381e-10	0.12545	0.51742	1.35017e-05	0.000107036
RSP_2742	hypothetical protein	5	19	1349	1382.5	1245	901	188.076	517.912	0.491527	-1.02466	0.398268	-1.32819	0.149014	0.460261	4.07832e-29	5.40264e-29	0.219126	0.668774	0.773655	0.792434
RSP_2744	Glycosyltransferase family 29 (sialyltransferase)	9	26.5	548	1604	548	1584.5	212.11	1806.8	0.634348	-0.656653	0.12875	-2.95736	0.234023	0.563851	2.17326e-245	6.32918e-245	0.337391	0.820605	0.598614	0.684058
RSP_2745	hypothetical protein	7	25.5	306	1269.5	306	1269.5	75.7189	1141.21	0.51273	-0.963728	0.0727673	-3.78057	0.110734	0.399732	1.78539e-184	4.44265e-184	0.174731	0.606246	0.00721556	0.0278649
RSP_2746	hypothetical protein	8	14.5	258	742.5	258	742.5	67.6208	353.994	1.03051	0.0433612	0.209499	-2.25498	0.945587	0.977225	1.02515e-38	1.43948e-38	0.938877	1	0.0671254	0.170272
RSP_2747	putative glycosyltransferase	9	33.5	481	1613	481	1613	114.541	1440.98	0.501798	-0.994822	0.0871773	-3.5199	0.0610123	0.285465	1.4465e-222	4.00257e-222	0.0956803	0.443128	0.403585	0.618118
RSP_2748	putative transcriptional regulator, CopG family	4	10.5	494	628.5	494	628.5	165.122	550.143	0.711544	-0.490975	0.329175	-1.60307	0.560557	0.802918	1.19452e-39	1.68313e-39	0.83045	1	0.0856484	0.207389
RSP_2749	putative P4-family integrase	23	43.5	1059	2134.5	1059	2134.5	609.068	2327.81	0.987574	-0.0180393	0.286956	-1.8011	0.961312	0.981379	4.77678e-188	1.19819e-187	0.900127	1	0.300563	0.508384
RSP_2750	hypothetical protein	4	6.5	125	161	125	161	35.9757	77.1679	1.14942	0.200902	0.511293	-0.967777	0.826406	0.930869	0.000710496	0.000777057	0.993116	1	0.000700083	0.00369757
RSP_2751	hypothetical protein	8	19	1047	988	1047	988	235.296	526.522	0.786443	-0.346585	0.490111	-1.02882	0.567724	0.809795	1.57169e-20	1.9847e-20	0.711765	1	0.0801966	0.197014
RSP_2753	hypothetical protein	0	4.5	0	98.5	0	98.5	1	29.6572	0.207534	-2.26858	0.03698	-4.75711	0.120617	0.415682	8.41427e-07	9.53461e-07	0.819241	1	2.84339e-06	2.62981e-05
RSP_6068	hypothetical protein	1	4.5	29	195.5	29	195.5	2.69641	81.8685	0.415067	-1.26858	0.0361215	-4.791	0.411502	0.730532	2.52685e-16	3.10755e-16	0.819252	1	3.33067e-16	1.00691e-14
RSP_2754	hypothetical protein	1	5.5	26	241	26	241	1.44235	74.0316	0.339601	-1.55809	0.0213674	-5.54844	0.297205	0.635233	1.67581e-15	2.04849e-15	0.611931	1	2.33147e-15	6.51364e-14
RSP_2755	hypothetical protein	3	6.5	452	329	452	329	95.7401	154.907	0.862063	-0.214135	0.677829	-0.561006	0.831443	0.928648	0.00261175	0.00283347	0.800268	1	0.0031693	0.0138649
RSP_2756	hypothetical protein	0	1	0	17	0	17	1	1.17853	0.933901	-0.0986578	0.930585	-0.10379	0.464349	0.760585	0.957791	0.957791	0.769594	1	0.520515	0.717701
RSP_6069	hypothetical protein	4	11.5	200	533	200	533	33.6921	260.187	0.649671	-0.62222	0.142017	-2.81587	0.453986	0.757503	1.69459e-35	2.34693e-35	0.692256	1	1.15887e-07	1.29684e-06
RSP_2757	hypothetical protein	3	10	201	499	201	499	30.3873	253.126	0.560341	-0.835623	0.131659	-2.92512	0.372253	0.69164	1.15791e-35	1.60531e-35	0.547664	1	2.10346e-08	2.55889e-07
RSP_2758	hypothetical protein	0	1	0	25	0	25	1	3.71243	0.933901	-0.0986578	0.295419	-1.75916	0.464349	0.760585	0.249904	0.259048	0.769594	1	0.683147	0.739954
RSP_2759	hypothetical protein	1	7	109	308	109	308	8.93874	181.153	0.266829	-1.90601	0.0541163	-4.20779	0.184277	0.506021	1.74881e-32	2.36779e-32	0.338691	0.8194	0	0
RSP_2760	hypothetical protein	4	8.5	163	252.5	163	252.5	47.4293	155.2	0.878966	-0.186121	0.33516	-1.57708	0.831389	0.930865	4.46365e-12	5.28875e-12	0.848384	1	5.97689e-12	1.11066e-10
RSP_2761	putative P2-like prophage tail protein X	3	3	172	87	172	87	74.8659	39.3191	1.8678	0.901342	2.08823	1.06228	0.436751	0.743545	0.000131525	0.000145417	0.726826	1	0.000221826	0.00132931
RSP_2762	hypothetical protein	4	4.5	388	1028	388	467	102.971	137.936	1.66027	0.731417	0.818718	-0.288561	0.455846	0.755696	0.123959	0.12979	0.59816	1	0.13683	0.290513
RSP_2763	hypothetical protein	4	8	159	496.5	159	496.5	84.3936	527.062	0.933901	-0.0986578	0.175608	-2.50957	0.911064	0.965846	3.46993e-63	5.49948e-63	0.848384	1	1.06961e-05	8.68333e-05
RSP_2764	hypothetical protein	1	2.5	42	194.5	42	194.5	4.54533	54.8145	0.747121	-0.420586	0.0909426	-3.4589	0.804706	0.928055	6.58354e-10	7.65717e-10	0.582385	1	1.1349e-09	1.60751e-08
RSP_2765	Pseudo gene	33	56	4132	8175	4029	6790	7501.9	21741.2	1.10067	0.138381	0.378429	-1.4019	0.66187	0.850738	0	0	0.744363	1	0.657916	0.722673
RSP_7529	hypothetical protein	33	65	1573	4179	1573	3582.5	2105.56	9513.02	0.948269	-0.0766315	0.242743	-2.0425	0.80368	0.927132	0	0	0.886609	1	0.179854	0.355062
RSP_6070	hypothetical protein	4	9	168	488	168	488	75.1905	502.836	0.830135	-0.268583	0.163996	-2.60827	0.756365	0.904292	1.39757e-62	2.20637e-62	0.984632	1	8.52944e-05	0.00058564
RSP_4305	tRNA-Gly	2	2.5	449	149	449	149	395.213	155.796	1.49424	0.579414	2.78208	1.47617	0.669963	0.853662	0	0	0.912111	1	0.0982523	0.229671
RSP_6242	hypothetical protein	2	7.5	38	258.5	38	258.5	6.87284	178.784	0.498081	-1.00555	0.0421604	-4.56797	0.371499	0.693689	3.50824e-33	4.7771e-33	0.655256	1	0	0
RSP_2766	putative metal-binding protein	16	64	877	4115.5	877	4068.5	229.006	4263.45	0.466951	-1.09866	0.0589092	-4.08536	0.00524879	0.0619599	0	0	0.00749426	0.0927302	0.0384289	0.110174
RSP_2768	Pterin binding enzyme	19	29	2105	2502.5	2017	2493.5	1299.06	2459.06	1.22373	0.291289	0.579369	-0.787445	0.493147	0.766785	2.08041e-58	3.21302e-58	0.593447	1	0.250786	0.448339
RSP_2769	putative 5,10-methylenetetrahydrofolate reductase	6	18.5	359	1446.5	359	1397	76.4502	911.901	0.605774	-0.723149	0.091945	-3.44308	0.280952	0.620511	1.36238e-139	2.90933e-139	0.423419	0.904998	6.94181e-05	0.000488216
RSP_2770	hypothetical protein	5	9.5	377	559	377	559	210.914	600.909	0.983054	-0.0246572	0.384941	-1.37729	0.975321	0.989778	3.0883e-35	4.26841e-35	0.83045	1	0.101714	0.234248
RSP_2771	putative Exopolyphosphatase	6	11	563	456	563	456	98.1299	145.713	1.0188	0.0268731	0.738583	-0.437168	0.970721	0.987793	0.0198417	0.0211523	0.827602	1	0.0254713	0.0792505
RSP_2772	23S rRNA Um-2552 2'-O-methyltransferase	0	0	0	0	0	0	1	1	1	0	1	0	1	1	0.947928	0.952395	1	1	0.520515	0.717701
RSP_2773	hypothetical protein	22	27	2465	1555.5	2465	1555.5	2802.36	2180.29	1.52191	0.605886	1.40964	0.495322	0.140711	0.444305	0	0	0.185757	0.620398	0.375405	0.592198
RSP_2774	hypothetical protein	31	57	4382	5306	4022	4424.5	2554.21	5203.88	1.01582	0.0226485	0.538302	-0.893511	0.943906	0.977456	1.32214e-149	2.92199e-149	0.966881	1	0.0909898	0.217335
RSP_2775	UDP-3-O-(3-hydroxymyristoyl) glucosamine N-acyltransferase	0	0	0	0	0	0	1	1	1	0	1	0	1	1	0.947928	0.952395	1	1	0.520515	0.717701
RSP_2776	Acyl carrier protein, AcpP	5	9	173	419.5	173	419.5	107.236	468.059	1.03767	0.0533453	0.251269	-1.9927	0.94714	0.978339	3.05872e-44	4.41113e-44	0.83045	1	0.236278	0.43096
RSP_2777	3-oxoacyl-(acyl-carrier-protein) synthase	18	36.5	1698	3727	1698	2880.5	834.621	2871.76	0.921108	-0.118557	0.318741	-1.64954	0.775308	0.911291	8.28957e-207	2.20493e-206	0.924963	1	0.57097	0.66048
RSP_2778	Invasion protein B, involved in pathogenesis	13	18.5	1227	1480.5	1227	1405.5	787.299	1281	1.31251	0.392329	0.674046	-0.569082	0.45098	0.753713	1.83008e-18	2.28042e-18	0.524068	0.976803	0.0438308	0.122201
RSP_2779	Catalase	1	4.5	32	146.5	32	146.5	1	15.1616	0.415067	-1.26858	0.0723356	-3.78915	0.411502	0.730532	0.000835493	0.000912778	0.819252	1	0.00214961	0.0098619
RSP_2780	transcriptional regulator, LysR family	4	3.5	216	85.5	216	85.5	30.7894	10.7086	2.13463	1.09399	3.15331	1.65687	0.288669	0.628433	0.000630749	0.000690585	0.400909	0.878364	0.000968792	0.00491801
RSP_2781	peroxiredoxin/glutaredoxin family protein	20	30	2657	2481.5	2503	2481.5	3011.15	4459.07	1.2452	0.31638	0.740603	-0.433228	0.446491	0.748647	2.10408e-37	2.94222e-37	0.539961	0.995583	0.17895	0.353451
RSP_2782	aquaporin z, Major Intrinsic Protein (MIP) Family	3	9.5	85	232.5	85	232.5	11.4907	97.1982	0.589832	-0.761623	0.129654	-2.94726	0.419984	0.734168	9.30916e-15	1.12908e-14	0.678446	1	1.27676e-14	3.25292e-13
RSP_2783	lipoyl synthase	1	1	44	47	44	47	1.50697	1.60972	1	0	1.02672	0.0380431	0.653435	0.852974	0.981439	0.981439	0.7696	1	0.520515	0.623111
RSP_2784	Diheme class I cytochrome c	23	30	1622	2129.5	1622	1932	1381.64	2147.01	1.43198	0.518014	0.705761	-0.502748	0.192686	0.515	3.12645e-24	4.04382e-24	0.246649	0.709052	0.919963	0.919963
RSP_2785	Cytochrome c-554	11	16	924	951	924	951	725.385	1090.08	1.28411	0.360774	0.729809	-0.454409	0.522065	0.786159	4.08817e-11	4.8129e-11	0.661221	1	0.591579	0.677548
RSP_2786	Hypoxanthine-guanine phosphoribosyltransferase	5	14	147	749.5	147	749.5	44.515	648.254	0.667072	-0.584085	0.0753111	-3.73099	0.433953	0.742164	7.34376e-105	1.39866e-104	0.587997	1	0.157613	0.322959
RSP_2787	oligoketide cyclase/lipid transport protein	14	22.5	1707	1416	1707	1405	1738.44	2303.12	1.16219	0.216844	0.82783	-0.272594	0.658486	0.850381	2.57887e-09	2.98742e-09	0.740529	1	0.253678	0.452111
RSP_2788	hypothetical protein	4	9	112	448.5	112	448.5	51.4347	455.679	0.830135	-0.268583	0.123792	-3.014	0.756365	0.904292	2.68311e-64	4.28093e-64	0.984632	1	0.00090728	0.00464651
RSP_2865	putative transposase	51	67	2233	2112.5	2233	2112.5	2723.93	3402.46	1.42176	0.507678	0.87801	-0.187691	0.0569202	0.273164	4.10021e-07	4.65786e-07	0.0707166	0.374361	0.247802	0.445165
RSP_2864	Pentose-5-phosphate-3-epimerase	0	1.5	0	23.5	0	23.5	1	1.93865	0.622601	-0.68362	0.565715	-0.821852	0.370172	0.694368	0.639086	0.651141	0.769594	1	0.520515	0.720152
RSP_2862	Glycine/D-amino acid oxidase (deaminating)	7	30.5	224	1634.5	224	1634.5	43.7222	1390.35	0.428676	-1.22204	0.0344884	-4.85774	0.0373175	0.21622	3.62454e-251	1.0663e-250	0.0623706	0.348597	0.115777	0.256992
RSP_2861	translation elongation factor Ts (EF-Ts)	0	0	0	0	0	0	1	1	1	0	1	0	1	1	0.947928	0.952395	1	1	0.520515	0.717701
RSP_2860	SSU ribosomal protein S2P	0	0	0	0	0	0	1	1	1	0	1	0	1	1	0.947928	0.952395	1	1	0.520515	0.717701
RSP_6216	putative carbohydrate kinase, PfkB family	16	27	1531	1476	1531	1476	911.051	1482.17	1.10685	0.146455	0.674128	-0.568906	0.747504	0.901834	4.17675e-21	5.30076e-21	0.87138	1	0.00235682	0.0106915
RSP_2858	IndA involved in pigment biosynthesis	13	22	990	1649.5	990	1500.5	465.545	1203.76	1.1037	0.14235	0.424149	-1.23736	0.777797	0.913172	4.94764e-59	7.66751e-59	0.916517	1	0.221811	0.411238
RSP_2857	D-beta-hydroxybutyrate dehydrogenase	4	19	251	681	251	681	42.761	561.728	0.393222	-1.34659	0.0834871	-3.5823	0.07857	0.329689	6.06009e-89	1.0791e-88	0.123495	0.512959	1.49682e-06	1.45062e-05
RSP_2856	putative oligopeptide ABC transporter, periplasmic-binding protein	12	17	412	558	412	558	90.036	175.373	1.31845	0.398842	0.563053	-0.828657	0.461963	0.757885	7.07363e-06	7.93774e-06	0.588668	1	1.01553e-05	8.29415e-05
RSP_7530	hypothetical protein	7	11.5	673	693.5	673	693.5	1173.58	1976.48	1.13692	0.185135	0.651206	-0.618815	0.788791	0.917947	9.00412e-32	1.21424e-31	0.912014	1	0.406558	0.619859
RSP_2855	Cation/multidrug efflux pump, RND superfamily	42	103	4517	7967	4502	7376	1910.83	7729.08	0.761628	-0.392841	0.271138	-1.8829	0.135595	0.435176	0	0	0.159945	0.578903	0.234564	0.428605
RSP_2854	Cation/multidrug efflux pump, Membrane fusion protein (MFP) family	21	48.5	1830	3997.5	1830	3744.5	1092.35	5171.66	0.808739	-0.306253	0.231647	-2.11	0.415481	0.728155	0	0	0.517718	0.976486	0.105889	0.241394
RSP_2853	transcriptional regulator, TetR family	12	22	1093	1642.5	1093	1641	673.82	1870.63	1.0188	0.0268731	0.395052	-1.33989	0.958601	0.980805	8.16322e-102	1.53596e-101	0.898111	1	0.00553673	0.0223845
RSP_2852	putative polyketide biosynthesis associated protein	12	25.5	1799	2799.5	1589	2633	977.695	3493.9	0.878966	-0.186121	0.306896	-1.70418	0.712269	0.875262	4.54108e-262	1.36064e-261	0.889725	1	0.0514859	0.138954
RSP_2851	multidrug (bicyclomycin) efflux pump, Major facilitator superfamily (MFS)	18	37.5	2299	2759	2299	2737	1121.91	2786	0.896545	-0.157551	0.441646	-1.17904	0.703139	0.873713	8.07442e-125	1.6404e-124	0.847743	1	0.524219	0.625511
RSP_2850	transcription-repair coupling factor	20	82.5	998	4886	998	4837.5	188.373	3780.44	0.452801	-1.14305	0.0546478	-4.19369	0.00110078	0.0188418	0	0	0.00174051	0.0302966	0.410453	0.624623
RSP_2849	hypothetical protein	4	13	664	1254	664	1098.5	170.23	927.902	0.574709	-0.799098	0.201202	-2.31329	0.326495	0.65844	3.24771e-101	6.10225e-101	0.467392	0.937981	0.00401585	0.0171244
RSP_2848	delta-aminolevulinic acid dehydratase	0	0	0	0	0	0	1	1	1	0	1	0	1	1	0.947928	0.952395	1	1	0.520515	0.717701
RSP_2847	hypothetical protein	6	7	292	183.5	292	183.5	101.455	76.9601	1.60097	0.67895	1.44579	0.531862	0.393245	0.710089	0.0141806	0.0151812	0.573612	1	0.0155091	0.0531535
RSP_2846	putative 3-hydroxyisobutyrate dehydrogenase	16	18.5	2345	1710.5	2144	1649.5	1307.13	1193.59	1.6154	0.691889	1.20104	0.264286	0.156086	0.46769	4.59973e-06	5.17023e-06	0.189677	0.621861	0.134334	0.286868
RSP_2845	putative penicillin acylase (penicillin amidase)	0	0.5	0	8.5	0	8.5	1	1	1.8678	0.901342	1	0	0.604882	0.834404	0.947928	0.952395	1	1	0.520515	0.717701
RSP_7531	Pseudo gene	0	1.5	0	60.5	0	60.5	1	20.2631	0.622601	-0.68362	0.0541242	-4.20758	0.370172	0.694368	7.21835e-05	8.01358e-05	0.769594	1	0.00019884	0.00120584
RSP_2844	GTP-binding protein HflX	16	24.5	837	937.5	837	937.5	328.654	575.304	1.21979	0.286632	0.626526	-0.674555	0.535795	0.792313	8.85072e-12	1.04653e-11	0.60657	1	0.00100135	0.00506424
RSP_2843	RNA-binding protein Hfq	0	0	0	0	0	0	1	1	1	0	1	0	1	1	0.947928	0.952395	1	1	0.520515	0.717701
RSP_2842	potassium uptake transporter, transmembrane subunit, TrkH	5	6	124	147	124	147	13.5304	22.1288	1.5565	0.638308	0.670581	-0.576517	0.461329	0.758056	0.243751	0.252994	0.674263	1	0.279927	0.481931
RSP_2841	potassium uptake transporter, NAD-binding subunit, TrkA	2	0.5	70	10	70	10	3.35773	1	7.47121	2.90134	3.68251	1.88069	0.134303	0.436139	0.219804	0.228314	0.582381	1	0.553253	0.648691
RSP_2840	Nitrogen assimilation transcriptional regulator, NtrX	1	10	22	320.5	22	320.5	1	73.9143	0.18678	-2.42059	0.0148378	-6.07458	0.0727905	0.313442	9.47185e-16	1.15923e-15	0.139462	0.538957	3.66374e-15	9.76434e-14
RSP_2839	Nitrogen regulation protein, NtrY, Signal transduction histidine kinase	4	24.5	97	974	97	974	5.66055	356.476	0.304947	-1.71337	0.0174151	-5.84352	0.0195893	0.147386	3.7662e-69	6.13958e-69	0.0368483	0.261438	0.136761	0.290518
RSP_2838	nitrogen metabolism transcriptional regulator, NtrC	0	0	0	0	0	0	1	1	1	0	1	0	1	1	0.947928	0.952395	1	1	0.520515	0.717701
RSP_2837	Nitrogen regulation protein, NtrB signal transduction histidine kinase	4	11	442	1127.5	442	1019.5	52.7527	334.613	0.679201	-0.558089	0.172902	-2.53197	0.504965	0.774029	4.17581e-41	5.92096e-41	0.692256	1	0.041986	0.117706
RSP_2836	tRNA-dihydrouridine synthase, nifR3	27	33	2529	3120	2331	2763	2117.1	3090.47	1.5282	0.611836	0.751304	-0.412532	0.0996062	0.376433	2.66905e-24	3.45442e-24	0.130716	0.525937	0.0916239	0.218592
RSP_2835	putative 4-diphosphocytidyl-2C-methyl-D-erythritol synthase (YgbP)	1	1	200	150.5	200	150.5	9.74398	7.33234	1	0	1.45744	0.543437	0.653435	0.852974	0.438308	0.450885	0.7696	1	0.663572	0.726718
RSP_6071	2-C-methyl-D-erythritol 2,4-cyclodiphosphate synthase	0	1	0	44.5	0	44.5	1	3.06009	0.933901	-0.0986578	0.358396	-1.48037	0.464349	0.760585	0.352147	0.362989	0.769594	1	0.683147	0.738966
RSP_2834	Putative Phosphatidylglycerophosphatase A	2	7	147	410.5	147	410.5	19.5061	203.454	0.533658	-0.906013	0.105148	-3.2495	0.425913	0.735766	2.49754e-31	3.35684e-31	0.655256	1	0	0
RSP_2833	Putative competence-damaged inducible protein	11	20	1166	1457	1166	1454	872.901	1994.69	1.02729	0.0388457	0.479941	-1.05907	0.942811	0.976814	2.11241e-76	3.56409e-76	0.907078	1	0.169462	0.339679
RSP_2832	putative conserved flavoprotein	8	31.5	327	1338.5	327	1338.5	73.2541	1183.77	0.474363	-1.07594	0.0678675	-3.88114	0.0538748	0.264734	4.36335e-194	1.1145e-193	0.0866096	0.416619	0.000125891	0.000801861
RSP_4327	tRNA-Gln	1	0.5	184	22.5	184	22.5	82.3515	10.5702	3.73561	1.90134	8.54451	3.095	0.41383	0.729932	2.88658e-15	3.51897e-15	0.769603	1	4.10783e-15	1.08057e-13
RSP_4346	tRNA-Gln	0	0	0	0	0	0	1	1	1	0	1	0	1	1	0.947928	0.952395	1	1	0.520515	0.717701
RSP_2831	cob(I)yrinic acid a,c-diamide adenosyltransferase	0	2	0	40	0	40	1	9.17554	0.466951	-1.09866	0.119527	-3.06459	0.300768	0.633943	0.0155907	0.0166776	0.582393	1	0.0384599	0.109874
RSP_2830	uncharacterized protein involved in response to NO	1	5.5	18	126.5	18	126.5	1	19.7375	0.339601	-1.55809	0.0555654	-4.16967	0.297205	0.635233	9.27748e-05	0.000102826	0.611931	1	0.000319634	0.00184188
RSP_2829	putative metal-binding protein	2	1.5	43	40.5	43	40.5	7.88518	6.83077	2.4904	1.31638	1.26602	0.340297	0.381913	0.700713	0.651046	0.662993	0.582385	1	0.86776	0.86776
RSP_2828	Cobalamin synthesis protein CobW	2	3.5	36	89	36	89	2.29066	12.6304	1.06732	0.0939873	0.198902	-2.32987	0.941401	0.979305	0.012376	0.0132633	0.819252	1	0.0254091	0.0791788
RSP_2827	cobaltochelatase CobN subunit	3	10	61	200.5	61	200.5	1.86649	21.9797	0.560341	-0.835623	0.0931325	-3.42457	0.372253	0.69164	9.71149e-05	0.000107607	0.547664	1	0.000123774	0.000790865
RSP_6217	precorrin-8X methylmutase	0	1	0	15	0	15	1	1	0.933901	-0.0986578	1	0	0.464349	0.760585	0.947928	0.952395	0.769594	1	0.520515	0.717701
RSP_2826	precorrin-2 C20-methyltransferase	0	2.5	0	58	0	58	1	9.13712	0.373561	-1.42059	0.12003	-3.05854	0.247301	0.583858	0.0158909	0.0169852	0.582393	1	0.0384599	0.109874
RSP_2824	precorrin-3 methyltransferase	0	1	0	21	0	21	1	2.38937	0.933901	-0.0986578	0.459001	-1.12343	0.464349	0.760585	0.502566	0.515286	0.769594	1	0.936248	0.936248
RSP_2825	precorrin-6A reductase	0	4	0	75.5	0	75.5	1	14.1114	0.233475	-2.09866	0.0777192	-3.68558	0.143353	0.450225	0.00138904	0.00151344	0.819241	1	0.00346861	0.0150282
RSP_2823	Putative Precorrin-6y C5,15-methyltransferase	1	1.5	13	26.5	13	26.5	1	2.75246	1.2452	0.31638	0.398452	-1.32752	0.864846	0.948422	0.414399	0.426615	0.7696	1	0.936248	0.936248
RSP_2822	Putative precorrin methylase	3	9.5	368	622	368	622	97.4998	516.864	0.589832	-0.761623	0.206883	-2.27311	0.419984	0.734168	3.49265e-56	5.3452e-56	0.678446	1	0.000623251	0.00333967
RSP_2821	precorrin-4 C11-methyltransferase	1	2	13	39.5	13	39.5	1	7.15419	0.933901	-0.0986578	0.153298	-2.70559	0.955464	0.981261	0.0428066	0.0453003	0.582385	1	0.101206	0.23361
RSP_2820	uroporphyrinogen-III C-methyltransferase	4	11	111	295	111	295	20.2144	151.471	0.679201	-0.558089	0.146362	-2.77239	0.504965	0.774029	4.38313e-21	5.56094e-21	0.692256	1	0	0
RSP_2819	precorrin-6A synthase (deacetylating)	2	1.5	82	43.5	82	43.5	7.08775	6.13995	2.4904	1.31638	1.26602	0.340302	0.381913	0.700713	0.668043	0.679448	0.582385	1	0.86776	0.86776
RSP_7532	hypothetical protein	3	4.5	55	179.5	55	179.5	52.4942	256.108	1.2452	0.31638	0.224794	-2.15332	0.768136	0.907797	3.76287e-27	4.94754e-27	0.962613	1	7.00155e-11	1.15769e-09
RSP_2818	3-dehydroquinate synthase	0	0	0	0	0	0	1	1	1	0	1	0	1	1	0.947928	0.952395	1	1	0.520515	0.717701
RSP_2817	shikimate kinase	0	0	0	0	0	0	1	1	1	0	1	0	1	1	0.947928	0.952395	1	1	0.520515	0.717701
RSP_7533	hypothetical protein	1	0.5	25	23.5	25	23.5	6.16967	6.29949	3.73561	1.90134	1.07412	0.103159	0.41383	0.729932	0.899521	0.905781	0.769603	1	0.89735	0.89735
RSP_2816	hypothetical protein	2	2	100	166	100	166	4.20816	6.98554	1.8678	0.901342	0.660677	-0.597983	0.525442	0.786631	0.498713	0.511595	0.912111	1	0.864593	0.864593
RSP_2815	putative integrase/recombinase XerD	0	2	0	43.5	0	43.5	1	3.4217	0.466951	-1.09866	0.32052	-1.64151	0.300768	0.633943	0.291067	0.300948	0.582393	1	0.683147	0.738966
RSP_2814	putative Mg2+ and Co2+ transporter CorB	20	40.5	1626	2543	1626	2531	807.836	2566.88	0.922372	-0.11658	0.345156	-1.53468	0.767387	0.907695	4.67616e-168	1.10071e-167	0.908975	1	0.185139	0.362143
RSP_6073	hypothetical protein	5	13	233	512.5	233	512.5	33.8429	195.722	0.718386	-0.477169	0.189638	-2.39868	0.52777	0.789254	1.58915e-23	2.04499e-23	0.700894	1	0	0
RSP_6226	hypothetical protein	1	4.5	111	186	111	186	9.70558	73.6225	0.415067	-1.26858	0.14458	-2.79006	0.411502	0.730532	4.46118e-11	5.24746e-11	0.819252	1	5.89282e-11	9.78353e-10
RSP_2813	putative trimethylamine methyltransferase protein	27	26.5	2792	1750.5	2792	1687.5	1613.13	966.693	1.90304	0.928309	1.83011	0.871934	0.0166555	0.134422	0	0	0.0207997	0.182966	0.00345165	0.0149707
RSP_2812	ABC-type uncharacterized transport system, auxiliary component	11	17.5	871	1112.5	871	1112.5	522.722	1091.57	1.17405	0.231491	0.525189	-0.929092	0.67632	0.855395	7.23112e-35	9.98068e-35	0.770252	1	0.00427574	0.0180427
RSP_2811	Putative ABC transporter, periplasmic substrate-binding protein	17	39.5	1444	2812.5	1444	2663.5	839.662	3629.12	0.803865	-0.314976	0.253747	-1.97854	0.450696	0.753544	0	0	0.569689	1	0.0333845	0.0985718
RSP_2810	ABC transporter, ATPase subunit	13	31	858	2106.5	858	2098.5	475.056	2770.67	0.783272	-0.352414	0.188043	-2.41087	0.45858	0.755049	0	0	0.559886	1	0.880348	0.880348
RSP_2809	ABC transporter, inner membrane subunit	16	34	1035	1902.5	1035	1902.5	510.253	1989.78	0.878966	-0.186121	0.28124	-1.83013	0.670197	0.851847	2.88095e-164	6.70732e-164	0.781401	1	0.00437675	0.0183733
RSP_2808	hypothetical protein	5	9	471	1047	471	1012	306.338	1194.26	1.03767	0.0533453	0.281318	-1.82972	0.94714	0.978339	2.34832e-99	4.37783e-99	0.83045	1	0.0135551	0.0473376
RSP_2807	putative cytochrome b	1	4.5	14	176	14	176	1	46.3529	0.415067	-1.26858	0.0236603	-5.40139	0.411502	0.730532	3.38674e-10	3.9538e-10	0.819252	1	1.00692e-09	1.44646e-08
RSP_4328	tRNA-Val	0	0	0	0	0	0	1	1	1	0	1	0	1	1	0.947928	0.952395	1	1	0.520515	0.717701
RSP_2806	ATP-dependent proteinase	21	59.5	727	2662	727	2662	209.208	2200.28	0.659225	-0.601158	0.104279	-3.26148	0.0981546	0.374739	0	0	0.133406	0.528479	0.32518	0.537237
RSP_2805	Putative NADH-flavin oxidoreductase	31	43.5	1524	2995.5	1524	2995.5	1432.3	3987	1.33108	0.412595	0.39399	-1.34377	0.222051	0.548518	1.19273e-215	3.24061e-215	0.251901	0.714646	0.066698	0.169613
RSP_2804	tRNA-guanine transglycosylase	22	50	1230	3162	1230	3070.5	789.56	4502.11	0.821833	-0.283082	0.192338	-2.37828	0.442304	0.749273	0	0	0.519152	0.9765	0.123998	0.270937
RSP_2803	multidrug/cation efflux pump, RND superfamily	64	132.5	7398	12572	7398	11879	5078.22	16864.5	0.902184	-0.148506	0.330245	-1.59839	0.498522	0.769031	0	0	0.564222	1	0.524678	0.625691
RSP_2802	multidrug/cation efflux pump, membrane fusion protein subunit	28	51	2977	5939.5	2977	5527.5	2341.61	7939.43	1.02546	0.0362718	0.323462	-1.62833	0.914857	0.967869	0	0	0.991092	1	0.540213	0.637275
RSP_2801	transcriptional regulator, TetR family	16	27.5	1653	2104	1653	1775.5	1445.94	2673.91	1.08672	0.119983	0.593064	-0.753741	0.791316	0.919323	6.04555e-59	9.3654e-59	0.87138	1	0.0575802	0.151368
RSP_6075	hypothetical protein	7	15	425	1205	425	1103	206.733	1151.66	0.871641	-0.198193	0.196872	-2.34467	0.763893	0.905387	6.61669e-127	1.35512e-126	0.938877	1	0.385741	0.602173
RSP_2800	Putative AcoR, Transcriptional activator of acetoin/glycerol metabolism	16	33	810	1384	810	1384	220.79	785.848	0.905601	-0.143052	0.308133	-1.69838	0.744682	0.900546	3.46846e-60	5.42081e-60	0.860474	1	0.00423465	0.017888
RSP_2799	Putative Zinc-containing alcohol dehydrogenase	1	9	13	364	13	364	1	99.7098	0.207534	-2.26858	0.0109992	-6.50646	0.0988779	0.3768	6.40043e-21	8.10254e-21	0.187326	0.621594	0	0
RSP_2798	Putative chaperonin groEL	7	15.5	1124	667.5	1124	667.5	159.084	208.631	0.843524	-0.245499	0.836267	-0.257964	0.708293	0.874299	0.0889366	0.0933857	0.938877	1	0.104466	0.238553
RSP_2797	putative metal-sulfur cluster biosynthetic enzyme	1	7.5	31	233	31	233	1.27705	72.4831	0.24904	-2.00555	0.0193228	-5.69355	0.157494	0.47122	2.71795e-15	3.31439e-15	0.338691	0.8194	5.88418e-15	1.528e-13
RSP_2796	putative TIM-barrel fold metal-dependent hydrolase	6	14	405	787	405	787	78.348	358.402	0.800487	-0.32105	0.239748	-2.06041	0.647654	0.848124	1.40006e-35	1.93968e-35	0.823991	1	0.0340086	0.100196
RSP_2795	Putative regulatory protein of multicomponent monooxygenase	1	5	26	187.5	26	187.5	2.32732	87.6327	0.373561	-1.42059	0.0291265	-5.10152	0.349453	0.677467	1.07544e-17	1.33393e-17	0.611931	1	0	0
RSP_2794	Putative monooxygenase beta subunit	4	13	447	499.5	447	499.5	55.7429	199.683	0.574709	-0.799098	0.306158	-1.70765	0.326495	0.65844	1.25317e-16	1.54491e-16	0.467392	0.937981	1.11022e-16	3.59801e-15
RSP_2793	Putative reductase component of monooxygenase	2	14	227	463.5	227	463.5	13.6542	194.633	0.266829	-1.90601	0.0769393	-3.70014	0.0604238	0.284657	1.3847e-32	1.87543e-32	0.106227	0.462757	0	0
RSP_2792	putative monooxygenase alpha subunit	11	23.5	1210	1220	1210	1201	260.925	554.02	0.874291	-0.193815	0.516521	-0.953102	0.712844	0.873356	3.25364e-19	4.07939e-19	0.898111	1	0.0944934	0.223986
RSP_2791	hypothetical protein	3	5	230	135.5	230	135.5	49.1112	51.7091	1.12068	0.164377	1.04162	0.0588339	0.875953	0.954233	0.837819	0.846385	0.829882	1	0.871714	0.871714
RSP_2790	hypothetical protein	0	2.5	0	117	0	117	1	46.73	0.373561	-1.42059	0.0234694	-5.41308	0.247301	0.583858	2.84095e-10	3.31949e-10	0.582393	1	1.00692e-09	1.45161e-08
RSP_2789	hypothetical protein	1	12	12	377.5	12	377.5	1	138.07	0.15565	-2.68362	0.00794326	-6.97605	0.039757	0.223728	1.38716e-28	1.83341e-28	0.0775186	0.393629	0	0
RSP_6076	hypothetical protein	2	4.5	83	132	83	132	28.4638	106.996	0.830135	-0.268583	0.291757	-1.77716	0.826352	0.93388	5.0594e-10	5.89124e-10	0.726826	1	9.10734e-10	1.32712e-08
RSP_2867	RNA polymerase, sigma 54 subunit, RpoN/SigL	2	13	42	390	42	390	2.17676	130.139	0.287354	-1.7991	0.0183442	-5.76853	0.080061	0.333222	2.82246e-26	3.68594e-26	0.139026	0.543404	0	0
RSP_2868	inosine-5'-monophosphate dehydrogenase	2	36.5	55	3266	55	2583	2.5062	2154.58	0.102345	-3.28848	0.00127571	-9.61449	0.000111518	0.00286322	0	0	0.00025238	0.00609868	0.0763583	0.188729
RSP_2869	putative tellurite resistance protein	20	35.5	2530	3124	2350	3076.5	1593.18	3728.2	1.05228	0.0735232	0.468666	-1.09337	0.855332	0.944036	2.85334e-148	6.27518e-148	0.927507	1	0.426784	0.640096
RSP_7534	hypothetical protein	1	5.5	128	168	128	168	12.0284	94.0192	0.339601	-1.55809	0.140311	-2.83331	0.297205	0.635233	6.6402e-14	7.99864e-14	0.611931	1	1.3578e-13	3.07288e-12
RSP_2870	maltose ABC transporter ATP-binding protein%3Btrehalose ABC transporter ATP-binding protein%3Bsucrose ABC transporter ATP-binding protein	11	18	543	701	543	701	177.617	375.218	1.14144	0.190849	0.519158	-0.945755	0.729392	0.886492	2.34841e-13	2.81213e-13	0.87991	1	2.07039e-08	2.52626e-07
RSP_2871	maltose ABC transporter membrane protein%3Btrehalose ABC transporter membrane protein%3Bsucrose ABC transporter membrane protein	8	9.5	529	716	529	716	124.444	201.207	1.57289	0.653415	0.67831	-0.559984	0.34111	0.670149	0.000614828	0.000673336	0.423639	0.900782	0.000704789	0.00371274
RSP_2872	maltose ABC transporter membrane protein%3Btrehalose ABC transporter membrane protein%3Bsucrose ABC transporter membrane protein	8	13.5	419	662	419	662	111.338	299.121	1.10685	0.146455	0.408219	-1.29258	0.819934	0.931754	7.23716e-17	8.94106e-17	0.935289	1	2.46748e-11	4.2717e-10
RSP_2873	sucrose-binding protein%3Btrehalose-binding protein%3Bmaltose-binding protein	8	16	791	489	791	489	154.292	191.183	0.933901	-0.0986578	0.8851	-0.176088	0.874483	0.953897	0.259094	0.268301	0.955181	1	0.279035	0.481214
RSP_2874	Putative Beta-glucosidase A	3	17	109	666.5	109	666.5	8.15375	291.54	0.329612	-1.60116	0.030673	-5.02689	0.0622204	0.288489	8.81838e-55	1.34096e-54	0.103078	0.463794	0.0433404	0.121001
RSP_2875	putative glucokinase	25	43.5	1862	3288	1862	3288	1608.91	4976.93	1.07345	0.102255	0.354542	-1.49597	0.777551	0.913406	0	0	0.840968	1	0.880181	0.880181
RSP_2876	putative carbon monoxide dehydrogenase medium chain	19	21	1864	1343.5	1864	1343.5	1489.17	1193.62	1.68992	0.756952	1.36829	0.452371	0.0936735	0.363372	0	0	0.130938	0.526315	0.0280678	0.085555
RSP_2877	Putative carbon monoxide dehydrogenase large chain	90	105.5	18510	10212.5	14799	8915.5	18520.6	13094.3	1.59339	0.672096	1.55121	0.633391	0.00104732	0.018308	0	0	0.00122621	0.0228968	0.45696	0.663731
RSP_2878	Putative carbon-monoxide dehydrogenase small chain	17	18.5	3851	1768	3686	1727	4275.62	2246.03	1.71636	0.779352	2.08776	1.06196	0.103602	0.384807	0	0	0.127585	0.520992	0.172534	0.343625
RSP_2879	hypothetical protein	19	24.5	3272	2106	3220	2064	3801.25	3149.08	1.4485	0.53456	1.32385	0.404744	0.222783	0.549996	0	0	0.261863	0.728818	0.499008	0.699232
RSP_2880	signal transduction histidine kinase	19	63.5	1042	3070	1042	3070	296.702	2928.79	0.55887	-0.839415	0.111104	-3.17002	0.0240091	0.168597	0	0	0.0350681	0.253181	0.46512	0.671011
RSP_2881	hypothetical protein	7	33	457	1619	457	1619	89.961	1520.9	0.396201	-1.3357	0.064871	-3.94628	0.021143	0.154823	5.416e-251	1.59102e-250	0.0323933	0.241948	0.000730076	0.00383101
RSP_2882	two component transcriptional regulator, LuxR family	13	27	751	2576	751	2099.5	473.034	2784.98	0.899313	-0.153106	0.186281	-2.42445	0.753107	0.903025	0	0	0.881831	1	0.673601	0.733143
RSP_2883	phosphoglucomutase	0	45	0	1861.5	0	1861.5	1	1697.71	0.0207534	-5.59051	0.000646001	-10.5962	9.15859e-07	5.29908e-05	0	0	6.8251e-06	0.000318608	0.0268132	0.08279
RSP_2884	glycogen debranching enzyme	22	90	1771	5098	1771	5079	608.42	7197.02	0.456574	-1.13108	0.0927145	-3.43106	0.000718699	0.0134201	0	0	0.00102637	0.0201739	0.153855	0.3167
RSP_2885	glycogen synthase	0	66.5	0	5689	0	4912.5	1	7509.68	0.0140436	-6.15394	0.000146041	-12.7413	2.40554e-09	3.52927e-07	0	0	2.07534e-08	2.58348e-06	0.0982176	0.229988
RSP_2886	glucose-1-phosphate adenylyltransferase	26	49	3480	3244	3480	2918	2346.99	3700.13	0.991079	-0.0129279	0.695649	-0.523568	0.970534	0.987848	1.6851e-43	2.42155e-43	0.932884	1	0.0631155	0.162131
RSP_2887	glycogen phosphorylase	66	110.5	11421	9592.5	9532	9252.5	8634.33	14014.5	1.11561	0.157834	0.675692	-0.565563	0.481511	0.759619	5.13996e-183	1.27507e-182	0.513549	0.973988	0.676277	0.734083
RSP_2888	transcriptional regulator, BadM/Rrf2 family	10	19.5	1643	1382.5	1344	1132.5	1022.76	1685.66	0.957848	-0.0621319	0.665431	-0.587638	0.911822	0.965652	4.25998e-25	5.54002e-25	0.87991	1	0.171363	0.341797
RSP_2889	Transcriptional regulator	6	16	421	970.5	421	970.5	200.91	1243.52	0.700426	-0.513695	0.177193	-2.49661	0.454598	0.756681	9.57086e-146	2.08561e-145	0.600223	1	0.113131	0.252644
RSP_2890	Copper-translocating P-type ATPase	85	101	10298	6778.5	9499	6703.5	10911.3	9159.38	1.57191	0.652522	1.3065	0.385706	0.00193289	0.029739	0	0	0.00249978	0.0401136	0.635264	0.707965
RSP_2891	Putative copper chaperone	7	13	369	1253	369	1136	423.647	2422.15	1.00574	0.00825742	0.191823	-2.38215	0.990259	0.996322	5.30466e-269	1.61938e-268	0.823991	1	0.497772	0.697983
RSP_2892	hypothetical protein	1	6	38	267	38	267	7.71873	325.405	0.3113	-1.68362	0.0260147	-5.26453	0.253118	0.587131	9.45756e-62	1.49018e-61	0.455517	0.927745	0.937764	0.937764
RSP_7535	hypothetical protein	5	6.5	1322	748	1264	660.5	1574.41	1059.61	1.43677	0.522831	1.62955	0.704474	0.540153	0.795892	0	0	0.674263	1	0.622257	0.699046
RSP_2894	nucleoside diphosphate kinase	0	0	0	0	0	0	1	1	1	0	1	0	1	1	0.947928	0.952395	1	1	0.520515	0.717701
RSP_2895	putative ABC transporter, fused ATPase subunits	35	51	3999	5066.5	3999	4252	2500.64	3874.31	1.28183	0.3582	0.70787	-0.498444	0.256678	0.588739	9.41333e-42	1.33801e-41	0.307205	0.781423	0.0803114	0.197177
RSP_2896	Multiple antibiotic transporter	5	9	411	351.5	411	351.5	109.185	168.08	1.03767	0.0533453	0.712429	-0.489183	0.94714	0.978339	0.00557396	0.00601334	0.83045	1	0.00652782	0.025749
RSP_2897	clan AA aspartic protease, TIGR02281 family	6	13.5	250	654.5	250	654.5	86.1071	513.371	0.830135	-0.268583	0.183952	-2.4426	0.703951	0.873401	5.24058e-60	8.18096e-60	0.951901	1	0.000136361	0.00085776
RSP_2898	DNA polymerase III, chi subunit	0	2.5	0	92.5	0	92.5	1	17.3043	0.373561	-1.42059	0.0633786	-3.97986	0.247301	0.583858	0.000297607	0.000326989	0.582393	1	0.000827653	0.00429299
RSP_2899	leucyl aminopeptidase	13	25	758	914.5	758	914.5	221.264	514	0.971258	-0.0420743	0.472112	-1.0828	0.932024	0.97523	1.23335e-21	1.57017e-21	0.932336	1	0.0894211	0.214219
RSP_2900	putative permease	0	0	0	0	0	0	1	1	1	0	1	0	1	1	0.947928	0.952395	1	1	0.520515	0.717701
RSP_2901	putative permease	0	0	0	0	0	0	1	1	1	0	1	0	1	1	0.947928	0.952395	1	1	0.520515	0.717701
RSP_2902	Putative organic solvent tolerance protein	0	0	0	0	0	0	1	1	1	0	1	0	1	1	0.947928	0.952395	1	1	0.520515	0.717701
RSP_2903	periplasmic chaperone for outer membrane proteins SurA	0	0	0	0	0	0	1	1	1	0	1	0	1	1	0.947928	0.952395	1	1	0.520515	0.717701
RSP_2904	4-hydroxythreonine-4-phosphate dehydrogenase	4	20.5	84	1307.5	84	1307.5	11.4484	911.797	0.364449	-1.45621	0.0137703	-6.1823	0.0540916	0.265165	1.06473e-175	2.57046e-175	0.0974774	0.444436	0.0608924	0.158125
RSP_2905	dimethyladenosine transferase	0	1.5	0	33	0	33	1	2.03276	0.622601	-0.68362	0.539524	-0.890242	0.370172	0.694368	0.607779	0.620179	0.769594	1	0.936248	0.936248
RSP_6078	hypothetical protein	12	13.5	952	886	952	886	455.686	476.947	1.66027	0.731417	1.04784	0.0674128	0.196479	0.521743	0.475605	0.488632	0.242881	0.705627	0.491904	0.694322
RSP_2906	(protein release factor)-glutamine N5-methyltransferase	0	3.5	0	111.5	0	111.5	1	15.3148	0.266829	-1.90601	0.071612	-3.80365	0.17103	0.489612	0.000775893	0.000848123	0.912121	1	0.00214961	0.0098619
RSP_2907	bacterial peptide chain release factor 1 (bRF-1)	0	0	0	0	0	0	1	1	1	0	1	0	1	1	0.947928	0.952395	1	1	0.520515	0.717701
RSP_2908	Protein of unknown function (DUF1499)	13	14.5	3525	1701.5	2416	1558	2329.68	1687.51	1.67458	0.743801	1.51407	0.598434	0.172288	0.488109	0	0	0.212785	0.664227	0.169044	0.339177
RSP_2909	agmatinase	12	23	592	1114.5	592	1114.5	242.992	889.67	0.974506	-0.0372572	0.299544	-1.73916	0.942182	0.977395	5.81902e-70	9.53208e-70	0.916517	1	0.668492	0.730133
RSP_2910	putative Metal-dependent amidase/aminoacylase/carboxypeptidase	42	45.5	4066	3207	4066	3207	4833.27	4159.14	1.72413	0.785865	1.27448	0.349912	0.00994449	0.0965768	0	0	0.0120099	0.12848	0.167869	0.337824
RSP_2912	putative pyrophosphatase	14	29	810	1610	810	1610	464.258	1927.53	0.901698	-0.149284	0.264153	-1.92055	0.750387	0.902926	8.08262e-169	1.90808e-168	0.874359	1	0.00719423	0.027809
RSP_2913	ABC Fe+3 siderophore transporter, periplasmic substrate-binding protein	6	3.5	159	66	159	66	31.1391	7.60524	3.20195	1.67895	4.49045	2.16686	0.0673092	0.303853	4.65469e-05	5.18453e-05	0.0985453	0.446826	5.82611e-05	0.000412615
RSP_2914	Nucleoside hydrolase	14	32	803	2074.5	803	2074.5	393.711	2332.32	0.817164	-0.291303	0.185134	-2.43336	0.527866	0.787963	9.73379e-265	2.94046e-264	0.633671	1	0.753987	0.78318
RSP_2915	putative two-component sensor histidine kinase	4	20.5	219	834.5	219	834.5	27.7693	555.782	0.364449	-1.45621	0.0547971	-4.18976	0.0540916	0.265165	8.84914e-96	1.62723e-95	0.0974774	0.444436	7.32446e-06	6.15589e-05
RSP_2916	hypothetical protein	2	9.5	52	404	52	404	6.97016	268.787	0.393222	-1.34659	0.0284402	-5.13593	0.213573	0.539913	5.72813e-51	8.55314e-51	0.398057	0.879623	0.000930156	0.0047397
RSP_2917	putative cystathionine gamma-synthase beta-lyase	18	35	2149	2400.5	2149	2296.5	1068.46	2234.32	0.960584	-0.0580158	0.524456	-0.931108	0.88971	0.960307	9.27356e-70	1.51725e-69	0.99565	1	0.0898509	0.215122
RSP_2918	putative ferripyochelin binding protein	12	15	2239	1838	2056	1284	1569.86	1225.5	1.49424	0.579414	1.4049	0.490467	0.296475	0.634663	0	0	0.39974	0.877208	0.00982648	0.0361883
RSP_2919	guanylate kinase	0	0.5	0	5	0	5	1	1	1.8678	0.901342	1	0	0.604882	0.834404	0.947928	0.952395	1	1	0.520515	0.717701
RSP_2920	TIGR00255 family protein	0	0	0	0	0	0	1	1	1	0	1	0	1	1	0.947928	0.952395	1	1	0.520515	0.717701
RSP_6079	hypothetical protein	4	8.5	124	275	124	275	24.1651	115.637	0.878966	-0.186121	0.229187	-2.1254	0.831389	0.930865	6.08872e-13	7.26094e-13	0.848384	1	1.27132e-12	2.50005e-11
RSP_2921	3-deoxy-D-arabinoheptulosonate-7-phosphate synthase	0	9	0	188	0	188	1	40.7527	0.103767	-3.26858	0.0269117	-5.21562	0.0281527	0.184452	4.62108e-09	5.34246e-09	0.18732	0.62359	1.64956e-08	2.0373e-07
RSP_2922	transcriptional regulator, AraC family with amidase-like domain	10	21	495	817.5	495	817.5	160.974	568.286	0.88943	-0.169047	0.31066	-1.68659	0.760237	0.904447	1.23513e-43	1.77681e-43	0.907078	1	0.0112607	0.040369
RSP_2923	amino acid/amide ABC transporter substrate-binding protein, HAAT family	30	45	6201	5802.5	5264	4767.5	4403.45	6068.78	1.2452	0.31638	0.795772	-0.329573	0.351117	0.676543	6.04093e-31	8.10325e-31	0.417228	0.896899	0.713965	0.760524
RSP_2924	amino acid/amide ABC transporter ATP-binding protein 1, HAAT family	14	26	698	1488	698	1488	411.549	1635.96	1.00574	0.00825742	0.275896	-1.8578	0.986223	0.993478	6.21916e-138	1.32182e-137	0.881831	1	0.0468532	0.128854
RSP_2925	amino acid/amide ABC transporter ATP-binding protein 2, HAAT family	11	26	697	1596.5	697	1555.5	355.811	1897.14	0.790224	-0.339666	0.205692	-2.28144	0.511732	0.77888	6.91966e-202	1.82141e-201	0.628633	1	0.0683032	0.172827
RSP_2926	amino acid/amide ABC transporter membrane protein 1, HAAT family	20	37	1028	2097	1028	2063	671.089	2491.48	1.00962	0.0138169	0.295406	-1.75923	0.972469	0.988592	2.95605e-195	7.59831e-195	0.916783	1	0.00859146	0.0321664
RSP_2927	amino acid/amide ABC transporter membrane protein 2, HAAT family	21	40	1280	2295.5	1280	2250.5	685.133	2332.53	0.980597	-0.0282685	0.322141	-1.63424	0.942027	0.977728	2.60983e-166	6.11831e-166	0.950867	1	0.760762	0.786988
RSP_2928	putative MobA-like protein	3	13	83	491	83	491	13.6982	352.082	0.431031	-1.21414	0.0426694	-4.55065	0.176032	0.494623	1.50411e-63	2.38947e-63	0.275372	0.739849	0.400159	0.615197
RSP_2930	hypothetical protein	3	4.5	59	147.5	59	147.5	9.34779	35.173	1.2452	0.31638	0.291472	-1.77857	0.768136	0.907797	0.000361838	0.00039713	0.962613	1	0.000527112	0.00285472
RSP_4326	tRNA-Leu	0	0	0	0	0	0	1	1	1	0	1	0	1	1	0.947928	0.952395	1	1	0.520515	0.717701
RSP_2929	putative disulfide bond formation protein DsbB	3	16	178	819	178	819	38.0078	932.686	0.350213	-1.5137	0.0446925	-4.48382	0.0809347	0.333815	3.37016e-164	7.84178e-164	0.132431	0.528181	0.0364971	0.105834
RSP_2932	Histidine utilization repressor, gntR family	25	28	3024	2221.5	3024	2139	3636.26	2880.73	1.66768	0.737843	1.38436	0.469223	0.0602157	0.284002	0	0	0.0827296	0.405069	0.081898	0.200465
RSP_2933	Formiminoglutamate deiminase	27	37.5	1853	1994.5	1853	1980.5	1207.61	1798.06	1.34482	0.427411	0.736582	-0.441082	0.238695	0.570757	1.58411e-16	1.95052e-16	0.272465	0.736373	0.00755605	0.0289589
RSP_2934	imidazolonepropionase	7	16	847	848.5	847	848.5	164.802	387.907	0.817164	-0.291303	0.465944	-1.10177	0.655345	0.84926	3.94998e-17	4.8889e-17	0.819977	1	5.54725e-06	4.8223e-05
RSP_2935	histidine ammonia-lyase	7	28	263	1080	263	1080	39.8474	665.674	0.466951	-1.09866	0.0656501	-3.92906	0.0648747	0.296446	9.63982e-111	1.8649e-110	0.0951629	0.442729	0.553927	0.649106
RSP_2936	urocanate hydratase	28	58.5	1128	4250.5	1128	3909.5	619.163	4488.8	0.893991	-0.161668	0.151277	-2.72474	0.625558	0.832996	0	0	0.736266	1	0.706709	0.755376
RSP_7536	putative metal-dependent phosphoesterase, PHP family	6	15.5	272	708.5	272	708.5	58.4734	392.958	0.72302	-0.467892	0.163196	-2.61532	0.498083	0.770378	2.01786e-49	2.98988e-49	0.706372	1	0.736324	0.772558
RSP_2937	putative phosphonate metabolism protein	14	23	972	1475	972	1475	647.451	1614.39	1.13692	0.185135	0.43984	-1.18495	0.704794	0.871289	1.11786e-73	1.86202e-73	0.83652	1	0.277135	0.478956
RSP_6080	hypothetical protein	9	13	1627	871	1627	855	1127.31	861.319	1.29309	0.370827	1.43541	0.521459	0.552229	0.798226	0	0	0.710849	1	0.24661	0.443416
RSP_7537	hypothetical protein	0	2	0	102	0	102	1	38.8758	0.466951	-1.09866	0.028211	-5.1476	0.300768	0.633943	1.1114e-08	1.28088e-08	0.582393	1	4.19674e-08	4.91358e-07
RSP_2939	condensin subunit ScpB	9	12	495	621.5	495	621.5	231.574	408.932	1.40085	0.486305	0.621063	-0.687188	0.442435	0.749185	5.01353e-09	5.79287e-09	0.589806	1	6.53035e-09	8.50625e-08
RSP_2940	condensin subunit ScpA	10	11	332	725.5	332	725.5	138.936	330.935	1.698	0.763839	0.460435	-1.11893	0.220194	0.545242	3.66263e-15	4.461e-15	0.318744	0.793576	6.14404e-10	9.25261e-09
RSP_2941	Putative Glycoside hydrolase	3	10	88	414.5	88	414.5	8.58526	134.795	0.560341	-0.835623	0.0698517	-3.83956	0.372253	0.69164	1.54754e-23	1.99272e-23	0.547664	1	0	0
RSP_2942	sporulation and cell division-related protein	0	0	0	0	0	0	1	1	1	0	1	0	1	1	0.947928	0.952395	1	1	0.520515	0.717701
RSP_2943	arginyl-tRNA synthetase	0	0	0	0	0	0	1	1	1	0	1	0	1	1	0.947928	0.952395	1	1	0.520515	0.717701
RSP_6081	Protein of unknown function (DUF3154)	1	4	102	213.5	102	213.5	6.94183	62.2383	0.466951	-1.09866	0.122325	-3.03121	0.485352	0.762457	3.58205e-10	4.1806e-10	0.819252	1	3.05357e-10	4.79458e-09
RSP_2944	putative secretion activating protein	2	5.5	37	160	37	160	3.98787	48.5281	0.679201	-0.558089	0.090125	-3.47193	0.637342	0.839705	5.95208e-09	6.87144e-09	0.962613	1	5.28274e-09	7.01651e-08
RSP_2945	cytochrome C-type biogenesis protein, CcmE	0	0.5	0	13	0	13	1	1.44308	1.8678	0.901342	0.759989	-0.395949	0.604882	0.834404	0.832424	0.841775	1	1	0.520515	0.717701
RSP_2946	N-acetyl-gamma-glutamyl-phosphate reductase	2	37.5	28	3277	28	3034	1.79678	3644.78	0.0996162	-3.32748	0.000540655	-10.853	8.44963e-05	0.00228362	0	0	0.000191638	0.00495125	0.0509907	0.138077
RSP_2947	glutamate racemase	1	28	12	3643	12	2701	1	3106.11	0.0667072	-3.90601	0.000353086	-11.4677	0.000383901	0.00796497	0	0	0.00079057	0.0164856	0.112413	0.252011
RSP_2948	indolepyruvate ferredoxin oxidoreductase	64	77.5	6026	4129	5985	4129	3733.71	3133.94	1.54244	0.625218	1.30661	0.385832	0.00968917	0.0954512	0	0	0.0112858	0.122006	0.99597	0.99597
RSP_2950	transcriptional regulator, LysR family	0	0.5	0	8	0	8	1	1	1.8678	0.901342	1	0	0.604882	0.834404	0.947928	0.952395	1	1	0.520515	0.717701
RSP_2951	phosphoribosylformylglycinamidine synthase subunit II	1	78.5	55	4043.5	55	4043.5	1	4836.09	0.0237937	-5.39328	0.000226779	-12.1064	3.17784e-10	6.52729e-08	0	0	7.72444e-10	1.44236e-07	0.621693	0.698607
RSP_2952	BolA-like protein	3	2	164	38.5	164	38.5	66.6248	10.4271	2.8017	1.4863	7.00764	2.80893	0.23834	0.570239	9.46754e-12	1.11849e-11	0.47775	0.94265	1.83914e-11	3.22526e-10
RSP_2953	glutaredoxin-related protein	5	6.5	354	486.5	354	465.5	160.065	278.848	1.43677	0.522831	0.629545	-0.667619	0.540153	0.795892	2.49736e-06	2.8157e-06	0.674263	1	3.6568e-06	3.28463e-05
RSP_2954	hypothetical protein	8	16.5	4942	2366	1474	1415	1041.41	2068.87	0.905601	-0.143052	0.55206	-0.857102	0.817887	0.930199	1.05208e-56	1.61256e-56	0.955181	1	0.581022	0.66924
RSP_2955	hypothetical protein	11	22	1211	1130	1211	1130	940.526	1759.47	0.933901	-0.0986578	0.586254	-0.770401	0.853044	0.942271	8.0807e-41	1.14458e-40	0.997933	1	0.108532	0.245074
RSP_2956	transketolase	1	0.5	50	6.5	50	6.5	1	1	3.73561	1.90134	1	0	0.41383	0.729932	0.947928	0.952395	0.769603	1	0.520515	0.717701
RSP_2957	Protein of unknown function (DUF2934)	0	5	0	217.5	0	217.5	1	115.135	0.18678	-2.42059	0.00952551	-6.71399	0.101807	0.380896	5.2672e-24	6.79536e-24	0.611921	1	0	0
RSP_2958	hypothetical protein	11	27	426	1248	426	1248	141.416	1016.89	0.760957	-0.394114	0.152518	-2.71295	0.44358	0.74958	3.62272e-129	7.47233e-129	0.551205	1	0.00637242	0.0252343
RSP_2959	glyceraldehyde-3-phosphate dehydrogenase (NAD+)	2	14	63	447.5	63	447.5	4.1486	204.648	0.266829	-1.90601	0.0222327	-5.49117	0.0604238	0.284657	6.45239e-40	9.10436e-40	0.106227	0.462757	2.9976e-15	8.20492e-14
RSP_6082	hypothetical protein	0	2	0	114.5	0	114.5	1	56.1131	0.466951	-1.09866	0.0195449	-5.67707	0.300768	0.633943	3.61523e-12	4.28601e-12	0.582393	1	9.66183e-12	1.74732e-10
RSP_2960	Phosphopantetheine adenylyltransferase	0	0	0	0	0	0	1	1	1	0	1	0	1	1	0.947928	0.952395	1	1	0.520515	0.717701
RSP_2961	Protein containing a CBS domain	5	10	457	657	457	657	173.885	515.796	0.933901	-0.0986578	0.369728	-1.43547	0.900618	0.961971	3.05588e-32	4.13196e-32	0.883904	1	0.873965	0.873965
RSP_2965	transcriptional regulator, LysR family	16	33	1937	2613.5	1937	2333.5	1142.99	2871.01	0.905601	-0.143052	0.436621	-1.19555	0.744682	0.900546	2.80734e-131	5.82909e-131	0.860474	1	0.783961	0.79915
RSP_2962	methylmalonate-semialdehyde dehydrogenase (acylating)	42	39.5	5390	2672.5	4602	2380.5	4253.24	2106.92	1.98602	0.989879	2.21396	1.14663	0.00159231	0.0255516	0	0	0.00199429	0.0338536	0.99498	0.99498
RSP_2963	transcriptional regulator, Crp-Fnr family	7	16	320	548.5	320	548.5	112.666	441.411	0.817164	-0.291303	0.27993	-1.83686	0.655345	0.84926	4.86385e-38	6.81545e-38	0.819977	1	0.979075	0.979075
RSP_2964	Protein of unknown function (DUF2892)	0	3	0	72.5	0	72.5	1	34.9399	0.3113	-1.68362	0.0313889	-4.9936	0.205029	0.531393	7.02367e-08	8.03527e-08	0.912121	1	2.72481e-07	2.94352e-06
RSP_2966	excinuclease ABC subunit A	12	63.5	604	2583.5	604	2583.5	83.6869	1892.86	0.352971	-1.50238	0.0484883	-4.36622	0.000539274	0.0106507	0	0	0.000937799	0.0187014	0.0118299	0.0421857
RSP_2967	putative transporter, Major facilitator superfamily (MFS)	16	35	1131	2089	1131	2081.5	512.161	2093.66	0.853853	-0.227941	0.268286	-1.89816	0.600172	0.831537	1.2724e-180	3.12393e-180	0.706001	1	0.211504	0.399256
RSP_2968	dihydrolipoamide dehydrogenase	6	25.5	203	1308.5	203	1308.5	28.5891	788.794	0.439483	-1.18612	0.0397497	-4.65291	0.0623862	0.288606	3.32759e-141	7.13986e-141	0.104301	0.463712	9.81653e-05	0.000654059
RSP_2969	hypothetical protein	9	21	469	830.5	469	830.5	242.305	1012.25	0.800487	-0.32105	0.262527	-1.92946	0.57565	0.811799	4.40303e-90	7.87839e-90	0.712731	1	0.00432311	0.0182047
RSP_2970	Transporter, Major facilitator superfamily (MFS)	23	57	1885	6502	1885	5287	1139.14	7973.88	0.753675	-0.407986	0.156677	-2.67413	0.250631	0.584331	0	0	0.302303	0.778595	0.954539	0.954539
RSP_2971	S-adenosylmethionine tRNA ribosyltransferase-isomerase	15	37.5	925	2623	925	2394.5	439.839	2852.11	0.747121	-0.420586	0.169132	-2.56378	0.338191	0.665369	0	0	0.44362	0.921329	0.0298802	0.0901971
RSP_2972	hypothetical protein	50	97	2709	5151.5	2709	5132.5	1361.52	5098.71	0.962785	-0.0547144	0.292861	-1.77171	0.827487	0.928521	0	0	0.895473	1	0.307735	0.516632
RSP_2973	Peroxiredoxin	12	20.5	844	1496.5	844	1496.5	722.816	2191.75	1.09335	0.128753	0.361688	-1.46718	0.805968	0.925871	3.39556e-135	7.14197e-135	0.899157	1	0.0357572	0.10421
RSP_2974	Putative metalopeptidase	41	59.5	5683	6679	5498	6278.5	5532	9217.57	1.28706	0.364076	0.658207	-0.603386	0.21243	0.537685	1.57286e-135	3.31166e-135	0.237342	0.703464	0.714318	0.7603
RSP_2975	Integral membrane protein CcmA involved in cell shape determination	13	17.5	2517	1454	1901	1181.5	1572.47	1345.12	1.38751	0.472499	1.28209	0.358495	0.368899	0.693564	1.96996e-11	2.32526e-11	0.434676	0.912442	0.30396	0.511779
RSP_2976	putative integral membrane protein	16	26.5	567	1466	567	1466	385.76	1651.24	1.12773	0.173422	0.256215	-1.96457	0.703986	0.87134	7.25147e-149	1.59824e-148	0.781982	1	0.29352	0.500021
RSP_2977	bacterial peptide chain release factor 2 (bRF-2)	0	0	0	0	0	0	1	1	1	0	1	0	1	1	0.947928	0.952395	1	1	0.520515	0.717701
RSP_2978	Penicillin-binding protein 1A (PBP-1a)	35	63	2777	4331	2777	4276	1258.11	3486.19	1.03767	0.0533453	0.395791	-1.33719	0.860732	0.944415	1.73477e-187	4.34605e-187	0.944657	1	0.0679361	0.172113
RSP_2979	putative N-acetylmuramoyl-L-alanine amidase	4	23	116	903	116	903	12.4013	555.091	0.324835	-1.62222	0.0245019	-5.35096	0.0287544	0.185436	1.82702e-104	3.47476e-104	0.0471538	0.298012	0.00010307	0.000681134
RSP_2980	Putative aspartate aminotransferase A	16	43	706	3051.5	706	3008	323.519	3709.93	0.694996	-0.524923	0.0956382	-3.38627	0.211479	0.53893	0	0	0.265747	0.731694	0.0196726	0.0645817
RSP_2981	Putative protein-disulfide isomerase	20	25	2557	2240.5	2557	2060.5	2265.79	2274.52	1.49424	0.579414	1.09252	0.127654	0.177696	0.49692	0.00286119	0.00310077	0.233476	0.697543	0.12326	0.269614
RSP_2982	4-hydroxy-3-methylbut-2-en-1-yl diphosphate synthase	0	0	0	0	0	0	1	1	1	0	1	0	1	1	0.947928	0.952395	1	1	0.520515	0.717701
RSP_2983	hypothetical protein	11	12	2809	937	1585	832	474.142	279.509	1.71215	0.775811	1.86042	0.895627	0.192265	0.515214	0	0	0.277869	0.742189	0.006666	0.0262174
RSP_2984	5-aminolevulinate synthase	0	0	0	0	0	0	1	1	1	0	1	0	1	1	0.947928	0.952395	1	1	0.520515	0.717701
RSP_2985	hypothetical protein	27	24	4495	2200	3371	1669.5	5270.64	2304.46	2.10128	1.07127	2.50837	1.32675	0.00676152	0.0738732	0	0	0.0104245	0.114502	0.647323	0.716673
RSP_2986	acetylornithine deacetylase/succinyldiaminopimelate desuccinylase-like deacylase	57	64	9708	5844.5	9161	5655.5	12535.2	8735.31	1.66351	0.734232	1.5738	0.654253	0.00472131	0.057896	0	0	0.00633283	0.0831159	0.494527	0.696326
RSP_2987	putative acetyltransferase	17	25	2094	1914	2094	1914	2640.47	3574.85	1.27011	0.344949	0.810067	-0.303887	0.445777	0.751437	1.95504e-16	2.40652e-16	0.548137	0.999887	0.646317	0.715755
RSP_4317	tRNA-Asp	0	2.5	0	44.5	0	44.5	1	47.8342	0.373561	-1.42059	0.0229276	-5.44677	0.247301	0.583858	1.69859e-10	1.98815e-10	0.582393	1	6.32252e-10	9.48612e-09
RSP_4316	tRNA-Asp	0	0	0	0	0	0	1	1	1	0	1	0	1	1	0.947928	0.952395	1	1	0.520515	0.717701
RSP_2988	Pirin-related protein	4	10	120	505.5	120	505.5	20.7446	231.519	0.747121	-0.420586	0.0982691	-3.34712	0.620929	0.831955	3.90955e-36	5.435e-36	0.83045	1	3.72299e-11	6.31039e-10
RSP_2989	hypothetical protein	1	3	127	217	127	217	12.5602	64.3836	0.622601	-0.68362	0.213954	-2.22463	0.678713	0.856839	3.60472e-08	4.14026e-08	0.912111	1	4.93174e-08	5.74094e-07
RSP_2990	hypothetical protein	36	82	3037	4449	3037	4320.5	997.595	3244.1	0.820011	-0.286285	0.337255	-1.56809	0.32002	0.650169	3.94905e-218	1.08165e-217	0.36928	0.84891	0.199903	0.383794
RSP_2991	hypothetical protein	1	6	30	305.5	30	305.5	2.32996	146.205	0.3113	-1.68362	0.0174777	-5.83834	0.253118	0.587131	2.19015e-29	2.90514e-29	0.455517	0.927745	0	0
RSP_2992	hypothetical protein	7	18	799	986.5	799	986.5	274.007	875.936	0.726368	-0.461228	0.343073	-1.54341	0.471018	0.756133	4.75638e-59	7.37676e-59	0.609364	1	0.0706214	0.177034
RSP_2993	hypothetical protein	4	10	113	528.5	113	528.5	23.1759	274.035	0.747121	-0.420586	0.0927531	-3.43046	0.620929	0.831955	3.83082e-43	5.49138e-43	0.83045	1	0.000104172	0.000687297
RSP_2994	hypothetical protein	42	95	3946	5787	3946	5726.5	2355.41	7740.4	0.825765	-0.276196	0.333734	-1.58323	0.30064	0.634325	0	0	0.344448	0.825068	0.715191	0.76023
RSP_7538	hypothetical protein	2	2.5	159	128.5	159	128.5	38.8758	38.5701	1.49424	0.579414	1.10541	0.144587	0.669963	0.853662	0.659092	0.67085	0.912111	1	0.773531	0.792708
RSP_7539	hypothetical protein	1	5	30	266.5	30	266.5	2.96699	131.784	0.373561	-1.42059	0.0246917	-5.33983	0.349453	0.677467	3.98372e-26	5.19744e-26	0.611931	1	0	0
RSP_6243	putative endonuclease	4	13	341	847.5	341	847.5	92.83	759.11	0.574709	-0.799098	0.134116	-2.89845	0.326495	0.65844	1.43067e-102	2.70194e-102	0.467392	0.937981	0.570515	0.660142
RSP_7540	Phage major tail protein 2	4	9	145	583.5	145	583.5	45.5821	416.212	0.830135	-0.268583	0.120109	-3.05758	0.756365	0.904292	1.52871e-59	2.3791e-59	0.984632	1	0.0419377	0.117652
RSP_6244	Protein of unknown function (DUF3168)	4	8	526	405	526	405	188.334	293.064	0.933901	-0.0986578	0.704798	-0.504719	0.911064	0.965846	0.000166432	0.000183561	0.848384	1	0.000188262	0.0011503
RSP_6245	phage protein, HK97 gp10 family	3	4	136	151	136	151	29.0397	42.9901	1.40085	0.486305	0.740833	-0.432779	0.657446	0.85091	0.210004	0.21819	0.962613	1	0.299952	0.507775
RSP_6246	bacteriophage head-tail adaptor	1	4.5	118	399	118	377	12.2674	180.425	0.415067	-1.26858	0.0745684	-3.74529	0.411502	0.730532	1.55479e-30	2.07939e-30	0.819252	1	0	0
RSP_6247	Phage-related protein, putative DNA packing	2	4	95	165.5	95	165.5	18.3109	63.558	0.933901	-0.0986578	0.315963	-1.66217	0.937049	0.9775	4.47085e-06	5.02676e-06	0.726826	1	7.51748e-06	6.30503e-05
RSP_2995	putative phage major capsid protein, gp36	6	17.5	506	679.5	506	679.5	90.2806	352.662	0.64039	-0.642978	0.280758	-1.8326	0.342145	0.671219	1.19685e-30	1.60278e-30	0.505961	0.97262	0.00292223	0.0128954
RSP_2996	prohead peptidase	3	6	590	236	590	236	111.549	89.176	0.933901	-0.0986578	1.37187	0.456148	0.92294	0.972413	0.0254111	0.0270114	0.800268	1	0.0323871	0.0962583
RSP_2997	putative head portal protein	11	30.5	546	1825.5	546	1825.5	161.667	1515.53	0.673634	-0.569964	0.116992	-3.09552	0.258172	0.588879	9.59122e-214	2.59893e-213	0.359356	0.838294	0.176588	0.34998
RSP_2998	phage terminase-like protein, large subunit	30	80.5	4254	6582	3468	6038.5	2171.78	10147.2	0.696076	-0.522684	0.234728	-2.09094	0.0884887	0.351899	0	0	0.115869	0.490204	0.44736	0.656852
RSP_2999	hypothetical protein	2	4.5	34	180.5	34	180.5	5.08674	68.2222	0.830135	-0.268583	0.0817733	-3.61223	0.826352	0.93388	2.82169e-12	3.34719e-12	0.726826	1	6.4323e-12	1.17375e-10
RSP_3000	hypothetical protein	2	4.5	104	119.5	104	119.5	21.9699	58.0408	0.830135	-0.268583	0.415138	-1.26834	0.826352	0.93388	0.000290306	0.000319053	0.726826	1	0.000268246	0.00157716
RSP_3001	putative Endonuclease	3	9	138	433	138	433	26.993	281.47	0.622601	-0.68362	0.105176	-3.24913	0.473089	0.756206	1.10649e-42	1.58333e-42	0.678446	1	0.000300629	0.00174227
RSP_6248	putative class I holin	3	7	640	407	640	407	166.229	246.66	0.800487	-0.32105	0.739105	-0.436149	0.746576	0.901775	0.0024934	0.0027058	0.993116	1	0.00308773	0.0135519
RSP_6249	hypothetical protein	7	18	347	934.5	347	934.5	203.621	1441.65	0.726368	-0.461228	0.154903	-2.69056	0.471018	0.756133	6.36619e-181	1.56584e-180	0.609364	1	0.157417	0.322721
RSP_7541	hypothetical protein	2	11	221	419.5	221	419.5	31.5447	346.385	0.339601	-1.55809	0.0998768	-3.32371	0.140411	0.445068	6.09513e-53	9.20632e-53	0.236703	0.705132	0.737644	0.773543
RSP_6250	Protein of unknown function (DUF2971)	7	18	335	866	335	866	82.8949	551.03	0.726368	-0.461228	0.164987	-2.59958	0.471018	0.756133	3.41702e-68	5.54581e-68	0.609364	1	1.04019e-07	1.17705e-06
RSP_7542	hypothetical protein	33	63	4025	5594	3048	5125.5	2967.64	9495.61	0.978373	-0.0315436	0.342757	-1.54474	0.918937	0.970935	0	0	0.995758	1	0.184358	0.361138
RSP_7543	putative transcriptional regulator	2	3.5	87	131.5	87	131.5	18.8306	55.4097	1.06732	0.0939873	0.372715	-1.42386	0.941401	0.979305	0.000117172	0.000129689	0.819252	1	0.000131617	0.000831794
RSP_7544	hypothetical protein	6	18.5	208	1207	208	1207	100.167	1788.12	0.605774	-0.723149	0.0614364	-4.02476	0.280952	0.620511	9.64323e-298	3.16827e-297	0.423419	0.904998	0.0866015	0.209446
RSP_0002	Histone-like nucleoid-structuring protein H-NS	56	77.5	16321	20851.5	12918	12904.5	60450.8	83772.8	1.34964	0.432573	0.7914	-0.33752	0.0860697	0.347323	0	0	0.0968269	0.44443	0.769435	0.79071
RSP_0003	putative site-specific recombinase	103	137	28610	26713.5	19405	16462	37725.8	42610.4	1.40426	0.489811	0.971003	-0.0424529	0.0088641	0.0903566	3.06478e-05	3.41929e-05	0.0107889	0.117562	0.8865	0.8865
RSP_0004	Pseudo gene	6	10	845	1254	845	1080	574.59	1223.98	1.12068	0.164377	0.514851	-0.957773	0.825275	0.935752	8.98252e-41	1.27098e-40	0.966859	1	0.308656	0.517535
RSP_0005	GMP synthase (glutamine-hydrolyzing)	0	0.5	0	8.5	0	8.5	1	1	1.8678	0.901342	1	0	0.604882	0.834404	0.947928	0.952395	1	1	0.520515	0.717701
RSP_0006	putative transporter, DMT superfamily	21	41	2505	3750	2505	3384.5	1956.48	5245.77	0.95668	-0.0638924	0.409036	-1.2897	0.868886	0.949557	1.23985e-266	3.76509e-266	0.974615	1	0.271267	0.471227
RSP_0007	putative outer membrane protein	41	61	3715	5228.5	3715	5068	4473.92	9210.97	1.25541	0.328157	0.532697	-0.908612	0.258892	0.588886	1.48274e-270	4.54701e-270	0.305322	0.781959	0.236076	0.430785
RSP_0008	putative transporter, DME family, DMT superfamily	3	14.5	86	464	86	464	8.82486	235.261	0.386442	-1.37168	0.0411391	-4.60335	0.119668	0.416962	3.02783e-43	4.34185e-43	0.216578	0.668948	1.41548e-08	1.76434e-07
RSP_0009	hypothetical protein	0	5	0	116.5	0	116.5	1	22.1	0.18678	-2.42059	0.0496255	-4.33277	0.101807	0.380896	3.00815e-05	3.35703e-05	0.611921	1	7.70928e-05	0.000534766
RSP_0010	homoserine O-succinyltransferase	3	42.5	81	3025.5	81	2889	8.7421	4431.06	0.131845	-2.92309	0.00216374	-8.85226	6.26079e-05	0.0017616	0	0	0.000136748	0.0036958	0.432334	0.642238
RSP_0011	putative hydrolase or acyltransferase (alpha/beta hydrolase)	27	42	5938	5249.5	4698	4577	4321.96	6649.93	1.20073	0.263912	0.712789	-0.488453	0.457636	0.756222	6.39431e-68	1.03696e-67	0.537628	0.99755	0.941392	0.941392
RSP_0013	polyphosphate kinase 2, PA0141 family	17	28.5	1105	1976.5	1105	1891	701.613	2034.47	1.11413	0.155915	0.378219	-1.40271	0.724189	0.884091	5.33448e-118	1.06035e-117	0.80032	1	0.809534	0.815574
RSP_0014	transcriptional regulator, TetR family	12	19	561	1045	561	1045	359.851	1064.37	1.17966	0.238377	0.370789	-1.43133	0.653689	0.848722	2.06528e-64	3.29777e-64	0.794724	1	0.455126	0.662016
RSP_0015	ABC spermidine/putrescine transporter, ATPase subunit	8	22	801	1033	801	1033	192.723	684.004	0.679201	-0.558089	0.30901	-1.69428	0.34574	0.674406	1.84619e-52	2.78027e-52	0.452456	0.93261	8.62134e-07	8.75315e-06
RSP_0016	ABC spermidine/putrescine transporter, inner membrane subunit	10	18.5	674	1200	674	1200	275.934	905.978	1.00962	0.0138169	0.33403	-1.58195	0.980532	0.9892	4.89304e-63	7.74588e-63	0.916744	1	0.326822	0.53929
RSP_0017	ABC spermidine/putrescine transporter, inner membrane subunit	11	22.5	583	976	583	976	238.511	818.071	0.913148	-0.131079	0.319753	-1.64497	0.80486	0.925375	4.4927e-60	7.01616e-60	0.997933	1	0.0163683	0.0554879
RSP_0018	Putative transcriptional regulator, gntR family	62	67.5	18813	6164.5	14233	5686.5	20731.3	9053.75	1.71561	0.778723	2.51129	1.32843	0.00189152	0.0292119	0	0	0.00226894	0.0375838	0.699191	0.749319
RSP_0019	putative conserved small protein	10	8.5	1382	828	1110	824	1610.49	1019.25	2.19742	1.13581	1.7329	0.79319	0.083357	0.340727	0	0	0.110861	0.47588	0.0484595	0.132373
RSP_0020	hypothetical protein	7	23.5	1075	1587	1075	1578.5	351.072	1778.22	0.556367	-0.845892	0.216525	-2.2074	0.167169	0.483613	8.75372e-183	2.16756e-182	0.256601	0.720025	0.0198358	0.0650646
RSP_0021	SSU ribosomal protein S9P	1	1.5	20	38	20	38	1.36466	3.44577	1.2452	0.31638	0.434346	-1.20308	0.864846	0.948422	0.396111	0.407892	0.7696	1	0.683147	0.737981
RSP_0022	LSU ribosomal protein L13P	0	0	0	0	0	0	1	1	1	0	1	0	1	1	0.947928	0.952395	1	1	0.520515	0.717701
RSP_6083	hypothetical protein	9	25	394	1497.5	394	1497.5	147.691	1559.59	0.672409	-0.572589	0.103859	-3.26731	0.304053	0.632431	7.05654e-229	1.99067e-228	0.396527	0.882411	0.00669536	0.0262819
RSP_0024	dTDP-4-dehydrorhamnose 3,5-epimerase	7	14.5	237	412.5	237	412.5	102.355	370.951	0.901698	-0.149284	0.302614	-1.72445	0.822026	0.93284	7.03095e-30	9.36304e-30	0.935289	1	0.00765358	0.0292773
RSP_0025	putative NAD(P)-dependent oxidoreductase	47	59.5	9355	6706.5	7725	5592.5	8877.25	8130.66	1.47541	0.561113	1.19743	0.25994	0.0448485	0.239581	0	0	0.0518484	0.315545	0.969249	0.969249
RSP_0026	putative epimerase/dehydratase	34	41	5485	5207	4800	4283.5	5106.03	5506.03	1.54891	0.631253	1.01705	0.0243889	0.057199	0.273543	0.384139	0.395765	0.0749775	0.38939	0.389465	0.605187
RSP_7545	hypothetical protein	6	7	458	549	458	549	585.195	828.388	1.60097	0.67895	0.774755	-0.368188	0.393245	0.710089	2.14735e-06	2.42309e-06	0.573612	1	0.000770133	0.00402037
RSP_0027	hypothetical protein	0	5	0	105.5	0	105.5	1	21.8247	0.18678	-2.42059	0.0502516	-4.31469	0.101807	0.380896	3.42926e-05	3.82487e-05	0.611921	1	0.000123774	0.000794624
RSP_0028	short chain dehydrogenase	1	12	78	553.5	78	553.5	2.57783	224.304	0.15565	-2.68362	0.0126042	-6.30996	0.039757	0.223728	8.81357e-45	1.27696e-44	0.0775186	0.393629	7.19798e-10	1.0681e-08
RSP_0029	acetyl-CoA hydrolase/transferase family protein	16	41	1037	3088	1037	3082	365.11	2799.63	0.728899	-0.45621	0.143028	-2.80563	0.281311	0.619639	0	0	0.348037	0.831242	0.00708433	0.0274891
RSP_0030	diguanylate cyclase/phosphodiesterase with PAS/PAC sensor(s)	26	61	2427	3709.5	2280	3709.5	781.897	2993.08	0.796113	-0.328955	0.286503	-1.80338	0.329142	0.658926	1.40301e-241	4.03952e-241	0.387945	0.866599	0.11454	0.254947
RSP_6084	hypothetical protein	1	4	20	360	20	360	3.77231	271.606	0.466951	-1.09866	0.0152323	-6.03672	0.485352	0.762457	1.88586e-53	2.85699e-53	0.819252	1	0.00319857	0.0139778
RSP_6085	hypothetical protein	2	12.5	209	688.5	209	628.5	16.8516	320.462	0.298848	-1.74251	0.0576715	-4.116	0.0921484	0.361207	1.49833e-55	2.28701e-55	0.181618	0.614064	0.394063	0.608828
RSP_0032	RNA polymerase, sigma 28 subunit, SigD/FliA/WhiG	4	11	292	510.5	292	510.5	53.5459	257.437	0.679201	-0.558089	0.228114	-2.13217	0.504965	0.774029	5.32014e-27	6.97924e-27	0.692256	1	7.7796e-11	1.2811e-09
RSP_0033	hypothetical protein	5	13.5	156	446.5	156	446.5	25.3655	195.868	0.691779	-0.531617	0.14203	-2.81574	0.479016	0.758889	3.89924e-27	5.12519e-27	0.700894	1	0	0
RSP_0034	flagellar biosynthesis protein, FlhA	13	27	537	937	537	937	109.013	403.12	0.899313	-0.153106	0.296581	-1.7535	0.753107	0.903025	5.42043e-33	7.36852e-33	0.881831	1	0.135689	0.288999
RSP_0035	hypothetical protein	2	10.5	61	285	61	285	7.527	185.213	0.355772	-1.49098	0.0445704	-4.48777	0.16152	0.477014	4.41882e-34	6.06391e-34	0.307562	0.781848	0	0
RSP_6086	hypothetical protein	3	10.5	102	258	102	258	9.30909	82.3672	0.533658	-0.906013	0.123951	-3.01216	0.329482	0.659286	6.1891e-13	7.37847e-13	0.547664	1	1.11766e-12	2.20861e-11
RSP_0036	flagellar basal-body P-ring formation protein FlgA	2	6	35	157	35	157	3.45501	52.6149	0.622601	-0.68362	0.0720175	-3.79551	0.55801	0.802628	4.77339e-10	5.56301e-10	0.829882	1	8.42312e-10	1.2408e-08
RSP_0037	anti-sigma-28 factor, FlgM family	2	8	247	268.5	247	268.5	51.9707	220.56	0.466951	-1.09866	0.258422	-1.9522	0.323771	0.654876	3.05501e-21	3.87835e-21	0.512499	0.976505	0	0
RSP_6087	hypothetical protein	1	4	43	98	43	98	3.81029	34.7357	0.466951	-1.09866	0.120304	-3.05524	0.485352	0.762457	2.6054e-06	2.93669e-06	0.819252	1	3.21902e-06	2.91728e-05
RSP_6088	Sel1 repeat-containing protein	1	7	39	214.5	39	214.5	2.03125	81.7185	0.266829	-1.90601	0.0272608	-5.19703	0.184277	0.506021	1.09271e-16	1.34752e-16	0.338691	0.8194	3.33067e-16	1.00691e-14
RSP_6089	hypothetical protein	2	6	35	429.5	35	429.5	5.84947	213.13	0.622601	-0.68362	0.0301002	-5.05408	0.55801	0.802628	1.37337e-40	1.94121e-40	0.829882	1	6.114e-13	1.2509e-11
RSP_6090	hypothetical protein	1	13	28	691.5	28	691.5	1.9056	611.8	0.143677	-2.7991	0.00341602	-8.19347	0.0294781	0.18833	3.91803e-122	7.88471e-122	0.0578779	0.33966	0.266769	0.465811
RSP_0038	hypothetical protein	2	3	133	212.5	133	212.5	46.5169	111.483	1.2452	0.31638	0.457613	-1.1278	0.809778	0.927395	4.35912e-06	4.90249e-06	0.819252	1	5.77191e-06	4.94335e-05
RSP_0039	hypothetical protein	0	4.5	0	152	0	152	1	70.6937	0.207534	-2.26858	0.0155137	-6.01031	0.120617	0.415682	4.20122e-15	5.11086e-15	0.819241	1	1.4766e-14	3.73856e-13
RSP_0040	putative flagellar protein FliS	2	7.5	237	510	237	510	41.0378	333.324	0.498081	-1.00555	0.135025	-2.8887	0.371499	0.693689	6.04252e-46	8.80196e-46	0.655256	1	0.128579	0.277948
RSP_0041	hypothetical protein	1	5	13	235	13	235	1	66.5821	0.373561	-1.42059	0.0164717	-5.92386	0.349453	0.677467	2.81788e-14	3.40245e-14	0.611931	1	9.39249e-14	2.14966e-12
RSP_0042	Chemotaxis histidine protein kinase, CheA3	13	40	600	1579	600	1579	78.3149	660.576	0.607036	-0.720146	0.130023	-2.94317	0.114103	0.404782	1.24292e-90	2.23186e-90	0.151033	0.561997	0.0239894	0.0756862
RSP_0043	chemotaxis response regulator, CheY6	2	7.5	113	334	113	334	18.4762	205.241	0.498081	-1.00555	0.0987292	-3.34038	0.371499	0.693689	3.49651e-32	4.7246e-32	0.655256	1	0	0
RSP_0044	putative cytoplasmic chemoreceptor, TlpT	10	30	396	946.5	396	946.5	76.6631	549.39	0.622601	-0.68362	0.153039	-2.70803	0.190202	0.511688	1.4941e-70	2.45442e-70	0.252588	0.71413	3.23082e-08	3.81576e-07
RSP_0045	Slp	4	10	160	421	160	421	29.4938	194.014	0.747121	-0.420586	0.166723	-2.58448	0.620929	0.831955	5.37935e-25	6.98902e-25	0.83045	1	0	0
RSP_0046	Chemotaxis protein, CheW4	3	13	105	361	105	361	20.3871	303.736	0.431031	-1.21414	0.0736135	-3.76389	0.176032	0.494623	2.29824e-50	3.42411e-50	0.275372	0.739849	0.0449017	0.124502
RSP_0047	chemotaxis methylesterase, CheB2	9	15.5	358	990	358	990	96.9029	467.371	1.08453	0.117071	0.22739	-2.13676	0.846414	0.938226	9.66074e-48	1.41847e-47	0.955181	1	0.100558	0.232777
RSP_0048	MCP methyltransferase, CheR3	1	6.5	36	130.5	36	130.5	1.46701	41.443	0.287354	-1.7991	0.0388221	-4.68698	0.215845	0.540996	6.37255e-09	7.35475e-09	0.455517	0.927745	1.03454e-08	1.31377e-07
RSP_0049	Chemotaxis histidine protein kinase, CheA4	8	24.5	397	1277	397	1277	87.3605	862.918	0.609895	-0.713368	0.111031	-3.17097	0.219899	0.54682	8.18609e-125	1.66225e-124	0.324042	0.802873	9.62254e-05	0.000644313
RSP_6091	hypothetical protein	3	3.5	170	120	170	120	55.1933	44.858	1.60097	0.67895	1.34941	0.432326	0.546055	0.796589	0.134581	0.140766	0.726826	1	0.142758	0.30011
RSP_0051	Torf protein	5	19.5	171	548	171	548	24.8375	310.294	0.478924	-1.06213	0.0877872	-3.50985	0.13306	0.433475	2.48475e-49	3.68033e-49	0.219126	0.668774	0.0663963	0.168952
RSP_0052	flagellar protein FliE	3	8.5	337	317.5	337	317.5	102.679	277.824	0.659225	-0.601158	0.405333	-1.30282	0.531967	0.792932	6.08647e-16	7.45804e-16	0.831798	1	4.77396e-14	1.12438e-12
RSP_0053	Flagellar FliF M-ring protein	11	31.5	759	1159	759	1159	160.806	697.135	0.652249	-0.616506	0.252978	-1.98291	0.21885	0.545201	1.20066e-64	1.91794e-64	0.308425	0.780179	0.000132759	0.000836399
RSP_0054	putative flagellar motor switch protein FliG	8	21.5	471	963	471	963	121.488	679.403	0.694996	-0.524923	0.196111	-2.35026	0.376978	0.694763	7.73409e-76	1.29949e-75	0.529817	0.986622	0.00181625	0.00854546
RSP_0055	flagellar protein FliH	6	15	324	776.5	324	776.5	77.8962	480.06	0.747121	-0.420586	0.177958	-2.49039	0.544722	0.796908	2.71164e-57	4.1704e-57	0.706372	1	0.00252726	0.0113628
RSP_0056	FliI, Flagellum-specific ATPase	11	24.5	373	774	373	774	101.923	478.628	0.838605	-0.253936	0.233547	-2.09822	0.627226	0.834676	6.91044e-48	1.01575e-47	0.802667	1	0.06603	0.168231
RSP_0057	Flagellar protein FliJ	0	3.5	0	81.5	0	81.5	1	34.3442	0.266829	-1.90601	0.0319333	-4.9688	0.17103	0.489612	9.2882e-08	1.062e-07	0.912121	1	2.72481e-07	2.92791e-06
RSP_0058	FliK, flagellar hook-length control protein	9	33	498	1179.5	498	1179.5	70.4479	611.563	0.509401	-0.973127	0.126335	-2.98467	0.0675398	0.304225	5.37438e-85	9.45358e-85	0.0956803	0.443128	0.000132474	0.000835906
RSP_0059	flagellar biosynthesis protein, FliL	7	9	503	485.5	503	485.5	202.562	256.008	1.45274	0.538772	0.867767	-0.20462	0.456043	0.755108	0.131162	0.137225	0.629049	1	0.135993	0.289342
RSP_0060	Flagellar switch protein FliM	7	21	259	799	259	799	61.5352	585.484	0.622601	-0.68362	0.115267	-3.11695	0.273087	0.612025	3.16544e-84	5.54876e-84	0.369346	0.848588	5.89946e-06	5.03131e-05
RSP_0061	Flagellar motor switch FliN protein	1	2.5	32	54.5	32	54.5	3.56539	14.4844	0.747121	-0.420586	0.269963	-1.88917	0.804706	0.928055	0.0174718	0.0186504	0.582385	1	0.0252513	0.0787476
RSP_0062	Flagellar protein FliO	0	3.5	0	101.5	0	101.5	1	47.9413	0.266829	-1.90601	0.0228764	-5.45	0.17103	0.489612	1.61589e-10	1.8919e-10	0.912121	1	6.32252e-10	9.48612e-09
RSP_0063	Flagellar transport protein FliP	6	10.5	233	407.5	233	407.5	50.9887	155.1	1.06732	0.0939873	0.360546	-1.47175	0.898683	0.962657	4.1954e-11	4.9377e-11	0.966859	1	3.83694e-11	6.44956e-10
RSP_0064	Flagellar protein FliQ	4	4	199	88.5	199	88.5	98.6823	47.6675	1.8678	0.901342	2.27046	1.18299	0.369183	0.693781	1.75178e-06	1.97893e-06	0.59816	1	2.44344e-06	2.27549e-05
RSP_0065	Flagellar protein FliR	4	7.5	136	194.5	136	194.5	22.1682	58.66	0.996162	-0.00554838	0.414462	-1.27069	0.995044	0.997715	0.000264175	0.000290729	0.831798	1	0.000457901	0.00252032
RSP_0066	Flagellar protein FlhB	6	19	185	745.5	185	745.5	32.0337	408.776	0.589832	-0.761623	0.0859447	-3.54045	0.254069	0.58537	9.14771e-65	1.46241e-64	0.352019	0.829182	0.0179345	0.0597473
RSP_0067	hypothetical protein	2	10.5	81	252	81	252	7.42674	120.845	0.355772	-1.49098	0.0674011	-3.89108	0.16152	0.477014	2.06098e-21	2.62054e-21	0.307562	0.781848	0	0
RSP_6092	Protein of unknown function (DUF2628)	5	11	358	335.5	358	335.5	88.3497	189.137	0.849001	-0.236161	0.512301	-0.964938	0.761244	0.905382	1.23905e-07	1.41472e-07	0.966859	1	1.55221e-07	1.71335e-06
RSP_0068	RNA polymerase, sigma 54 subunit, RpoN/SigL	18	24.5	846	1372	846	1372	378.282	871.764	1.37226	0.456557	0.475898	-1.07128	0.305949	0.635087	5.51929e-35	7.62313e-35	0.355293	0.832123	0.000250311	0.00148247
RSP_0069	Flagellar filament protein	14	29	1435	1579.5	1435	1578.5	447.302	1022.09	0.901698	-0.149284	0.479963	-1.059	0.750387	0.902926	5.09239e-40	7.1879e-40	0.874359	1	0.007731	0.0294622
RSP_0070	putative flagellar hook-associated protein 2 (filament cap protein)	9	21.5	1290	719	1290	719	231.553	308.697	0.781871	-0.354998	0.822649	-0.281651	0.534341	0.792731	0.0245012	0.0260578	0.712731	1	0.0274592	0.0840796
RSP_0071	sigma54 specific transcriptional regulator, fis family	20	39.5	3129	2786.5	2692	2777	1613.74	3288.14	0.945723	-0.0805104	0.538247	-0.893659	0.838824	0.932581	2.85043e-95	5.22257e-95	0.984024	1	0.279533	0.481457
RSP_0072	putative invasion protein	6	7.5	555	341	555	341	137.825	105.79	1.49424	0.579414	1.42883	0.514835	0.460385	0.757413	0.00551269	0.00594883	0.573612	1	0.00666198	0.0262271
RSP_0073	flagellar hook-associated protein 3 FlgL	12	24	1172	1340.5	1172	1307	377.415	847.252	0.933901	-0.0986578	0.488544	-1.03344	0.846588	0.937155	2.92627e-32	3.95804e-32	0.985157	1	0.00211194	0.00974429
RSP_0074	FlgK flagellar hook-associated protein 1	22	60.5	1579	2103.5	1579	2103.5	280.177	1039.35	0.679201	-0.558089	0.295643	-1.75807	0.117869	0.41244	1.56868e-82	2.72735e-82	0.157873	0.57597	0.016552	0.0558769
RSP_6093	FlgJ	1	2	23	115	23	115	2.49935	24.9935	0.933901	-0.0986578	0.109672	-3.18873	0.955464	0.981261	5.0682e-05	5.63737e-05	0.582385	1	0.000101342	0.000671908
RSP_0076	flagellar P-ring protein	6	18	590	689	590	689	104.796	374.542	0.622601	-0.68362	0.306861	-1.70434	0.310262	0.640481	1.01157e-29	1.34488e-29	0.423419	0.904998	0.0101321	0.0369443
RSP_0077	Flagellar L-ring protein	3	12.5	2141	1130	846	717	125.269	440.514	0.448273	-1.15755	0.311875	-1.68096	0.199915	0.528135	4.54132e-34	6.22779e-34	0.348444	0.830764	0.522901	0.624675
RSP_0078	Flagellar distal rod protein	9	18	443	729	443	729	166.849	549.131	0.933901	-0.0986578	0.33323	-1.58541	0.866938	0.949195	5.11698e-39	7.19503e-39	0.972582	1	0.100189	0.232455
RSP_0079	flagellar proximal rod protein FlgF	5	12	142	494.5	142	494.5	31.0404	259.428	0.778251	-0.361692	0.131222	-2.92991	0.636751	0.840814	1.48282e-36	2.06494e-36	0.827602	1	1.43829e-07	1.59194e-06
RSP_0080	flagellar hook protein FlgE	10	23.5	531	833.5	531	833.5	137.738	509.11	0.79481	-0.331319	0.296714	-1.75286	0.542104	0.796197	3.38018e-41	4.79451e-41	0.712949	1	0.155137	0.318854
RSP_0081	Flagellar scaffolding protein FlgD	5	13	288	798.5	288	798.5	70.6783	509.816	0.718386	-0.477169	0.152044	-2.71744	0.52777	0.789254	8.36191e-66	1.34581e-65	0.700894	1	9.97914e-06	8.1833e-05
RSP_0082	flagellar basal-body rod protein FlgC	5	6.5	922	417.5	745	417.5	295.385	217.435	1.43677	0.522831	1.4899	0.575212	0.540153	0.795892	7.06716e-06	7.93268e-06	0.674263	1	8.52503e-06	7.04794e-05
RSP_0083	Flagellar proximal rod protein FlgB	1	5	27	138	27	138	2.30734	63.1527	0.373561	-1.42059	0.0400697	-4.64134	0.349453	0.677467	8.38184e-13	9.98084e-13	0.611931	1	1.46561e-12	2.85441e-11
RSP_0084	hypothetical protein	3	13	166	407.5	166	407.5	14.0946	149.097	0.431031	-1.21414	0.103677	-3.26984	0.176032	0.494623	1.69669e-23	2.182e-23	0.275372	0.739849	0	0
RSP_0085	multisensor hybrid histidine kinase	9	51.5	652	2193.5	652	2193.5	74.2105	1429.82	0.326412	-1.61523	0.0569223	-4.13486	0.00109947	0.0188979	1.0107e-241	2.91414e-241	0.00197061	0.0335903	0.0971389	0.228652
RSP_0086	hypothetical protein	3	5.5	82	189	82	189	15.3932	80.0633	1.0188	0.0268731	0.210859	-2.24565	0.979295	0.990141	6.61603e-10	7.69275e-10	0.829882	1	9.17367e-10	1.33199e-08
RSP_0087	two component transcriptional regulator, LuxR family	5	12	337	433	337	433	87.7602	270.624	0.778251	-0.361692	0.355654	-1.49145	0.636751	0.840814	1.42291e-18	1.77469e-18	0.827602	1	3.12195e-13	6.65632e-12
RSP_0088	ycfI, putative structural proteins	0	3.5	0	180	0	180	1	41.7494	0.266829	-1.90601	0.0262692	-5.25048	0.17103	0.489612	2.90069e-09	3.3583e-09	0.912121	1	1.03454e-08	1.32205e-07
RSP_0089	haloacid dehalogenase superfamily protein, subfamily IA, variant 3 with third motif having DD or ED	4	12.5	154	503.5	154	503.5	29.6288	310.621	0.597697	-0.742514	0.104612	-3.25688	0.364998	0.689068	5.33796e-47	7.80371e-47	0.571285	1	0.035157	0.102831
RSP_0090	Operon regulator SmoC	21	36.5	1923	3028	1883	2420.5	1366.73	3069.74	1.07463	0.103835	0.48829	-1.03419	0.79265	0.919313	2.57234e-112	5.00507e-112	0.862269	1	0.694575	0.745357
RSP_0091	mannitol-binding protein%3Bsorbitol-binding protein	12	27.5	709	1269	709	1269	214.17	879.862	0.815041	-0.295055	0.266956	-1.90532	0.553704	0.799795	2.19519e-77	3.7208e-77	0.711826	1	0.918782	0.918782
RSP_0092	sorbitol ABC transporter membrane protein%3Bmannitol ABC transporter membrane protein	6	14.5	234	826	234	826	53.039	453.608	0.772884	-0.371676	0.128237	-2.96312	0.594572	0.830218	3.67162e-63	5.81687e-63	0.823991	1	0.00169068	0.00804812
RSP_0093	sorbitol ABC transporter membrane protein%3Bmannitol ABC transporter membrane protein	7	18.5	221	879.5	221	879.5	61.4291	646.098	0.706736	-0.500756	0.104273	-3.26156	0.431765	0.741199	7.15664e-96	1.3166e-95	0.609364	1	0.032398	0.0961496
RSP_0094	mannitol ABC transporter ATP-binding protein%3Bsorbitol ABC transporter ATP-binding protein	12	32	391	1894.5	391	1894.5	155.066	2059.42	0.700426	-0.513695	0.082579	-3.59808	0.290256	0.62922	0	0	0.368448	0.849851	0.554657	0.649398
RSP_0095	sorbitol dehydrogenase	10	26	721	1496	721	1496	308.571	1661.58	0.718386	-0.477169	0.203672	-2.29568	0.371863	0.691227	3.07164e-178	7.49591e-178	0.472683	0.938059	0.357965	0.57249
RSP_0096	Mannitol dehydrogenase	47	58.5	8382	4935.5	7375	4376	7973.03	5884.9	1.50063	0.585566	1.48587	0.571312	0.0369056	0.215659	0	0	0.0428625	0.287711	0.886939	0.886939
RSP_4304	tRNA-Thr	2	3	53	241	53	241	48.2596	329.167	1.2452	0.31638	0.160792	-2.63673	0.809778	0.927395	5.43642e-42	7.74637e-42	0.819252	1	0.0368031	0.106492
RSP_0097	TRAP-T family sorbitol/mannitol transporter, periplasmic binding protein, SmoM	29	34.5	5876	3538.5	3938	3100	3434.67	3239.72	1.57004	0.650799	1.16272	0.217502	0.0709091	0.310218	7.17005e-10	8.33215e-10	0.0841513	0.408139	0.192301	0.372198
RSP_6094	TRAP-T family sorbitol/mannitol transporter, DctM (12TMs) subunit	58	75.5	16078	6972	10536	6328	9845.33	7718.88	1.43487	0.520918	1.39886	0.484249	0.0375405	0.216292	0	0	0.0429239	0.287653	0.393783	0.608628
RSP_0099	TRAP-T family sorbitol/mannitol transporter, DctQ (4TMs) subunit	27	27	7709	3125.5	5562	2626	8076.42	3818.84	1.8678	0.901342	2.31945	1.21378	0.0196311	0.146894	0	0	0.0284867	0.222902	0.496831	0.697872
RSP_0100	putative NADH dehydrogenase I chain A	7	8	775	324.5	775	324.5	463.604	248.124	1.63433	0.708697	2.04916	1.03503	0.337683	0.666924	0	0	0.491555	0.957471	0.0345205	0.101189
RSP_0101	NADH dehydrogenase (ubiquinone), 20 kDa subunit	11	14.5	1325	899	1325	899	779.089	699.256	1.41695	0.502793	1.22194	0.289168	0.380985	0.700575	0.000116093	0.00012853	0.45439	0.930526	0.000126811	0.000806452
RSP_0102	NADH dehydrogenase subunit C %3BNADH dehydrogenase subunit D	37	43.5	3238	1599.5	3235	1599.5	2265.73	1330.02	1.58871	0.667852	1.8683	0.901726	0.0367231	0.215821	0	0	0.0434961	0.283622	0.0477066	0.130669
RSP_0103	NADH dehydrogenase subunit	7	11.5	451	333	451	333	219.38	264.687	1.13692	0.185135	0.908994	-0.137658	0.788791	0.917947	0.295812	0.305775	0.912014	1	0.322517	0.533925
RSP_0104	Respiratory-chain NADH dehydrogenase, 51 kDa subunit	17	20.5	1061	854	1061	854	475.813	468.69	1.54891	0.631253	1.11339	0.15496	0.178737	0.497798	0.0986825	0.103431	0.214478	0.665967	0.106585	0.242434
RSP_0105	NADH dehydrogenase gamma subunit	51	60	3470	2144	3470	2144	2260.81	1653.25	1.58763	0.666877	1.49976	0.584734	0.0143142	0.122761	0	0	0.018791	0.17116	0.0424119	0.118818
RSP_0106	putative NADH dehydrogenase I chain H	23	24.5	1330	645	1330	645	1055.9	545.918	1.75345	0.810194	2.12126	1.08492	0.0499973	0.254825	0	0	0.0613888	0.348322	0.524945	0.625456
RSP_0107	NADH-quinone oxidoreductase, chain I, ferredoxin	10	16	1015	675	1015	675	678.539	771.194	1.16738	0.22327	0.964957	-0.051463	0.700744	0.87232	0.49792	0.51091	0.858305	1	0.508238	0.70703
RSP_0108	NADH dehydrogenase I chain J	7	9	1342	390.5	1342	390.5	627.999	247.717	1.45274	0.538772	2.78036	1.47527	0.456043	0.755108	0	0	0.629049	1	0.000109965	0.000718499
RSP_0109	putative NADH dehydrogenase I chain K	5	7.5	844	297.5	844	297.5	451.15	257.647	1.2452	0.31638	1.9204	0.94141	0.703495	0.873627	0	0	0.848384	1	0.00357174	0.01536
RSP_0110	NADH-ubiquinone oxidoreductase, chain 5	37	49.5	4729	2422	3007	2422	1745.65	1894.77	1.39614	0.481439	1.01041	0.0149379	0.122836	0.415317	0.754946	0.765337	0.140552	0.539614	0.76679	0.789795
RSP_0111	NADH dehydrogenase subunit M	27	44.5	1892	1902	1885	1902	1149.65	1915.22	1.13327	0.180496	0.658333	-0.60311	0.607754	0.817503	1.51634e-29	2.014e-29	0.664317	1	0.807901	0.814536
RSP_0112	NADH-ubiquinone oxidoreductase, chain 4	25	35	1787	1309.5	1787	1309.5	1096.37	1116.7	1.33414	0.415915	1.07676	0.106691	0.269206	0.604315	0.0818814	0.0860669	0.33234	0.813133	0.084523	0.205154
RSP_0113	Phospholipase D/Transphosphatidylase	6	20.5	285	997	285	902	38.8594	420.17	0.546674	-0.871247	0.10143	-3.30144	0.186502	0.506714	1.54289e-63	2.44915e-63	0.290915	0.762168	0.0104128	0.0376965
RSP_0114	hypothetical protein	2	6.5	32	261.5	32	261.5	6.14544	163.718	0.574709	-0.799098	0.0411673	-4.60236	0.487809	0.762816	1.30123e-30	1.742e-30	0.829882	1	0	0
RSP_0115	Class I triheme cytochrome c	4	19.5	115	542	115	542	12.2079	281.06	0.383139	-1.38406	0.0476364	-4.39179	0.0694156	0.307947	2.25603e-50	3.36246e-50	0.123495	0.512959	0.00446107	0.0186499
RSP_0116	hypothetical protein	3	7.5	142	326	142	326	34.5062	200.274	0.747121	-0.420586	0.18896	-2.40384	0.66845	0.855716	4.38934e-24	5.66461e-24	0.993116	1	0	0
RSP_0117	Cytochrome c oxidase, subunit I	10	38.5	800	1894	800	1830	102.548	913.853	0.485144	-1.04352	0.123069	-3.02246	0.037265	0.216834	2.57827e-127	5.28572e-127	0.0588367	0.342353	2.38481e-06	2.22601e-05
RSP_0118	Cytochrome c oxidase, subunit IIc	10	23.5	500	1103.5	500	1103.5	169.488	918.962	0.79481	-0.331319	0.202273	-2.30562	0.542104	0.796197	6.49276e-100	1.21432e-99	0.712949	1	0.00778596	0.0296159
RSP_0119	PA-phosphatase related phosphoesterase	13	30	1592	1393.5	1267	1393.5	704.921	1802.64	0.809381	-0.305109	0.428873	-1.22138	0.52337	0.786395	8.08202e-86	1.42411e-85	0.63254	1	0.186349	0.363807
RSP_6095	putative transcriptional activator	0	2	0	36	0	36	1	6.64097	0.466951	-1.09866	0.165145	-2.59819	0.300768	0.633943	0.0554638	0.0584962	0.582393	1	0.164138	0.333128
RSP_6096	transcriptional regulator, LuxR family	28	43	1555	3121.5	1555	2976	2177.51	6405.6	1.21624	0.282432	0.372819	-1.42345	0.419331	0.733651	0	0	0.494587	0.96019	0.14977	0.310183
RSP_0122	transcriptional regulator, LuxR family	27	52	6030	8568	3253	4365.5	4126.84	10682.6	0.969821	-0.04421	0.42368	-1.23895	0.897188	0.962059	0	0	0.991092	1	0.537763	0.63531
RSP_6213	community escape response protein	5	6.5	471	867	471	775.5	489.658	1051.05	1.43677	0.522831	0.510937	-0.968784	0.540153	0.795892	6.9905e-36	9.70476e-36	0.674263	1	0.00255575	0.0114402
RSP_0123	Autoinducer synthesis protein	40	46.5	5805	6925.5	4725	5557.5	9843.73	13471.3	1.60671	0.684111	0.801398	-0.319409	0.026421	0.177639	6.91897e-63	1.09402e-62	0.0313429	0.237558	0.467966	0.672961
RSP_0124	hypothetical protein	20	18.5	3669	1922	3243	1916.5	7820.57	4368.54	2.01925	1.01382	1.96336	0.973325	0.026163	0.177943	0	0	0.0333793	0.246623	0.670769	0.731239
RSP_0125	periplasmic glucan biosynthesis protein	1	59	40	4214.5	40	4141	1	5262.81	0.0316577	-4.9813	0.000208391	-12.2284	6.75489e-08	5.78106e-06	0	0	1.42409e-07	1.27177e-05	0.0614511	0.158965
RSP_0126	hypothetical protein	1	13.5	21	1326	21	1317.5	3.44429	2938.55	0.138356	-2.85355	0.00128547	-9.60348	0.0254008	0.173911	0	0	0.0578779	0.33966	0.333592	0.547118
RSP_0127	Glycosyl transferase, family 2	2	78	49	7082.5	49	6735	1.80965	9713.93	0.0478924	-4.38406	0.000204314	-12.2569	1.22889e-09	1.94165e-07	0	0	2.53607e-09	4.007e-07	0.265047	0.464405
RSP_0128	OpgC protein	18	62	625	4016	625	4016	309.447	6884.62	0.542265	-0.882929	0.0492952	-4.34241	0.0202298	0.150278	0	0	0.0274718	0.218709	0.0982355	0.229764
RSP_4296	tRNA-Gly	0	0.5	0	11.5	0	11.5	1	5.64697	1.8678	0.901342	0.194215	-2.36428	0.604882	0.834404	0.0919329	0.0964819	1	1	0.265737	0.465414
RSP_0129	ABC D-methionine uptake transporter, ATPase subunit	27	39	2071	3298.5	2071	3091	1737.12	3747.13	1.29309	0.370827	0.508428	-0.975886	0.303164	0.63122	1.01928e-124	2.06869e-124	0.367858	0.848967	0.326234	0.538539
RSP_0130	ABC D-methionine uptake transporter, inner membrane subunit	17	33.5	3096	3291	3096	3089	2578.5	5089.07	0.94784	-0.0772841	0.555681	-0.847671	0.857203	0.943061	2.78857e-134	5.85007e-134	0.984606	1	0.814016	0.817649
RSP_0132	ABC D-methionine uptake transporter, substrate-binding protein	28	58.5	2294	5338	2294	4998	2731.28	12481.5	0.893991	-0.161668	0.239991	-2.05895	0.625558	0.832996	0	0	0.736266	1	0.398862	0.613436
RSP_0133	transporter, NhaC family	8	24.5	563	832	563	832	99.6928	453.177	0.609895	-0.713368	0.241264	-2.05131	0.219899	0.54682	2.5935e-44	3.74422e-44	0.324042	0.802873	0.339218	0.552542
RSP_4323	tRNA-OTHER	2	4.5	94	192	94	192	82.7394	420.518	0.830135	-0.268583	0.215787	-2.21232	0.826352	0.93388	9.23372e-45	1.33688e-44	0.726826	1	0.696277	0.746788
RSP_0134	Pseudo gene	10	21.5	1077	1576	1077	1518	766.562	2325.27	0.868746	-0.202994	0.361552	-1.46773	0.712927	0.871898	2.20042e-143	4.75409e-143	0.907078	1	0.0515486	0.138938
RSP_0135	Pseudo gene	5	21	1519	1365.5	1353	1272.5	155.068	655.135	0.444715	-1.16905	0.25959	-1.94569	0.094242	0.363176	1.53807e-59	2.39275e-59	0.142195	0.542374	2.5259e-07	2.73594e-06
RSP_0136	putative integrase for prophage	5	17	379	1126.5	379	1126.5	57.2537	574.138	0.549354	-0.864193	0.109367	-3.19276	0.232021	0.560013	4.12238e-84	7.22307e-84	0.331311	0.813037	1.33229e-06	1.30681e-05
RSP_4322	tRNA-Cys	0	0	0	0	0	0	1	1	1	0	1	0	1	1	0.947928	0.952395	1	1	0.520515	0.717701
RSP_0137	hypothetical protein	22	51.5	1746	4338.5	1746	4032	1801.62	9742.76	0.797896	-0.325727	0.202805	-2.30183	0.374287	0.692911	0	0	0.467914	0.931294	0.428412	0.639933
RSP_0138	hypothetical protein	4	5	145	147	145	147	54.5039	65.8745	1.49424	0.579414	0.907418	-0.140161	0.54668	0.79496	0.595564	0.608022	0.800268	1	0.678939	0.736184
RSP_7546	Pseudo gene	6	9	167	564.5	167	556	52.918	264.273	1.2452	0.31638	0.219608	-2.187	0.676725	0.855644	2.01511e-28	2.66076e-28	0.883904	1	1.88032e-09	2.59088e-08
RSP_0139	SSU ribosomal protein S6P	0	0	0	0	0	0	1	1	1	0	1	0	1	1	0.947928	0.952395	1	1	0.520515	0.717701
RSP_0140	SSU ribosomal protein S18P	0	0.5	0	6.5	0	6.5	1	1.44308	1.8678	0.901342	0.759989	-0.395949	0.604882	0.834404	0.832424	0.841775	1	1	0.520515	0.717701
RSP_0141	LSU ribosomal protein L9P	11	14.5	1448	1305.5	1448	1137.5	922.363	959.309	1.41695	0.502793	1.05449	0.0765402	0.380985	0.700575	0.249881	0.259091	0.45439	0.930526	0.260255	0.458588
RSP_0142	trigger factor	34	40.5	3051	2792.5	3051	2783.5	2567.22	2800.32	1.56803	0.648955	1.00543	0.00781436	0.0511106	0.257623	0.842851	0.851045	0.0604275	0.344294	0.852718	0.852718
RSP_4321	tRNA-Leu	0	0	0	0	0	0	1	1	1	0	1	0	1	1	0.947928	0.952395	1	1	0.520515	0.717701
RSP_6097	hypothetical protein	7	22.5	436	1167	436	1167	213.771	1829.91	0.581094	-0.783156	0.12812	-2.96443	0.204139	0.531435	5.53471e-249	1.6212e-248	0.308692	0.779415	0.95181	0.95181
RSP_0144	yjeF-like protein, hydroxyethylthiazole kinase-related protein	16	36	747	2316.5	747	2316.5	471.759	3386.03	0.830135	-0.268583	0.152801	-2.71027	0.534882	0.791819	0	0	0.634738	1	0.89894	0.89894
RSP_0145	yjeF-like protein	16	33	815	1519.5	815	1519.5	612.699	2365.68	0.905601	-0.143052	0.284046	-1.8158	0.744682	0.900546	5.07691e-193	1.29106e-192	0.860474	1	0.101931	0.234482
RSP_0146	nitrogen regulatory protein P-II family	1	1	26	20.5	26	20.5	2.53343	4.49503	1	0	0.618122	-0.694036	0.653435	0.852974	0.536397	0.548723	0.7696	1	0.767562	0.789988
RSP_0147	Glutamine synthetase class-I	0	0	0	0	0	0	1	1	1	0	1	0	1	1	0.947928	0.952395	1	1	0.520515	0.717701
RSP_0148	Signal transduction histidine kinase	14	30.5	687	1508	687	1508	301.275	1441.61	0.857352	-0.22204	0.229199	-2.12533	0.633171	0.838242	1.64413e-142	3.54463e-142	0.789749	1	0.00058669	0.0031521
RSP_0149	CheY-like receiver protein	18	22	1817	1431	1817	1431	2467.54	2375.2	1.5282	0.611836	1.13936	0.188228	0.178781	0.497583	5.55966e-06	6.24402e-06	0.238557	0.702504	0.894006	0.894006
RSP_0150	chase sensor signal transducdtion histidine kinase	42	70	3659	6163	3659	5764.5	3418.74	9041.19	1.12068	0.164377	0.414704	-1.26985	0.559074	0.801632	0	0	0.627651	1	0.217267	0.406348
RSP_0152	P-loop ATPase	11	28.5	572	1465.5	572	1465.5	185.64	1231.19	0.720906	-0.472116	0.165365	-2.59628	0.354381	0.68028	8.17737e-150	1.80822e-149	0.480534	0.947689	0.0868502	0.209797
RSP_0151	putative metallopeptidase (DUF2201)	9	34.5	332	1265.5	332	1265.5	75.2161	1100.93	0.487253	-1.03726	0.0749288	-3.73834	0.0496807	0.253841	6.80887e-177	1.65166e-176	0.0787005	0.39427	0.1116	0.250883
RSP_0153	hypothetical protein	8	25.5	366	1350	366	1350	142.652	1677.62	0.585977	-0.771083	0.0932569	-3.42265	0.181949	0.50401	4.53899e-254	1.34608e-253	0.27198	0.73944	0.0847367	0.205304
RSP_0154	3-hydroxyisobutyrate dehydrogenase	23	42	3188	4980	2546	3816.5	2212.15	6063.43	1.02284	0.0325867	0.400123	-1.32148	0.9306	0.974485	0	0	0.96564	1	0.217259	0.406521
RSP_0155	enoyl-CoA hydratase	7	29	336	1261	336	1261	75.1905	1181.85	0.450849	-1.14928	0.0697745	-3.84116	0.0521052	0.261353	1.11301e-192	2.82684e-192	0.0771623	0.394748	0.000198143	0.00120341
RSP_0156	Acyl-CoA dehydrogenase	15	50	744	4265.5	744	3843.5	323.128	5568.16	0.560341	-0.835623	0.0636445	-3.97382	0.0460005	0.241959	0	0	0.062147	0.34877	0.237539	0.432093
RSP_6098	hypothetical protein	4	9	143	790	143	790	64.0014	774.395	0.830135	-0.268583	0.090641	-3.46369	0.756365	0.904292	2.62528e-119	5.23633e-119	0.984632	1	0.0375778	0.10827
RSP_0157	Beta-mannanase	13	27.5	627	1502	627	1502	298.94	1515.2	0.882961	-0.179578	0.216377	-2.20838	0.711315	0.874874	3.9881e-156	9.03063e-156	0.881831	1	0.0430375	0.120321
RSP_0158	cellulose synthase-like protein	15	34	799	1704.5	799	1614.5	209.866	969.963	0.824031	-0.27923	0.237293	-2.07526	0.531669	0.793063	5.45851e-94	9.95158e-94	0.63438	1	0.00587347	0.0235113
RSP_0159	UDP-galactose 4-epimerase	11	30	790	1280	790	1280	288.641	1300.48	0.684861	-0.546117	0.243418	-2.03849	0.27994	0.618943	7.97837e-123	1.60718e-122	0.359356	0.838294	0.57316	0.662068
RSP_0160	NAD-dependent epimerase/dehydratase family protein	23	49.5	1802	3254	1802	2888.5	1318.59	4556.31	0.867868	-0.204452	0.317391	-1.65567	0.574016	0.810051	0	0	0.691134	1	0.27809	0.479993
RSP_0161	Spermidine/putrescine-binding periplasmic protein	58	78	10636	7588	8287	7166.5	14741	17230.2	1.38888	0.473921	0.938283	-0.0919046	0.0569443	0.272961	1.33012e-08	1.5312e-08	0.0697204	0.372447	0.583675	0.670581
RSP_0162	hypothetical protein	4	5	186	278	186	278	127.573	238.342	1.49424	0.579414	0.587023	-0.76851	0.54668	0.79496	8.94715e-07	1.01299e-06	0.800268	1	1.0525e-06	1.05016e-05
RSP_0163	putative iron(III) ABC transporter, fused inner membrane subunits	5	6	281	163	281	163	27.6871	21.5585	1.5565	0.638308	1.4085	0.494158	0.461329	0.758056	0.230788	0.239601	0.674263	1	0.297225	0.504846
RSP_0164	hypothetical protein	5	14	358	609	358	609	232.843	1113.35	0.667072	-0.584085	0.229365	-2.12428	0.433953	0.742164	1.88854e-110	3.64656e-110	0.587997	1	0.00923818	0.0343024
RSP_0165	hypothetical protein	9	10.5	1756	884	1622	879	2241.15	1416.34	1.60097	0.67895	1.7354	0.795272	0.295728	0.633395	0	0	0.366779	0.847429	0.200163	0.383929
RSP_7547	hypothetical protein	6	10	626	847.5	626	847.5	703.416	1570.04	1.12068	0.164377	0.491357	-1.02516	0.825275	0.935752	1.41304e-57	2.17568e-57	0.966859	1	0.00152803	0.00738669
RSP_0166	transcriptional regulator, TraR/DksA family	2	7	58	222	58	222	12.0595	179.229	0.533658	-0.906013	0.0737935	-3.76036	0.425913	0.735766	2.06954e-30	2.76599e-30	0.655256	1	0	0
RSP_0167	TIGR01244 family protein	8	11.5	1815	820.5	1815	820.5	1108.14	745.402	1.29934	0.37778	1.63043	0.705254	0.568388	0.809337	0	0	0.673681	1	0.000929283	0.00474121
RSP_6099	putative flagellar switch protein FliM	0	13.5	0	454.5	0	454.5	1	207.16	0.0691779	-3.85355	0.0052941	-7.5614	0.00717678	0.0761815	2.37612e-42	3.39409e-42	0.0578753	0.340131	7.68274e-14	1.78867e-12
RSP_0169	Na+/solute symporter	37	82.5	3714	3923.5	3296	3923.5	1499.9	3993.59	0.837681	-0.255527	0.411905	-1.27962	0.369942	0.694254	3.75945e-201	9.86369e-201	0.442054	0.919008	0.160391	0.327161
RSP_0170	hypothetical protein	5	12.5	354	528	354	528	200.596	751.84	0.747121	-0.420586	0.292614	-1.77293	0.580324	0.81587	7.6043e-61	1.19261e-60	0.827602	1	0.000920316	0.00470139
RSP_0171	Response regulator receiver protein	8	9.5	858	694	858	694	614.414	588.903	1.57289	0.653415	1.14423	0.194382	0.34111	0.670149	0.0193772	0.0206679	0.423639	0.900782	0.0201811	0.0657184
RSP_0172	putative transcriptional regulators	14	42	332	2140	332	2140	119.277	2350.84	0.622601	-0.68362	0.0556455	-4.16759	0.12113	0.413978	0	0	0.158587	0.57755	0.722331	0.763612
RSP_0173	2-keto-4-pentenoate hydratase/2-oxohepta-3-ene-1 7-dioic acid hydratase	36	43.5	13475	7070.5	6076	4846.5	8544.35	8226.76	1.54577	0.628324	1.13906	0.187848	0.0513415	0.257837	0	0	0.0604006	0.344619	0.323016	0.534534
RSP_0174	short-chain dehydrogenase	19	34	1419	2394	1419	2380	1200.57	3615.02	1.04377	0.0618069	0.364228	-1.45709	0.881082	0.956271	1.50796e-219	4.13592e-219	0.99565	1	0.417956	0.632713
RSP_0175	Lactate dehydrogenase-related dehydrogenase	17	36.5	945	2432	945	2370.5	562.62	3107	0.869936	-0.20102	0.198596	-2.33209	0.634812	0.838793	0	0	0.777317	1	0.282218	0.48464
RSP_0176	dihydroxy-acid dehydratase	20	58	1125	3514.5	1125	3493	416.647	3745.73	0.64407	-0.634711	0.121991	-3.03515	0.0871495	0.349619	0	0	0.111424	0.477299	0.187139	0.364646
RSP_0177	FAD/FMN-containing dehydrogenase	32	74	2207	4008.5	2207	4008.5	1684.65	7086.15	0.807699	-0.308111	0.260734	-1.93935	0.31174	0.639994	0	0	0.363	0.84344	0.219927	0.408681
RSP_0179	ABC-type nitrate/sulfonate/bicarbonate transport systems, periplasmic components TauA	23	47.5	2725	3252.5	2725	3012	2108.29	4810.03	0.90441	-0.144951	0.480706	-1.05677	0.692293	0.866262	6.95941e-181	1.71071e-180	0.819636	1	0.492791	0.694606
RSP_0180	ABC nitrate/sulfonate/bicarbonate transporter, inner membrane subunit	3	14.5	189	601.5	189	601.5	21.9535	347.327	0.386442	-1.37168	0.0693208	-3.85057	0.119668	0.416962	4.67031e-58	7.20465e-58	0.216578	0.668948	0.878966	0.878966
RSP_0181	ABC nitrate/sulfonate/bicarbonate transporter, inner membrane subunit	6	21	205	773.5	205	773.5	46.9358	624.285	0.533658	-0.906013	0.0824554	-3.60024	0.167857	0.483899	6.14209e-99	1.14346e-98	0.239115	0.702133	0.0162853	0.0552528
RSP_0182	Pseudo gene	12	26.5	436	1064	436	1064	215.198	1157.27	0.845798	-0.241616	0.20394	-2.29378	0.62986	0.836555	1.20876e-124	2.45203e-124	0.798318	1	0.335851	0.549045
RSP_0183	dihydropyrimidinase	54	84.5	6535	7292	5719	6430.5	7018	12403.3	1.19363	0.25535	0.620546	-0.68839	0.308882	0.638595	2.58704e-228	7.2728e-228	0.33645	0.818801	0.534245	0.63337
RSP_0184	N-carbamoyl-L-amino acid amidohydrolase	36	64.5	4335	5897.5	4335	5375.5	4088.24	9104.84	1.04249	0.06004	0.492449	-1.02195	0.841404	0.933933	0	0	0.894801	1	0.239369	0.434251
RSP_0185	transcriptional regulator, TetR family	7	29	1371	2134	886	2134	323.02	3239.47	0.450849	-1.14928	0.109359	-3.19286	0.0521052	0.261353	0	0	0.0771623	0.394748	0.936757	0.936757
RSP_0186	transcriptional regulator, TetR family	12	32	508	1395.5	508	1395.5	328.514	2399.14	0.700426	-0.513695	0.150175	-2.73529	0.290256	0.62922	0	0	0.368448	0.849851	0.029468	0.0892857
RSP_0187	dihydropyrimidine dehydrogenase	53	86.5	4404	6166	4404	5876.5	5909.42	12892	1.14443	0.194634	0.502716	-0.992183	0.438795	0.745788	0	0	0.47299	0.937763	0.932343	0.932343
RSP_0188	putative membrane-associated protein	12	19	2494	2601	2278	1594.5	1670.92	1851.83	1.17966	0.238377	0.989587	-0.015101	0.653689	0.848722	0.756378	0.766597	0.794724	1	0.766861	0.789668
RSP_0189	NADPH-dependent glutamate synthase beta chain-related oxidoreductase	21	63	1149	4016.5	1149	3955	595.472	6156.17	0.622601	-0.68362	0.106084	-3.23673	0.0576258	0.275264	0	0	0.0744155	0.387943	0.451622	0.660001
RSP_0190	Biotin carboxyl carrier protein, AccB	0	0	0	0	0	0	1	1	1	0	1	0	1	1	0.947928	0.952395	1	1	0.520515	0.717701
RSP_0191	acetyl-CoA carboxylase	0	0.5	0	7	0	7	1	1	1.8678	0.901342	1	0	0.604882	0.834404	0.947928	0.952395	1	1	0.520515	0.717701
RSP_0192	putative leucyl/phenylalanyl-tRNA--protein transferase	10	17	629	1108.5	629	1030.5	322.514	898.246	1.09871	0.135807	0.393778	-1.34455	0.813194	0.927687	4.28864e-50	6.38489e-50	0.972582	1	0.0103202	0.0374953
RSP_0193	hypothetical protein	4	6.5	1347	876.5	958	875.5	339.559	500.255	1.14942	0.200902	0.744424	-0.425803	0.826406	0.930869	2.52146e-05	2.81545e-05	0.993116	1	2.76345e-05	0.000205408
RSP_0194	putative ABC transporter, substrate-binding protein	6	7	522	339	522	339	219.374	166.212	1.60097	0.67895	1.44751	0.533572	0.393245	0.710089	0.000297951	0.000327278	0.573612	1	0.00037208	0.00210516
RSP_0195	NADH-ubiquinone oxidoreductase	1	2	31	125.5	31	125.5	2.73777	22.1671	0.933901	-0.0986578	0.135452	-2.88415	0.955464	0.981261	0.000245444	0.000270409	0.582385	1	0.000255924	0.00150909
RSP_0196	ATP-dependent protease ATP-binding subunit	0	0.5	0	18.5	0	18.5	1	1	1.8678	0.901342	1	0	0.604882	0.834404	0.947928	0.952395	1	1	0.520515	0.717701
RSP_0197	ATP-dependent Clp protease proteolytic subunit ClpP	0	0	0	0	0	0	1	1	1	0	1	0	1	1	0.947928	0.952395	1	1	0.520515	0.717701
RSP_0198	Phosphatidylglycerophosphate synthase	7	21.5	185	1471	185	1346.5	70.2177	1569.76	0.608122	-0.717568	0.0490581	-4.34936	0.248148	0.580519	2.06134e-271	6.33573e-271	0.369346	0.848588	0.0123878	0.043828
RSP_0200	ABC transporter, periplasmic binding protein	30	59.5	2828	4931.5	2741	4719.5	2252.47	7697.01	0.941749	-0.086585	0.320948	-1.63959	0.788607	0.918514	0	0	0.905384	1	0.299525	0.507265
RSP_0201	ABC transporter, fused inner membrane subunits	23	72.5	1257	3373.5	1257	3373.5	565.085	4819.74	0.592544	-0.755005	0.128584	-2.95922	0.0269458	0.179406	0	0	0.0381799	0.265836	0.601678	0.685818
RSP_6101	ABC transporter, ATPase subunit	7	13.5	299	654	299	654	107.317	460.903	0.96849	-0.0461904	0.255361	-1.96939	0.945191	0.978293	5.20529e-43	7.45374e-43	0.823991	1	0.383288	0.600194
RSP_0202	uncharacterized protein with SCP/PR1 domains	6	5.5	237	190	237	190	99.601	74.3506	2.0376	1.02687	1.46919	0.555017	0.218182	0.543867	0.0115494	0.0123971	0.292339	0.760081	0.0149312	0.0513903
RSP_0203	signal transduction kinase protein	18	51	1291	2921	1291	2921	581.086	3725.15	0.659225	-0.601158	0.171078	-2.54727	0.125734	0.416881	0	0	0.160072	0.576821	0.110194	0.248273
RSP_0204	metallo-beta-lactamase family protein	9	21.5	443	728	443	728	144.221	584.083	0.781871	-0.354998	0.270802	-1.88469	0.534341	0.792731	2.54115e-51	3.80422e-51	0.712731	1	0.000197822	0.00120327
RSP_4299	tRNA-Asn	0	0	0	0	0	0	1	1	1	0	1	0	1	1	0.947928	0.952395	1	1	0.520515	0.717701
RSP_0205	hypothetical protein	16	27	1620	2490	1620	2359	3069.27	7538.31	1.10685	0.146455	0.446538	-1.16314	0.747504	0.901834	0	0	0.87138	1	0.904704	0.904704
RSP_0206	hypothetical protein	7	24	931	2267	931	1540.5	424.911	2487.36	0.544776	-0.876265	0.187351	-2.41618	0.151034	0.462332	3.41975e-280	1.07809e-279	0.212235	0.667071	0.0716548	0.179403
RSP_0207	hypothetical protein	3	7.5	140	362	140	362	27.3842	179.138	0.747121	-0.420586	0.167652	-2.57646	0.66845	0.855716	3.86323e-23	4.95721e-23	0.993116	1	0	0
RSP_0208	hypothetical protein	4	16	202	732.5	202	732.5	25.1014	365.601	0.466951	-1.09866	0.0752987	-3.73123	0.162868	0.478244	5.83995e-60	9.11312e-60	0.245691	0.710774	0.420153	0.63438
RSP_0209	putative prophage Lp3 protein 18	1	7.5	31	274.5	31	274.5	1.84784	123.06	0.24904	-2.00555	0.0164681	-5.92418	0.157494	0.47122	4.59688e-25	5.97624e-25	0.338691	0.8194	0	0
RSP_0211	phage major capsid protein, HK97 family	9	17.5	1391	1129.5	1391	1109	326.982	507.477	0.960584	-0.0580158	0.706652	-0.500929	0.921893	0.972807	8.60939e-07	9.75025e-07	0.858305	1	9.08397e-07	9.17685e-06
RSP_0212	HNH nuclease	3	7.5	119	204.5	119	204.5	34.4051	146.921	0.747121	-0.420586	0.256825	-1.96114	0.66845	0.855716	9.72729e-15	1.17874e-14	0.993116	1	1.82077e-14	4.47026e-13
RSP_0213	Phage terminase-like protein large subunit	14	32	797	1486.5	797	1465.5	219.881	924.64	0.817164	-0.291303	0.260803	-1.93897	0.527866	0.787963	6.24695e-83	1.08845e-82	0.633671	1	0.224045	0.413677
RSP_0214	putative uncharacterized phage protein	3	10.5	59	403.5	59	403.5	19.1553	469.143	0.533658	-0.906013	0.0447797	-4.48101	0.329482	0.659286	1.51878e-83	2.65084e-83	0.547664	1	3.78445e-08	4.45663e-07
RSP_0215	plasmid and phage replicative helicase	13	22.5	1768	1265	1501	1251.5	481.555	728.07	1.07918	0.109929	0.725387	-0.463177	0.826814	0.929544	4.03172e-08	4.62677e-08	0.916517	1	0.00115451	0.00573151
RSP_7548	hypothetical protein	2	2.5	40	187.5	40	187.5	11.8016	67.8595	1.49424	0.579414	0.190735	-2.39036	0.669963	0.853662	4.22073e-09	4.88101e-09	0.912111	1	5.6664e-09	7.47706e-08
RSP_0216	hypothetical protein	2	6.5	213	355.5	213	355.5	65.7838	411.072	0.574709	-0.799098	0.175509	-2.51038	0.487809	0.762816	1.07847e-49	1.60149e-49	0.829882	1	0.410521	0.624492
RSP_7549	putative transcriptional regulator	0	2.5	0	42.5	0	42.5	1	19.2197	0.373561	-1.42059	0.0570625	-4.13131	0.247301	0.583858	0.000118834	0.000131458	0.582393	1	0.000319634	0.00183926
RSP_6102	hypothetical protein	20	62	2117	4817	2094	4116	2106.46	12828.9	0.602517	-0.730926	0.180078	-2.4733	0.046407	0.241929	0	0	0.0606826	0.344791	0.777995	0.795271
RSP_0217	putative phage-related integrase	83	88	20648	10985	14953	9076.5	32970.5	21218.8	1.76168	0.81695	1.70413	0.769035	0.000175462	0.00411883	0	0	0.000240974	0.00589239	0.707317	0.755628
RSP_4300	tRNA-Ser	0	0	0	0	0	0	1	1	1	0	1	0	1	1	0.947928	0.952395	1	1	0.520515	0.717701
RSP_7550	Pseudo gene	0	1.5	0	26	0	26	1	9.25256	0.622601	-0.68362	0.118532	-3.07665	0.370172	0.694368	0.0150064	0.016061	0.769594	1	0.0384599	0.109874
RSP_0218	methyl accepting chemotaxis protein	16	36.5	1342	1581	1342	1581	343.216	945.779	0.818763	-0.288482	0.397993	-1.32918	0.504065	0.773804	8.36162e-52	1.25595e-51	0.634738	1	0.0630925	0.162278
RSP_7551	Pseudo gene	5	10	127	384	127	384	169.373	1016.77	0.933901	-0.0986578	0.182691	-2.45252	0.900618	0.961971	1.81108e-117	3.59465e-117	0.883904	1	0.000389064	0.00219512
RSP_0220	hypothetical protein	2	8.5	174	368	174	368	54.6985	507.769	0.439483	-1.18612	0.118143	-3.0814	0.281988	0.619799	1.15376e-72	1.91318e-72	0.512499	0.976505	3.14163e-07	3.34914e-06
RSP_6103	hypothetical protein	15	43.5	1855	3275.5	1855	3267.5	1893.69	9834.91	0.64407	-0.634711	0.211172	-2.24351	0.138504	0.441066	0	0	0.192938	0.629038	0.479445	0.681485
RSP_0221	plasma membrane H+-transporting two-sector ATPase, C subunit	170	338	18601	38788.5	18370	32872	40622.6	145145	0.939427	-0.0901463	0.306947	-1.70394	0.505786	0.772117	0	0	0.536017	0.99501	0.729743	0.768041
RSP_0223	Protein of unknown function (DUF2791)	127	229	12520	27047.5	11518	21430	36927.9	124368	1.03586	0.0508231	0.325644	-1.61863	0.749971	0.90269	0	0	0.792554	1	0.877596	0.877596
RSP_0224	ATP-dependent helicase	94	227.5	6920	19288.5	6731	15305	9613.1	53216.1	0.771752	-0.373792	0.198115	-2.33559	0.03396	0.204857	0	0	0.041034	0.279086	0.618414	0.69705
RSP_4314	tRNA-Ser	0	0	0	0	0	0	1	1	1	0	1	0	1	1	0.947928	0.952395	1	1	0.520515	0.717701
RSP_7552	Pseudo gene	1	5.5	86	104.5	86	104.5	14.1052	97.096	0.339601	-1.55809	0.159321	-2.64999	0.297205	0.635233	1.45249e-13	1.74445e-13	0.611931	1	2.77556e-13	6.01272e-12
RSP_6104	Calcium-binding protein	0	4	0	99.5	0	99.5	1	29.4388	0.233475	-2.09866	0.0372543	-4.74645	0.143353	0.450225	9.32624e-07	1.05562e-06	0.819241	1	2.84339e-06	2.61786e-05
RSP_0226	Naringenin-chalcone synthase	1	12.5	288	490	288	490	9.05355	191.759	0.149424	-2.74251	0.0517798	-4.27147	0.0342255	0.206156	1.6301e-34	2.24305e-34	0.0775186	0.393629	0	0
RSP_0227	hypothetical protein	4	7.5	68	241	68	241	17.7784	119.024	0.996162	-0.00554838	0.163816	-2.60985	0.995044	0.997715	4.46096e-16	5.47783e-16	0.831798	1	4.44089e-16	1.31314e-14
RSP_0229	multidrug efflux pump, MF Superfamily	6	20.5	173	609.5	173	609.5	21.4305	263.205	0.546674	-0.871247	0.0892967	-3.48525	0.186502	0.506714	6.29424e-42	8.96553e-42	0.290915	0.762168	7.91441e-06	6.62423e-05
RSP_0228	putative hemin transport protein	15	20.5	1257	978	1257	969.5	651.687	689.412	1.36669	0.450681	1.03671	0.0520119	0.355896	0.682231	0.509306	0.522064	0.415497	0.896931	0.532659	0.632416
RSP_0230	Neutral zinc metallopeptidase	44	71	3042	4890.5	3042	4453	2769.92	6593	1.15751	0.211027	0.460767	-1.11789	0.445312	0.750961	9.73324e-270	2.9803e-269	0.505812	0.973244	0.724911	0.765741
RSP_6105	hypothetical protein	15	23	1145	1250.5	1145	1250.5	1391.18	2325.08	1.21813	0.284671	0.656212	-0.607766	0.551467	0.797967	5.69641e-36	7.91093e-36	0.670591	1	0.0129229	0.045286
RSP_0231	flagellar MotB protein	4	19.5	321	971	321	971	38.4853	564.451	0.383139	-1.38406	0.0747766	-3.74127	0.0694156	0.307947	1.06598e-91	1.9218e-91	0.123495	0.512959	5.94975e-06	5.05293e-05
RSP_0233	Flagellar motor protein MotA	5	19.5	553	1068.5	553	1068.5	119.694	898.806	0.478924	-1.06213	0.14605	-2.77546	0.13306	0.433475	1.03019e-116	2.03575e-116	0.219126	0.668774	0.000148013	0.000922463
RSP_0234	TlpL, putative cytoplasmic chemoreceptor	6	18	1242	801	833	801	148.124	427.893	0.622601	-0.68362	0.379653	-1.39725	0.310262	0.640481	4.51448e-26	5.88801e-26	0.423419	0.904998	0.0311244	0.0930518
RSP_7553	hypothetical protein	3	5	144	371.5	144	371.5	58.2014	250.252	1.12068	0.164377	0.255066	-1.97106	0.875953	0.954233	3.83507e-24	4.95562e-24	0.829882	1	5.79981e-13	1.19873e-11
RSP_6106	hypothetical protein	5	11.5	272	604.5	272	604.5	103.494	556.508	0.812088	-0.300292	0.203958	-2.29366	0.69707	0.87012	6.42554e-61	1.00852e-60	0.966859	1	5.54983e-06	4.81421e-05
RSP_0235	cyclic pyranopterin monophosphate synthase subunit MoaA	32	45	6133	4354.5	5412	4016	5529.78	5769.7	1.32822	0.409489	1.05112	0.0719255	0.218028	0.544144	0.00804978	0.00866357	0.266058	0.730105	0.829074	0.829074
RSP_0236	AgaE protein	25	58	1440	2603	1440	2603	883.478	3713.19	0.805087	-0.312783	0.260944	-1.93819	0.363814	0.68778	0	0	0.427806	0.90217	0.0607897	0.15796
RSP_0237	acetylornithine deacetylase	30	46	4328	3503	3887	3283.5	3303.89	4312.68	1.21813	0.284671	0.840186	-0.251219	0.399606	0.717788	4.62521e-14	5.57475e-14	0.470332	0.933843	0.593672	0.679561
RSP_0238	putative membrane-anchored protein	16	40.5	779	2944.5	779	2921.5	320.162	3058.92	0.737897	-0.438508	0.114789	-3.12295	0.301391	0.628803	0	0	0.395907	0.882468	0.0156456	0.0533954
RSP_0239	Pyridine nucleotide transhydrogenase beta subunit	3	59.5	77	5514.5	77	5186.5	5.26301	7026.49	0.0941749	-3.40851	0.000821472	-10.2495	6.06805e-07	3.7769e-05	0	0	1.36956e-06	8.52445e-05	0.860933	0.860933
RSP_0240	NAD(P) transhydrogenase subunit alpha	2	64	28	5448.5	28	4941	1.17547	6719.85	0.0583688	-4.09866	0.000191845	-12.3478	5.67979e-08	5.55538e-06	0	0	1.16155e-07	1.10969e-05	0.997859	0.997859
RSP_0241	Putative protein-S-isoprenylcysteine methyltransferase	10	20	1363	1202	1363	1202	1011	1797.99	0.933901	-0.0986578	0.616681	-0.697404	0.859812	0.945172	2.09122e-35	2.89526e-35	0.988076	1	0.392588	0.607941
RSP_0242	Kynureninase	24	56.5	1612	4197.5	1612	3963.5	1071.99	6217.38	0.793403	-0.333874	0.189094	-2.40282	0.341041	0.670332	0	0	0.425532	0.897836	0.405735	0.619771
RSP_0243	putative lipoprotein	39	45.5	6059	3995.5	5682	3912	7110.03	5715.94	1.60097	0.67895	1.36421	0.448065	0.0294816	0.187768	0	0	0.0349562	0.253711	0.190352	0.369308
RSP_0244	putative glutamine amidotransferase	22	33.5	2540	2528.5	2006	2520	1723.9	3294.6	1.22662	0.294685	0.573861	-0.801226	0.455833	0.75598	6.9779e-80	1.19778e-79	0.511218	0.975423	0.0949549	0.224555
RSP_0245	Serine-pyruvate aminotransferase/aspartate aminotransferase	42	60.5	5262	4243	4502	3987.5	5184.83	6635.58	1.29666	0.374796	0.856945	-0.222726	0.194485	0.518796	7.49876e-17	9.26143e-17	0.217611	0.66613	0.937317	0.937317
RSP_0246	ABC lipid efflux transporter, fused ATPase and inner membrane subunits	0	0	0	0	0	0	1	1	1	0	1	0	1	1	0.947928	0.952395	1	1	0.520515	0.717701
RSP_0247	GcvT-like aminomethyltransferase	8	9.5	390	419	390	419	134.181	172.285	1.57289	0.653415	0.854163	-0.227416	0.34111	0.670149	0.170533	0.177545	0.423639	0.900782	0.190335	0.36963
RSP_0248	translation elongation factor P (EF-P)	13	20.5	413	1358.5	413	1328.5	313.661	1608	1.18446	0.24423	0.21393	-2.22479	0.632592	0.837746	6.80564e-167	1.6001e-166	0.716817	1	0.765814	0.789192
RSP_6107	hypothetical protein	3	5	85	135	85	135	25.7991	68.2919	1.12068	0.164377	0.414318	-1.27119	0.875953	0.954233	8.23712e-05	9.13207e-05	0.829882	1	9.05918e-05	0.000610628
RSP_0250	hypothetical protein	14	15	2789	1670.5	1765	1374.5	1132.81	945.901	1.74328	0.801807	1.31343	0.393342	0.129776	0.425134	5.31377e-10	6.18566e-10	0.18679	0.62334	0.639996	0.711673
RSP_0251	Outer membrane efflux protein	0	1	0	19.5	0	19.5	1	1.41868	0.933901	-0.0986578	0.773059	-0.37135	0.464349	0.760585	0.843296	0.851282	0.769594	1	0.520515	0.717701
RSP_0252	Protein-L-isoaspartate carboxylmethyltransferase	0	0	0	0	0	0	1	1	1	0	1	0	1	1	0.947928	0.952395	1	1	0.520515	0.717701
RSP_0253	Glycine/D-amino acid oxidase (deaminating)	31	57.5	4005	4179.5	4005	4066	2961.57	5613.77	1.00699	0.0100485	0.578582	-0.789407	0.975058	0.989755	1.78255e-131	3.70313e-131	0.966881	1	0.195441	0.377015
RSP_0254	1-deoxy-D-xylulose-5-phosphate synthase	70	79.5	6535	3290	6373	3290	7565.87	4424.49	1.64461	0.717742	1.8754	0.907197	0.00215668	0.0323345	0	0	0.00255391	0.0403517	0.771234	0.791956
RSP_0255	Intrinsic membrane pufX protein	4	13.5	76	909.5	76	909.5	40.3391	1637.38	0.553423	-0.853545	0.0270193	-5.20987	0.291636	0.628893	0	0	0.467392	0.937981	0.904845	0.904845
RSP_0256	PufM, photosynthetic reaction center M subunit	0	43.5	0	1845.5	0	1845.5	1	2859.89	0.021469	-5.5416	0.000383485	-11.3485	1.39036e-06	7.13951e-05	0	0	1.18938e-05	0.000519784	0.723687	0.764847
RSP_0257	PufL, Photosynthetic reaction center L subunit	0	39.5	0	2184	0	2155	1	3313.61	0.0236431	-5.40244	0.000330976	-11.561	4.24346e-06	0.000191562	0	0	3.62087e-05	0.00128229	0.0626147	0.161254
RSP_0258	LHI alpha, Light-harvesting B875 protein	0	11.5	0	504	0	504	1	1109.81	0.0812088	-3.62222	0.00098821	-9.9829	0.0130872	0.114632	1.92483e-221	5.30802e-221	0.103921	0.466057	2.43206e-05	0.000184845
RSP_6108	LHI beta, Light-harvesting B875 subunit	1	11	26	1049.5	26	1042	5.72134	2522.23	0.1698	-2.55809	0.00248777	-8.65093	0.0537316	0.2653	0	0	0.103925	0.464553	0.432443	0.642165
RSP_6109	Transcriptional regulatory protein pufK	0	2	0	57.5	0	57.5	1	72.7465	0.466951	-1.09866	0.015076	-6.0516	0.300768	0.633943	1.62547e-15	1.98815e-15	0.582393	1	5.88418e-15	1.528e-13
RSP_0259	Protein pufQ	0	5	0	147	0	147	1	110.26	0.18678	-2.42059	0.00994672	-6.65156	0.101807	0.380896	4.96687e-23	6.36936e-23	0.611921	1	0	0
RSP_0260	putative chlorophyllide reductase, BchZ subunit	1	27.5	27	1034	27	1034	1	644.49	0.0679201	-3.88002	0.00170169	-9.19881	0.000442436	0.00908763	3.46049e-129	7.14134e-129	0.00104848	0.0202214	0.936092	0.936092
RSP_0261	Chlorophyllide reductase, BchY subunit	0	25	0	834	0	834	1	457.875	0.0373561	-4.74251	0.00239525	-8.70561	0.00025348	0.00559837	3.66001e-92	6.62497e-92	0.00184638	0.0318695	1.70877e-09	2.38698e-08
RSP_0262	Chlorophyllide reductase, BchX subunit	1	31.5	23	1193	23	1193	1	1234.41	0.0592953	-4.07594	0.000888462	-10.1364	0.000142641	0.00350879	3.88474e-246	1.13461e-245	0.000339693	0.00792875	0.216401	0.405665
RSP_0263	Chlorophyll synthesis pathway, bchC	0	18.5	0	964	0	964	1	641.843	0.0504812	-4.30811	0.00170871	-9.19288	0.00164785	0.0262378	1.1592e-128	2.38735e-128	0.013608	0.14081	0.973921	0.973921
RSP_0264	hydroxyneurosporene-O-methyltransferase	7	23.5	285	962	285	962	57.7635	657.1	0.556367	-0.845892	0.0964094	-3.37468	0.167169	0.483613	8.49708e-100	1.58772e-99	0.256601	0.720025	0.114317	0.254589
RSP_0265	farnesyl-diphosphate synthase	7	27.5	352	1224.5	352	1224.5	92.5531	1272.66	0.475441	-1.07266	0.0797582	-3.64822	0.0723108	0.313347	3.07218e-201	8.06572e-201	0.116967	0.49282	0.00553414	0.0223964
RSP_0266	Methoxyneurosporene dehydrogenase	27	42.5	4535	3386.5	3500	2525.5	2096.96	2403.28	1.1866	0.246839	0.956935	-0.0635066	0.486317	0.761063	0.140668	0.147019	0.537628	0.99755	0.141683	0.298626
RSP_0267	Hydroxyneurosporene dehydrogenase	12	21.5	563	619	563	619	256.322	499.612	1.04249	0.06004	0.562666	-0.829649	0.908041	0.964134	3.23397e-14	3.9037e-14	0.997933	1	0.000473735	0.00259689
RSP_0269	TspO and MBR related proteins	15	18	2299	825	2299	825	2371.4	1023.51	1.5565	0.638308	2.54102	1.34541	0.201957	0.526421	0	0	0.274248	0.737794	0.731598	0.769593
RSP_0270	phytoene synthase	20	42.5	1216	2251	1216	2251	751.989	2993.44	0.878966	-0.186121	0.275511	-1.85982	0.633961	0.838208	5.07247e-251	1.49119e-250	0.765435	1	0.284201	0.486806
RSP_0271	Phytoene dehydrogenase	33	63.5	2957	3120	2856	3120	1998.98	4262.66	0.970669	-0.0429484	0.51431	-0.959289	0.88964	0.960484	8.70054e-138	1.8463e-137	0.995758	1	0.0692292	0.173975
RSP_0272	Spheroidene monooxygenase	12	32	753	1924	753	1872.5	306.298	2031.14	0.700426	-0.513695	0.165387	-2.59608	0.290256	0.62922	8.52203e-246	2.48723e-245	0.368448	0.849851	0.0604475	0.157373
RSP_0273	protoporphyrin IX magnesium-chelatase	0	49	0	3615.5	0	3438.5	1	5548.31	0.0190592	-5.71337	0.000197668	-12.3046	3.0154e-07	2.21201e-05	0	0	2.25229e-06	0.000130316	0.165347	0.334242
RSP_0274	Magnesium-chelatase, subunit D	2	64	78	3616.5	78	3616.5	3.07186	4546.39	0.0583688	-4.09866	0.000741023	-10.3982	5.67979e-08	5.55538e-06	0	0	1.16155e-07	1.10969e-05	0.367817	0.582725
RSP_0275	Magnesium-chelatase, BchO	12	18.5	390	650	390	650	178.327	462.204	1.21155	0.276851	0.423138	-1.2408	0.604071	0.833846	8.31321e-24	1.07183e-23	0.690571	1	0.0495426	0.134696
RSP_0276	isopentenyl-diphosphate delta-isomerase	8	6	286	129	286	129	141.162	48.8021	2.4904	1.31638	3.17232	1.66554	0.0803261	0.333313	2.06057e-13	2.46964e-13	0.142003	0.542649	2.23266e-13	4.96951e-12
RSP_0277	Geranylgeranyl hydrogenase	27	21.5	1821	1105.5	1819	1073.5	1369.47	651.817	2.34561	1.22996	2.30422	1.20428	0.002366	0.034837	0	0	0.00310541	0.0470739	0.0216075	0.0694698
RSP_0278	putative light-harvesting 1 (B870) complex assembly protein PucC	29	29	2228	1119.5	2228	1119.5	1659.69	830.421	1.8678	0.901342	2.19192	1.1322	0.0155965	0.129698	0	0	0.0225825	0.190882	0.581027	0.669057
RSP_0279	chlorophyll synthase	0	24	0	1520.5	0	1511	1	1316.35	0.0389126	-4.68362	0.000833155	-10.2291	0.000337351	0.0071435	2.23615e-262	6.71508e-262	0.00245202	0.0398138	0.365236	0.579543
RSP_0280	Bacteriochlorophyll synthase, 23 kDa subunit (bchJ)	8	13.5	183	600.5	183	600.5	77.784	432.249	1.10685	0.146455	0.197358	-2.34112	0.819934	0.931754	1.01259e-48	1.49599e-48	0.935289	1	0.259468	0.458197
RSP_0281	anaerobic Mg-protoporphyrin IX monomethyl ester oxidative cyclase	7	69.5	671	3217	671	3217	84.3167	4028.76	0.188124	-2.41024	0.022953	-5.44517	2.34449e-06	0.000113308	0	0	4.77645e-06	0.000239289	0.150725	0.311523
RSP_0282	Transcriptional regulator, PpsR	24	42	1331	1786.5	1331	1786.5	756.519	1794.42	1.06732	0.0939873	0.462373	-1.11287	0.798971	0.924035	2.48028e-74	4.14163e-74	0.900127	1	0.936023	0.936023
RSP_0283	regulatory protein, PpaA	18	33	1420	1769.5	1420	1758.5	1062.9	2470.81	1.0188	0.0268731	0.471793	-1.08378	0.949306	0.978116	1.35282e-97	2.50128e-97	0.93356	1	0.690432	0.742682
RSP_0284	2-vinyl bacteriochlorophyllide hydratase	2	22.5	26	1353.5	26	1288.5	3.54812	2009.12	0.166027	-2.59051	0.00193682	-9.01209	0.00553679	0.0646169	0	0	0.01194	0.128402	0.0687472	0.173517
RSP_0285	ferredoxin protochlorophyllide reductase subunit N	1	30.5	18	1326.5	18	1326.5	1	1044.46	0.0612394	-4.0294	0.00105004	-9.89534	0.000189169	0.00439044	1.73064e-208	4.62456e-208	0.00045	0.0100467	0.0150886	0.0518879
RSP_0286	ferredoxin protochlorophyllide reductase subunit B	1	43	12	1693	12	1693	1	1512.4	0.0434373	-4.52492	0.000725156	-10.4294	5.68788e-06	0.000243394	0	0	1.18956e-05	0.000514389	0.0319922	0.0952245
RSP_0287	cobaltochelatase CobN subunit	4	131.5	63	6933.5	63	6595	2.32183	8024.15	0.0568153	-4.13758	0.000317343	-11.6217	6.25697e-15	5.14073e-12	0	0	1.45439e-14	1.19493e-11	0.796194	0.806749
RSP_0288	ferredoxin protochlorophyllide reductase subunit L	1	29	28	1505	28	1490	1.03264	1618.49	0.064407	-3.95664	0.000699744	-10.4809	0.000289147	0.00621893	0	0	0.00059634	0.0128935	0.694508	0.745681
RSP_0289	Mg-protoporphyrin IX methyltransferase	1	18	23	684.5	23	684.5	1.13522	608.132	0.103767	-3.26858	0.00204729	-8.93207	0.00676632	0.0737295	6.85471e-122	1.37672e-121	0.0136088	0.140465	0.218941	0.407222
RSP_0290	Light-harvesting 1 (B870) complex assembly	2	41.5	38	1668	38	1668	1.74207	1592.57	0.0900146	-3.4737	0.00119968	-9.70313	2.78944e-05	0.000902286	0	0	6.37479e-05	0.00203005	0.86033	0.86033
RSP_0291	Reaction centre H protein	3	35	103	2096.5	103	2073.5	13.0136	3053.92	0.160097	-2.64298	0.00467344	-7.7413	0.000483727	0.00978893	0	0	0.000902104	0.0181659	0.00616205	0.0245452
RSP_0292	hypothetical protein	0	16.5	0	1005	0	1005	1	875.891	0.0566001	-4.14305	0.00125212	-9.64141	0.00295578	0.0407461	4.50659e-175	1.08474e-174	0.0242212	0.200203	0.00632408	0.0250674
RSP_0293	putative photosynthetic complex assembly protein	3	19.5	96	793.5	96	793.5	20.4986	1102.65	0.287354	-1.7991	0.0203884	-5.61611	0.0320532	0.198305	5.23718e-208	1.39578e-207	0.0620033	0.350357	0.000662157	0.00351559
RSP_6110	hypothetical protein	10	9.5	388	217	388	217	432.304	231.695	1.96611	0.975343	2.0463	1.03302	0.128298	0.421639	0	0	0.166376	0.59484	0.00480967	0.0198411
RSP_0294	Mg-protoporphyrin IX monomethyl ester (oxidative) cyclase	35	48.5	3645	2124	3548	2124	3751.85	3114.31	1.3479	0.430712	1.32124	0.40189	0.176583	0.494819	0	0	0.200413	0.640199	0.651565	0.718229
RSP_0295	putative photosynthetic complex assembly protein 2	27	28	1680	1080	1680	1080	1713.57	1140.3	1.8011	0.848875	1.64808	0.720789	0.0268738	0.179508	0	0	0.0382801	0.265633	0.0800182	0.196695
RSP_0296	Cytochrome c2	3	33.5	411	4241.5	411	3721	93.0252	9494.16	0.167266	-2.57978	0.0107459	-6.54007	0.000727775	0.013528	0	0	0.00154325	0.0276842	0.262061	0.460968
RSP_0297	amino acid/amide ABC transporter ATP-binding protein 2, HAAT family	1	9	20	305	20	305	1	132.503	0.207534	-2.26858	0.00827695	-6.91668	0.0988779	0.3768	1.7906e-27	2.35663e-27	0.187326	0.621594	0	0
RSP_0298	ABC branched chain amino acid transporter, ATPase subunit	2	17.5	100	533	100	533	8.86114	430.208	0.213463	-2.22794	0.0225896	-5.4682	0.0225584	0.160606	7.6669e-82	1.33013e-81	0.0470327	0.298625	4.7146e-06	4.12502e-05
RSP_0299	amino acid/amide ABC transporter membrane protein 2, HAAT family	5	26	191	1155.5	191	1155.5	25.5501	805.79	0.359193	-1.47717	0.034775	-4.84581	0.028546	0.184964	2.59575e-146	5.67174e-146	0.0453649	0.291186	5.77094e-06	4.95298e-05
RSP_0300	amino acid/amide ABC transporter membrane protein 1, HAAT family	11	32	696	1482	696	1482	131.021	826.481	0.642057	-0.639226	0.173863	-2.52398	0.201172	0.526043	1.48478e-98	2.75784e-98	0.263475	0.72935	0.199559	0.383681
RSP_0301	amino acid/amide ABC transporter substrate-binding protein, HAAT family	13	30	1055	1579	1055	1579	353.328	1229.63	0.809381	-0.305109	0.315139	-1.66594	0.52337	0.786395	7.70648e-91	1.38566e-90	0.63254	1	0.00509048	0.0208088
RSP_0302	Urease accessory protein G	12	37.5	524	1744.5	524	1744.5	332.084	3470.8	0.597697	-0.742514	0.104934	-3.25245	0.116613	0.410492	0	0	0.169139	0.598986	0.155663	0.31961
RSP_0303	Urease accessory protein UreF	8	26.5	263	1343.5	263	1343.5	109.583	1860.75	0.563865	-0.826578	0.0645881	-3.95259	0.149902	0.461618	0	0	0.227148	0.684612	0.00256962	0.0114895
RSP_0304	urease accessory protein UreE	17	34.5	1272	2847.5	1272	2750	1300.7	5739.01	0.920367	-0.119719	0.248563	-2.00831	0.77936	0.914224	0	0	0.93356	1	0.0795805	0.195857
[truncated: 2,475 more rows]

## Sheet: Photo SMM, Essential
Gene ID	Annotation	AveUnique hits (treatment)	Ave. Unique hits (control)	Ave. Raw Reads(treatment)	Ave. Raw Read (control)	Ave. Capped reads(treatment)	Ave. Capped reads (control)	Ave. Weighted reads(treatment)	Ave. Weighted reads (control)	Ratio_Insertions (Treatment/control)	Log-fold Change (Insertions)	Ratio_reads (Treatment/control)	Log-fold Change (reads)	pvalue (proportions_insertions)	Adj. pvalue (proportions_insertions)	pvalue (proportions_reads)	Adj. pvalue (proportions_reads)	pvalue (Fisher_insertions)	Adj. pvalue (Fisher_insertions)	pvalue (Fisher_reads)	Adj. pvalue (Fisher_reads)
RSP_2885	glycogen synthase	0	66.5	0	5689	0	4912.5	1	7509.68	0.0140436	-6.15394	0.000146041	-12.7413	2.40554e-09	3.52927e-07	0	0	2.07534e-08	2.58348e-06	0.0982176	0.229988
RSP_1286	RuBisCO operon transcriptional regulator, CbbR	0	65.5	0	5186	0	4965	1	11552.8	0.014258	-6.13208	9.49318e-05	-13.3627	3.16714e-09	4.33687e-07	0	0	2.73173e-08	3.30057e-06	0.756796	0.78469
RSP_2008	acetylornithine aminotransferase apoenzyme	0	56	0	5050.5	0	4777.5	1	7528.44	0.0166768	-5.90601	0.000145677	-12.7449	4.34435e-08	4.69647e-06	0	0	3.25539e-07	2.67462e-05	0.101669	0.234277
RSP_2723	2-isopropylmalate synthase	0	55	0	3954	0	3875	1	4197.33	0.01698	-5.88002	0.000261291	-11.9021	5.727e-08	5.22811e-06	0	0	4.2897e-07	3.38886e-05	0.588977	0.675331
RSP_1847	phosphoribosylamine--glycine ligase	0	53	0	3049	0	2976	1	4130.86	0.0176208	-5.82658	0.000265495	-11.879	9.95687e-08	8.34751e-06	0	0	7.45156e-07	5.37035e-05	0.674749	0.733604
RSP_0273	protoporphyrin IX magnesium-chelatase	0	49	0	3615.5	0	3438.5	1	5548.31	0.0190592	-5.71337	0.000197668	-12.3046	3.0154e-07	2.21201e-05	0	0	2.25229e-06	0.000130316	0.165347	0.334242
RSP_1835	Putative FAD dependent oxidoreductase	0	48.5	0	2554.5	0	2552.5	1	2890.02	0.0192557	-5.69857	0.000379487	-11.3637	3.46404e-07	2.4535e-05	0	0	2.97088e-06	0.000158499	0.871546	0.871546
RSP_0957	dihydroorotate oxidase A	0	48	0	2908	0	2870	1	4260.3	0.0194563	-5.68362	0.000257429	-11.9235	3.97961e-07	2.77089e-05	0	0	2.97088e-06	0.000158499	0.14485	0.302623
RSP_0706	prephenate dehydratase	0	47	0	3935.5	0	3625	1	6734.96	0.0198702	-5.65325	0.00016284	-12.5843	5.25311e-07	3.37184e-05	0	0	3.91939e-06	0.000201261	0.863533	0.863533
RSP_2883	phosphoglucomutase	0	45	0	1861.5	0	1861.5	1	1697.71	0.0207534	-5.59051	0.000646001	-10.5962	9.15859e-07	5.29908e-05	0	0	6.8251e-06	0.000318608	0.0268132	0.08279
RSP_3550	ATP phosphoribosyltransferase regulatory subunit	0	44	0	3698.5	0	3545.5	1	4691.82	0.021225	-5.55809	0.000233752	-12.0627	1.20968e-06	6.37099e-05	0	0	9.00893e-06	0.000406689	0.135892	0.28928
RSP_0256	PufM, photosynthetic reaction center M subunit	0	43.5	0	1845.5	0	1845.5	1	2859.89	0.021469	-5.5416	0.000383485	-11.3485	1.39036e-06	7.13951e-05	0	0	1.18938e-05	0.000519784	0.723687	0.764847
RSP_0726	argininosuccinate lyase	0	42.5	0	2245	0	2245	1	2232.55	0.0219742	-5.50805	0.000491243	-10.9913	1.83703e-06	9.3167e-05	0	0	1.57056e-05	0.000638798	0.886287	0.886287
RSP_0257	PufL, Photosynthetic reaction center L subunit	0	39.5	0	2184	0	2155	1	3313.61	0.0236431	-5.40244	0.000330976	-11.561	4.24346e-06	0.000191562	0	0	3.62087e-05	0.00128229	0.0626147	0.161254
RSP_3823	glutamate 5-kinase	0	38.5	0	3732	0	2724	1	3130.2	0.0242572	-5.36544	0.000350369	-11.4788	5.61243e-06	0.000242693	0	0	4.78554e-05	0.00163825	0.241294	0.43618
RSP_0862	3-isopropylmalate dehydratase, small subunit	0	37.5	0	3184	0	3121	1	6348.81	0.024904	-5.32748	0.000172745	-12.4991	7.42517e-06	0.000308107	0	0	6.32639e-05	0.00203037	0.554831	0.649413
RSP_1350	phosphoserine phosphatase	0	36.5	0	1615	0	1615	1	2221.14	0.0255863	-5.28848	0.000493767	-10.9839	9.82634e-06	0.000395751	0	0	8.3655e-05	0.00250843	0.714219	0.760595
RSP_2454	amidophosphoribosyltransferase	0	36.5	0	2016.5	0	2016.5	1	1660.03	0.0255863	-5.28848	0.000660665	-10.5638	9.82634e-06	0.000395751	0	0	8.3655e-05	0.00250843	0.170118	0.340487
RSP_1831	threonine synthase	0	36	0	2026	0	1996.5	1	1711.12	0.0259417	-5.26858	0.000640938	-10.6075	1.13054e-05	0.000434042	0	0	8.3655e-05	0.00250843	0.011463	0.0409857
RSP_1874	carbamoyl-phosphate synthase small subunit	0	33.5	0	1929	0	1929	1	1865.84	0.0278777	-5.16475	0.00058779	-10.7324	2.28193e-05	0.000755981	0	0	0.000193742	0.00497433	0.230728	0.422741
RSP_2172	5,10-methylenetetrahydrofolate reductase (NAD(P))	0	32	0	2246	0	2221.5	1	2741.16	0.0291844	-5.09866	0.000400095	-11.2874	3.48167e-05	0.00108354	0	0	0.000256485	0.00616164	0.0119725	0.0426565
RSP_0823	serine hydroxymethyltransferase protein	0	29.5	0	1583	0	1583	1	1197.05	0.0316577	-4.9813	0.000916192	-10.0921	7.05495e-05	0.00195822	9.86018e-239	2.82087e-238	0.000596281	0.0129604	0.0228531	0.0725532
RSP_3549	ATP phosphoribosyltransferase catalytic subunit	0	28	0	1876	0	1876	1	2447.93	0.0333536	-4.90601	0.000448021	-11.1241	0.000107924	0.00278838	0	0	0.000790494	0.0165681	0.030739	0.0921033
RSP_2246	imidazoleglycerol-phosphate dehydratase	0	26.5	0	2754	0	2612.5	1	3888.59	0.0352416	-4.82658	0.000282036	-11.7918	0.000165292	0.00392496	0	0	0.00139099	0.0257396	0.466804	0.672244
RSP_3364	pyrroline-5-carboxylate reductase	0	25.5	0	1613.5	0	1613.5	1	1697.16	0.0366236	-4.77108	0.000646212	-10.5957	0.000219776	0.00496066	0	0	0.00184638	0.0318695	0.0268133	0.082727
RSP_1566	hypothetical protein	0	25.5	0	1176	0	1176	1	1446.93	0.0366236	-4.77108	0.000757964	-10.3656	0.000219776	0.00496066	2.95965e-288	9.50798e-288	0.00184638	0.0318695	0.000118275	0.000765384
RSP_0261	Chlorophyllide reductase, BchY subunit	0	25	0	834	0	834	1	457.875	0.0373561	-4.74251	0.00239525	-8.70561	0.00025348	0.00559837	3.66001e-92	6.62497e-92	0.00184638	0.0318695	1.70877e-09	2.38698e-08
RSP_0279	chlorophyll synthase	0	24	0	1520.5	0	1511	1	1316.35	0.0389126	-4.68362	0.000833155	-10.2291	0.000337351	0.0071435	2.23615e-262	6.71508e-262	0.00245202	0.0398138	0.365236	0.579543
RSP_2736	glucose-6-phosphate isomerase	0	24	0	897.5	0	897.5	1	445.682	0.0389126	-4.68362	0.00246078	-8.66667	0.000337351	0.0071435	9.62972e-90	1.72154e-89	0.00245202	0.0398138	2.67889e-08	3.20124e-07
RSP_2245	imidazole glycerol phosphate synthase subunit HisH	0	22.5	0	1320	0	1320	1	1538.66	0.0415067	-4.59051	0.000712777	-10.4543	0.00051863	0.0103424	0	0	0.00433105	0.0617776	0.135321	0.288519
RSP_2243	1-(5-phosphoribosyl)-5-((5-phosphoribosylamino)methylideneamino) imidazole-4-carboxamide isomerase	0	20.5	0	1278	0	1278	1	1205.03	0.0455562	-4.45621	0.000910118	-10.1017	0.000922758	0.0165532	2.57471e-240	7.37635e-240	0.00766727	0.0929119	0.0405263	0.114406
RSP_2284	histidinol phosphate aminotransferase apoenzyme	0	19.5	0	859.5	0	859.5	1	509.14	0.0478924	-4.38406	0.00215407	-8.85872	0.00123249	0.0207503	2.45386e-102	4.62783e-102	0.010211	0.113065	3.21265e-08	3.80539e-07
RSP_0366	Adenylosuccinate synthetase	0	19	0	604.5	0	604.5	1	299.806	0.0491527	-4.34659	0.00365811	-8.09468	0.00142493	0.0235085	8.96631e-61	1.40513e-60	0.010211	0.113065	0.24901	0.446543
RSP_0263	Chlorophyll synthesis pathway, bchC	0	18.5	0	964	0	964	1	641.843	0.0504812	-4.30811	0.00170871	-9.19288	0.00164785	0.0262378	1.1592e-128	2.38735e-128	0.013608	0.14081	0.973921	0.973921
RSP_4044	phosphoglycerate kinase	0	17	0	751.5	0	751.5	1	351.76	0.0549354	-4.18612	0.00311782	-8.32525	0.00255288	0.0367974	4.27786e-71	7.05029e-71	0.018148	0.168289	0.140035	0.296385
RSP_0292	hypothetical protein	0	16.5	0	1005	0	1005	1	875.891	0.0566001	-4.14305	0.00125212	-9.64141	0.00295578	0.0407461	4.50659e-175	1.08474e-174	0.0242212	0.200203	0.00632408	0.0250674
RSP_2460	alanine racemase	0	16.5	0	557	0	557	1	290.279	0.0566001	-4.14305	0.00377817	-8.0481	0.00295578	0.0407461	7.01127e-59	1.08573e-58	0.0242212	0.200203	0.0940841	0.223408
RSP_1867	transcriptional regulator, AsnC family	0	16	0	848.5	0	848.5	1	978.576	0.0583688	-4.09866	0.00112073	-9.80134	0.00342342	0.0456605	1.98256e-195	5.09928e-195	0.0242212	0.200203	0.619483	0.697284
RSP_1970	formyltetrahydrofolate-dependent phosphoribosylglycinamide formyltransferase	0	16	0	1069.5	0	1069	1	954.866	0.0583688	-4.09866	0.00114856	-9.76595	0.00342342	0.0456605	9.94048e-191	2.50897e-190	0.0242212	0.200203	0.861846	0.861846
RSP_3074	dihydroxyacid dehydratase	1	88	15	6203	15	6095.5	1	9670.2	0.021225	-5.55809	0.000113413	-13.1061	2.36062e-11	5.70436e-09	0	0	5.01287e-11	1.21134e-08	0.484287	0.68644
RSP_0863	isopropylmalate isomerase large subunit	1	84	17	8377.5	17	7142.5	1	13960.7	0.0222357	-5.49098	7.85579e-05	-13.6359	7.0491e-11	1.60876e-08	0	0	1.49585e-10	3.41385e-08	0.357031	0.571221
RSP_2951	phosphoribosylformylglycinamidine synthase subunit II	1	78.5	55	4043.5	55	4043.5	1	4836.09	0.0237937	-5.39328	0.000226779	-12.1064	3.17784e-10	6.52729e-08	0	0	7.72444e-10	1.44236e-07	0.621693	0.698607
RSP_0125	periplasmic glucan biosynthesis protein	1	59	40	4214.5	40	4141	1	5262.81	0.0316577	-4.9813	0.000208391	-12.2284	6.75489e-08	5.78106e-06	0	0	1.42409e-07	1.27177e-05	0.0614511	0.158965
RSP_3824	glutamate-5-semialdehyde dehydrogenase	1	52	42	4298.5	42	4236.5	1.09699	5749.74	0.0359193	-4.7991	0.000209244	-12.2225	4.67383e-07	3.14756e-05	0	0	9.8248e-07	6.61644e-05	0.914251	0.914251
RSP_1930	dihydroorotase	1	51	23	3107	23	2966.5	1	4795.96	0.0366236	-4.77108	0.000228677	-12.0944	6.16511e-07	3.78004e-05	0	0	1.29534e-06	8.31446e-05	0.967376	0.967376
RSP_0729	Orn/DAP/Arg decarboxylase, family 2	1	49	23	2889	23	2560.5	1	3280.92	0.0381184	-4.71337	0.000334274	-11.5467	1.07324e-06	6.12344e-05	0	0	2.25267e-06	0.000128527	0.186468	0.363865
RSP_0286	ferredoxin protochlorophyllide reductase subunit B	1	43	12	1693	12	1693	1	1512.4	0.0434373	-4.52492	0.000725156	-10.4294	5.68788e-06	0.000243394	0	0	1.18956e-05	0.000514389	0.0319922	0.0952245
RSP_2258	phosphoribosylaminoimidazole-succinocarboxamide synthase	1	38	13	2414	13	2325	1	3055.07	0.0491527	-4.34659	0.000358985	-11.4438	2.29732e-05	0.000754992	0	0	4.78616e-05	0.00162492	0.0130788	0.0457929
RSP_1929	orotate phosphoribosyltransferase	1	36	18	3152.5	18	2844.5	1	4884.55	0.0518834	-4.26858	0.000224529	-12.1208	4.02321e-05	0.00122425	0	0	8.36654e-05	0.00245498	0.251438	0.44891
RSP_1148	hypothetical protein	1	36	57	2844.5	57	2355	2.56414	3873.43	0.0518834	-4.26858	0.000726012	-10.4277	4.02321e-05	0.00122425	0	0	8.36654e-05	0.00245498	0.629761	0.704157
RSP_0317	coproporphyrinogen III oxidase	1	36	23	1243	23	1243	1	1084.04	0.0518834	-4.26858	0.0010117	-9.949	4.02321e-05	0.00122425	2.4681e-216	6.72378e-216	8.36654e-05	0.00245498	0.000393179	0.002203
RSP_1147	hypothetical protein	1	31.5	63	3109	63	3108.5	4.75311	7432.4	0.0592953	-4.07594	0.000701369	-10.4775	0.000142641	0.00350879	0	0	0.000339693	0.00792875	0.439788	0.649737
RSP_0262	Chlorophyllide reductase, BchX subunit	1	31.5	23	1193	23	1193	1	1234.41	0.0592953	-4.07594	0.000888462	-10.1364	0.000142641	0.00350879	3.88474e-246	1.13461e-245	0.000339693	0.00792875	0.216401	0.405665
RSP_1068	N-acetylglutamate kinase	1	30.5	30	1655.5	30	1655.5	1.12208	1898.05	0.0612394	-4.0294	0.000648354	-10.5909	0.000189169	0.00439044	0	0	0.00045	0.0100467	0.642004	0.712732
RSP_1404	orotidine-5'-phosphate decarboxylase	1	30.5	30	1418.5	30	1415	1.41715	2082	0.0612394	-4.0294	0.000746502	-10.3876	0.000189169	0.00439044	0	0	0.00045	0.0100467	0.00101438	0.00510465
RSP_0285	ferredoxin protochlorophyllide reductase subunit N	1	30.5	18	1326.5	18	1326.5	1	1044.46	0.0612394	-4.0294	0.00105004	-9.89534	0.000189169	0.00439044	1.73064e-208	4.62456e-208	0.00045	0.0100467	0.0150886	0.0518879
RSP_0288	ferredoxin protochlorophyllide reductase subunit L	1	29	28	1505	28	1490	1.03264	1618.49	0.064407	-3.95664	0.000699744	-10.4809	0.000289147	0.00621893	0	0	0.00059634	0.0128935	0.694508	0.745681
RSP_2947	glutamate racemase	1	28	12	3643	12	2701	1	3106.11	0.0667072	-3.90601	0.000353086	-11.4677	0.000383901	0.00796497	0	0	0.00079057	0.0164856	0.112413	0.252011
RSP_6009	hypothetical protein	1	28	243	1933	243	1930	7.86361	1745.3	0.0667072	-3.90601	0.00494139	-7.66087	0.000383901	0.00796497	0	0	0.00079057	0.0164856	0.00177941	0.0084112
RSP_0465	putative protease	1	27.5	38	1859	38	1649	1.27826	1532.48	0.0679201	-3.88002	0.000914789	-10.0943	0.000442436	0.00908763	0	0	0.00104848	0.0202214	0.100445	0.232783
RSP_1969	phosphoribosylformylglycinamidine cyclo-ligase	1	27.5	43	1544.5	43	1544.5	1.35659	1340.11	0.0679201	-3.88002	0.00111021	-9.81495	0.000442436	0.00908763	7.35741e-267	2.23592e-266	0.00104848	0.0202214	0.127728	0.276698
RSP_0260	putative chlorophyllide reductase, BchZ subunit	1	27.5	27	1034	27	1034	1	644.49	0.0679201	-3.88002	0.00170169	-9.19881	0.000442436	0.00908763	3.46049e-129	7.14134e-129	0.00104848	0.0202214	0.936092	0.936092
RSP_6214	indole-3-glycerol phosphate synthase	1	26	21	2347	21	2240	1	2360.01	0.0718386	-3.7991	0.000464712	-11.0714	0.000677786	0.0128311	0	0	0.00139111	0.0256264	0.0195298	0.0642168
RSP_3587	phosphoribosylanthranilate isomerase	1	24.5	26	2103	26	2057.5	1.34356	2617.88	0.0762369	-3.71337	0.000562867	-10.7949	0.00103968	0.0182521	0	0	0.00245222	0.0395048	0.296257	0.503625
RSP_2126	phosphoribosylaminoimidazole-succinocarboxamide synthase	1	22.5	11	1353	11	1353	1	1350.31	0.0830135	-3.59051	0.000812204	-10.2659	0.00184344	0.028685	4.17011e-269	1.27399e-268	0.00433138	0.0615685	0.0755228	0.18735
RSP_1149	glutamate synthase (NADPH) small subunit	2	97.5	47	9380.5	47	8343.5	2.17354	18829.4	0.0383139	-4.70599	0.000126598	-12.9475	6.00545e-12	1.76217e-09	0	0	1.43203e-11	4.20199e-09	0.759628	0.786619
RSP_0127	Glycosyl transferase, family 2	2	78	49	7082.5	49	6735	1.80965	9713.93	0.0478924	-4.38406	0.000204314	-12.2569	1.22889e-09	1.94165e-07	0	0	2.53607e-09	4.007e-07	0.265047	0.464405
RSP_2637	acetolactate synthase, large subunit	2	75.5	45	5168	45	4938	1.68192	7020.6	0.0494782	-4.33706	0.000262742	-11.8941	2.43444e-09	3.44851e-07	0	0	5.75065e-09	8.14609e-07	0.846414	0.846414
RSP_2448	1,4-alpha-glucan branching enzyme (Glycogen branching enzyme)	2	73.5	36	3456.5	36	3456.5	1.08705	3834.7	0.0508246	-4.29833	0.000310895	-11.6513	4.2075e-09	5.40138e-07	0	0	9.9278e-09	1.35945e-06	0.946116	0.946116
RSP_0240	NAD(P) transhydrogenase subunit alpha	2	64	28	5448.5	28	4941	1.17547	6719.85	0.0583688	-4.09866	0.000191845	-12.3478	5.67979e-08	5.55538e-06	0	0	1.16155e-07	1.10969e-05	0.997859	0.997859
RSP_1351	phosphoserine aminotransferase apoenzyme	2	64	62	5155	62	4899	3.53603	9029.89	0.0583688	-4.09866	0.000429468	-11.1852	5.67979e-08	5.55538e-06	0	0	1.16155e-07	1.10969e-05	0.490919	0.693415
RSP_0274	Magnesium-chelatase, subunit D	2	64	78	3616.5	78	3616.5	3.07186	4546.39	0.0583688	-4.09866	0.000741023	-10.3982	5.67979e-08	5.55538e-06	0	0	1.16155e-07	1.10969e-05	0.367817	0.582725
RSP_2009	ornithine carbamoyltransferase	2	42.5	54	4374.5	54	3860	3.84867	5919.19	0.0878966	-3.50805	0.000713093	-10.4536	2.11521e-05	0.000718122	0	0	4.84212e-05	0.00163044	0.0511388	0.138293
RSP_0290	Light-harvesting 1 (B870) complex assembly	2	41.5	38	1668	38	1668	1.74207	1592.57	0.0900146	-3.4737	0.00119968	-9.70313	2.78944e-05	0.000902286	0	0	6.37479e-05	0.00203005	0.86033	0.86033
RSP_0934	phosphoglycerate mutase	2	41.5	35	1390.5	35	1390.5	1.51884	1257.99	0.0900146	-3.4737	0.00132413	-9.56073	2.78944e-05	0.000902286	1.74694e-250	5.12816e-250	6.37479e-05	0.00203005	0.544794	0.641745
RSP_0831	tryptophan synthase, alpha chain	2	41	26	3675.5	26	3647	2.16581	6227.82	0.0911123	-3.45621	0.0003814	-11.3564	3.20349e-05	0.00100458	0	0	6.37479e-05	0.00203005	0.0764935	0.188833
RSP_2946	N-acetyl-gamma-glutamyl-phosphate reductase	2	37.5	28	3277	28	3034	1.79678	3644.78	0.0996162	-3.32748	0.000540655	-10.853	8.44963e-05	0.00228362	0	0	0.000191638	0.00495125	0.0509907	0.138077
RSP_2868	inosine-5'-monophosphate dehydrogenase	2	36.5	55	3266	55	2583	2.5062	2154.58	0.102345	-3.28848	0.00127571	-9.61449	0.000111518	0.00286322	0	0	0.00025238	0.00609868	0.0763583	0.188729
RSP_2242	imidazole glycerol phosphate synthase subunit HisF	2	35.5	56	3267	56	3249.5	4.84835	4988.19	0.105228	-3.2484	0.00106598	-9.87361	0.000147206	0.00355718	0	0	0.000332394	0.00780271	0.0719811	0.179886
RSP_1575	sulfate adenylyltransferase	2	33.5	39	1289	39	1289	1.50892	849.331	0.111511	-3.16475	0.00194844	-9.00346	0.000256637	0.00563778	1.73936e-169	4.11815e-169	0.000576658	0.0126006	0.000290636	0.00169162
RSP_2128	phosphoribosylformylglycinamidine synthase subunit I	2	28	32	1874	32	1874	3.15887	2585.98	0.133414	-2.90601	0.00133969	-9.54389	0.0011882	0.0200869	0	0	0.00228736	0.0377369	0.682774	0.739747
RSP_2002	anthranilate synthase, component II	2	26.5	26	1574.5	26	1574.5	2.92154	2337.54	0.140966	-2.82658	0.00137072	-9.51085	0.00180668	0.02822	0	0	0.00396915	0.0574129	0.0614245	0.158997
RSP_1635	hypothetical protein	2	25	92	829	92	829	6.8145	767.557	0.149424	-2.74251	0.0097369	-6.68232	0.00274847	0.0386669	5.80773e-150	1.28564e-149	0.00522813	0.0711164	3.96724e-05	0.0002875
RSP_1941	phosphoadenylylsulfate reductase (thioredoxin)	2	24	46	1012	46	1012	4.02213	1122.7	0.15565	-2.68362	0.00392907	-7.9916	0.00363651	0.0474248	4.2692e-222	1.17971e-221	0.00688584	0.0870371	7.92389e-06	6.61849e-05
RSP_0239	Pyridine nucleotide transhydrogenase beta subunit	3	59.5	77	5514.5	77	5186.5	5.26301	7026.49	0.0941749	-3.40851	0.000821472	-10.2495	6.06805e-07	3.7769e-05	0	0	1.36956e-06	8.52445e-05	0.860933	0.860933
RSP_3585	tryptophan synthase, beta chain	3	49	73	3697.5	73	3495.5	5.87699	4638.77	0.114355	-3.12841	0.00138947	-9.49125	1.06313e-05	0.000415937	0	0	2.05882e-05	0.000797889	0.0315527	0.0941236
RSP_0010	homoserine O-succinyltransferase	3	42.5	81	3025.5	81	2889	8.7421	4431.06	0.131845	-2.92309	0.00216374	-8.85226	6.26079e-05	0.0017616	0	0	0.000136748	0.0036958	0.432334	0.642238
RSP_0291	Reaction centre H protein	3	35	103	2096.5	103	2073.5	13.0136	3053.92	0.160097	-2.64298	0.00467344	-7.7413	0.000483727	0.00978893	0	0	0.000902104	0.0181659	0.00616205	0.0245452
RSP_0296	Cytochrome c2	3	33.5	411	4241.5	411	3721	93.0252	9494.16	0.167266	-2.57978	0.0107459	-6.54007	0.000727775	0.013528	0	0	0.00154325	0.0276842	0.262061	0.460968
RSP_1680	phosphoenolpyruvate carboxykinase	3	30.5	111	1138	111	1138	6.87511	716.425	0.183718	-2.44443	0.0105246	-6.57009	0.00164596	0.0263097	8.65994e-140	1.85126e-139	0.00344398	0.0514468	0.0147028	0.0507334
RSP_3992	hypothetical protein	3	28	159	820	159	820	32.5472	1566.63	0.200122	-2.32105	0.0227847	-5.45579	0.00324511	0.0437079	1.37351e-292	4.47996e-292	0.00586801	0.0777606	0.107637	0.243732

## Sheet: Photo only, Essential
Gene ID	Annotation	AveUnique hits (treatment)	Ave. Unique hits (control)	Ave. Raw Reads(treatment)	Ave. Raw Read (control)	Ave. Capped reads(treatment)	Ave. Capped reads (control)	Ave. Weighted reads(treatment)	Ave. Weighted reads (control)	Ratio_Insertions (Treatment/control)	Log-fold Change (Insertions)	Ratio_reads (Treatment/control)	Log-fold Change (reads)	pvalue (proportions_insertions)	Adj. pvalue (proportions_insertions)	pvalue (proportions_reads)	Adj. pvalue (proportions_reads)	pvalue (Fisher_insertions)	Adj. pvalue (Fisher_insertions)	pvalue (Fisher_reads)	Adj. pvalue (Fisher_reads)
RSP_2885	glycogen synthase	0	66.5	0	5689	0	4912.5	1	7509.68	0.0140436	-6.15394	0.000146041	-12.7413	2.40554e-09	3.52927e-07	0	0	2.07534e-08	2.58348e-06	0.0982176	0.229988
RSP_1286	RuBisCO operon transcriptional regulator, CbbR	0	65.5	0	5186	0	4965	1	11552.8	0.014258	-6.13208	9.49318e-05	-13.3627	3.16714e-09	4.33687e-07	0	0	2.73173e-08	3.30057e-06	0.756796	0.78469
RSP_0273	protoporphyrin IX magnesium-chelatase	0	49	0	3615.5	0	3438.5	1	5548.31	0.0190592	-5.71337	0.000197668	-12.3046	3.0154e-07	2.21201e-05	0	0	2.25229e-06	0.000130316	0.165347	0.334242
RSP_0256	PufM, photosynthetic reaction center M subunit	0	43.5	0	1845.5	0	1845.5	1	2859.89	0.021469	-5.5416	0.000383485	-11.3485	1.39036e-06	7.13951e-05	0	0	1.18938e-05	0.000519784	0.723687	0.764847
RSP_0257	PufL, Photosynthetic reaction center L subunit	0	39.5	0	2184	0	2155	1	3313.61	0.0236431	-5.40244	0.000330976	-11.561	4.24346e-06	0.000191562	0	0	3.62087e-05	0.00128229	0.0626147	0.161254
RSP_0261	Chlorophyllide reductase, BchY subunit	0	25	0	834	0	834	1	457.875	0.0373561	-4.74251	0.00239525	-8.70561	0.00025348	0.00559837	3.66001e-92	6.62497e-92	0.00184638	0.0318695	1.70877e-09	2.38698e-08
RSP_0279	chlorophyll synthase	0	24	0	1520.5	0	1511	1	1316.35	0.0389126	-4.68362	0.000833155	-10.2291	0.000337351	0.0071435	2.23615e-262	6.71508e-262	0.00245202	0.0398138	0.365236	0.579543
RSP_2284	histidinol phosphate aminotransferase apoenzyme	0	19.5	0	859.5	0	859.5	1	509.14	0.0478924	-4.38406	0.00215407	-8.85872	0.00123249	0.0207503	2.45386e-102	4.62783e-102	0.010211	0.113065	3.21265e-08	3.80539e-07
RSP_0263	Chlorophyll synthesis pathway, bchC	0	18.5	0	964	0	964	1	641.843	0.0504812	-4.30811	0.00170871	-9.19288	0.00164785	0.0262378	1.1592e-128	2.38735e-128	0.013608	0.14081	0.973921	0.973921
RSP_4044	phosphoglycerate kinase	0	17	0	751.5	0	751.5	1	351.76	0.0549354	-4.18612	0.00311782	-8.32525	0.00255288	0.0367974	4.27786e-71	7.05029e-71	0.018148	0.168289	0.140035	0.296385
RSP_0292	hypothetical protein	0	16.5	0	1005	0	1005	1	875.891	0.0566001	-4.14305	0.00125212	-9.64141	0.00295578	0.0407461	4.50659e-175	1.08474e-174	0.0242212	0.200203	0.00632408	0.0250674
RSP_2460	alanine racemase	0	16.5	0	557	0	557	1	290.279	0.0566001	-4.14305	0.00377817	-8.0481	0.00295578	0.0407461	7.01127e-59	1.08573e-58	0.0242212	0.200203	0.0940841	0.223408
RSP_1867	transcriptional regulator, AsnC family	0	16	0	848.5	0	848.5	1	978.576	0.0583688	-4.09866	0.00112073	-9.80134	0.00342342	0.0456605	1.98256e-195	5.09928e-195	0.0242212	0.200203	0.619483	0.697284
RSP_1970	formyltetrahydrofolate-dependent phosphoribosylglycinamide formyltransferase	0	16	0	1069.5	0	1069	1	954.866	0.0583688	-4.09866	0.00114856	-9.76595	0.00342342	0.0456605	9.94048e-191	2.50897e-190	0.0242212	0.200203	0.861846	0.861846
RSP_0286	ferredoxin protochlorophyllide reductase subunit B	1	43	12	1693	12	1693	1	1512.4	0.0434373	-4.52492	0.000725156	-10.4294	5.68788e-06	0.000243394	0	0	1.18956e-05	0.000514389	0.0319922	0.0952245
RSP_0317	coproporphyrinogen III oxidase	1	36	23	1243	23	1243	1	1084.04	0.0518834	-4.26858	0.0010117	-9.949	4.02321e-05	0.00122425	2.4681e-216	6.72378e-216	8.36654e-05	0.00245498	0.000393179	0.002203
RSP_0262	Chlorophyllide reductase, BchX subunit	1	31.5	23	1193	23	1193	1	1234.41	0.0592953	-4.07594	0.000888462	-10.1364	0.000142641	0.00350879	3.88474e-246	1.13461e-245	0.000339693	0.00792875	0.216401	0.405665
RSP_0285	ferredoxin protochlorophyllide reductase subunit N	1	30.5	18	1326.5	18	1326.5	1	1044.46	0.0612394	-4.0294	0.00105004	-9.89534	0.000189169	0.00439044	1.73064e-208	4.62456e-208	0.00045	0.0100467	0.0150886	0.0518879
RSP_0288	ferredoxin protochlorophyllide reductase subunit L	1	29	28	1505	28	1490	1.03264	1618.49	0.064407	-3.95664	0.000699744	-10.4809	0.000289147	0.00621893	0	0	0.00059634	0.0128935	0.694508	0.745681
RSP_2947	glutamate racemase	1	28	12	3643	12	2701	1	3106.11	0.0667072	-3.90601	0.000353086	-11.4677	0.000383901	0.00796497	0	0	0.00079057	0.0164856	0.112413	0.252011
RSP_6009	hypothetical protein	1	28	243	1933	243	1930	7.86361	1745.3	0.0667072	-3.90601	0.00494139	-7.66087	0.000383901	0.00796497	0	0	0.00079057	0.0164856	0.00177941	0.0084112
RSP_0260	putative chlorophyllide reductase, BchZ subunit	1	27.5	27	1034	27	1034	1	644.49	0.0679201	-3.88002	0.00170169	-9.19881	0.000442436	0.00908763	3.46049e-129	7.14134e-129	0.00104848	0.0202214	0.936092	0.936092
RSP_0465	putative protease	1	27.5	38	1859	38	1649	1.27826	1532.48	0.0679201	-3.88002	0.000914789	-10.0943	0.000442436	0.00908763	0	0	0.00104848	0.0202214	0.100445	0.232783
RSP_2448	1,4-alpha-glucan branching enzyme (Glycogen branching enzyme)	2	73.5	36	3456.5	36	3456.5	1.08705	3834.7	0.0508246	-4.29833	0.000310895	-11.6513	4.2075e-09	5.40138e-07	0	0	9.9278e-09	1.35945e-06	0.946116	0.946116
RSP_0274	Magnesium-chelatase, subunit D	2	64	78	3616.5	78	3616.5	3.07186	4546.39	0.0583688	-4.09866	0.000741023	-10.3982	5.67979e-08	5.55538e-06	0	0	1.16155e-07	1.10969e-05	0.367817	0.582725
RSP_0290	Light-harvesting 1 (B870) complex assembly	2	41.5	38	1668	38	1668	1.74207	1592.57	0.0900146	-3.4737	0.00119968	-9.70313	2.78944e-05	0.000902286	0	0	6.37479e-05	0.00203005	0.86033	0.86033
RSP_1635	hypothetical protein	2	25	92	829	92	829	6.8145	767.557	0.149424	-2.74251	0.0097369	-6.68232	0.00274847	0.0386669	5.80773e-150	1.28564e-149	0.00522813	0.0711164	3.96724e-05	0.0002875
RSP_0239	Pyridine nucleotide transhydrogenase beta subunit	3	59.5	77	5514.5	77	5186.5	5.26301	7026.49	0.0941749	-3.40851	0.000821472	-10.2495	6.06805e-07	3.7769e-05	0	0	1.36956e-06	8.52445e-05	0.860933	0.860933
RSP_0291	Reaction centre H protein	3	35	103	2096.5	103	2073.5	13.0136	3053.92	0.160097	-2.64298	0.00467344	-7.7413	0.000483727	0.00978893	0	0	0.000902104	0.0181659	0.00616205	0.0245452
RSP_0296	Cytochrome c2	3	33.5	411	4241.5	411	3721	93.0252	9494.16	0.167266	-2.57978	0.0107459	-6.54007	0.000727775	0.013528	0	0	0.00154325	0.0276842	0.262061	0.460968
RSP_3992	hypothetical protein	3	28	159	820	159	820	32.5472	1566.63	0.200122	-2.32105	0.0227847	-5.45579	0.00324511	0.0437079	1.37351e-292	4.47996e-292	0.00586801	0.0777606	0.107637	0.243732
