# Supplementary material for: Combining Genome-Scale Experimental and Computational Methods To Identify Essential Genes in Rhodobacter sphaeroides
Source: mSystems. 2017 Jun 6;2(3):e00015-17. doi: 10.1128/mSystems.00015-17 (PMC5513736; doi:10.1128/mSystems.00015-17)
Supplement: TABLE S5 [file sys003172109st5.xlsx]

## Sheet: TSAS raw, 1-sample SMM aero
Gene ID	Annotation	Gene length (bp)	No. of Unique hits	Normalize Unique hits (hits/bp)	Total number of reads	Pvalue (Essential)	Adj. Pvalue (Essential)	FWER (Essential)	Pvalue (Improved fitness)	Adj. Pvalue (Improved fitness)	FWER (Improved fitness)
RSP_4294	16S ribosomal RNA	1463	132	0.112724	10597	1	1	1	7.93809e-14	3.58738e-12	3.5515e-10
RSP_4324	tRNA-Ile	77	4	0.0655738	84	0.978187	1	1	0.0218128	0.123689	1
RSP_4325	tRNA-Ala	76	10	0.166667	669	1	1	1	4.16312e-07	7.2193e-06	0.00186258
RSP_4295	23S ribosomal RNA	2881	243	0.105423	23180	1	1	1	0	0	0
RSP_4293	5S ribosomal RNA	115	6	0.0659341	827	0.989905	1	1	0.0100948	0.0644284	1
RSP_4307	tRNA-Met	77	1	0.0163934	82	0.523164	0.810469	1	0.476836	1	1
RSP_1426	Pseudo gene	1323	75	0.0708215	9947	1	1	1	1.08913e-13	4.27435e-12	4.87276e-10
RSP_1427	Pseudo gene	411	17	0.0516717	2362	0.996984	1	1	0.00301638	0.0220511	1
RSP_1428	putative Pre (Mob) type recombination enzyme	1422	15	0.013181	578	0.00194672	0.00640884	1	0.998053	1	1
RSP_1430	hypothetical protein	1506	78	0.0647841	7852	1	1	1	3.84581e-13	1.41034e-11	1.72062e-09
RSP_1432	hypothetical protein	354	10	0.0352113	1135	0.870396	1	1	0.129604	0.51043	1
RSP_1433	dimethylsulfoniopropionate lyase DddL	699	32	0.0572451	2441	0.999981	1	1	1.86531e-05	0.000240501	0.0834539
RSP_1434	Putative Zn-dependent oxidoreductase	981	43	0.0547771	5840	0.999997	1	1	3.32391e-06	4.89184e-05	0.0148712
RSP_1435	transcriptional regulator, TetR family	660	46	0.0871212	14149	1	1	1	7.9714e-13	2.83048e-11	3.5664e-09
RSP_1436	ABC transporter, duplicated ATPase domains	1584	23	0.0181388	1788	0.038331	0.0881711	1	0.961669	1	1
RSP_1437	ABC Fe+3 hydroxamate (ferrichrome) transporter, ATPase subunit	768	9	0.014658	769	0.0397168	0.0911246	1	0.960283	1	1
RSP_1438	ABC Fe+3 hydroxamate (ferrichrome) transporter, fused inner membrane subunits	1977	29	0.0183428	2388	0.0256802	0.0623066	1	0.97432	1	1
RSP_1439	ABC Fe+3 hydroxamate (ferrichrome) transporter, periplasmic siderophore binding protein	900	14	0.0194444	1208	0.15385	0.291786	1	0.84615	1	1
RSP_1440	TonB dependent, hydroxamate-type ferrisiderophore, outer membrane receptor	2100	77	0.0458333	8390	0.999998	1	1	1.64539e-06	2.56497e-05	0.00736146
RSP_1441	regulatory protein, GntR family	1149	12	0.0130577	700	0.00478018	0.0142292	1	0.99522	1	1
RSP_1442	carbohydrate ABC transporter substrate-binding protein, CUT1 family	1257	31	0.0308458	2909	0.846903	1	1	0.153097	0.577535	1
RSP_1443	carbohydrate ABC transporter membrane protein 1, CUT1 family	891	13	0.0182328	1303	0.108297	0.215534	1	0.891703	1	1
RSP_1444	carbohydrate ABC transporter membrane protein 2, CUT1 family	849	15	0.0220913	2250	0.301044	0.514663	1	0.698956	1	1
RSP_1445	carbohydrate ABC transporter ATP-binding protein, CUT1 family	1104	59	0.0667421	18915	1	1	1	5.77757e-11	1.66767e-09	2.58488e-07
RSP_1446	Putative sugar kinase	942	17	0.0225464	1143	0.313756	0.532125	1	0.686244	1	1
RSP_1447	putative glucosamine--fructose-6-phosphate aminotransferase (isomerizing)	1005	0	0	0	5.56044e-10	8.12987e-09	2.48774e-06	1	1	1
RSP_1448	L-threonine aldolase	1020	23	0.0281863	2157	0.689277	1	1	0.310723	0.990859	1
RSP_1449	transcriptional regulator, DeoR family	771	30	0.0486224	6057	0.999448	1	1	0.000552408	0.0050645	1
RSP_1450	Inositol monophosphatase family protein	795	12	0.0188976	837	0.151253	0.287838	1	0.848747	1	1
RSP_1451	ABC peptide/nickel/opine transporter, periplasmic substrate-binding protein	1575	21	0.0166799	2127	0.0166037	0.0422313	1	0.983396	1	1
RSP_1452	ABC peptide/nickel/opine transporter, inner membrane subunit	981	7	0.0089172	266	0.000471733	0.00182572	1	0.999528	1	1
RSP_1453	ABC peptide/nickel/opine transporter, inner membrane subunit	912	13	0.0178082	1349	0.0910774	0.18649	1	0.908923	1	1
RSP_1454	ABC peptide/nickel/opine transporter, fused ATPase subunits	1854	12	0.00808625	622	3.63143e-07	2.9433e-06	0.0016247	1	1	1
RSP_1455	N-carbamoyl-L-amino acid amidohydrolase	1275	16	0.0157017	958	0.0172755	0.043667	1	0.982724	1	1
RSP_1456	phosphotransferase family protein	945	10	0.013245	867	0.0113887	0.0305108	1	0.988611	1	1
RSP_1457	putative choline kinase	945	5	0.00662252	804	7.35879e-05	0.000350994	0.329232	0.999926	1	1
RSP_7500	hypothetical protein	186	3	0.0202703	311	0.455723	0.723272	1	0.544277	1	1
RSP_1458	Putative DNA repair enzyme	1605	9	0.00701481	787	4.05957e-07	3.26077e-06	0.00181625	1	1	1
RSP_6001	Peptidase inhibitor I78 family	273	7	0.0319635	987	0.781749	1	1	0.218251	0.76048	1
RSP_1459	hypothetical protein	747	28	0.0469012	5236	0.998646	1	1	0.00135352	0.0111113	1
RSP_1460	hypothetical protein	246	0	0	0	0.00550837	0.0162348	1	0.994492	1	1
RSP_1461	Putative 3-deoxy-D-manno-octulosonic-acid transferase	1188	0	0	0	1.12428e-11	2.46571e-10	5.03005e-08	1	1	1
RSP_1462	lipid-A-disaccharide kinase	999	0	0	0	6.18316e-10	8.83817e-09	2.76635e-06	1	1	1
RSP_1463	Putative acyl-CoA transferase/carnitine dehydratase	1146	13	0.0141921	1468	0.0100162	0.027192	1	0.989984	1	1
RSP_1464	putative periplasmic thiol-disulfide interchange protein (DsbA family)	687	4	0.00728597	138	0.00123106	0.00430629	1	0.998769	1	1
RSP_1465	hypothetical protein	531	1	0.00235294	100	0.000157098	0.000695207	0.702854	0.999843	1	1
RSP_1466	A/G-specific DNA-adenine glycosylase	1104	16	0.0180995	1141	0.0749321	0.157837	1	0.925068	1	1
RSP_1467	alkane 1-monooxygenase	1272	13	0.0127701	717	0.00243873	0.00784954	1	0.997561	1	1
RSP_1468	Site-specific DNA-methyltransferase	1119	0	0	0	4.83919e-11	9.213e-10	2.16506e-07	1	1	1
RSP_1470	RNase HII	639	20	0.0391389	2103	0.969372	1	1	0.0306282	0.163912	1
RSP_1471	hypothetical protein	465	5	0.0134771	173	0.0759197	0.159842	1	0.92408	1	1
RSP_6002	hypothetical protein	291	11	0.0472103	1410	0.979075	1	1	0.020925	0.118805	1
RSP_1472	hypothetical protein	705	12	0.0213144	821	0.286145	0.492199	1	0.713855	1	1
RSP_1473	hypothetical protein	372	4	0.0134228	195	0.108234	0.215697	1	0.891766	1	1
RSP_1474	carboxynorspermidine decarboxylase	1098	14	0.0159453	663	0.0295519	0.0704397	1	0.970448	1	1
RSP_1475	carboxynorspermidine dehydrogenase	1239	21	0.0211907	1735	0.189472	0.348847	1	0.810528	1	1
RSP_1476	Heavy metal-(Cd/Co/Hg/Pb/Zn)-translocating P-type ATPase	1908	14	0.00917431	1278	1.60738e-06	1.14696e-05	0.00719142	0.999998	1	1
RSP_6210	hypothetical protein	180	5	0.0347222	747	0.822194	1	1	0.177806	0.653123	1
RSP_1478	ABC oligopeptide transporter, fused ATPase subunits	1620	20	0.0154321	1216	0.00637931	0.0183898	1	0.993621	1	1
RSP_1479	ABC oligopeptide transporter, inner membrane subunit OppC	1140	22	0.0241228	1770	0.398753	0.647088	1	0.601247	1	1
RSP_1480	ABC oligopeptide transporter, inner membrane subunit OppB	924	15	0.0202703	948	0.187589	0.34595	1	0.812411	1	1
RSP_1481	ABC oligopeptide transporter, perplasmic substrate-binding protein OppA	1590	37	0.0290881	3296	0.772824	1	1	0.227176	0.78304	1
RSP_6240	Pseudo gene	477	5	0.0131234	212	0.0654225	0.139981	1	0.934577	1	1
RSP_1483	hypothetical protein	360	10	0.0347222	1291	0.861417	1	1	0.138583	0.538679	1
RSP_1484	DNA/RNA helicase, superfamily II	2334	71	0.0380086	6909	0.998985	1	1	0.00101534	0.00866913	1
RSP_1486	transcriptional regulator, TetR family	606	37	0.0764463	15967	1	1	1	3.66057e-09	8.10762e-08	1.63774e-05
RSP_1487	hypothetical protein	348	4	0.0143885	122	0.145406	0.279444	1	0.854594	1	1
RSP_1488	putative glyoxalase	744	19	0.0318792	1212	0.841486	1	1	0.158514	0.595459	1
RSP_1489	thioredoxin	915	29	0.0396717	2648	0.988055	1	1	0.0119453	0.0743303	1
RSP_1490	Putative ATP-dependent protease La, LON	669	16	0.0299065	1240	0.757253	1	1	0.242747	0.822142	1
RSP_1491	hypothetical protein	180	2	0.0138889	437	0.269731	0.467743	1	0.730269	1	1
RSP_1492	2-octaprenyl-6-methoxyphenol hydroxylase%3B 2-octaprenyl-3-methyl-6-methoxy-1,4-benzoquinol hydroxylase	1230	1	0.00101626	18	1.25246e-10	2.15519e-09	5.60351e-07	1	1	1
RSP_1493	Amidase	1326	49	0.0462264	9234	0.999928	1	1	7.21199e-05	0.000833758	0.322664
RSP_1494	putative aspartate aminotransferase	1179	0	0	0	1.3538e-11	2.94024e-10	6.0569e-08	1	1	1
RSP_1495	DNA translocase FtsK	3285	0	0	0	5.28192e-31	4.72626e-28	2.36313e-27	1	1	1
RSP_1497	Putative outer membrane lipoprotein carrier protein	639	0	0	0	1.2898e-06	9.42906e-06	0.00577059	0.999999	1	1
RSP_1496	hypothetical protein	582	12	0.0257511	732	0.552326	0.843094	1	0.447674	1	1
RSP_1498	hemimethylated DNA binding domain protein	327	14	0.0536398	2093	0.995906	1	1	0.00409427	0.028938	1
RSP_1499	gamma-glutamyltransferase 2	1578	70	0.0554675	9201	1	1	1	3.85203e-09	8.44803e-08	1.7234e-05
RSP_1500	putative anti-sigma regulatory kinase	543	5	0.0114943	453	0.0281098	0.0675421	1	0.97189	1	1
RSP_1501	Antisigma-factor antagonist (STAS) domain protein	348	3	0.0107914	130	0.0657746	0.140466	1	0.934225	1	1
RSP_1502	GAF domain protein	453	14	0.0385675	1520	0.94222	1	1	0.0577798	0.277071	1
RSP_1503	hypothetical protein	363	3	0.0103093	250	0.0524193	0.115358	1	0.947581	1	1
RSP_1504	hypothetical protein	261	4	0.0191388	350	0.358585	0.594849	1	0.641415	1	1
RSP_1506	ribosomal large subunit pseudouridine synthase A	648	19	0.0366795	2259	0.942356	1	1	0.0576444	0.276718	1
RSP_1505	Putative Metallo-phosphoesterase	756	23	0.0380795	2635	0.968948	1	1	0.0310523	0.164802	1
RSP_1507	Aldehyde dehydrogenase	1461	40	0.0342173	4522	0.960289	1	1	0.0397114	0.201438	1
RSP_4318	tRNA-Thr	76	0	0	0	0.203459	0.370633	1	0.796541	1	1
RSP_1508	putative HemY-like membrane protein	1449	51	0.0440035	15953	0.999822	1	1	0.000178351	0.00186872	0.797943
RSP_6207	hypothetical protein	1302	54	0.0518234	7794	0.999999	1	1	1.39055e-06	2.19061e-05	0.00622133
RSP_6208	uroporphyrinogen-III synthase	744	0	0	0	1.35165e-07	1.21432e-06	0.00060473	1	1	1
RSP_1509	O-sialoglycoprotein endopeptidase	1095	0	0	0	8.22775e-11	1.49638e-09	3.68109e-07	1	1	1
RSP_1510	Putative glycerol-3-phosphate dehydrogenase (NAD(P)+)	918	5	0.00681199	258	0.000112453	0.000513383	0.503115	0.999888	1	1
RSP_1511	hypothetical protein	273	7	0.0319635	827	0.781749	1	1	0.218251	0.76048	1
RSP_1512	hypothetical protein	414	16	0.0481928	2588	0.992657	1	1	0.00734311	0.0485274	1
RSP_1513	tryptophan synthase subunit beta	1206	30	0.0311203	2369	0.854858	1	1	0.145142	0.556916	1
RSP_1514	adenosylhomocysteinase	1392	39	0.035009	1942	0.969113	1	1	0.0308874	0.164905	1
RSP_1515	LPS:glycosyltransferase	963	104	0.13489	14443	1	1	1	6.52811e-14	3.28166e-12	2.92068e-10
RSP_1516	putative S-adenosyl L-homocysteine hydrolase	585	60	0.12848	5458	1	1	1	2.40918e-14	2.91316e-12	1.07787e-10
RSP_1517	Histone-like protein of HNS family	315	45	0.179283	8160	1	1	1	7.66054e-15	2.6364e-12	3.42733e-11
RSP_1518	PrrA (RegA), Response regulator involved in oxygen regulation of photosynthesis genes	555	73	0.164786	57998	1	1	1	2.57572e-14	2.88094e-12	1.15238e-10
RSP_1519	PrrC	696	2	0.00359712	253	4.98359e-05	0.000247465	0.222966	0.99995	1	1
RSP_1520	Sensor histidine kinase PrrB (RegB)	1389	66	0.0594059	21570	1	1	1	6.73971e-10	1.67519e-08	3.01535e-06
RSP_1521	hypothetical protein	1563	9	0.00719424	797	7.61866e-07	5.86676e-06	0.00340859	0.999999	1	1
RSP_1522	ATPase, YjeE family	510	2	0.00490196	478	0.00142926	0.00491131	1	0.998571	1	1
RSP_1523	aminoglycoside phosphotransferase	1026	8	0.0097561	603	0.000723401	0.00267922	1	0.999277	1	1
RSP_1524	Nucleotidyltransferase family protein	666	3	0.0056391	134	0.000445336	0.00174012	1	0.999555	1	1
RSP_1525	putative Helicase/Exonuclease	2994	2	0.000834725	69	5.19633e-25	1.45302e-22	2.32484e-21	1	1	1
RSP_1527	DNA helicase/exodeoxyribonuclease V, subunit A	3321	5	0.00188182	254	3.95805e-24	8.85415e-22	1.77083e-20	1	1	1
RSP_1529	thioredoxin	321	1	0.00389105	53	0.00863455	0.0239201	1	0.991365	1	1
RSP_1530	hypothetical protein	909	3	0.00412655	234	6.06713e-06	3.83937e-05	0.0271443	0.999994	1	1
RSP_1531	HslV component of HslUV peptidase	558	19	0.0426009	3620	0.98468	1	1	0.0153204	0.091148	1
RSP_1532	ATP-dependent protease ATP-binding subunit	1302	48	0.0460653	7418	0.999909	1	1	9.08121e-05	0.0010312	0.406293
RSP_1533	putative alginate O-acetyltransferase	1533	16	0.0130399	1195	0.0011572	0.0040734	1	0.998843	1	1
RSP_1534	putative acyl carrier protein	246	4	0.0204082	191	0.414893	0.668671	1	0.585107	1	1
RSP_1535	subfamily IIIC HAD-superfamily phosphatase	1914	14	0.00913838	828	1.44582e-06	1.04332e-05	0.00646861	0.999999	1	1
RSP_6005	Putative short chain dehydrogenase	741	10	0.0168634	513	0.0919395	0.187911	1	0.90806	1	1
RSP_1536	acyl dehydratase	405	5	0.0154799	375	0.149205	0.284666	1	0.850795	1	1
RSP_1537	hypothetical protein	915	15	0.0205198	962	0.202086	0.368432	1	0.797914	1	1
RSP_1538	putative glucose-1-phosphate cytidylyltransferase	774	12	0.0193548	860	0.174402	0.325385	1	0.825598	1	1
RSP_1539	Glycosyl transferase, family 2	1008	38	0.0471464	5504	0.999747	1	1	0.000252591	0.00255677	1
RSP_1540	putative secreted hydrolase	1095	13	0.0148571	1118	0.0170353	0.0432799	1	0.982965	1	1
RSP_1541	Putative ABC transporter, fused inner membrane subunits	2388	26	0.0136126	1661	0.000120413	0.000546931	0.538727	0.99988	1	1
RSP_1542	ABC transporter, ATPase subunit	690	8	0.0144928	952	0.0473492	0.105814	1	0.952651	1	1
RSP_1543	hypothetical protein	1059	29	0.0342385	3675	0.937302	1	1	0.0626981	0.292199	1
RSP_1544	putative periplasmic lipoprotein	990	26	0.0328283	3446	0.896728	1	1	0.103272	0.425842	1
RSP_1545	putative thiol oxidoreductase with 2 cytochrome c heme-binding sites	1509	52	0.043082	6264	0.99974	1	1	0.000259954	0.00262536	1
RSP_1546	Bacterioferritin	486	27	0.0695876	4819	0.999998	1	1	1.99869e-06	3.03123e-05	0.00894214
RSP_1547	putative bacterioferritin-associated ferredoxin	255	10	0.0492611	1694	0.981094	1	1	0.0189062	0.109003	1
RSP_1548	imelysin	1269	67	0.0660099	9062	1	1	1	5.81757e-12	1.8725e-10	2.60278e-08
RSP_6006	hemin uptake protein	162	10	0.0769231	1580	0.999337	1	1	0.00066303	0.00600485	1
RSP_7501	hypothetical protein	117	8	0.0860215	1332	0.999231	1	1	0.000768942	0.00683945	1
RSP_1549	hypothetical protein	684	17	0.0310219	2962	0.803914	1	1	0.196086	0.702956	1
RSP_1550	transcriptional regulator, IclR family	831	44	0.0661654	4781	1	1	1	1.41224e-08	2.92516e-07	6.31835e-05
RSP_1551	putative glyoxalase family protein	381	6	0.0196721	488	0.311645	0.529548	1	0.688355	1	1
RSP_1552	ureidoglycolate hydrolase	492	5	0.0126904	418	0.0537131	0.1178	1	0.946287	1	1
RSP_1553	putative glyoxylate induced protein	837	31	0.0463378	4171	0.998978	1	1	0.0010217	0.00870686	1
RSP_1554	putative polysaccharide deacetylase	1416	62	0.0547703	10078	1	1	1	4.04821e-08	7.97873e-07	0.000181117
RSP_1555	Transthyretin-like protein	354	5	0.0176056	251	0.24471	0.43019	1	0.75529	1	1
RSP_1556	light-harvesting complex, beta subunit	156	6	0.0483871	623	0.954739	1	1	0.0452608	0.224001	1
RSP_6158	light-harvesting complex alpha subunit	792	22	0.0347003	1564	0.923602	1	1	0.0763979	0.33842	1
RSP_1559	isocitrate dehydrogenase (NADP)	1215	67	0.069001	9773	1	1	1	8.08242e-13	2.8473e-11	3.61608e-09
RSP_1558	2-dehydropantoate 2-reductase	1344	37	0.0343866	2924	0.957621	1	1	0.0423795	0.212563	1
RSP_1561	AMP-forming acyl-CoA synthetase/ligase	1536	44	0.0358306	5030	0.982688	1	1	0.0173123	0.101381	1
RSP_1562	fumarylacetoacetate hydrolase family protein	687	18	0.0327869	1288	0.863528	1	1	0.136472	0.531862	1
RSP_1563	putative oxidoreductase	984	23	0.0291878	4395	0.745256	1	1	0.254744	0.855008	1
RSP_1564	Putative transmembrane transport protein	1221	35	0.035824	3834	0.971792	1	1	0.0282079	0.153717	1
RSP_1565	AppA, antirepressor of ppsR, sensor of blue light	1353	70	0.0646353	13412	1	1	1	5.49094e-12	1.78018e-10	2.45665e-08
RSP_1566	hypothetical protein	690	0	0	0	4.34493e-07	3.47129e-06	0.00194392	1	1	1
RSP_1567	putative sensory transduction histidine kinase	2568	41	0.0199611	4691	0.0404562	0.0924417	1	0.959544	1	1
RSP_1568	glutamate--putrescine ligase	1395	34	0.0304933	2149	0.840215	1	1	0.159785	0.598727	1
RSP_1569	glutamate-1-semialdehyde 2,1-aminomutase	1374	32	0.0290909	2172	0.761944	1	1	0.238056	0.808704	1
RSP_1570	5-(carboxyamino)imidazole ribonucleotide synthase	1083	1	0.0011534	42	2.47393e-09	3.14442e-08	1.10684e-05	1	1	1
RSP_1571	5-(carboxyamino)imidazole ribonucleotide mutase	486	0	0	0	3.37402e-05	0.000175324	0.150954	0.999966	1	1
RSP_6218	putative conserved small protein containing a coiled-coil domain	219	5	0.0285714	270	0.689643	1	1	0.310357	0.991105	1
RSP_1572	Heat shock protein, Hsp20 family	441	16	0.0453258	2675	0.987104	1	1	0.0128961	0.0789293	1
RSP_1573	putative small protein	225	20	0.111732	3955	1	1	1	1.32734e-08	2.78804e-07	5.93853e-05
RSP_1574	Cytochrome b562	477	20	0.0524934	3190	0.998681	1	1	0.00131857	0.0109044	1
RSP_1575	sulfate adenylyltransferase	1707	0	0	0	1.85284e-16	1.15133e-14	8.28961e-13	1	1	1
RSP_1576	Thioredoxin reductase	939	0	0	0	2.21019e-09	2.8662e-08	9.88839e-06	1	1	1
RSP_1577	transcriptional regulator, AsnC family	501	13	0.032419	717	0.827975	1	1	0.172025	0.636593	1
RSP_1578	uncharacterized protein, YfiH family	753	23	0.0381426	4604	0.969449	1	1	0.0305506	0.163693	1
RSP_1579	hypothetical protein	1062	0	0	0	1.59741e-10	2.66672e-09	7.1468e-07	1	1	1
RSP_1580	Prolipoprotein diacylglyceryl transferase	879	0	0	0	7.90039e-09	8.99398e-08	3.53463e-05	1	1	1
RSP_1581	hypothetical protein	249	5	0.0251256	424	0.578395	0.873056	1	0.421605	1	1
RSP_1582	Putative sulfate transporter/antisigma-factor antagonist	279	4	0.0179372	394	0.303574	0.517998	1	0.696426	1	1
RSP_1583	Chemotaxis response regulator, CheY3	366	11	0.0376712	1652	0.914628	1	1	0.0853723	0.366912	1
RSP_1584	Chemotaxis histidine protein kinase	1962	29	0.0184713	2781	0.0283647	0.0679719	1	0.971635	1	1
RSP_1585	Chemotaxis protein, CheW2	492	5	0.0126904	554	0.0537131	0.1178	1	0.946287	1	1
RSP_1586	Chemotaxis protein, CheW3	537	7	0.016317	370	0.125337	0.246378	1	0.874663	1	1
RSP_1587	Chemotaxis methyltransferase, CheR2	837	14	0.0209268	1429	0.237761	0.419457	1	0.762239	1	1
RSP_1588	chemotaxis methylesterase, CheB1	1110	11	0.0123874	913	0.00350474	0.0107694	1	0.996495	1	1
RSP_1589	Transducer-like protein, TlpC	1743	24	0.0172043	2675	0.0172054	0.0435389	1	0.982795	1	1
RSP_1591	putative Glutathione S-transferase	1002	13	0.0162095	775	0.0413239	0.0939447	1	0.958676	1	1
RSP_1590	two component, sigma54 specific, transcriptional regulator, fis family	1458	45	0.0385935	5627	0.995178	1	1	0.00482158	0.0333412	1
RSP_6007	hypothetical protein	552	22	0.0497738	5570	0.998301	1	1	0.0016992	0.0136731	1
RSP_1592	propionyl-CoA synthetase	1893	73	0.0481848	12100	1	1	1	4.85583e-07	8.26044e-06	0.0021725
RSP_1593	phosphate acetyltransferase	2280	59	0.0323465	7644	0.953521	1	1	0.0464793	0.228515	1
RSP_1594	cytidine deaminase	405	14	0.0433437	3304	0.975235	1	1	0.0247655	0.138156	1
RSP_1595	thymidine phosphorylase	1308	41	0.0391969	6949	0.994916	1	1	0.00508444	0.0349966	1
RSP_1596	phosphopentomutase	1197	30	0.031348	2833	0.863446	1	1	0.136554	0.531716	1
RSP_1597	adenosine deaminase	984	29	0.036802	3211	0.970793	1	1	0.0292066	0.157434	1
RSP_1598	uracil phosphoribosyltransferase	633	16	0.0315582	3316	0.81766	1	1	0.18234	0.664866	1
RSP_6008	sporulation and cell division-related protein	948	22	0.0290237	3091	0.734131	1	1	0.265869	0.885702	1
RSP_6009	hypothetical protein	1020	7	0.00857843	706	0.000267684	0.00110686	1	0.999732	1	1
RSP_1599	AMP-binding protein	1650	44	0.0333333	5627	0.952157	1	1	0.0478429	0.23419	1
RSP_1600	putative transporter, DME family, DMT superfamily	933	5	0.00669344	277	8.65254e-05	0.000404509	0.387115	0.999913	1	1
RSP_1601	methylase involved in ubiquinone/menaquinone biosynthesis	630	2	0.00396825	75	0.000164989	0.000726538	0.738162	0.999835	1	1
RSP_1602	TRAP-T family transporter, DctM (12TMs) subunit	1272	19	0.018664	1617	0.0746795	0.157379	1	0.92532	1	1
RSP_1604	TRAP-T family transporter, DctQ (4TMs) subunit	486	8	0.0206186	701	0.311815	0.529435	1	0.688185	1	1
RSP_1605	TRAP-T family transporter, periplasmic binding protein, DctP	975	17	0.0218228	1179	0.264255	0.46003	1	0.735745	1	1
RSP_1606	transcriptional regulator, GntR family	702	38	0.0676157	9782	1	1	1	6.42641e-08	1.23398e-06	0.000287517
RSP_1607	transcriptional regulator, GntR family	903	24	0.033195	2240	0.899036	1	1	0.100964	0.418642	1
RSP_1608	Putative Zn-dependent dehydrogenase	993	36	0.045283	2857	0.999275	1	1	0.00072485	0.006512	1
RSP_1609	Putative altronate dehydrogenase	1101	31	0.0351873	2692	0.957067	1	1	0.0429328	0.214856	1
RSP_1610	altronate hydrolase	1503	38	0.0315877	3442	0.894104	1	1	0.105896	0.43466	1
RSP_1611	sensor histidine kinase	1794	19	0.0132312	1065	0.000552513	0.00209843	1	0.999447	1	1
RSP_1612	Sigma-54 dependent transcriptional regulator	1320	9	0.00852273	1134	3.10565e-05	0.000162511	0.138947	0.999969	1	1
RSP_1613	TRAP-T family transporter, DctP subunit	954	35	0.0458115	7272	0.999319	1	1	0.000681061	0.00615569	1
RSP_1614	TRAP-T family transporter with fused DctQ/DctM subunits	2118	67	0.0395514	15442	0.999508	1	1	0.000491562	0.00456276	1
RSP_1615	protein of unknown function DUF1850	369	11	0.0372881	1431	0.909658	1	1	0.0903415	0.383844	1
RSP_7502	Pseudo gene	252	9	0.0445545	920	0.95859	1	1	0.0414104	0.208403	1
RSP_1616	Pseudo gene	450	5	0.0138889	263	0.0891505	0.182795	1	0.910849	1	1
RSP_4302	tRNA-Ser	90	0	0	0	0.147969	0.283275	1	0.852031	1	1
RSP_7503	hypothetical protein	90	1	0.0138889	49	0.434487	0.693752	1	0.565513	1	1
RSP_7504	Pseudo gene	288	3	0.0130435	99	0.145599	0.279336	1	0.854401	1	1
RSP_6011	Pseudo gene	294	0	0	0	0.00190549	0.0063056	1	0.998095	1	1
RSP_1620	Pseudo gene	462	11	0.0297297	1637	0.733358	1	1	0.266642	0.887616	1
RSP_1621	Deoxyguanosinetriphosphate triphosphohydrolase-like protein	1464	122	0.104096	46909	1	1	1	8.06022e-14	3.50111e-12	3.60614e-10
RSP_1623	hypothetical protein	837	4	0.00597907	1405	0.000106611	0.00048921	0.476979	0.999893	1	1
RSP_1622	Putative DNA-binding protein	1059	0	0	0	1.72978e-10	2.85574e-09	7.73905e-07	1	1	1
RSP_1624	hypothetical protein	645	87	0.168932	89799	1	1	1	1.5099e-14	2.5982e-12	6.75531e-11
RSP_1625	hypothetical protein	483	5	0.0129199	327	0.0597616	0.129228	1	0.940238	1	1
RSP_1626	hypothetical protein	810	6	0.00925926	594	0.0019062	0.00628935	1	0.998094	1	1
RSP_1627	Putative N-6 adenine-specific DNA methylase	807	10	0.0155039	1023	0.0494947	0.110224	1	0.950505	1	1
RSP_1628	putative sensor histidine protein kinase	999	51	0.0638298	11329	1	1	1	4.2248e-09	9.17561e-08	1.89017e-05
RSP_1629	response regulator receiver domain protein	390	5	0.0160256	231	0.172469	0.322182	1	0.827531	1	1
RSP_1630	hypothetical protein	318	4	0.015748	134	0.203464	0.36929	1	0.796536	1	1
RSP_1631	hypothetical protein	339	7	0.0258303	455	0.58404	0.880389	1	0.41596	1	1
RSP_1632	hypothetical protein	318	3	0.011811	545	0.0987622	0.199486	1	0.901238	1	1
RSP_1633	hypothetical protein	1485	10	0.0084246	747	8.72143e-06	5.27293e-05	0.0390197	0.999991	1	1
RSP_1635	hypothetical protein	891	5	0.00701262	207	0.000171227	0.000751049	0.76607	0.999829	1	1
RSP_1636	phage-related protein, putative phage tail tape measure protein, lambda family	5007	48	0.011985	4976	2.67086e-10	4.23739e-09	1.19494e-06	1	1	1
RSP_1637	hypothetical protein	237	3	0.015873	285	0.268449	0.465699	1	0.731551	1	1
RSP_1638	hypothetical protein	375	6	0.0200669	227	0.331409	0.558255	1	0.668591	1	1
RSP_1639	hypothetical protein	441	7	0.01983	625	0.292721	0.501967	1	0.707279	1	1
RSP_6012	Protein of unknown function (DUF3168)	381	0	0	0	0.00030532	0.00124408	1	0.999695	1	1
RSP_6013	hypothetical protein	168	2	0.0149254	76	0.315434	0.534564	1	0.684566	1	1
RSP_1640	phage protein, HK97 gp10 family	474	1	0.00263158	39	0.000468085	0.00181474	1	0.999532	1	1
RSP_1641	bacteriophage head-tail adaptor	333	3	0.011236	121	0.0794119	0.165559	1	0.920588	1	1
RSP_1643	hypothetical protein	507	4	0.00987654	314	0.0185359	0.0465375	1	0.981464	1	1
RSP_1644	hypothetical protein	291	4	0.0171674	119	0.268021	0.465138	1	0.731979	1	1
RSP_1645	putative phage-related protein	1335	10	0.00937207	484	7.57563e-05	0.000358281	0.338934	0.999924	1	1
RSP_1646	putative transmembrane protein	744	12	0.0201342	456	0.216792	0.386887	1	0.783208	1	1
RSP_1647	putative peptidase	960	3	0.00390625	346	2.38942e-06	1.63961e-05	0.0106903	0.999998	1	1
RSP_1648	phage portal protein, HK97 family	1269	6	0.00591133	198	1.43822e-06	1.03952e-05	0.00643461	0.999999	1	1
RSP_1649	putative transporter, DMT superfamily	873	11	0.0157368	372	0.0457344	0.102667	1	0.954266	1	1
RSP_1650	phage terminase-like protein, large subunit	1659	12	0.00904295	960	6.38801e-06	3.9972e-05	0.02858	0.999994	1	1
RSP_1651	phage terminase, small subunit	438	1	0.00285714	105	0.000963111	0.00346937	1	0.999037	1	1
RSP_1652	restriction endonuclease	414	2	0.0060241	480	0.00740719	0.0209348	1	0.992593	1	1
RSP_1653	hypothetical protein	540	5	0.0115741	332	0.0295101	0.0704525	1	0.97049	1	1
RSP_1654	hypothetical protein	579	3	0.00647948	136	0.00189252	0.00627194	1	0.998107	1	1
RSP_6014	hypothetical protein	657	7	0.0133333	248	0.0345288	0.0807537	1	0.965471	1	1
RSP_1655	protein of unknown function (DUF1937)	552	8	0.0180995	593	0.181291	0.335164	1	0.818709	1	1
RSP_6209	putative transcriptional regulator	363	0	0	0	0.000442701	0.00173285	1	0.999557	1	1
RSP_1656	hypothetical protein	186	0	0	0	0.0196898	0.0491861	1	0.98031	1	1
RSP_1657	hypothetical protein	198	1	0.00632911	42	0.0792644	0.16556	1	0.920736	1	1
RSP_1658	hypothetical protein	333	0	0	0	0.000836989	0.00306189	1	0.999163	1	1
RSP_1659	hypothetical protein	396	2	0.00632911	53	0.0103738	0.0281117	1	0.989626	1	1
RSP_1660	Pseudo gene	1819	12	0.00824742	395	6.23071e-07	4.85648e-06	0.00278762	0.999999	1	1
RSP_6015	hypothetical protein	243	4	0.0205128	231	0.419419	0.674023	1	0.580581	1	1
RSP_1662	Integrase/recombinase	1089	23	0.0264064	2478	0.571046	0.865174	1	0.428954	1	1
RSP_4310	tRNA-Arg	76	0	0	0	0.203459	0.370633	1	0.796541	1	1
RSP_1663	transcriptional regulator, LacI family	1038	9	0.0108434	315	0.00159376	0.00538964	1	0.998406	1	1
RSP_1664	Protein of unknown function (DUF3429)	453	18	0.0495868	2450	0.99619	1	1	0.00381015	0.0271443	1
RSP_1665	putative RhtB family transporter	609	10	0.0205339	1302	0.270075	0.468158	1	0.729925	1	1
RSP_1666	4-hydroxy-3-methylbut-2-enyl diphosphate reductase	960	0	0	0	1.40766e-09	1.87996e-08	6.29787e-06	1	1	1
RSP_1667	hypothetical protein	573	13	0.0283224	813	0.680725	0.993011	1	0.319275	1	1
RSP_1668	2-amino-4-hydroxy-6- hydroxymethyldihydropteridine pyrophosphokinase	537	2	0.004662	332	0.000897193	0.00325815	1	0.999103	1	1
RSP_1669	DNA-directed RNA polymerase subunit omega	354	9	0.0316901	1028	0.785852	1	1	0.214148	0.74793	1
RSP_1670	RelA/SpoT family protein	2118	2	0.00118064	43	3.24257e-17	2.37824e-15	1.45072e-13	1	1	1
RSP_1671	hypothetical protein	657	12	0.0228571	1374	0.381193	0.62448	1	0.618807	1	1
RSP_1672	pyridoxine 5'-phosphate synthase	759	0	0	0	1.00945e-07	9.33119e-07	0.000451629	1	1	1
RSP_1673	4'-phosphopantetheinyl transferase	414	1	0.00301205	44	0.00148067	0.00507627	1	0.998519	1	1
RSP_1674	signal peptidase I	789	0	0	0	5.33921e-08	5.30836e-07	0.000238876	1	1	1
RSP_1675	RNAse III	690	13	0.0235507	732	0.414985	0.668578	1	0.585015	1	1
RSP_1676	GTP-binding protein Era	915	3	0.00410397	138	5.54189e-06	3.54206e-05	0.0247944	0.999994	1	1
RSP_1677	hypothetical protein	336	12	0.0447761	1037	0.974245	1	1	0.0257552	0.14261	1
RSP_1678	DNA replication and repair protein RecO	720	0	0	0	2.29812e-07	1.96969e-06	0.00102818	1	1	1
RSP_1679	(2S)-methylsuccinyl-CoA dehydrogenase	1668	27	0.0202399	1386	0.0976477	0.197681	1	0.902352	1	1
RSP_1680	phosphoenolpyruvate carboxykinase	1599	0	0	0	1.81561e-15	9.23071e-14	8.12303e-12	1	1	1
RSP_1681	two-component transcriptional regulator, winged helix family	702	26	0.0462633	4719	0.99775	1	1	0.00225014	0.0172087	1
RSP_1682	Two-component sensor histidine kinase	1719	38	0.0276364	3482	0.670872	0.981839	1	0.329128	1	1
RSP_1683	Hpr(Ser) kinase/phosphatase	429	5	0.0145773	289	0.113522	0.225132	1	0.886478	1	1
RSP_1684	putative P-loop-containing kinase	909	3	0.00412655	237	6.06713e-06	3.83937e-05	0.0271443	0.999994	1	1
RSP_1685	PTS system protein, IIA component	399	1	0.0031348	28	0.00201707	0.00662096	1	0.997983	1	1
RSP_1686	Putative Phosphocarrier HPr protein	270	0	0	0	0.00323978	0.0100379	1	0.99676	1	1
RSP_1688	putative acyltransferase	1098	13	0.0148064	858	0.0163987	0.0418289	1	0.983601	1	1
RSP_1687	3-hydroxyacyl-CoA dehydrogenase	876	27	0.0385714	5359	0.980189	1	1	0.019811	0.113199	1
RSP_1689	hypothetical protein	825	9	0.0136571	483	0.0215469	0.0532308	1	0.978453	1	1
RSP_1690	electron transfer flavoprotein alpha subunit apoprotein	927	0	0	0	2.88193e-09	3.6423e-08	1.28938e-05	1	1	1
RSP_1691	electron transfer flavoprotein beta subunit	762	0	0	0	9.32202e-08	8.74355e-07	0.000417067	1	1	1
RSP_1692	ATP:cob(I)alamin adenosyltransferase	579	5	0.0107991	233	0.0177044	0.0446753	1	0.982296	1	1
RSP_6016	hypoxia-induced family protein	210	1	0.00595238	61	0.0639034	0.137256	1	0.936097	1	1
RSP_1694	putative short-chain dehydrogenase/reductase	816	8	0.0122699	966	0.0112598	0.0301836	1	0.98874	1	1
RSP_1695	SH3 domain-containing protein	561	3	0.00668151	604	0.00252227	0.00809516	1	0.997478	1	1
RSP_1696	DNA topoisomerase IV subunit A	2304	0	0	0	5.58695e-22	8.61932e-20	2.4996e-18	1	1	1
RSP_1697	hypothetical protein	576	19	0.0413043	2750	0.979454	1	1	0.0205462	0.117249	1
RSP_1707	Elongation factor Tu (EF-Tu)	1176	17	0.0180851	1250	0.0671437	0.143116	1	0.932856	1	1
RSP_1706	Putative acetyltransferase	645	15	0.0291262	682	0.720893	1	1	0.279107	0.916831	1
RSP_4298	tRNA-Trp	76	0	0	0	0.203459	0.370633	1	0.796541	1	1
RSP_1705	protein translocase subunit secE/sec61 gamma	195	0	0	0	0.0163517	0.0417805	1	0.983648	1	1
RSP_1704	transcription antitermination protein nusG	534	0	0	0	1.16716e-05	6.86188e-05	0.0522189	0.999988	1	1
RSP_1703	Ribosomal protein L11	453	0	0	0	6.55062e-05	0.000315813	0.293075	0.999934	1	1
RSP_1702	LSU ribosomal protein L1P	699	0	0	0	3.60832e-07	2.96758e-06	0.00161436	1	1	1
RSP_1701	LSU ribosomal protein L10P	516	0	0	0	1.78459e-05	9.96785e-05	0.0798425	0.999982	1	1
RSP_1700	LSU ribosomal protein L12P	378	0	0	0	0.000330622	0.00133502	1	0.999669	1	1
RSP_1699	DNA-directed RNA polymerase beta subunit	4134	0	0	0	7.48168e-39	1.67365e-35	3.3473e-35	1	1	1
RSP_1712	DNA-directed RNA polymerase beta' subunit	4248	0	0	0	6.86616e-40	3.07192e-36	3.07192e-36	1	1	1
RSP_1711	putative transporter, RhaT family, DMT superfamily	927	11	0.0148448	482	0.0270686	0.0652504	1	0.972931	1	1
RSP_1710	SSU ribosomal protein S12P	372	0	0	0	0.000367649	0.00147521	1	0.999632	1	1
RSP_1709	SSU ribosomal protein S7P	471	0	0	0	4.5178e-05	0.000226345	0.202126	0.999955	1	1
RSP_1708	translation elongation factor 2 (EF-2/EF-G)	2118	0	0	0	2.99215e-20	3.93732e-18	1.33869e-16	1	1	1
RSP_1714	Elongation factor TU	1176	15	0.0159574	1202	0.0249353	0.0606307	1	0.975065	1	1
RSP_1715	SSU ribosomal protein S10P	309	0	0	0	0.00142308	0.0048938	1	0.998577	1	1
RSP_1716	LSU ribosomal protein L3P	723	0	0	0	2.12225e-07	1.83655e-06	0.000949496	1	1	1
RSP_1717	LSU ribosomal protein L4P	621	0	0	0	1.87016e-06	1.31766e-05	0.00836711	0.999998	1	1
RSP_1718	LSU ribosomal protein L23P	297	0	0	0	0.00185559	0.00616783	1	0.998144	1	1
RSP_1719	LSU ribosomal protein L2P	840	0	0	0	1.7986e-08	1.96747e-07	8.04696e-05	1	1	1
RSP_1720	SSU ribosomal protein S19P	279	0	0	0	0.00269053	0.00855538	1	0.997309	1	1
RSP_1721	LSU ribosomal protein L22P	381	0	0	0	0.00030532	0.00124408	1	0.999695	1	1
RSP_1722	SSU ribosomal protein S3P	717	0	0	0	2.48857e-07	2.1047e-06	0.00111339	1	1	1
RSP_1723	LSU ribosomal protein L16P	414	0	0	0	0.000149132	0.000662576	0.667214	0.999851	1	1
RSP_1724	LSU ribosomal protein L29P	207	0	0	0	0.0125404	0.0332576	1	0.98746	1	1
RSP_6017	SSU ribosomal protein S17P	243	0	0	0	0.00565651	0.0166276	1	0.994343	1	1
RSP_1725	LSU ribosomal protein L14P	369	0	0	0	0.000398115	0.00157905	1	0.999602	1	1
RSP_1726	LSU ribosomal protein L24P	306	0	0	0	0.001541	0.00525893	1	0.998459	1	1
RSP_1727	LSU ribosomal protein L5P	561	0	0	0	6.68495e-06	4.15396e-05	0.0299085	0.999993	1	1
RSP_1728	SSU ribosomal protein S14P	306	0	0	0	0.001541	0.00525893	1	0.998459	1	1
RSP_1729	SSU ribosomal protein S8P	399	0	0	0	0.000210571	0.000905862	0.942097	0.999789	1	1
RSP_1730	LSU ribosomal protein L6P	534	0	0	0	1.16716e-05	6.86188e-05	0.0522189	0.999988	1	1
RSP_1731	LSU ribosomal protein L18P	360	0	0	0	0.000479388	0.00184736	1	0.999521	1	1
RSP_1732	SSU ribosomal protein S5P	564	0	0	0	6.17337e-06	3.89558e-05	0.0276197	0.999994	1	1
RSP_1733	LSU ribosomal protein L30P	189	0	0	0	0.018183	0.0457798	1	0.981817	1	1
RSP_1734	LSU ribosomal protein L15P	486	1	0.00257732	41	0.000385808	0.00153979	1	0.999614	1	1
RSP_1735	protein translocase subunit secY/sec61 alpha	1359	0	0	0	2.96413e-13	9.3391e-12	1.32615e-09	1	1	1
RSP_1736	Adenylate kinase	654	2	0.00381679	167	0.000104316	0.000481143	0.466709	0.999896	1	1
RSP_1737	30S ribosomal protein S13	369	0	0	0	0.000398115	0.00157905	1	0.999602	1	1
RSP_1738	30S ribosomal protein S11	390	0	0	0	0.000253558	0.0010602	1	0.999746	1	1
RSP_1739	DNA-directed RNA polymerase subunit alpha	1017	0	0	0	4.26437e-10	6.38087e-09	1.90788e-06	1	1	1
RSP_1740	LSU ribosomal protein L17P	420	0	0	0	0.000134112	0.000603639	0.600017	0.999866	1	1
RSP_1741	putative LuxR family protein	612	28	0.0571429	3015	0.999945	1	1	5.48775e-05	0.000641049	0.245522
RSP_1742	Serine protease, trypsin family	1386	33	0.0297834	2995	0.803009	1	1	0.196991	0.704507	1
RSP_1743	Recombination protein MgsA	1314	25	0.0237643	2650	0.355747	0.590579	1	0.644253	1	1
RSP_1744	camphor resistance protein CrcB	375	5	0.0167224	184	0.2036	0.369237	1	0.7964	1	1
RSP_1745	Pseudouridine synthase	1041	1	0.00120048	17	5.86956e-09	6.8565e-08	2.62604e-05	1	1	1
RSP_1746	chaperone required for the assembly of F1-ATPase	708	0	0	0	2.99659e-07	2.50126e-06	0.00134067	1	1	1
RSP_1747	L-asparagine-binding protein%3BL-glutamine-binding protein%3BL-glutamate-binding protein%3BL-aspartate-binding protein	1017	15	0.0184502	1181	0.0970127	0.196574	1	0.902987	1	1
RSP_1748	L-aspartate ABC transporter membrane protein%3BL-glutamine ABC transporter membrane protein%3BL-glutamate ABC transporter membrane protein%3BL-asparagine ABC transporter membrane protein	1263	36	0.0356083	4530	0.971155	1	1	0.028845	0.156617	1
RSP_1749	L-aspartate ABC transporter membrane protein%3BL-glutamine ABC transporter membrane protein%3BL-glutamate ABC transporter membrane protein%3BL-asparagine ABC transporter membrane protein	1329	27	0.0253998	2775	0.486152	0.764514	1	0.513848	1	1
RSP_1750	L-glutamate ABC transporter ATP-binding protein%3BL-asparagine ABC transporter ATP-binding protein%3BL-glutamine ABC transporter ATP-binding protein%3BL-aspartate ABC transporter ATP-binding protein	789	26	0.0412044	4845	0.989987	1	1	0.0100131	0.0640895	1
RSP_1751	putative 2Fe-2S ferredoxin protein	369	2	0.00677966	253	0.0160431	0.0411329	1	0.983957	1	1
RSP_1752	Putative creatinase	1206	25	0.0259336	2536	0.533082	0.821285	1	0.466918	1	1
RSP_1753	hypothetical protein	2172	15	0.00863061	986	1.08435e-07	9.96175e-07	0.000485137	1	1	1
RSP_1754	hypothetical protein	759	27	0.0444811	6483	0.99667	1	1	0.00333036	0.0241884	1
RSP_1755	putative enzyme of the cupin superfamily	342	7	0.0255474	544	0.572193	0.866619	1	0.427807	1	1
RSP_1756	ketopantoate hydroxymethyltransferase	834	0	0	0	2.00003e-08	2.13051e-07	8.94815e-05	1	1	1
RSP_1757	pantothenate synthetase	840	0	0	0	1.7986e-08	1.96747e-07	8.04696e-05	1	1	1
RSP_1758	putative succinyl-diaminopimelate desuccinylase	1320	11	0.0104167	804	0.000247373	0.00103725	1	0.999753	1	1
RSP_1759	hypothetical protein	270	3	0.0138889	338	0.180847	0.334619	1	0.819153	1	1
RSP_1760	Protein of unknown function (DUF1523)	657	14	0.0266667	1103	0.597348	0.896222	1	0.402652	1	1
RSP_1761	phenylalanyl-tRNA synthetase beta subunit	2418	0	0	0	5.12731e-23	8.82291e-21	2.29396e-19	1	1	1
RSP_7505	hypothetical protein	222	1	0.00561798	131	0.0513968	0.113668	1	0.948603	1	1
RSP_1762	hypothetical protein	717	18	0.0314136	2024	0.821843	1	1	0.178157	0.653877	1
RSP_1763	phenylalanyl-tRNA synthetase, alpha subunit	1083	0	0	0	1.01738e-10	1.79203e-09	4.55177e-07	1	1	1
RSP_1764	LSU ribosomal protein L20P	363	0	0	0	0.000442701	0.00173285	1	0.999557	1	1
RSP_1765	LSU ribosomal protein L35P	201	0	0	0	0.0139448	0.0363149	1	0.986055	1	1
RSP_1766	pyruvate kinase	1446	49	0.0423875	9973	0.999472	1	1	0.000527828	0.00485906	1
RSP_1767	putative N-formylglutamate amidohydrolase	738	25	0.0423729	2487	0.992019	1	1	0.00798092	0.0521265	1
RSP_1768	Aminotransferase class IV , putative D-alanine aminotransferase	861	37	0.053701	6147	0.999979	1	1	2.08904e-05	0.000267039	0.0934637
RSP_1769	Mandelate racemase / muconate lactonizing enzyme	963	34	0.0440986	3363	0.998503	1	1	0.00149746	0.0121151	1
RSP_1770	hypothetical protein	1002	42	0.0523691	6101	0.999988	1	1	1.24689e-05	0.000166029	0.0557858
RSP_1771	beta-methylmalyl-CoA/L-malyl-CoA lyase	957	43	0.0562092	9391	0.999998	1	1	1.7221e-06	2.67523e-05	0.00770466
RSP_6018	DNA gyrase inhibitor	471	2	0.00530504	500	0.00281913	0.00888224	1	0.997181	1	1
RSP_1772	acetyl-CoA carboxylase carboxyltransferase subunit alpha	960	0	0	0	1.40766e-09	1.87996e-08	6.29787e-06	1	1	1
RSP_1773	Multidrug efflux pump, SMR family, DMT superfamily	315	9	0.0358566	829	0.873842	1	1	0.126158	0.49994	1
RSP_1774	Putative glucose dehydrogenase B	1179	8	0.00848356	583	7.9857e-05	0.000376084	0.35728	0.99992	1	1
RSP_1775	hypothetical protein	960	28	0.0364583	4494	0.965526	1	1	0.0344743	0.179347	1
RSP_1776	transcription elongation factor GreA	456	22	0.0604396	7311	0.999881	1	1	0.000118571	0.00130021	0.530485
RSP_1777	Putative electron transfer flavoprotein-ubiquinone oxidoreductase precursor	1656	0	0	0	5.50021e-16	3.07599e-14	2.46079e-12	1	1	1
RSP_1778	Pseudo gene	1702	26	0.0190896	2014	0.0547334	0.119744	1	0.945267	1	1
RSP_1779	4-diphosphocytidyl-2-C-methyl-D-erythritol kinase	837	0	0	0	1.94765e-08	2.10478e-07	8.71381e-05	1	1	1
RSP_1780	hypothetical protein	510	5	0.0122549	447	0.0432396	0.0977535	1	0.95676	1	1
RSP_1781	putative membrane-anchored oxidoreductase, similar to L-sorbosone dehydrogenase	1458	13	0.0111492	936	0.000257898	0.00107534	1	0.999742	1	1
RSP_1782	hypothetical protein	456	3	0.00824176	450	0.0136279	0.0356556	1	0.986372	1	1
RSP_1783	hypothetical protein	1095	8	0.00914286	419	0.000274696	0.00113271	1	0.999725	1	1
RSP_1784	response regulator receiver domain protein	375	1	0.00334448	24	0.00323691	0.010036	1	0.996763	1	1
RSP_7506	hypothetical protein	93	0	0	0	0.136646	0.265344	1	0.863354	1	1
RSP_1785	transcriptional regulator, LacI family	1005	13	0.0161893	868	0.0408478	0.0931939	1	0.959152	1	1
RSP_1786	Multi-component fructose specific PTS system protein, (PtsI, Hpr, and IIA domains)	2517	16	0.00794834	900	2.17579e-09	2.82979e-08	9.73448e-06	1	1	1
RSP_1787	fructose-1-phosphate kinase	987	10	0.0126743	690	0.00696451	0.0198593	1	0.993035	1	1
RSP_1788	PTS system protein D-fructose-specific IICB componenst (F1P-forming), Frc family	1746	8	0.00573066	450	9.85152e-09	1.09641e-07	4.40757e-05	1	1	1
RSP_1789	hypothetical protein	327	4	0.0153257	472	0.184879	0.341374	1	0.815121	1	1
RSP_1790	putative transcriptional regulator	426	7	0.0205882	491	0.332195	0.559158	1	0.667805	1	1
RSP_1791	Heavy metal-(Cd/Co/Hg/Pb/Zn)-translocating P-type ATPase	2223	21	0.0118044	1441	1.80292e-05	0.000100577	0.0806628	0.999982	1	1
RSP_1793	single-strand binding protein	522	0	0	0	1.5219e-05	8.65181e-05	0.0680897	0.999985	1	1
RSP_1794	putative lytic transglycosylase	615	14	0.0285132	4411	0.691	1	1	0.309	0.98818	1
RSP_1795	seryl-tRNA synthetase	1293	1	0.000966184	52	3.3973e-11	6.69583e-10	1.51995e-07	1	1	1
RSP_1796	Putative Copper/Zinc superoxide dismutase	558	3	0.00672646	616	0.00268158	0.00853907	1	0.997318	1	1
RSP_1797	protein translocase subunit yajC	327	0	0	0	0.000981459	0.00352412	1	0.999019	1	1
RSP_1798	Protein-export membrane protein secD	1665	0	0	0	4.56774e-16	2.68896e-14	2.04361e-12	1	1	1
RSP_1799	protein translocase subunit secF	975	2	0.00256739	172	2.53485e-07	2.13979e-06	0.00113409	1	1	1
RSP_1800	hypothetical protein	354	7	0.0246479	729	0.532928	0.82133	1	0.467072	1	1
RSP_1801	ABC heme exporter, ATPase subunt CcmA	633	0	0	0	1.43425e-06	1.04001e-05	0.00641685	0.999999	1	1
RSP_1802	ABC heme exporter, inner membrane subunit CcmB	657	0	0	0	8.89546e-07	6.75693e-06	0.00397983	0.999999	1	1
RSP_1803	ABC heme exporter, inner membrane subunit CcmC	735	0	0	0	1.7163e-07	1.50564e-06	0.000767874	1	1	1
RSP_1804	Heme exporter protein D	162	0	0	0	0.0317467	0.0752702	1	0.968253	1	1
RSP_1805	putative thiol-disulfide interchange protein	540	0	0	0	1.04962e-05	6.22809e-05	0.0469598	0.99999	1	1
RSP_1806	aconitate hydratase	2685	0	0	0	1.79879e-25	5.74842e-23	8.04779e-22	1	1	1
RSP_1807	putative secreted protein	708	5	0.00883392	230	0.00288274	0.00904443	1	0.997117	1	1
RSP_6019	hypothetical protein	1059	14	0.0165289	633	0.0421911	0.0955278	1	0.957809	1	1
RSP_1808	tryptophanyl-tRNA synthetase	1044	0	0	0	2.31617e-10	3.71418e-09	1.03626e-06	1	1	1
RSP_1809	hypothetical protein	687	12	0.0218579	2221	0.319373	0.540217	1	0.680627	1	1
RSP_1810	putative virulence factor, MviN	1542	0	0	0	5.99328e-15	2.88322e-13	2.68139e-11	1	1	1
RSP_1811	UTP--GlnB (protein PII) uridylyltransferase, GlnD	2793	1	0.000447427	102	1.06374e-24	2.64399e-22	4.75918e-21	1	1	1
RSP_1812	amino acid/amide ABC transporter substrate-binding protein, HAAT family	1176	29	0.0308511	3315	0.841057	1	1	0.158943	0.596571	1
RSP_1813	putative S-adenosylmethionine-dependent methyltransferase, YraL family	888	13	0.0183099	1181	0.111595	0.221604	1	0.888405	1	1
RSP_1814	Holliday junction resolvase-like putative endonuclease	354	5	0.0176056	488	0.24471	0.43019	1	0.75529	1	1
RSP_1815	glutathione synthase	951	0	0	0	1.69502e-09	2.23045e-08	7.58354e-06	1	1	1
RSP_1816	Mg chelatase-related protein	1539	9	0.00731113	888	1.12606e-06	8.35487e-06	0.00503799	0.999999	1	1
RSP_1817	FeoC like transcriptional regulator	237	1	0.00529101	22	0.0403468	0.0922861	1	0.959653	1	1
RSP_1818	Fe2+ transport system protein B	2313	16	0.00864398	2189	4.31335e-08	4.37595e-07	0.000192979	1	1	1
RSP_1819	ferrous iron transport protein A	240	0	0	0	0.00612526	0.017772	1	0.993875	1	1
RSP_6020	ferrous iron transport protein A	249	2	0.0100503	136	0.104792	0.209585	1	0.895208	1	1
RSP_1820	hypothetical protein	510	6	0.0147059	282	0.0895961	0.183625	1	0.910404	1	1
RSP_1821	Molybdopterin-containing oxidoreductase, putative formate dehydrogenase	2301	16	0.00869093	782	5.16804e-08	5.14962e-07	0.000231218	1	1	1
RSP_1822	NH(3)-dependent NAD(+) synthetase	1545	14	0.011336	1368	0.000208221	0.000896612	0.93158	0.999792	1	1
RSP_1823	molybdopterin adenylyltransferase	546	10	0.0229358	880	0.408832	0.660569	1	0.591168	1	1
RSP_1824	Zinc-containing alcohol dehydrogenase	1125	14	0.0155729	1315	0.0230319	0.0565249	1	0.976968	1	1
RSP_1825	microcin-processing peptidase 2	1422	43	0.0377856	6799	0.992015	1	1	0.00798474	0.0520754	1
RSP_1826	Cytochrome c oxidase polypeptide II precursor (Cytochrome AA3 subunit 2)	912	28	0.0383562	3947	0.980473	1	1	0.0195272	0.112006	1
RSP_1827	protoheme IX farnesyltransferase	933	23	0.0307898	2614	0.818566	1	1	0.181434	0.6621	1
RSP_6021	hypothetical protein	177	2	0.0141844	87	0.282865	0.487496	1	0.717135	1	1
RSP_1828	cytochrome C oxidase assembly protein	576	13	0.0282609	3425	0.677918	0.990208	1	0.322082	1	1
RSP_1829	Cytochrome c oxidase, aa3-type, subunit III	801	26	0.0405616	3792	0.987921	1	1	0.0120789	0.0746425	1
RSP_1830	Surf1 protein	672	6	0.0111524	253	0.0126029	0.0333444	1	0.987397	1	1
RSP_1831	threonine synthase	1386	0	0	0	1.69771e-13	5.71095e-12	7.59557e-10	1	1	1
RSP_1832	peptidase, M16 family	1260	34	0.0337302	5345	0.940244	1	1	0.0597556	0.282309	1
RSP_1833	putative ribosomal-protein-alanine acetyltransferase	585	15	0.0321199	2181	0.830092	1	1	0.169908	0.630322	1
RSP_1834	hypothetical protein	807	8	0.0124031	612	0.0125197	0.033262	1	0.98748	1	1
RSP_1835	Putative FAD dependent oxidoreductase	1416	0	0	0	8.97956e-14	3.29299e-12	4.01745e-10	1	1	1
RSP_1836	adenine phosphoribosyltransferase	537	7	0.016317	675	0.125337	0.246378	1	0.874663	1	1
RSP_1837	methylthioadenosine phosphorylase	873	24	0.0343348	3732	0.923891	1	1	0.0761089	0.339154	1
RSP_1838	conserved protein of DIM6/NTAB family	585	2	0.00428266	231	0.000382511	0.00152936	1	0.999617	1	1
RSP_1839	putative acetyltransferase, GNAT family	486	0	0	0	3.37402e-05	0.000175324	0.150954	0.999966	1	1
RSP_1840	hypothetical protein	765	15	0.0245499	1479	0.465268	0.736071	1	0.534732	1	1
RSP_1841	putative intracellular septation protein	603	11	0.0227743	641	0.387335	0.631998	1	0.612665	1	1
RSP_1842	putative transporter, DME family, DMT superfamily	906	14	0.019337	1400	0.148361	0.28354	1	0.851639	1	1
RSP_1843	signal recognition particle-docking protein FtsY	1146	0	0	0	2.77166e-11	5.61104e-10	1.24004e-07	1	1	1
RSP_1844	hypothetical protein	399	16	0.0501567	3242	0.994993	1	1	0.0050072	0.0345713	1
RSP_1845	Exodeoxyribonuclease VII large subunit	1560	40	0.0320513	5889	0.913628	1	1	0.086372	0.370497	1
RSP_1846	hypothetical protein	354	8	0.028169	619	0.671537	0.98249	1	0.328463	1	1
RSP_1847	phosphoribosylamine--glycine ligase	1263	0	0	0	2.22755e-12	5.59891e-11	9.96606e-09	1	1	1
RSP_1848	pyruvate kinase	1527	13	0.010647	1039	0.000106422	0.000489343	0.47613	0.999894	1	1
RSP_1849	aspartate kinase	1260	0	0	0	2.41215e-12	5.92964e-11	1.07919e-08	1	1	1
RSP_1850	phosphoenolpyruvate-protein phosphotransferase, PtsI(Ntr)	2244	30	0.0167038	1783	0.00489519	0.0145329	1	0.995105	1	1
RSP_1851	O-succinylhomoserine sulfhydrylase	1182	1	0.00105708	15	3.30567e-10	5.08233e-09	1.47896e-06	1	1	1
RSP_1852	GTP cyclohydrolase I	1080	0	0	0	1.10169e-10	1.92538e-09	4.92897e-07	1	1	1
RSP_1853	potassium uptake transporter, transmembrane component, TrkH	1449	29	0.0250216	2813	0.448937	0.713515	1	0.551063	1	1
RSP_1854	potassium uptake transporter, transmembrane component, TrkH	1455	9	0.00773861	759	4.18009e-06	2.72223e-05	0.0187017	0.999996	1	1
RSP_1855	trypsin-like serine protease with C-terminal PDZ domain	1782	42	0.029453	5259	0.805725	1	1	0.194275	0.697582	1
RSP_1856	glycyl-tRNA synthetase alpha chain	924	0	0	0	2.95944e-09	3.68817e-08	1.32405e-05	1	1	1
RSP_1857	hypothetical protein	471	0	0	0	4.5178e-05	0.000226345	0.202126	0.999955	1	1
RSP_1858	glycyl-tRNA synthetase beta chain	2094	0	0	0	4.82437e-20	5.99562e-18	2.15842e-16	1	1	1
RSP_1859	pyruvate phosphate dikinase	2547	5	0.00245459	182	1.49781e-17	1.2184e-15	6.70119e-14	1	1	1
RSP_1860	cell wall hydrolyses involved in spore germination	723	26	0.044905	3845	0.996635	1	1	0.00336522	0.0244019	1
RSP_1861	putative dihydroneopterin aldolase	903	0	0	0	4.64666e-09	5.5735e-08	2.07891e-05	1	1	1
RSP_1862	Dihydropteroate synthase	1038	0	0	0	2.71596e-10	4.29371e-09	1.21512e-06	1	1	1
RSP_1863	phosphoglucosamine mutase	1344	0	0	0	3.96896e-13	1.22463e-11	1.77571e-09	1	1	1
RSP_1864	hypothetical protein	219	5	0.0285714	196	0.689643	1	1	0.310357	0.991105	1
RSP_1865	ketol-acid reductoisomerase	1023	0	0	0	3.63666e-10	5.53416e-09	1.62704e-06	1	1	1
RSP_1866	Transcriptional regulator, AsnC family	456	0	0	0	6.37906e-05	0.000308874	0.285399	0.999936	1	1
RSP_1867	transcriptional regulator, AsnC family	459	0	0	0	5.89089e-05	0.000287727	0.263558	0.999941	1	1
RSP_1868	serine-pyruvate aminotransferase	1128	32	0.0354767	5515	0.962791	1	1	0.0372095	0.190693	1
RSP_1869	2-octaprenyl-6-methoxyphenyl hydroxylase	1200	0	0	0	8.62229e-12	1.9385e-10	3.85761e-08	1	1	1
RSP_6022	hypothetical protein	231	5	0.027027	602	0.64351	0.953648	1	0.35649	1	1
RSP_1870	putative hydrolase	648	17	0.0328185	2835	0.859608	1	1	0.140392	0.543352	1
RSP_1871	transcriptional regulator, GntR family	636	14	0.0275591	2002	0.644736	0.954832	1	0.355264	1	1
RSP_1872	Glycosyl transferase, family 2	1815	8	0.00551344	620	3.0906e-09	3.83029e-08	1.38273e-05	1	1	1
RSP_1873	hypothetical protein	876	4	0.00571429	136	5.55433e-05	0.000274284	0.248501	0.999944	1	1
RSP_1874	carbamoyl-phosphate synthase small subunit	1164	0	0	0	1.81273e-11	3.78979e-10	8.11016e-08	1	1	1
RSP_1875	hypothetical protein	459	9	0.0245232	984	0.506339	0.788775	1	0.493661	1	1
RSP_1876	integral membrane protein	531	5	0.0117647	589	0.0330306	0.0777783	1	0.966969	1	1
RSP_1877	Cytochrome c oxidase, aa3 type, subunit I	1701	49	0.0360029	5488	0.987742	1	1	0.0122584	0.0755426	1
RSP_1878	lipoyltransferase	657	0	0	0	8.89546e-07	6.75693e-06	0.00397983	0.999999	1	1
RSP_1880	peptidoglycan-binding domain-containing protein	1560	53	0.0424679	5125	0.999675	1	1	0.000324605	0.00317092	1
RSP_4338	tRNA-Leu	87	0	0	0	0.160231	0.302991	1	0.839769	1	1
RSP_1882	ABC polyamine/opine transporter, ATPase subunit	1104	47	0.0531674	12042	0.999997	1	1	2.9288e-06	4.38242e-05	0.0131034
RSP_1883	ABC polyamine/opine transporter, periplasmic substrate-binding protein	1077	41	0.047619	9834	0.999873	1	1	0.000127232	0.00138838	0.569237
RSP_1884	ABC polyamine/opine transporter, inner membrane subunit	1275	57	0.0559372	13999	1	1	1	6.39572e-08	1.23338e-06	0.000286144
RSP_1886	ABC polyamine/opine transporter, inner membrane subunit	909	48	0.0660248	7696	1	1	1	3.80454e-09	8.38497e-08	1.70215e-05
RSP_1887	LSU ribosomal protein L33P	168	0	0	0	0.0285494	0.068378	1	0.971451	1	1
RSP_1888	Acetyltransferase, GNAT family	486	3	0.00773196	397	0.0085576	0.0237363	1	0.991442	1	1
RSP_1889	FtsH-interacting integral membrane protein	741	15	0.0252951	3690	0.513235	0.79785	1	0.486765	1	1
RSP_6024	putative conserved small protein	231	12	0.0648649	951	0.998705	1	1	0.00129531	0.0107518	1
RSP_1890	transcriptional regulator, LysR family	936	41	0.0548128	11779	0.999995	1	1	5.2243e-06	7.49152e-05	0.0233735
RSP_1891	Zinc-binding dehydrogenase	960	16	0.0208333	1513	0.210401	0.37835	1	0.789599	1	1
RSP_1892	putative Cro/CI transcriptional regulator	363	7	0.024055	1562	0.505788	0.788466	1	0.494212	1	1
RSP_1893	Inositol monophosphatase family protein	801	28	0.0436817	3194	0.996259	1	1	0.00374137	0.0267395	1
RSP_1894	Cell Wall Hydrolase	510	14	0.0343137	1718	0.878877	1	1	0.121123	0.482551	1
RSP_1895	Small-conductance mechanosensitive ion channel	2364	37	0.019556	1945	0.0369444	0.085465	1	0.963056	1	1
RSP_1896	guanine deaminase	1287	19	0.0184645	1603	0.067403	0.1436	1	0.932597	1	1
RSP_1897	Mg/Co/Ni transporter, MgtE	1380	0	0	0	1.88784e-13	6.30314e-12	8.44621e-10	1	1	1
RSP_1898	5-formyltetrahydrofolate cyclo-ligase	555	3	0.00677201	229	0.00285063	0.00896257	1	0.997149	1	1
RSP_1899	putative ATPase	1311	18	0.0171592	934	0.0352068	0.0821247	1	0.964793	1	1
RSP_1900	Flp pilus assembly protein, protease CpaA	504	6	0.0148515	368	0.0945967	0.192113	1	0.905403	1	1
RSP_1901	Flp pilus assembly protein TadD	849	10	0.0147275	806	0.0321144	0.0759408	1	0.967886	1	1
RSP_1902	tetratricopeptide repeat protein	567	16	0.0353201	2265	0.908784	1	1	0.091216	0.386459	1
RSP_1903	Putative Flp pilus assembly protein TadC	981	33	0.0420382	4018	0.996403	1	1	0.00359669	0.0257878	1
RSP_1904	Putative Flp pilus assembly protein TadB	969	36	0.0464516	4933	0.999543	1	1	0.000456939	0.00429484	1
RSP_1905	Putative Flp pilus assembly protein ATPase CpaF	1458	51	0.0437393	9155	0.999794	1	1	0.000205531	0.00212366	0.919545
RSP_1907	Putative Flp pilus assembly protein ATPase CpaE	1272	52	0.0510806	7083	0.999997	1	1	3.14705e-06	4.64683e-05	0.0140799
RSP_1908	outer membrane protein, OmpA/MotB family	642	26	0.0505837	3029	0.999373	1	1	0.000626706	0.00571056	1
RSP_1909	Outer membrane general secretion pathway protein, Secretin	1386	41	0.0370036	7888	0.987332	1	1	0.0126683	0.0779617	1
RSP_1910	Putative Flp pilus assembly protein CpaB	825	23	0.0349014	3263	0.930702	1	1	0.0692981	0.315723	1
RSP_6219	hypothetical protein	204	13	0.0792683	1847	0.999881	1	1	0.000119346	0.00130551	0.533955
RSP_6025	hypothetical protein	231	12	0.0648649	2760	0.998705	1	1	0.00129531	0.0107518	1
RSP_1911	putative soluble lytic murein transglycosylase	891	10	0.0140252	1156	0.0204266	0.0507431	1	0.979573	1	1
RSP_1912	putative acetyltransferase	291	9	0.0386266	841	0.911654	1	1	0.0883458	0.377516	1
RSP_1913	3-oxoadipate CoA-transferase, beta subunit	630	23	0.0456349	7553	0.995773	1	1	0.00422696	0.0296883	1
RSP_1914	3-ketoacid CoA transferase alpha subunit	699	28	0.0500894	5499	0.999506	1	1	0.000494396	0.0045701	1
RSP_4301	tRNA-Leu	84	0	0	0	0.164541	0.309699	1	0.835459	1	1
RSP_1915	transcriptional regulator, LysR family	924	16	0.0216216	1055	0.260321	0.453535	1	0.739679	1	1
RSP_6026	putative acetyltransferase	522	5	0.0119617	599	0.0369327	0.0855263	1	0.963067	1	1
RSP_1916	putative 2-hydroxychromene-2-carboxylate isomerase	600	7	0.0145833	551	0.0648702	0.139132	1	0.93513	1	1
RSP_1917	hypothetical protein	519	6	0.0144578	430	0.0813916	0.168977	1	0.918608	1	1
RSP_1918	putative alpha/beta hydrolase	978	8	0.0102302	445	0.00138697	0.00479174	1	0.998613	1	1
RSP_1919	putative ATPase	546	8	0.0183486	722	0.193367	0.354996	1	0.806633	1	1
RSP_1920	Pyridoxal kinase	870	21	0.0301724	1242	0.785886	1	1	0.214114	0.748395	1
RSP_1921	MOSC domain protein	681	8	0.0146789	418	0.0519945	0.114706	1	0.948006	1	1
RSP_7507	hypothetical protein	303	1	0.00411523	51	0.0119239	0.0318303	1	0.988076	1	1
RSP_1922	transcriptional regulator, GntR family	1413	19	0.0167993	1011	0.0241	0.05892	1	0.9759	1	1
RSP_1923	biotin synthase	987	9	0.0114068	605	0.00308238	0.00961684	1	0.996918	1	1
RSP_1924	BioY family protein	558	4	0.00896861	980	0.0088409	0.0244162	1	0.991159	1	1
RSP_1925	transcriptional regulator, GntR family	669	28	0.0523364	4383	0.999756	1	1	0.000244004	0.00249811	1
RSP_1926	tRNA-Dihydrouridine synthase	942	13	0.0172414	1048	0.0706858	0.149881	1	0.929314	1	1
RSP_1927	putative permease	819	17	0.0259542	1610	0.549016	0.840622	1	0.450984	1	1
RSP_1928	replicative DNA helicase	1491	0	0	0	1.77912e-14	7.50924e-13	7.95979e-11	1	1	1
RSP_1929	orotate phosphoribosyltransferase	699	0	0	0	3.60832e-07	2.96758e-06	0.00161436	1	1	1
RSP_1930	dihydroorotase	1041	0	0	0	2.50811e-10	3.99335e-09	1.12213e-06	1	1	1
RSP_1931	putative ATPase, AAA family	915	34	0.0465116	5645	0.999394	1	1	0.000606269	0.00554693	1
RSP_1932	protein containing von Willebrand factor type A (vWA) domain	1197	17	0.0177638	1188	0.056702	0.123568	1	0.943298	1	1
RSP_6241	hypothetical protein	477	5	0.0131234	233	0.0654225	0.139981	1	0.934577	1	1
RSP_1933	Outer membrane protein, OmpA/MotB family	2106	13	0.00771971	1059	2.80376e-08	2.90371e-07	0.00012544	1	1	1
RSP_1934	putative sulfurylase large subunit%3B predicted sulfurylase small subunit, molybdopterin cytosine dinucleotide biosynthesis	972	27	0.0347044	3981	0.939869	1	1	0.0601306	0.283781	1
RSP_1936	molybdopterin biosynthesis protein	1005	17	0.0211706	1367	0.221648	0.394453	1	0.778352	1	1
RSP_1937	bacterial translation initiation factor 3 (bIF-3)	546	0	0	0	9.43906e-06	5.6609e-05	0.0422303	0.999991	1	1
RSP_1938	hypothetical protein	636	5	0.00984252	145	0.00817537	0.0228034	1	0.991825	1	1
RSP_1939	NADPH-ferredoxin reductase	807	0	0	0	3.68232e-08	3.76135e-07	0.000164747	1	1	1
RSP_1940	hypothetical protein	408	0	0	0	0.000174873	0.000765538	0.78238	0.999825	1	1
RSP_1941	phosphoadenylylsulfate reductase (thioredoxin)	756	0	0	0	1.09311e-07	1.00216e-06	0.000489056	1	1	1
RSP_1942	Sulfite/nitrite reductase hemoprotein subunit	1671	1	0.000747943	22	1.4396e-14	6.19303e-13	6.44076e-11	1	1	1
RSP_1943	Protein of unknown function (DUF2849)	306	0	0	0	0.001541	0.00525893	1	0.998459	1	1
RSP_1944	uroporphyrinogen-III C-methyltransferase	765	0	0	0	9.07789e-08	8.58657e-07	0.000406145	1	1	1
RSP_1945	Transcriptional Regulator, AsnC family	462	1	0.0027027	178	0.000595719	0.00224159	1	0.999404	1	1
RSP_1946	Cytochrome P450 hydroxylase	1182	50	0.0528541	8750	0.999998	1	1	1.80628e-06	2.77708e-05	0.00808131
RSP_1947	triosephosphate isomerase	738	0	0	0	1.58496e-07	1.39864e-06	0.000709111	1	1	1
RSP_1948	Iron-sulfur cluster assembly accessory protein	357	1	0.00350877	55	0.00449794	0.0134968	1	0.995502	1	1
RSP_1949	FeS assembly SUF system protein	363	1	0.00343643	38	0.00390728	0.0118597	1	0.996093	1	1
RSP_1950	hypothetical protein	804	52	0.0807453	9775	1	1	1	6.38822e-13	2.32365e-11	2.85809e-09
RSP_1951	Protein of unknown function (DUF982)	351	8	0.0284698	1183	0.682381	0.995102	1	0.317619	1	1
RSP_1952	cold-shock DNA-binding protein family	207	6	0.0363636	974	0.855947	1	1	0.144053	0.554643	1
RSP_1953	Transcriptional regulator, CRP/FNR family	741	9	0.0151771	1091	0.0521691	0.114978	1	0.947831	1	1
RSP_1954	hypothetical protein	267	4	0.0187793	389	0.342254	0.57307	1	0.657746	1	1
RSP_1955	hypothetical protein	849	23	0.0338733	3052	0.910976	1	1	0.0890239	0.379326	1
RSP_1956	hypothetical protein	738	6	0.0101695	668	0.00527251	0.0156117	1	0.994727	1	1
RSP_7508	hypothetical protein	234	2	0.0106383	314	0.127843	0.250754	1	0.872157	1	1
RSP_1958	Pseudo gene	323	4	0.015444	444	0.190045	0.349614	1	0.809955	1	1
RSP_1959	Pseudo gene	336	4	0.0149254	170	0.167682	0.315082	1	0.832318	1	1
RSP_1960	Pseudo gene	519	9	0.0216867	788	0.352191	0.586198	1	0.647809	1	1
RSP_1961	hypothetical protein	114	2	0.0217391	338	0.565842	0.859618	1	0.434158	1	1
RSP_1962	transcriptional regulator, effector-binding domain/component	429	31	0.090379	5457	1	1	1	9.5928e-10	2.29509e-08	4.29182e-06
RSP_1963	hypothetical protein	438	29	0.0828571	4402	1	1	1	2.17495e-08	4.42305e-07	9.73071e-05
RSP_7509	hypothetical protein	402	17	0.052795	2445	0.997597	1	1	0.0024026	0.0181882	1
RSP_1965	Putative Membrane Fusion Protein Family member	1191	61	0.0640084	5940	1	1	1	1.53029e-10	4.22624e-09	6.84651e-07
RSP_1967	restriction endonuclease	300	8	0.0333333	523	0.818994	1	1	0.181006	0.661079	1
RSP_1966	putative ISSod13, transposase	858	35	0.0510204	2001	0.999909	1	1	9.14761e-05	0.00103611	0.409264
RSP_1968	putative integrase/recombinase	891	6	0.00841515	510	0.00058079	0.00219649	1	0.999419	1	1
RSP_4315	tRNA-Met	76	0	0	0	0.203459	0.370633	1	0.796541	1	1
RSP_1969	phosphoribosylformylglycinamidine cyclo-ligase	1047	0	0	0	2.25552e-10	3.65622e-09	1.00912e-06	1	1	1
RSP_1970	formyltetrahydrofolate-dependent phosphoribosylglycinamide formyltransferase	591	0	0	0	3.53581e-06	2.31953e-05	0.0158192	0.999996	1	1
RSP_1971	Ribonuclease D	1158	0	0	0	2.12562e-11	4.40279e-10	9.51003e-08	1	1	1
RSP_1972	hypothetical protein	453	8	0.0220386	1749	0.388538	0.633498	1	0.611462	1	1
RSP_1973	Cysteine desulfuration protein SufE	429	1	0.00291545	161	0.00113876	0.00401481	1	0.998861	1	1
RSP_1974	hypothetical protein	348	11	0.0395683	4488	0.935531	1	1	0.0644691	0.298587	1
RSP_1975	aminopeptidase P	1797	32	0.0222686	4102	0.200145	0.36534	1	0.799855	1	1
RSP_1976	cobaltochelatase CobT subunit	1860	0	0	0	7.08296e-18	6.21356e-16	3.16892e-14	1	1	1
RSP_6027	hypothetical protein	330	7	0.0265152	809	0.611715	0.915322	1	0.388285	1	1
RSP_6028	hypothetical protein	330	4	0.0151515	222	0.177342	0.329634	1	0.822658	1	1
RSP_1977	cobaltochelatase CobS subunit	1035	0	0	0	2.94103e-10	4.60076e-09	1.31582e-06	1	1	1
RSP_1978	molecular chaperone, DnaJ family	636	37	0.0728346	11341	1	1	1	1.34027e-08	2.80204e-07	5.99637e-05
RSP_1979	stress induced morphogen, BolA	258	2	0.00970874	179	0.092142	0.188153	1	0.907858	1	1
RSP_1980	malate synthase	2160	69	0.0399306	7202	0.999678	1	1	0.000322116	0.0031535	1
RSP_1981	Pseudo gene	1366	13	0.0119048	520	0.000814236	0.00299088	1	0.999186	1	1
RSP_1982	Aminopeptidase N	2556	94	0.0459883	15553	1	1	1	1.29761e-07	2.38911e-06	0.000580553
RSP_1983	Phospholipid/glycerol acyltransferase	885	21	0.029703	2423	0.764844	1	1	0.235156	0.802507	1
RSP_1984	histidinol-phosphate aminotransferase	1104	27	0.030543	2028	0.821831	1	1	0.178169	0.653385	1
RSP_1985	hypothetical protein	444	8	0.0224719	461	0.411651	0.664165	1	0.588349	1	1
RSP_1986	aspartyl/glutamyl-tRNA(Asn/Gln) amidotransferase subunit B	1512	0	0	0	1.13312e-14	4.97016e-13	5.06956e-11	1	1	1
RSP_1987	putative soluble lytic transglycosylase fused to an ABC-type amino acid-binding protein	597	19	0.0398323	2252	0.971374	1	1	0.0286262	0.155808	1
RSP_1988	protein of unknown function (DUF1992)	345	8	0.0290909	1930	0.703832	1	1	0.296168	0.956718	1
RSP_1989	valyl-tRNA synthetase	2964	0	0	0	4.58952e-28	2.2815e-25	2.05335e-24	1	1	1
RSP_1990	transcriptional regulator, AsnC family	432	14	0.0404624	1346	0.958685	1	1	0.0413146	0.208155	1
RSP_1991	Putative Ornithine decarboxylase	1146	31	0.0338428	2869	0.935126	1	1	0.0648737	0.298913	1
RSP_1992	hypothetical protein	1104	11	0.0124434	890	0.00371925	0.0113506	1	0.996281	1	1
RSP_1993	hypothetical protein	477	9	0.023622	392	0.459047	0.727257	1	0.540953	1	1
RSP_1994	citrate synthase	1287	0	0	0	1.38156e-12	3.79209e-11	6.18111e-09	1	1	1
RSP_1995	glutamyl-tRNA synthetase	1416	0	0	0	8.97956e-14	3.29299e-12	4.01745e-10	1	1	1
RSP_1996	Putative Competence protein	2112	13	0.00769231	835	2.50125e-08	2.63308e-07	0.000111906	1	1	1
RSP_1997	LexA repressor	687	0	0	0	4.70499e-07	3.73892e-06	0.00210501	1	1	1
RSP_1998	molybdopterin molybdochelatase	1185	8	0.00844773	459	7.41698e-05	0.000353017	0.331836	0.999926	1	1
RSP_2000	cyclic pyranopterin monophosphate synthase subunit MoaC	480	3	0.0078125	564	0.00925376	0.0254621	1	0.990746	1	1
RSP_6214	indole-3-glycerol phosphate synthase	813	0	0	0	3.14028e-08	3.2298e-07	0.000140496	1	1	1
RSP_2001	anthranilate phosphoribosyltransferase	1017	0	0	0	4.26437e-10	6.38087e-09	1.90788e-06	1	1	1
RSP_2002	anthranilate synthase, component II	588	0	0	0	3.82882e-06	2.50075e-05	0.0171301	0.999996	1	1
RSP_2003	YibQ protein	1434	20	0.0174216	2118	0.032697	0.0770335	1	0.967303	1	1
RSP_2004	anthranilate synthase, component I	1512	11	0.00909091	482	1.74495e-05	9.75865e-05	0.0780692	0.999983	1	1
RSP_2005	putative peptidyl-prolyl cis-trans isomerase	1866	6	0.00402145	254	4.27944e-11	8.18214e-10	1.91462e-07	1	1	1
RSP_2006	uncharacterized protein involved in outer membrane biogenesis	1983	32	0.0201638	5388	0.0729603	0.154046	1	0.92704	1	1
RSP_2007	hypothetical protein	624	0	0	0	1.72704e-06	1.22648e-05	0.00772679	0.999998	1	1
RSP_2008	acetylornithine aminotransferase apoenzyme	1182	1	0.00105708	47	3.30567e-10	5.08233e-09	1.47896e-06	1	1	1
RSP_2009	ornithine carbamoyltransferase	927	0	0	0	2.88193e-09	3.6423e-08	1.28938e-05	1	1	1
RSP_2010	hypothetical protein	207	1	0.00606061	24	0.0681873	0.144995	1	0.931813	1	1
RSP_2011	putative transcription elongation factor	495	7	0.0177215	328	0.187177	0.345332	1	0.812823	1	1
RSP_2012	NUDIX hydrolase, MutT	441	7	0.01983	786	0.292721	0.501967	1	0.707279	1	1
RSP_2013	DEAD/DEAH box helicase	2427	28	0.0144256	1815	0.000300002	0.00122576	1	0.9997	1	1
RSP_2014	Protein of unknown function (DUF3108)	714	17	0.0297203	2959	0.752817	1	1	0.247183	0.835902	1
RSP_2015	arginine/ornithine transport system ATPase	972	23	0.029563	2319	0.764187	1	1	0.235813	0.803523	1
RSP_2016	LSU ribosomal protein L28P	291	2	0.00858369	48	0.0553289	0.12087	1	0.944671	1	1
RSP_6029	hypothetical protein	381	6	0.0196721	406	0.311645	0.529548	1	0.688355	1	1
RSP_2017	hypothetical protein	483	1	0.00258398	24	0.000395252	0.00156908	1	0.999605	1	1
RSP_2018	hypothetical protein	312	14	0.056	2392	0.997256	1	1	0.00274409	0.0203938	1
RSP_2019	Protein of unknown function (DUF3478)	453	3	0.00826446	114	0.0138917	0.036261	1	0.986108	1	1
RSP_7510	hypothetical protein	141	2	0.0176991	128	0.429461	0.687444	1	0.570539	1	1
RSP_2020	DHC, diheme cytochrome c	486	5	0.0128866	655	0.0588618	0.127653	1	0.941138	1	1
RSP_2021	Mono-heme class I cytochrome c	390	3	0.00961538	127	0.0360038	0.0837218	1	0.963996	1	1
RSP_2022	Cytochrome b/diheme cytochrome c hybrid protein	1092	8	0.00915332	799	0.000279647	0.00114889	1	0.99972	1	1
RSP_7511	hypothetical protein	189	2	0.013245	98	0.240958	0.42426	1	0.759042	1	1
RSP_2024	cold-shock DNA-binding protein family	207	6	0.0363636	630	0.855947	1	1	0.144053	0.554643	1
RSP_2025	hypothetical protein	318	1	0.00393701	27	0.00925474	0.0254491	1	0.990745	1	1
RSP_2026	transcriptional regulator, AraC family	978	4	0.00511509	137	9.5876e-06	5.73462e-05	0.0428949	0.99999	1	1
RSP_2027	transcriptional regulator, LysR family	894	11	0.0153631	1115	0.0371198	0.0857377	1	0.96288	1	1
RSP_2028	hypothetical protein	324	2	0.00769231	525	0.0325985	0.0768822	1	0.967402	1	1
RSP_2029	short chain dehydrogenase	780	7	0.0112179	391	0.0075421	0.0212757	1	0.992458	1	1
RSP_2030	putative sensor histidine kinase	1071	10	0.0116686	719	0.00248827	0.00799177	1	0.997512	1	1
RSP_2032	putative hypothetical Gifsy-1 prophage protein	405	6	0.0185759	498	0.257044	0.448874	1	0.742956	1	1
RSP_2033	hypothetical protein	279	3	0.0134529	277	0.162423	0.306357	1	0.837577	1	1
RSP_2034	putative CAAX amino terminal protease family	735	6	0.0102215	1289	0.00555051	0.0163268	1	0.994449	1	1
RSP_6030	hypothetical protein	297	4	0.0168776	315	0.254678	0.444915	1	0.745322	1	1
RSP_2035	hypothetical protein	678	8	0.0147601	266	0.0541056	0.118487	1	0.945894	1	1
RSP_2036	Pseudo gene	162	1	0.00769231	61	0.142738	0.275382	1	0.857262	1	1
RSP_2037	hypothetical protein	654	2	0.00381679	64	0.000104316	0.000481143	0.466709	0.999896	1	1
RSP_2038	putative acetyltransferase	453	10	0.0275482	1574	0.645327	0.955392	1	0.354673	1	1
RSP_2039	short chain dehydrogenase	753	10	0.0165837	634	0.0819621	0.170083	1	0.918038	1	1
RSP_2040	Pseudo gene	198	1	0.00632911	157	0.0792644	0.16556	1	0.920736	1	1
RSP_2041	hypothetical protein	855	8	0.011713	703	0.00697704	0.0198823	1	0.993023	1	1
RSP_2044	ATPase	1434	65	0.0566202	19851	1	1	1	5.78296e-09	1.24389e-07	2.5873e-05
RSP_2045	hypothetical protein	1515	151	0.12469	35781	1	1	1	4.21885e-14	2.99605e-12	1.88751e-10
RSP_2046	hypothetical protein	1212	163	0.168041	112294	1	1	1	8.88178e-15	2.48357e-12	3.97371e-11
RSP_2047	ThiF family protein	1806	90	0.0623269	13387	1	1	1	7.26086e-14	3.49302e-12	3.24851e-10
RSP_2048	putative metal-dependent protease of the PAD1/JAB1 superfamily	519	24	0.0578313	2486	0.999869	1	1	0.000130546	0.00141763	0.584064
RSP_2049	hypothetical protein	498	5	0.0125628	228	0.0505091	0.111981	1	0.949491	1	1
RSP_2050	hypothetical protein	810	3	0.00462963	103	3.56393e-05	0.000183699	0.15945	0.999964	1	1
RSP_2052	N6 adenine-specific DNA methyltransferase, D12 class	807	6	0.00930233	511	0.00201133	0.00661182	1	0.997989	1	1
RSP_2053	putative transporter, RarD family, DMT superfamily	906	17	0.0234807	2135	0.379477	0.622125	1	0.620523	1	1
RSP_2054	hypothetical protein	318	7	0.0275591	484	0.651103	0.96108	1	0.348897	1	1
RSP_2055	hypothetical protein	318	3	0.011811	412	0.0987622	0.199486	1	0.901238	1	1
RSP_2056	hypothetical protein	318	5	0.019685	182	0.344254	0.575773	1	0.655746	1	1
RSP_2057	hypothetical protein	1485	12	0.0101095	664	7.23518e-05	0.000345836	0.323702	0.999928	1	1
RSP_2058	hypothetical protein	891	4	0.0056101	196	4.21671e-05	0.00021245	0.188656	0.999958	1	1
RSP_2059	putative phage tail tape measure protein	5022	32	0.00796416	2933	2.7901e-17	2.11575e-15	1.24829e-13	1	1	1
RSP_2061	hypothetical protein	246	1	0.00510204	75	0.0345436	0.080704	1	0.965456	1	1
RSP_2062	hypothetical protein	387	3	0.00970874	190	0.0380132	0.0877106	1	0.961987	1	1
RSP_2063	hypothetical protein	444	7	0.0196629	426	0.284062	0.489182	1	0.715938	1	1
RSP_2064	Protein of unknown function (DUF3168)	381	1	0.00327869	70	0.00280971	0.00887757	1	0.99719	1	1
RSP_2065	Bacteriophage protein of unknown function (DUF646)	558	2	0.0044843	97	0.000613623	0.00229736	1	0.999386	1	1
RSP_2066	phage head-tail adaptor, putative, SPP1 family	333	3	0.011236	206	0.0794119	0.165559	1	0.920588	1	1
RSP_6031	hypothetical protein	342	4	0.0145985	523	0.154002	0.291952	1	0.845998	1	1
RSP_6032	putative TolA	435	1	0.00288184	30	0.00103484	0.00369799	1	0.998965	1	1
RSP_2067	putative prophage LambdaSo, major capsid protein, HK97 family	1302	16	0.0153551	1420	0.0131264	0.0344444	1	0.986874	1	1
RSP_2068	putative ClpP-like protease	840	4	0.00595238	242	0.000100124	0.000462763	0.447955	0.9999	1	1
RSP_2069	putative phage portal protein, HK97 family	1251	5	0.004995	649	4.12543e-07	3.30773e-06	0.00184572	1	1	1
RSP_2070	Putative Phage-related terminase	1710	15	0.0109649	931	6.13073e-05	0.00029814	0.274289	0.999939	1	1
RSP_2071	hypothetical protein	477	3	0.00787402	111	0.00981114	0.0267653	1	0.990189	1	1
RSP_2072	Putative Phage-related Holin protein	900	8	0.0111111	1166	0.00387101	0.0117656	1	0.996129	1	1
RSP_6033	hypothetical protein	663	4	0.00753296	188	0.00175465	0.00589363	1	0.998245	1	1
RSP_2073	hypothetical protein	579	3	0.00647948	170	0.00189252	0.00627194	1	0.998107	1	1
RSP_2074	hypothetical protein	651	6	0.0115163	310	0.0165991	0.0422677	1	0.983401	1	1
RSP_6034	protein of unknown function (DUF1937)	552	7	0.0158371	295	0.106622	0.213054	1	0.893378	1	1
RSP_7512	hypothetical protein	249	1	0.00502513	380	0.0323105	0.0763641	1	0.96769	1	1
RSP_6035	hypothetical protein	339	3	0.0110701	171	0.0741829	0.15648	1	0.925817	1	1
RSP_2075	Putative Transcriptional regulator	351	3	0.0106762	394	0.0624433	0.134442	1	0.937557	1	1
RSP_7513	hypothetical protein	198	1	0.00632911	29	0.0792644	0.16556	1	0.920736	1	1
RSP_2077	hypothetical protein	333	0	0	0	0.000836989	0.00306189	1	0.999163	1	1
RSP_2078	hypothetical protein	396	0	0	0	0.000228021	0.000970664	1	0.999772	1	1
RSP_2079	ParB family protein	1812	8	0.00551724	538	3.15675e-09	3.89071e-08	1.41233e-05	1	1	1
RSP_7514	hypothetical protein	90	1	0.0138889	55	0.434487	0.693752	1	0.565513	1	1
RSP_6036	hypothetical protein	231	1	0.00540541	44	0.0440719	0.0995343	1	0.955928	1	1
RSP_2080	Putative Tyrosine recombinase	1026	7	0.00853659	354	0.000248648	0.00104162	1	0.999751	1	1
RSP_4297	tRNA-Arg	77	0	0	0	0.19813	0.362699	1	0.80187	1	1
RSP_2081	putative acetyltransferase, GNAT family	471	8	0.0212202	836	0.344389	0.575354	1	0.655611	1	1
RSP_2082	putative NADH-ubiquinone oxidoreductase-related protein	312	8	0.032	1686	0.788259	1	1	0.211741	0.741839	1
RSP_2083	Excinuclease ABC subunit B	2184	22	0.0125858	2234	6.28275e-05	0.00030487	0.28109	0.999937	1	1
RSP_2084	hypothetical protein	714	7	0.0122378	309	0.0171242	0.0434072	1	0.982876	1	1
RSP_2085	hypothetical protein	273	9	0.0410959	607	0.935669	1	1	0.0643308	0.298255	1
RSP_2086	Putative Antibiotic biosynthesis monooxygenase	318	8	0.0314961	2695	0.775417	1	1	0.224583	0.778299	1
RSP_2087	hypothetical protein	261	6	0.0287081	776	0.691301	1	1	0.308699	0.987924	1
RSP_6220	entericidin EcnA/B family protein	144	5	0.0431034	346	0.914908	1	1	0.0850917	0.366058	1
RSP_2088	GTP-binding protein LepA	1809	38	0.0262612	2890	0.549828	0.840427	1	0.450172	1	1
RSP_4344	tRNA-Gly	75	4	0.0677966	2047	0.980849	1	1	0.0191509	0.109989	1
RSP_2090	Pyruvate carboxylase	3465	157	0.0566582	24245	1	1	1	9.35918e-14	3.91336e-12	4.1873e-10
RSP_2092	ATP-dependent DNA helicase, Rep family	2352	3	0.00159405	870	4.66852e-18	4.26264e-16	2.08869e-14	1	1	1
RSP_2091	Putative benzoate transporter, BenE	1146	19	0.0207424	1938	0.177375	0.329558	1	0.822625	1	1
RSP_6037	protein of unknown function DUF1127	216	4	0.0232558	1186	0.529975	0.818471	1	0.470025	1	1
RSP_2093	Putative Mrp (Multidrug resistance-associated proteins) family protein	1062	0	0	0	1.59741e-10	2.66672e-09	7.1468e-07	1	1	1
RSP_2095	Putative MraZ protein	507	0	0	0	2.1489e-05	0.000117103	0.0961417	0.999979	1	1
RSP_6038	methyltransferase MraW/YabC	996	0	0	0	6.69556e-10	9.50982e-09	2.99559e-06	1	1	1
RSP_2097	Putative FtsL	360	0	0	0	0.000479388	0.00184736	1	0.999521	1	1
RSP_2098	Cell division protein FtsI/penicillin-binding protein 2	1794	0	0	0	2.81537e-17	2.09933e-15	1.2596e-13	1	1	1
RSP_2099	UDP-N-acetylmuramoylalanyl-D-glutamate--2,6-diaminopimelate ligase	1488	0	0	0	1.92656e-14	8.05553e-13	8.61942e-11	1	1	1
RSP_2100	UDP-N-acetylmuramoyl-tripeptide--D-alanyl-D-alanine ligase	1434	0	0	0	5.87284e-14	2.24574e-12	2.62751e-10	1	1	1
RSP_2101	Phospho-N-acetylmuramoyl-pentapeptide-transferase	1083	0	0	0	1.01738e-10	1.79203e-09	4.55177e-07	1	1	1
RSP_2102	putative periplasmic or secreted lipoprotein	582	3	0.00643777	170	0.001779	0.00595308	1	0.998221	1	1
RSP_2103	UDP-N-acetylmuramoylalanine--D-glutamate ligase	1398	0	0	0	1.302e-13	4.51561e-12	5.82514e-10	1	1	1
RSP_2104	hypothetical protein	471	14	0.0371353	2857	0.925673	1	1	0.0743268	0.333204	1
RSP_2105	hypothetical protein	471	7	0.0185676	267	0.228287	0.404018	1	0.771713	1	1
RSP_2106	cell division protein FtsW	1167	0	0	0	1.76526e-11	3.70787e-10	7.89776e-08	1	1	1
RSP_2107	UDP-N-acetylglucosamine--N-acetylmuramyl-(pentapeptide) pyrophosphoryl-undecaprenol N-acetylglucosamine transferase	1095	0	0	0	8.22775e-11	1.49638e-09	3.68109e-07	1	1	1
RSP_2108	UDP-N-acetylmuramate--L-alanine ligase	1413	0	0	0	9.22105e-14	3.3004e-12	4.1255e-10	1	1	1
RSP_2109	Protein of unknown function (DUF2484)	255	0	0	0	0.00457452	0.0136716	1	0.995425	1	1
RSP_2110	UDP-N-acetylmuramate dehydrogenase	927	0	0	0	2.88193e-09	3.6423e-08	1.28938e-05	1	1	1
RSP_2111	D-alanine--D-alanine ligase	924	0	0	0	2.95944e-09	3.68817e-08	1.32405e-05	1	1	1
RSP_2112	cell division septal protein FtsQ	927	0	0	0	2.88193e-09	3.6423e-08	1.28938e-05	1	1	1
RSP_2113	cell division protein FtsA	1335	0	0	0	5.03971e-13	1.50318e-11	2.25477e-09	1	1	1
RSP_2114	cell division protein FtsZ	1659	0	0	0	5.07929e-16	2.91343e-14	2.27247e-12	1	1	1
RSP_2115	UDP-3-O-(3-hydroxymyristoyl) N-acetylglucosamine deacetylase	921	0	0	0	3.20468e-09	3.92815e-08	1.43378e-05	1	1	1
RSP_2117	Beta-barrel assembly machine subunit BamD	837	0	0	0	1.94765e-08	2.10478e-07	8.71381e-05	1	1	1
RSP_2118	DNA replication and repair protein RecN	1641	2	0.00152323	111	4.8554e-13	1.45792e-11	2.1723e-09	1	1	1
RSP_2119	hypothetical protein	393	9	0.0285714	1351	0.6865	1	1	0.3135	0.999004	1
RSP_2120	putative D-lactate dehydrogenase (cytochrome), FAD/FMN-containing oxidoreductase	1374	16	0.0145455	1785	0.00638214	0.0183862	1	0.993618	1	1
RSP_2121	Protein of unknown function (DUF1638)	630	9	0.0178571	727	0.1496	0.285177	1	0.8504	1	1
RSP_7515	hypothetical protein	153	3	0.0243902	1844	0.597144	0.896217	1	0.402856	1	1
RSP_2122	Putative dimethylamine corrinoid protein	699	18	0.0322004	1387	0.846899	1	1	0.153101	0.577065	1
RSP_2123	Radical SAM domain protein	1089	11	0.0126292	456	0.0045053	0.0135099	1	0.995495	1	1
RSP_2124	methionine synthase I	1008	22	0.0272953	2623	0.632452	0.939439	1	0.367548	1	1
RSP_2125	hypothetical protein	321	12	0.0466926	2482	0.980918	1	1	0.0190816	0.109873	1
RSP_2126	phosphoribosylaminoimidazole-succinocarboxamide synthase	753	0	0	0	1.1225e-07	1.02283e-06	0.000502208	1	1	1
RSP_2127	Component of phosphoribosylformylglycinamidine (FGAM) synthetase	240	0	0	0	0.00612526	0.017772	1	0.993875	1	1
RSP_2128	phosphoribosylformylglycinamidine synthase subunit I	669	2	0.00373832	158	8.0979e-05	0.000380567	0.3623	0.999919	1	1
RSP_2129	Sensor Histidine kinase	1764	19	0.0134561	1656	0.000767897	0.00282996	1	0.999232	1	1
RSP_2130	two component, sigma54 specific transcriptional regulator, fis family	1329	0	0	0	5.60411e-13	1.64953e-11	2.50728e-09	1	1	1
RSP_2131	RNAse E	2811	8	0.00355714	1184	6.05548e-17	4.16804e-15	2.70922e-13	1	1	1
RSP_2132	putative redox protein, regulator of disulfide bond formation	228	0	0	0	0.0079869	0.0223894	1	0.992013	1	1
RSP_2134	putative cytochrome c-type biogenesis protein CcdA	747	0	0	0	1.31626e-07	1.18489e-06	0.000588893	1	1	1
RSP_2136	hypothetical protein	1215	9	0.0092688	1408	0.00014403	0.000643747	0.644391	0.999856	1	1
RSP_2135	hypothetical protein	222	4	0.0224719	270	0.500084	0.78148	1	0.499916	1	1
RSP_2137	hypothetical protein	204	6	0.0365854	541	0.85909	1	1	0.14091	0.544884	1
RSP_2138	fumarase, class II	1395	0	0	0	1.40989e-13	4.8522e-12	6.30787e-10	1	1	1
RSP_2139	hypothetical protein	459	20	0.0544959	3009	0.999171	1	1	0.00082927	0.00728911	1
RSP_2140	Protein of unknown function (DUF1194)	657	7	0.0133333	744	0.0345288	0.0807537	1	0.965471	1	1
RSP_4341	Pseudo gene	317	0	0	0	0.0012136	0.00425521	1	0.998786	1	1
RSP_2141	ABC polyamine transporter, periplasmic substrate-binding protein	1047	28	0.0334528	5642	0.918492	1	1	0.0815078	0.354734	1
RSP_2142	NifS-related protein	1239	42	0.0423814	9605	0.998847	1	1	0.00115315	0.00967954	1
RSP_2143	DNA photolyase, Cryptochrome 1 apoprotein (Blue light photoreceptor)	1413	33	0.0291777	6719	0.769365	1	1	0.230635	0.790092	1
RSP_2144	unsaturated fatty acid methylase	1212	30	0.0309278	3763	0.84725	1	1	0.15275	0.576712	1
RSP_2145	Tellurite resistance protein	441	13	0.0368272	1351	0.915927	1	1	0.0840734	0.363074	1
RSP_2146	Tellurite resistance protein	1089	24	0.0275545	2277	0.650802	0.960953	1	0.349198	1	1
RSP_2147	O-acetylserine (Thiol)-lyase, cysteine synthase	1035	35	0.0423216	3598	0.997409	1	1	0.00259133	0.0193873	1
RSP_2148	Small Conductance Mechanosensitive Ion Channel	2544	47	0.0230845	5566	0.211736	0.380292	1	0.788264	1	1
RSP_2149	Ala-tRNA(Pro) hydrolase	720	13	0.0225694	890	0.352521	0.586529	1	0.647479	1	1
RSP_2150	putative Glycosyl transferase, family 2	714	2	0.0034965	129	3.43703e-05	0.000177978	0.153773	0.999966	1	1
RSP_2151	putative DedA family, membrane protein	552	3	0.00678733	87	0.00290925	0.00912122	1	0.997091	1	1
RSP_2152	putative ceramide glucosyltransferase	1092	6	0.00686499	521	2.57203e-05	0.000136991	0.115072	0.999974	1	1
RSP_2153	metallo-phosphoesterase	807	2	0.00310078	32	6.20691e-06	3.90573e-05	0.0277697	0.999994	1	1
RSP_2154	hypothetical protein	1302	15	0.0143954	1382	0.00710236	0.0201496	1	0.992898	1	1
RSP_2155	histidinol dehydrogenase	1326	14	0.0132075	1643	0.00281222	0.00887298	1	0.997188	1	1
RSP_2156	ABC transporter, inner membrane subunit	798	15	0.023511	811	0.396163	0.643352	1	0.603837	1	1
RSP_2157	ABC transporter, inner membrane subunit	936	15	0.0200535	4667	0.17535	0.327017	1	0.82465	1	1
RSP_2158	ABC transporter, periplasmic solute-binding protein	1098	37	0.0421412	9198	0.997776	1	1	0.0022241	0.0170679	1
RSP_2159	ABC transporter, ATPase subunit	1134	33	0.0363436	3429	0.97355	1	1	0.0264498	0.146094	1
RSP_2160	Short-chain dehydrogenase/reductase	765	25	0.0409165	1876	0.987939	1	1	0.0120613	0.0746367	1
RSP_2161	Efflux channel	708	23	0.040636	4624	0.984058	1	1	0.0159424	0.093974	1
RSP_2163	lytic murein transglycosylase, putative	804	29	0.0450311	5770	0.997876	1	1	0.00212402	0.0164126	1
RSP_4345	tRNA-Glu	75	2	0.0338983	39	0.798994	1	1	0.201006	0.715434	1
RSP_2165	transcriptional regulator, AsnC family	456	13	0.0357143	1102	0.898972	1	1	0.101028	0.418519	1
RSP_2166	delta-1-pyrroline-5-carboxylate dehydrogenase %3BL-proline dehydrogenase	3642	84	0.0288264	7693	0.82936	1	1	0.17064	0.631991	1
RSP_2167	hypothetical protein	741	11	0.0185497	780	0.148626	0.283805	1	0.851374	1	1
RSP_2168	hypothetical protein	357	6	0.0210526	893	0.380427	0.623454	1	0.619573	1	1
RSP_2169	Inositol monophosphatase family protein	786	0	0	0	5.78167e-08	5.69762e-07	0.000258672	1	1	1
RSP_2170	Phosphate transporter, Pit family	1518	12	0.00988468	782	4.57986e-05	0.000228432	0.204903	0.999954	1	1
RSP_2171	transcriptional regulator, LysR family	906	1	0.00138122	41	9.263e-08	8.72477e-07	0.000414427	1	1	1
RSP_2172	5,10-methylenetetrahydrofolate reductase (NAD(P))	867	2	0.002886	91	1.9888e-06	1.39247e-05	0.00889791	0.999998	1	1
RSP_2173	hypothetical protein	546	4	0.00917431	178	0.0106189	0.0286025	1	0.989381	1	1
RSP_2174	Putative ABC transporter, inner membrane subunit	591	4	0.00845666	807	0.00534809	0.0158041	1	0.994652	1	1
RSP_2175	ABC transporter, ATPase subunit	741	5	0.0084317	420	0.00174718	0.00587294	1	0.998253	1	1
RSP_2176	Pseudo gene	1277	18	0.0176298	2069	0.0469834	0.10526	1	0.953017	1	1
RSP_2177	DNA protecting protein DprA	1119	7	0.00782123	368	6.07683e-05	0.000296163	0.271877	0.999939	1	1
RSP_2178	DNA topoisomerase I	2655	1	0.000471032	48	1.97573e-23	3.68309e-21	8.83942e-20	1	1	1
RSP_2179	ABC glycine betaine/L-proline transporter, ATPase subunit, ProV	1029	33	0.0400972	3394	0.992798	1	1	0.00720154	0.0476623	1
RSP_2180	ABC glycine betaine/L-proline transporter, inner membrane subunit	855	31	0.045388	6685	0.998581	1	1	0.00141882	0.0115836	1
RSP_2181	ABC glycine betaine/L-proline transporter, periplasmic substrate-binding subunit	927	53	0.071525	11690	1	1	1	3.83813e-11	1.12972e-09	1.71718e-07
RSP_2182	transcriptional regulator, TetR family	585	21	0.0449679	2536	0.993283	1	1	0.00671679	0.0451215	1
RSP_2183	betaine aldehyde dehydrogenase	1452	38	0.0327022	5294	0.92681	1	1	0.0731901	0.329098	1
RSP_2184	choline dehydrogenase	1647	22	0.0167046	1182	0.0147199	0.0381558	1	0.98528	1	1
RSP_2185	nuclease (SNase-like)	645	4	0.00776699	270	0.00239663	0.00774748	1	0.997603	1	1
RSP_7516	Pseudo gene	102	2	0.0243902	75	0.636304	0.944846	1	0.363696	1	1
RSP_2186	Transcriptional Regulator, MerR family	1386	49	0.0442238	6843	0.999795	1	1	0.000204696	0.00212484	0.915808
RSP_2187	multidrug efflux pump, Major Facilitator Superfamily ( MFS)	1221	18	0.0184237	2335	0.0723284	0.152857	1	0.927672	1	1
RSP_2188	hypothetical protein	354	8	0.028169	677	0.671537	0.98249	1	0.328463	1	1
RSP_2189	propionyl-CoA carboxylase carboxyltransferase subunit	1533	12	0.00977995	691	3.66769e-05	0.000188179	0.164092	0.999963	1	1
RSP_6040	hypothetical protein	348	17	0.0611511	3400	0.999538	1	1	0.000461579	0.0043203	1
RSP_7517	hypothetical protein	135	1	0.00934579	74	0.226645	0.401429	1	0.773355	1	1
RSP_2190	hypothetical protein	399	8	0.0250784	2236	0.542565	0.833025	1	0.457435	1	1
RSP_6221	hypothetical protein	228	1	0.00549451	490	0.0470797	0.105423	1	0.95292	1	1
RSP_2191	biotin carboxyl carrier protein%3Bbiotin carboxylase	2001	22	0.0137414	914	0.000479241	0.00184838	1	0.999521	1	1
RSP_6041	hypothetical protein	444	11	0.0308989	1477	0.772882	1	1	0.227118	0.783442	1
RSP_2192	methylmalonyl-CoA mutase	2130	31	0.0181925	2386	0.0190048	0.0475811	1	0.980995	1	1
RSP_2193	putative aminomethyltransferase, tetrahydrofolate dependent	1134	26	0.0286344	3383	0.721601	1	1	0.278399	0.915176	1
RSP_2194	glycine cleavage system H protein (predicted)	357	10	0.0350877	1004	0.868182	1	1	0.131818	0.516876	1
RSP_2195	glycine dehydrogenase	2871	66	0.0287331	8792	0.798289	1	1	0.201711	0.715666	1
RSP_2196	3-hydroxyacyl-CoA dehydrogenase	2202	61	0.0346198	5581	0.986236	1	1	0.013764	0.0829919	1
RSP_2197	acetyl-CoA acetyltransferase	1212	32	0.0329897	4118	0.919122	1	1	0.0808776	0.353021	1
RSP_2198	hypothetical protein	444	7	0.0196629	402	0.284062	0.489182	1	0.715938	1	1
RSP_2199	putative acyl-CoA dehydrogenase	1776	78	0.0549296	13148	1	1	1	8.94773e-10	2.15227e-08	4.00322e-06
RSP_2200	transcriptional regulator, MerR family	396	14	0.0443038	2153	0.979114	1	1	0.0208855	0.118732	1
RSP_2201	transcriptional regulator, MerR family	381	13	0.042623	1298	0.968114	1	1	0.0318856	0.168028	1
RSP_2202	hypothetical protein	492	10	0.0253807	1410	0.542733	0.832426	1	0.457267	1	1
RSP_2203	uncharacterized protein, possibly involved in aromatic compounds catabolism	507	21	0.0518519	1526	0.998762	1	1	0.00123805	0.0103147	1
RSP_2204	multidrug efflux pump, MATE family	1335	21	0.0196813	2176	0.104779	0.209651	1	0.895221	1	1
RSP_2205	putative transmembrane protein	759	13	0.0214168	816	0.279797	0.482765	1	0.720203	1	1
RSP_2206	putative permease	921	16	0.0217096	2261	0.266089	0.462503	1	0.733911	1	1
RSP_2207	purine nucleoside phosphorylase	801	10	0.0156006	934	0.0520067	0.114676	1	0.947993	1	1
RSP_2208	nucleoside ABC transporter membrane protein	969	12	0.0154839	627	0.032393	0.0764783	1	0.967607	1	1
RSP_2209	nucleoside ABC transporter membrane protein	1095	31	0.0354286	3508	0.96019	1	1	0.0398095	0.201708	1
RSP_2210	nucleoside ABC transporter ATP-binding protein	1578	30	0.0237718	2949	0.334659	0.562671	1	0.665341	1	1
RSP_2211	nucleoside-binding protein	996	31	0.0389447	4323	0.98726	1	1	0.0127401	0.0782956	1
RSP_2212	putative acetyltransferase	483	5	0.0129199	1093	0.0597616	0.129228	1	0.940238	1	1
RSP_2213	universal bacterial protein YeaZ	609	0	0	0	2.43856e-06	1.67077e-05	0.0109101	0.999998	1	1
RSP_2214	Nitrogen-fixing NifU	561	0	0	0	6.68495e-06	4.15396e-05	0.0299085	0.999993	1	1
RSP_2215	Pseudo gene	461	11	0.0298103	1453	0.736256	1	1	0.263744	0.879932	1
RSP_2216	branched-chain amino acid aminotransferase	864	29	0.0419075	7395	0.994154	1	1	0.00584613	0.0395697	1
RSP_2217	putative ring-cleavage extradiol dioxygenase	480	4	0.0104167	463	0.026758	0.0646411	1	0.973242	1	1
RSP_2218	hypothetical protein	543	12	0.0275862	708	0.646025	0.956109	1	0.353975	1	1
RSP_2219	putative lipid A biosynthesis lauroyl acyltransferase	882	7	0.00991501	395	0.00191136	0.00629708	1	0.998089	1	1
RSP_2220	putative flagellar motor switch protein (fliG)	1074	7	0.00813953	294	0.000117977	0.000536957	0.527828	0.999882	1	1
RSP_6042	hypothetical protein	156	7	0.0564516	1390	0.983251	1	1	0.0167485	0.0984665	1
RSP_2221	Adenylosuccinate lyase	1305	0	0	0	9.52829e-13	2.69807e-11	4.26296e-09	1	1	1
RSP_2222	putative hemolysin	255	8	0.0394089	276	0.912055	1	1	0.0879447	0.376161	1
RSP_2223	AcrB/AcrD/AcrF multidrug efflux pump	3147	67	0.026619	7540	0.585641	0.882208	1	0.414359	1	1
RSP_2224	multidrug efflux pump, membrane fusion protein (MFP) family	1167	16	0.017149	1164	0.0453444	0.101996	1	0.954656	1	1
RSP_2225	hypothetical protein	672	1	0.00185874	54	9.74523e-06	5.81335e-05	0.0436001	0.99999	1	1
RSP_2226	Glycosidase	2085	16	0.00959808	1460	1.11333e-06	8.28794e-06	0.00498105	0.999999	1	1
RSP_2227	ADP-glucose pyrophosphorylase	1230	1	0.00101626	59	1.25246e-10	2.15519e-09	5.60351e-07	1	1	1
RSP_2228	Pseudo gene	531	18	0.0423529	1685	0.98175	1	1	0.0182504	0.106042	1
RSP_2229	Chemotaxis multidomain, CheB methylesterase/CheR, Methylase	3513	70	0.0249022	6752	0.362431	0.599895	1	0.637569	1	1
RSP_2230	response regulator receiver domain protein	354	12	0.0422535	1866	0.961682	1	1	0.0383178	0.194811	1
RSP_7518	hypothetical protein	141	0	0	0	0.049846	0.110951	1	0.950154	1	1
RSP_2231	hypothetical protein	255	2	0.00985222	82	0.0973839	0.197237	1	0.902616	1	1
RSP_2232	putative uracil-DNA glycosylase	1458	13	0.0111492	1009	0.000257898	0.00107534	1	0.999742	1	1
RSP_2234	putative DNA-binding protein	1221	15	0.0153531	1967	0.0160578	0.0410998	1	0.983942	1	1
RSP_2235	penicillin-binding protein, beta-lactamase class C	1014	2	0.00246305	199	1.14286e-07	1.03505e-06	0.000511314	1	1	1
RSP_2236	transcriptional regulator, MarR family	468	20	0.0534759	5224	0.99895	1	1	0.00104968	0.00889442	1
RSP_2237	Membrane Fusion Protein (MFP) Family protein	1107	11	0.0124294	1182	0.00366449	0.0111987	1	0.996336	1	1
RSP_2238	multidrug efflux pump, Major facilitator superfamily (MFS)	1524	26	0.0213115	2485	0.164285	0.309348	1	0.835715	1	1
RSP_4340	tRNA-Tyr	84	0	0	0	0.164541	0.309699	1	0.835459	1	1
RSP_2239	tRNA/rRNA metyltransferase	786	25	0.0398089	3054	0.983527	1	1	0.0164729	0.0969734	1
RSP_2240	putative CoA-binding protein	447	5	0.0140056	410	0.0930901	0.189656	1	0.90691	1	1
RSP_2241	phosphoribosyl-ATP pyrophosphatase	312	0	0	0	0.00131417	0.00455783	1	0.998686	1	1
RSP_2242	imidazole glycerol phosphate synthase subunit HisF	762	0	0	0	9.32202e-08	8.74355e-07	0.000417067	1	1	1
RSP_2243	1-(5-phosphoribosyl)-5-((5-phosphoribosylamino)methylideneamino) imidazole-4-carboxamide isomerase	720	0	0	0	2.29812e-07	1.96969e-06	0.00102818	1	1	1
RSP_2244	hypothetical protein	381	7	0.0229508	393	0.452845	0.719215	1	0.547155	1	1
RSP_2245	imidazole glycerol phosphate synthase subunit HisH	639	0	0	0	1.2898e-06	9.42906e-06	0.00577059	0.999999	1	1
RSP_2246	imidazoleglycerol-phosphate dehydratase	588	0	0	0	3.82882e-06	2.50075e-05	0.0171301	0.999996	1	1
RSP_2247	translation elongation factor 2 (EF-2/EF-G)	2010	18	0.011194	1156	1.95874e-05	0.000107791	0.087634	0.99998	1	1
RSP_2249	multidrug (Tetracycline) efflux pump, Major facilitator superfamily (MFS)	1221	15	0.0153531	1129	0.0160578	0.0410998	1	0.983942	1	1
RSP_2250	putative hydrolase or acyltransferase of alpha/beta superfamily	729	3	0.0051458	277	0.000148571	0.000660743	0.664708	0.999851	1	1
RSP_2251	3-oxoadipate enol-lactonase	789	7	0.0110935	365	0.00673233	0.0193204	1	0.993268	1	1
RSP_2252	Threonine dehydratase	978	27	0.0345269	3400	0.936844	1	1	0.0631565	0.294029	1
RSP_2253	putative hydrolase or acyltransferase	825	17	0.0257967	2018	0.538808	0.829535	1	0.461192	1	1
RSP_2254	ABC efflux transporter, fused ATPase and inner membrane subunits	1737	32	0.0230382	3530	0.262392	0.456965	1	0.737608	1	1
RSP_2255	acyl-CoA synthase	1890	31	0.0205026	3598	0.0925888	0.188721	1	0.907411	1	1
RSP_2256	D-tyrosyl-tRNA deacylase	438	9	0.0257143	1056	0.565237	0.859282	1	0.434763	1	1
RSP_2257	putative Fructokinase	921	16	0.0217096	2500	0.266089	0.462503	1	0.733911	1	1
RSP_2258	phosphoribosylaminoimidazole-succinocarboxamide synthase	960	0	0	0	1.40766e-09	1.87996e-08	6.29787e-06	1	1	1
RSP_2259	Transmembrane protein	438	4	0.0114286	127	0.0475314	0.106169	1	0.952469	1	1
RSP_2260	hypothetical protein	1098	21	0.023918	1914	0.387745	0.632436	1	0.612255	1	1
RSP_2261	Antifreeze protein, type I	1110	32	0.036036	7426	0.968962	1	1	0.031038	0.164922	1
RSP_7519	hypothetical protein	189	1	0.00662252	18	0.0920226	0.187995	1	0.907977	1	1
RSP_2262	hypothetical protein	639	2	0.00391389	74	0.000140572	0.000630178	0.628918	0.999859	1	1
RSP_2263	Protein of unknown function (DUF2927)	966	27	0.0349741	2311	0.944213	1	1	0.0557872	0.268667	1
RSP_2264	Tellurite resistance protein	1191	42	0.0440714	10095	0.99946	1	1	0.000540181	0.00496257	1
RSP_2265	5-bromo-4-chloroindolyl phosphate hydrolysis protein	879	18	0.0256046	1351	0.523332	0.809329	1	0.476668	1	1
RSP_7520	hypothetical protein	90	2	0.0277778	128	0.70803	1	1	0.29197	0.947261	1
RSP_2266	Pseudouridine synthase, (predicted)	1527	39	0.031941	3952	0.907997	1	1	0.0920026	0.389422	1
RSP_2267	cytosine/adenosine deaminase	453	0	0	0	6.55062e-05	0.000315813	0.293075	0.999934	1	1
RSP_2268	metallo Beta lactamase superfamily	693	9	0.0162162	590	0.0835618	0.173161	1	0.916438	1	1
RSP_6222	hypothetical protein	657	4	0.00761905	1228	0.00197301	0.00649061	1	0.998027	1	1
RSP_6043	aspartyl/glutamyl-tRNA(Asn/Gln) amidotransferase subunit C	288	0	0	0	0.00223439	0.00726502	1	0.997766	1	1
RSP_2270	aspartyl/glutamyl-tRNA(Asn/Gln) amidotransferase subunit A	1476	0	0	0	2.51209e-14	1.01253e-12	1.12391e-10	1	1	1
RSP_2271	hypothetical protein	801	12	0.0187207	1170	0.142687	0.275402	1	0.857313	1	1
RSP_2272	N-acetylmuramoyl-L-alanine amidase, family 2	672	0	0	0	6.29997e-07	4.88493e-06	0.00281861	0.999999	1	1
RSP_4342	Pseudo gene	398	0	0	0	0.000216234	0.000924888	0.967433	0.999784	1	1
RSP_2273	putative anaerobic phenylacetate CoA ligase	1215	10	0.0102987	1316	0.000393805	0.00156612	1	0.999606	1	1
RSP_2274	amino acid/amide ABC transporter ATP-binding protein 2, HAAT family	831	17	0.0255639	1585	0.523529	0.809354	1	0.476471	1	1
RSP_2275	amino acid/amide ABC transporter substrate-binding protein, HAAT family	1290	31	0.0300388	3415	0.810569	1	1	0.189431	0.685135	1
RSP_2276	amino acid/amide ABC transporter membrane protein 2, HAAT family	1077	15	0.0174216	1475	0.0597913	0.129105	1	0.940209	1	1
RSP_2277	amino acid/amide ABC transporter membrane protein 1, HAAT family	990	11	0.0138889	1887	0.0137845	0.0360233	1	0.986215	1	1
RSP_7521	hypothetical protein	153	0	0	0	0.0382276	0.0880691	1	0.961772	1	1
RSP_2278	amino acid/amide ABC transporter ATP-binding protein 1, HAAT family	840	9	0.0133929	1007	0.0179414	0.0452225	1	0.982059	1	1
RSP_2279	Long chain acyl-CoA synthetase	1962	15	0.00955414	2054	2.1248e-06	1.47844e-05	0.00950637	0.999998	1	1
RSP_2280	PAS sensor hybrid histidine kinase	1923	30	0.0194932	2818	0.0539612	0.118228	1	0.946039	1	1
RSP_2281	two-component trancriptional regulator, winged helix family	708	13	0.0229682	890	0.377958	0.620544	1	0.622042	1	1
RSP_2282	Chromate efflux pump, ChrA	1179	7	0.00742312	356	2.40906e-05	0.000129079	0.107781	0.999976	1	1
RSP_2283	SSU ribosomal protein S4P	621	0	0	0	1.87016e-06	1.31766e-05	0.00836711	0.999998	1	1
RSP_2284	histidinol phosphate aminotransferase apoenzyme	1086	1	0.00115207	25	2.41181e-09	3.09181e-08	1.07904e-05	1	1	1
RSP_6215	prephenate dehydrogenase	936	2	0.0026738	61	5.34145e-07	4.20733e-06	0.00238976	0.999999	1	1
RSP_2285	hypothetical protein	858	19	0.0276968	2523	0.655177	0.965183	1	0.344823	1	1
RSP_2286	hypothetical protein	996	16	0.0201005	1969	0.16757	0.315004	1	0.83243	1	1
RSP_2287	ChaC-like protein	549	5	0.0113895	284	0.0263381	0.06373	1	0.973662	1	1
RSP_2288	hypothetical protein	1176	20	0.0212766	2803	0.202672	0.36935	1	0.797328	1	1
RSP_2289	flagellar motor protein	1578	25	0.0198098	3432	0.0874767	0.179941	1	0.912523	1	1
RSP_2291	Transposase	501	1	0.00249377	359	0.000281592	0.00115582	1	0.999718	1	1
RSP_2292	Pseudo gene	539	0	0	0	1.07784e-05	6.38711e-05	0.0482227	0.999989	1	1
RSP_2293	Chaperonin clpA/B	2316	1	0.000539957	32	2.29558e-20	3.11225e-18	1.02704e-16	1	1	1
RSP_2294	putative hydroxyacylglutathione hydrolase (glyoxalase II) (GLX II) protein	768	3	0.00488599	126	7.54791e-05	0.000358486	0.337693	0.999925	1	1
RSP_2295	hypothetical protein	789	1	0.00158479	40	9.59444e-07	7.21437e-06	0.00429255	0.999999	1	1
RSP_2296	ATP synthase F1 subcomplex delta subunit	561	0	0	0	6.68495e-06	4.15396e-05	0.0299085	0.999993	1	1
RSP_2297	ATP synthase F1 subcomplex alpha subunit	1539	0	0	0	6.48994e-15	3.05642e-13	2.9036e-11	1	1	1
RSP_2298	ATP synthase subunit C	870	0	0	0	9.51319e-09	1.06672e-07	4.2562e-05	1	1	1
RSP_2299	ATP synthase subunit B	1428	0	0	0	6.88654e-14	2.58911e-12	3.08104e-10	1	1	1
RSP_2300	ATP synthase F1 subcomplex epsilon subunit	399	0	0	0	0.000210571	0.000905862	0.942097	0.999789	1	1
RSP_2301	Phosphoribosyl pyrophosphate synthetase	1020	0	0	0	3.93803e-10	5.95228e-09	1.76187e-06	1	1	1
RSP_2302	L-threonine aldolase	1026	17	0.0207317	1715	0.194456	0.356702	1	0.805544	1	1
RSP_2303	hypothetical protein	462	11	0.0297297	2110	0.733358	1	1	0.266642	0.887616	1
RSP_2304	FMN adenylyltransferase %3Briboflavin kinase	921	0	0	0	3.20468e-09	3.92815e-08	1.43378e-05	1	1	1
RSP_2305	MaoC family protein	444	10	0.0280899	1091	0.668144	0.980412	1	0.331856	1	1
RSP_2306	putative HAD superfamily protein	894	0	0	0	5.59524e-09	6.58765e-08	2.50331e-05	1	1	1
RSP_2307	putative manganese-dependent inorganic pyrophosphatase	918	0	0	0	3.47025e-09	4.219e-08	1.55259e-05	1	1	1
RSP_2308	Pseudo gene	114	0	0	0	0.087029	0.179184	1	0.912971	1	1
RSP_2309	hypothetical protein	987	24	0.0304183	3160	0.806669	1	1	0.193331	0.695866	1
RSP_2310	Chaperonin Cpn10 (GroES)	288	0	0	0	0.00223439	0.00726502	1	0.997766	1	1
RSP_2311	chaperonin GroEL	1644	0	0	0	6.80115e-16	3.75659e-14	3.04284e-12	1	1	1
RSP_2312	hypothetical protein	576	1	0.00217391	43	6.67549e-05	0.000320796	0.298661	0.999933	1	1
RSP_2313	2-hydroxyacid dehydrogenase	987	17	0.0215463	2914	0.245905	0.431612	1	0.754095	1	1
RSP_2314	oxidoreductase, Chromogranin/secretogranin	819	11	0.0167939	1237	0.0766233	0.160945	1	0.923377	1	1
RSP_2315	hypothetical protein	306	0	0	0	0.001541	0.00525893	1	0.998459	1	1
RSP_2316	D-amino acid dehydrogenase	1242	9	0.00905433	1114	9.56369e-05	0.000444781	0.427879	0.999904	1	1
RSP_2317	Iron-containing alcohol dehydrogenase	1146	37	0.040393	5667	0.995558	1	1	0.00444182	0.0310997	1
RSP_2318	putative Aldehyde dehydrogenase	1389	35	0.0315032	4840	0.883441	1	1	0.116559	0.468961	1
RSP_2319	Glutamine synthetase class-I	1380	23	0.0208333	1821	0.153203	0.290806	1	0.846797	1	1
RSP_2320	TRAP-T family transporter, periplasmic binding protein	1038	24	0.0289157	3150	0.733207	1	1	0.266793	0.886799	1
RSP_2321	Putative TRAP-T family transporter, DctM (12TMs) subunit	1326	13	0.0122642	745	0.00131747	0.00456219	1	0.998683	1	1
RSP_2322	TRAP-T family transporter, DctQ (4TMs) subunit	507	12	0.0296296	1246	0.732831	1	1	0.267169	0.88739	1
RSP_2323	putative N-formylglutamate amidohydrolase	780	14	0.0224359	995	0.333648	0.561392	1	0.666352	1	1
RSP_2324	transcriptional regulator, RpiR family	867	23	0.033189	1766	0.89516	1	1	0.10484	0.431513	1
RSP_2325	cell elongation-specific peptidoglycan biosynthesis regulator RodA	1140	0	0	0	3.08206e-11	6.15587e-10	1.37891e-07	1	1	1
RSP_2326	peptidoglycan glycosyltransferase	1947	0	0	0	1.13491e-18	1.20895e-16	5.0776e-15	1	1	1
RSP_2327	hypothetical protein	540	1	0.00231481	13	0.00013244	0.000596715	0.592538	0.999868	1	1
RSP_2328	rod shape-determining protein MreC	903	0	0	0	4.64666e-09	5.5735e-08	2.07891e-05	1	1	1
RSP_2329	rod shape-determining protein MreB	1038	0	0	0	2.71596e-10	4.29371e-09	1.21512e-06	1	1	1
RSP_6044	putative Serine/alanine racemase VanTc3	957	11	0.0143791	674	0.0198014	0.0494097	1	0.980199	1	1
RSP_2330	2-isopropylmalate synthase	1590	11	0.0086478	918	5.71761e-06	3.63877e-05	0.0255806	0.999994	1	1
RSP_2331	PpaZ	459	0	0	0	5.89089e-05	0.000287727	0.263558	0.999941	1	1
RSP_2332	hypothetical protein	1506	74	0.0614618	19370	1	1	1	1.57319e-11	4.78805e-10	7.03843e-08
RSP_2333	NAD(+) synthase	1665	0	0	0	4.56774e-16	2.68896e-14	2.04361e-12	1	1	1
RSP_2334	6-phosphofructokinase	945	23	0.0304636	2937	0.805202	1	1	0.194798	0.698898	1
RSP_2335	trp repressor binding protein WrbA, putative	594	2	0.00420168	101	0.000312043	0.00126571	1	0.999688	1	1
RSP_6045	hypothetical protein	240	9	0.046875	905	0.969067	1	1	0.0309327	0.16495	1
RSP_2336	Peptidase family M48	732	16	0.0273038	4091	0.631334	0.939337	1	0.368666	1	1
RSP_2337	hypothetical protein	252	2	0.00990099	92	0.0991903	0.19999	1	0.90081	1	1
RSP_2338	PRC-barrel domain-containing protein	363	4	0.0137457	657	0.120194	0.236998	1	0.879806	1	1
RSP_2339	hypothetical protein	579	10	0.0215983	623	0.331303	0.558286	1	0.668697	1	1
RSP_2340	SSU ribosomal protein S12P methylthiotransferase	1368	35	0.0319927	3553	0.899674	1	1	0.100326	0.416768	1
RSP_2341	aspartate/tyrosine/aromatic aminotransferase	1179	45	0.04772	8530	0.999937	1	1	6.32614e-05	0.000733242	0.283031
RSP_2342	xanthine phosphoribosyltransferase	504	20	0.049505	3947	0.997347	1	1	0.00265319	0.0197839	1
RSP_2343	Putative threonine efflux protein, RhtB family	615	16	0.0325866	2884	0.84838	1	1	0.15162	0.573413	1
RSP_2344	Enoyl-(acyl-carrier-protein) reductase (NADH)	825	0	0	0	2.5396e-08	2.66718e-07	0.000113622	1	1	1
RSP_2345	Pyridoxamine 5'-phosphate oxidase	603	0	0	0	2.71166e-06	1.8271e-05	0.012132	0.999997	1	1
RSP_2346	cold-shock DNA-binding protein family	543	30	0.0689655	3982	0.999999	1	1	7.67061e-07	1.25708e-05	0.00343183
RSP_2347	hypothetical protein	462	12	0.0324324	1766	0.822723	1	1	0.177277	0.653326	1
RSP_4313	tRNA-Pro	77	0	0	0	0.19813	0.362699	1	0.80187	1	1
RSP_2348	hypothetical protein	795	10	0.015748	1453	0.055984	0.122182	1	0.944016	1	1
RSP_6223	hypothetical protein	162	5	0.0384615	551	0.872661	1	1	0.127339	0.502839	1
RSP_2349	hypothetical protein	633	13	0.025641	674	0.542121	0.832916	1	0.457879	1	1
RSP_2350	hypothetical protein	465	21	0.0566038	5971	0.999606	1	1	0.000394226	0.00377681	1
RSP_2351	hypothetical protein	2010	25	0.0155473	2686	0.00281396	0.00887219	1	0.997186	1	1
RSP_2352	putative terminase large subunit / phage terminase	1611	10	0.00775795	1206	1.2891e-06	9.4393e-06	0.00576741	0.999999	1	1
RSP_2353	phage terminase, small subunit, putative, P27 family	396	5	0.0158228	322	0.163692	0.308492	1	0.836308	1	1
RSP_6046	phage head-tail adaptor, putative, SPP1 family	315	2	0.00796813	365	0.0389589	0.0895234	1	0.961041	1	1
RSP_6047	hypothetical protein	417	4	0.012012	239	0.0627051	0.134876	1	0.937295	1	1
RSP_2354	phage protein, HK97 gp10 family	423	4	0.0117994	429	0.0569112	0.123963	1	0.943089	1	1
RSP_7522	hypothetical protein	312	11	0.044	1601	0.966527	1	1	0.0334733	0.175157	1
RSP_2356	hypothetical protein	1449	78	0.0672994	11621	1	1	1	1.08691e-13	4.30339e-12	4.86283e-10
RSP_2355	HNH nuclease / Probable phage PHI-105 holin-like protein	351	22	0.0782918	2903	0.999998	1	1	1.96962e-06	3.00754e-05	0.00881208
RSP_2357	hypothetical protein	597	5	0.0104822	370	0.0139733	0.0363468	1	0.986027	1	1
RSP_2358	putative phage phi-C31 gp36-like protein / Major capsid protein, HK97 family	1536	13	0.0105863	1207	9.49172e-05	0.000442354	0.424659	0.999905	1	1
RSP_2359	Protein of unknown function (DUF3356)	321	0	0	0	0.00109137	0.00386604	1	0.998909	1	1
RSP_2360	putative head portal protein, HK97 family	1194	9	0.00941423	1414	0.000187664	0.000815946	0.839609	0.999812	1	1
RSP_2361	putative integrase/resolvase recombinase protein phage-related integrase	1818	103	0.0708391	16019	1	1	1	1.52101e-14	2.52036e-12	6.80498e-11
RSP_2362	transcriptional regulator, GntR family	783	30	0.0478469	3339	0.999283	1	1	0.000716832	0.00645293	1
RSP_2363	Short-chain dehydrogenase/reductase	765	12	0.0196399	942	0.189513	0.348778	1	0.810487	1	1
RSP_2364	L-fuculose phosphate aldolase (Class II)	657	10	0.0190476	726	0.189367	0.348797	1	0.810633	1	1
RSP_2365	monosaccharide ABC transporter substrate-binding protein, CUT2 family	963	18	0.0233463	1481	0.362978	0.600578	1	0.637022	1	1
RSP_2366	monosaccharide ABC transporter ATP-binding protein, CUT2 family	1509	10	0.008285	664	6.02494e-06	3.82349e-05	0.0269556	0.999994	1	1
RSP_2368	monosaccharide ABC transporter membrane protein, CUT2 family	1011	7	0.00865266	1053	0.000304463	0.00124172	1	0.999696	1	1
RSP_2367	monosaccharide ABC transporter membrane protein, CUT2 family	978	9	0.011509	1171	0.00344284	0.010601	1	0.996557	1	1
RSP_2370	putative sugar kinase	951	17	0.022339	1030	0.299387	0.512221	1	0.700613	1	1
RSP_2371	3-oxoacyl-(acyl-carrier protein) reductase / Short-chain dehydrogenase/reductase SDR	747	5	0.00837521	475	0.00162102	0.00546943	1	0.998379	1	1
RSP_2372	aldehyde dehydrogenase (NAD-dependent)	1419	10	0.00881057	1007	2.2536e-05	0.000121771	0.100826	0.999977	1	1
RSP_2373	Putative Transporter, Major facilitator superfamily (MFS)	1170	4	0.0042735	77	3.19755e-07	2.65908e-06	0.00143058	1	1	1
RSP_2374	hypothetical protein	525	9	0.0214797	1535	0.340559	0.570659	1	0.659441	1	1
RSP_2375	hypothetical protein	1446	33	0.0285467	3819	0.730013	1	1	0.269987	0.892113	1
RSP_2376	2-amino-3-ketobutyrate coenzyme A ligase	1191	27	0.0283316	2403	0.705063	1	1	0.294937	0.95343	1
RSP_2377	L-threonine 3-dehydrogenase	1026	24	0.0292683	1600	0.752087	1	1	0.247913	0.836473	1
RSP_7523	hypothetical protein	87	0	0	0	0.160231	0.302991	1	0.839769	1	1
RSP_2378	putative fatty acid beta hydroxylase (cytochrome P450)	1323	6	0.00566572	334	5.71417e-07	4.48513e-06	0.00255652	0.999999	1	1
RSP_2379	hypothetical protein	255	0	0	0	0.00457452	0.0136716	1	0.995425	1	1
RSP_2380	Catalase	2133	16	0.00937317	1049	5.57053e-07	4.38006e-06	0.00249226	0.999999	1	1
RSP_6048	hypothetical protein	513	5	0.0121655	313	0.0412517	0.093876	1	0.958748	1	1
RSP_2381	3-methyladenine DNA glycosylase	555	6	0.013544	294	0.0547624	0.119749	1	0.945238	1	1
RSP_6049	hypothetical protein	162	2	0.0153846	155	0.335267	0.563268	1	0.664733	1	1
RSP_2382	Protein of unknown function (DUF3618)	1110	6	0.00675676	670	1.94253e-05	0.000107295	0.0869088	0.999981	1	1
RSP_2383	putative integral membrane protein	402	3	0.00931677	317	0.0299978	0.0714644	1	0.970002	1	1
RSP_6050	hypothetical protein	825	4	0.0060698	171	0.000131361	0.000592448	0.587708	0.999869	1	1
RSP_2384	putative stress protein (general stress protein 26)	498	2	0.00502513	81	0.00178137	0.00594766	1	0.998219	1	1
RSP_2385	hypothetical protein	363	6	0.0206186	437	0.358935	0.59499	1	0.641065	1	1
RSP_6224	hypothetical protein	534	11	0.0257009	755	0.554012	0.845379	1	0.445988	1	1
RSP_2386	methylthioribose-1-phosphate isomerase	1095	37	0.0422857	5284	0.9979	1	1	0.00209964	0.0162804	1
RSP_2387	hypothetical protein	435	13	0.037464	1083	0.92436	1	1	0.07564	0.337401	1
RSP_2388	NTP pyrophosphohydrolase	501	11	0.0274314	1233	0.639299	0.94835	1	0.360701	1	1
RSP_2389	putative glutathione peroxidase	531	7	0.0164706	701	0.131613	0.256685	1	0.868387	1	1
RSP_2390	putative Acetoin utilization protein	1128	6	0.00665188	459	1.46514e-05	8.37168e-05	0.0655502	0.999985	1	1
RSP_2391	2'-5' RNA ligase	555	6	0.013544	467	0.0547624	0.119749	1	0.945238	1	1
RSP_2392	putative membrane protein, similar to periplasmic nitrate reductase NnuR	558	3	0.00672646	325	0.00268158	0.00853907	1	0.997318	1	1
RSP_2394	putative 3-deoxy-D-manno-octulosonic-acid transferase (KDO transferase)	1224	0	0	0	5.07125e-12	1.17558e-10	2.26888e-08	1	1	1
RSP_2395	BCCP, cytochrome c peroxidase	1044	39	0.0466507	3737	0.999734	1	1	0.000266078	0.00267513	1
RSP_2396	hypothetical protein	1002	19	0.0236908	3083	0.381755	0.625173	1	0.618245	1	1
RSP_2397	ABC putrescine transporter, periplasmic substrate-binding subunit	1020	57	0.0698529	14195	1	1	1	2.0099e-11	6.03511e-10	8.99231e-08
RSP_2398	ABC putrescine transporter, inner membrane subunit	801	22	0.0343214	4561	0.916444	1	1	0.083556	0.361537	1
RSP_2399	ABC putrescine transporter, inner membrane subunit	894	41	0.0572626	9815	0.999998	1	1	1.78501e-06	2.75383e-05	0.00798612
RSP_2400	ABC putrescine transporter, ATPase subunit	1065	31	0.0364277	5397	0.971002	1	1	0.0289979	0.156876	1
RSP_2401	putative 6-aminohexanoate-cyclic-dimer hydrolase	1458	25	0.0214408	6840	0.178739	0.331679	1	0.821261	1	1
RSP_2402	Putative TonB dependent Vitamin B12 outer membrane receptor	1836	67	0.0456403	6975	0.999992	1	1	7.75024e-06	0.000106364	0.0346746
RSP_2403	ABC cobalamin/Fe3+-siderophore transporter, periplasmic substrate-binding subunit	861	29	0.04209	3131	0.994488	1	1	0.00551235	0.0377099	1
RSP_2404	ABC cobalamin/Fe3+-siderophore transporter, inner membrane subunit	990	12	0.0151515	1037	0.0262483	0.0635469	1	0.973752	1	1
RSP_2405	ABC cobalamin/Fe3+-siderophore transporter, ATPase subunit	753	14	0.0232172	1374	0.384841	0.629075	1	0.615159	1	1
RSP_2406	hypothetical protein	660	11	0.0208333	1284	0.271542	0.470336	1	0.728458	1	1
RSP_2407	periplasmic sensor hybrid histidine kinase	1728	8	0.00578871	685	1.32088e-08	1.452e-07	5.90964e-05	1	1	1
RSP_2408	hypothetical protein	321	3	0.0116732	295	0.0939585	0.191077	1	0.906041	1	1
RSP_2409	ribosomal large subunit pseudouridine synthase D	1050	19	0.022619	2205	0.303175	0.517515	1	0.696825	1	1
RSP_2410	RNA polymerase, sigma 32 subunit, RpoH	897	11	0.0153417	1923	0.0366612	0.0850738	1	0.963339	1	1
RSP_2411	methylase involved in ubiquinone/menaquinone biosynthesis	816	29	0.0444785	3838	0.997458	1	1	0.00254246	0.0190855	1
RSP_2412	Oligoendopeptidase F	1821	73	0.050103	12759	1	1	1	1.12445e-07	2.10494e-06	0.00050308
RSP_2413	DNA ligase	1602	10	0.00780031	704	1.4727e-06	1.06101e-05	0.00658885	0.999999	1	1
RSP_2414	putative exonuclease, DNA ligase-associated	1152	4	0.00433839	868	4.37608e-07	3.48373e-06	0.00195786	1	1	1
RSP_2415	hypothetical protein	1413	35	0.0309461	2939	0.862319	1	1	0.137681	0.535639	1
RSP_2416	hypothetical protein	951	28	0.0367937	2432	0.968784	1	1	0.0312163	0.165476	1
RSP_2417	transglutaminase-like enzyme, predicted cysteine protease	810	16	0.0246914	1624	0.46933	0.74171	1	0.53067	1	1
RSP_2420	putative proteasome-type protease	726	18	0.0310345	1779	0.808571	1	1	0.191429	0.690132	1
RSP_2418	putative Esterase/lipase/thioesterase	954	20	0.026178	2312	0.558331	0.850519	1	0.441669	1	1
RSP_2419	putative sterol carrier protein	285	8	0.0352423	1416	0.855649	1	1	0.144351	0.554832	1
RSP_2421	hypothetical protein	573	16	0.0348584	3092	0.900461	1	1	0.0995388	0.414652	1
RSP_2422	putative ATP-dependent helicase, MgpS	2868	75	0.032694	10506	0.975007	1	1	0.0249926	0.139076	1
RSP_2423	heat shock protein Hsp15	297	5	0.021097	318	0.410574	0.662665	1	0.589426	1	1
RSP_2424	ferredoxin II	339	1	0.00369004	169	0.00623843	0.0180535	1	0.993762	1	1
RSP_2425	transcriptional regulator, CarD family	510	1	0.00245098	47	0.000237589	0.0010028	1	0.999762	1	1
RSP_2427	cobalamin-5'-phosphate synthase	750	0	0	0	1.21553e-07	1.09864e-06	0.000543826	1	1	1
RSP_2428	nicotinate-nucleotide-dimethylbenzimidazole phosphoribosyltransferase	1017	0	0	0	4.26437e-10	6.38087e-09	1.90788e-06	1	1	1
RSP_2429	Kef-type potassium/proton antiporter, CPA2 family	1869	9	0.00602007	448	5.55704e-09	6.55995e-08	2.48622e-05	1	1	1
RSP_6052	hypothetical protein	2877	48	0.0208605	6913	0.0585652	0.127194	1	0.941435	1	1
RSP_2430	hypothetical protein	693	12	0.0216216	898	0.304864	0.519011	1	0.695136	1	1
RSP_2431	O-acetylhomoserine sulfhydrylase	1293	66	0.0637681	14841	1	1	1	3.59621e-11	1.06553e-09	1.60895e-07
RSP_2432	hypothetical protein	348	4	0.0143885	205	0.145406	0.279444	1	0.854594	1	1
RSP_2433	Chemotaxis response regulator, CheY2	387	13	0.0420712	2423	0.965022	1	1	0.0349784	0.181547	1
RSP_2434	Putative MCP methyltransferase, CheR1	918	10	0.013624	790	0.0153034	0.0394854	1	0.984697	1	1
RSP_2435	Putative chemotaxis scaffold protein, CheW1	459	8	0.0217984	348	0.375632	0.617859	1	0.624368	1	1
RSP_2436	Chemotaxis histidine protein kinase, CheA1	2061	25	0.0151607	2223	0.0017364	0.00584108	1	0.998264	1	1
RSP_2437	chemotaxis response regulator, CheY1	369	2	0.00677966	365	0.0160431	0.0411329	1	0.983957	1	1
RSP_2438	Putative CheX protein	285	0	0	0	0.00241956	0.00779906	1	0.99758	1	1
RSP_2439	putative chemotaxis protein, CheD	600	6	0.0125	759	0.0315651	0.0748792	1	0.968435	1	1
RSP_2440	Methyl accepting chemotaxis protein	2313	17	0.00918422	1528	1.28903e-07	1.16272e-06	0.00057671	1	1	1
RSP_2441	methyl-accepting chemotaxis sensory transducer	1662	12	0.00902256	827	6.05556e-06	3.83748e-05	0.0270926	0.999994	1	1
RSP_2442	Methyl accepting chemotaxis protein, McpB	1683	10	0.0074239	573	4.23346e-07	3.38828e-06	0.00189405	1	1	1
RSP_2443	putative Chemotaxis response regulator, CheY5	369	4	0.0135593	669	0.113228	0.224749	1	0.886772	1	1
RSP_2444	hypothetical protein	330	2	0.00757576	713	0.0300986	0.0716663	1	0.969901	1	1
RSP_2445	putative Alpha amylase	2007	9	0.00560748	588	5.58827e-10	8.11751e-09	2.50019e-06	1	1	1
RSP_2446	trehalose synthase	3309	13	0.00491122	695	7.12509e-17	4.75786e-15	3.18776e-13	1	1	1
RSP_2448	1,4-alpha-glucan branching enzyme (Glycogen branching enzyme)	2187	13	0.00743282	554	8.0741e-09	9.16841e-08	3.61235e-05	1	1	1
RSP_2449	Putative glycosyl hydrolase	2067	17	0.0102843	1556	3.79398e-06	2.48162e-05	0.0169743	0.999996	1	1
RSP_2450	maltooligosyl trehalose hydrolase	1779	6	0.00421644	882	2.02557e-10	3.30745e-09	9.06241e-07	1	1	1
RSP_2451	putative 4-alpha-glucanotransferase	1818	9	0.00618982	1544	1.29336e-08	1.42524e-07	5.78648e-05	1	1	1
RSP_2452	maltooligosyl trehalose synthase	2616	15	0.00717017	693	1.36685e-10	2.3252e-09	6.11528e-07	1	1	1
RSP_2453	putative oxidoreductase (NAD/NADP dependent)	666	13	0.0244361	875	0.470285	0.742957	1	0.529715	1	1
RSP_2454	amidophosphoribosyltransferase	1464	0	0	0	3.10627e-14	1.24084e-12	1.38974e-10	1	1	1
RSP_2455	putative Colicin V production protein, dedE	615	8	0.0162933	1866	0.103299	0.206969	1	0.896701	1	1
RSP_2456	DNA replication and repair protein RadA	1359	18	0.0165593	1955	0.023408	0.0573849	1	0.976592	1	1
RSP_2457	putative paraquat-inducible protein A	426	11	0.0323529	2249	0.814849	1	1	0.185151	0.672922	1
RSP_2458	ABC transporter, ATPase subunit	747	17	0.0284757	1363	0.69466	1	1	0.30534	0.982798	1
RSP_2459	ABC transporter, inner membrane subunit	783	19	0.030303	1146	0.784314	1	1	0.215686	0.752714	1
RSP_2460	alanine racemase	1050	1	0.00119048	53	4.91368e-09	5.84676e-08	2.19838e-05	1	1	1
RSP_2461	3-oxoacyl-(acyl-carrier-protein) reductase	738	0	0	0	1.58496e-07	1.39864e-06	0.000709111	1	1	1
RSP_2463	acyl carrier protein	234	2	0.0106383	100	0.127843	0.250754	1	0.872157	1	1
RSP_2464	3-oxoacyl-(acyl-carrier-protein) synthase II	1263	0	0	0	2.22755e-12	5.59891e-11	9.96606e-09	1	1	1
RSP_2465	hypothetical protein	1179	15	0.0159067	1061	0.0240779	0.0588979	1	0.975922	1	1
RSP_2466	hypothetical protein	405	1	0.00309598	156	0.00183429	0.00611067	1	0.998166	1	1
RSP_2467	Putative large terminase	1299	6	0.00577478	690	8.70363e-07	6.63374e-06	0.003894	0.999999	1	1
RSP_2468	putative portal protein	1176	3	0.00319149	174	4.4412e-08	4.47521e-07	0.000198699	1	1	1
RSP_2469	hypothetical protein	234	1	0.00531915	135	0.0412487	0.0939646	1	0.958751	1	1
RSP_2470	prohead peptidase	564	2	0.00442478	95	0.00053631	0.00204557	1	0.999464	1	1
RSP_2471	putative phage phi-C31 gp36 major capsid-like protein	1197	4	0.00417973	259	1.99412e-07	1.72901e-06	0.000892171	1	1	1
RSP_2472	phage conserved hypothetical protein, phiE125 gp8 family	600	2	0.00416667	76	0.000284989	0.00116762	1	0.999715	1	1
RSP_6053	putative phage tail-head adaptor	336	4	0.0149254	303	0.167682	0.315082	1	0.832318	1	1
RSP_6054	hypothetical protein	399	1	0.0031348	11	0.00201707	0.00662096	1	0.997983	1	1
RSP_2473	phage major tail protein, TP901-1 family	414	1	0.00301205	383	0.00148067	0.00507627	1	0.998519	1	1
RSP_2474	phage conserved hypothetical protein	519	2	0.00481928	187	0.00122435	0.00428619	1	0.998776	1	1
RSP_2475	putative phage tail minor protein	651	3	0.00575816	72	0.000562648	0.0021351	1	0.999437	1	1
RSP_2476	TIGR02217 family protein	633	5	0.00986193	349	0.00832	0.0231779	1	0.99168	1	1
RSP_2477	phage conserved hypothetical protein	885	1	0.00141443	15	1.42192e-07	1.26474e-06	0.000636165	1	1	1
RSP_2478	putative phage cell wall peptidase, NlpC/P60 family	441	2	0.00566572	60	0.00473441	0.0141212	1	0.995266	1	1
RSP_2479	putative phage host specificity protein	3891	20	0.00642467	2760	1.91681e-16	1.17477e-14	8.57582e-13	1	1	1
RSP_2480	hypothetical protein	414	1	0.00301205	172	0.00148067	0.00507627	1	0.998519	1	1
RSP_2481	serine O-acetyltransferase	807	1	0.00155039	52	6.75569e-07	5.22923e-06	0.00302249	0.999999	1	1
RSP_4050	Dihydrolipoamide acetyltransferase component (E2) of pyruvate dehydrogenase complex	1329	0	0	0	5.60411e-13	1.64953e-11	2.50728e-09	1	1	1
RSP_4049	dihydrolipoamide acetyltransferase	1392	0	0	0	1.44781e-13	4.94466e-12	6.47751e-10	1	1	1
RSP_4047	Pyruvate dehydrogenase E1 component, alpha subunit	990	0	0	0	7.44541e-10	1.04751e-08	3.33108e-06	1	1	1
RSP_4046	septum formation initiator	303	0	0	0	0.00158245	0.00537168	1	0.998418	1	1
RSP_4045	fructose-bisphosphate aldolase	930	1	0.00134409	43	5.59123e-08	5.52211e-07	0.000250152	1	1	1
RSP_4044	phosphoglycerate kinase	1194	0	0	0	9.58791e-12	2.13415e-10	4.28963e-08	1	1	1
RSP_4043	Peptidylprolyl isomerase	510	13	0.0318627	1562	0.812261	1	1	0.187739	0.680668	1
RSP_4042	Peptidyl-prolyl cis-trans isomerase, cyclophilin type	594	14	0.0294118	1152	0.730314	1	1	0.269686	0.892438	1
RSP_4041	tyrosyl-tRNA synthetase	1251	0	0	0	2.90457e-12	7.10111e-11	1.2995e-08	1	1	1
RSP_6056	molecular chaperone	1116	10	0.0112108	1140	0.00143371	0.00491902	1	0.998566	1	1
RSP_2490	hypothetical protein	423	4	0.0117994	150	0.0569112	0.123963	1	0.943089	1	1
RSP_6057	hypothetical protein	237	2	0.010582	58	0.125575	0.24663	1	0.874425	1	1
RSP_2491	enolase	1278	0	0	0	1.6636e-12	4.3782e-11	7.44293e-09	1	1	1
RSP_2492	putative transporter, RhaT family, DMT superfamily	885	9	0.0127298	418	0.0108132	0.0290387	1	0.989187	1	1
RSP_2494	manganese uptake regulator, Fur family	414	10	0.0301205	1589	0.743496	1	1	0.256504	0.858981	1
RSP_2495	ribonucleoside-diphosphate reductase class II	3657	102	0.0348718	16004	0.997954	1	1	0.00204575	0.0160012	1
RSP_2496	Cell Wall Hydrolase	501	10	0.0249377	1204	0.519688	0.806201	1	0.480312	1	1
RSP_2497	Pseudo gene	1746	13	0.00931232	1834	5.48092e-06	3.5081e-05	0.0245216	0.999995	1	1
RSP_2500	Pseudo gene	1203	1	0.00103842	57	2.14177e-10	3.48447e-09	9.58228e-07	1	1	1
RSP_7524	Pseudo gene	144	0	0	0	0.0460314	0.10323	1	0.953969	1	1
RSP_2501	nicotinate-nucleotide pyrophosphorylase	840	1	0.0014881	20	3.43037e-07	2.83164e-06	0.00153475	1	1	1
RSP_2502	glutamine--fructose-6-phosphate transaminase	1812	0	0	0	1.94169e-17	1.52406e-15	8.68712e-14	1	1	1
RSP_2503	glucosamine-1-phosphate N-acetyltransferase %3BUDP-N-acetylglucosamine pyrophosphorylase	1365	0	0	0	2.66561e-13	8.51851e-12	1.19259e-09	1	1	1
RSP_2504	phosphoglycolate phosphatase	690	4	0.00724638	304	0.00116003	0.00408018	1	0.99884	1	1
RSP_2505	putative CreA protein	453	3	0.00826446	110	0.0138917	0.036261	1	0.986108	1	1
RSP_2506	isovaleryl-CoA dehydrogenase	1158	33	0.0356371	6615	0.96651	1	1	0.0334895	0.175037	1
RSP_2507	outer membrane protein	606	12	0.0247934	1317	0.498171	0.779579	1	0.501829	1	1
RSP_2508	Methylcrotonyl-CoA carboxylase beta chain	1605	45	0.035074	5097	0.977348	1	1	0.0226522	0.127479	1
RSP_2509	3-methylcrotonoyl-CoA carboxylase, alpha subunit	1941	32	0.0206053	4063	0.0936461	0.190615	1	0.906354	1	1
RSP_2510	hydroxymethylglutaryl-CoA lyase	885	1	0.00141443	38	1.42192e-07	1.26474e-06	0.000636165	1	1	1
RSP_2511	methylglutaconyl-CoA hydratase	789	7	0.0110935	1118	0.00673233	0.0193204	1	0.993268	1	1
RSP_2512	NADH dehydrogenase subunit A	366	0	0	0	0.000431107	0.00169191	1	0.999569	1	1
RSP_2513	NADH dehydrogenase subunit B	531	0	0	0	1.26389e-05	7.35322e-05	0.0565463	0.999987	1	1
RSP_2514	NADH dehydrogenase subunit C	603	0	0	0	2.71166e-06	1.8271e-05	0.012132	0.999997	1	1
RSP_2515	NADH dehydrogenase subunit D	1215	0	0	0	6.43937e-12	1.46242e-10	2.88097e-08	1	1	1
RSP_2516	NADH dehydrogenase subunit E	912	0	0	0	3.85889e-09	4.66613e-08	1.72647e-05	1	1	1
RSP_2517	hypothetical protein	213	0	0	0	0.0106944	0.0287714	1	0.989306	1	1
RSP_2518	NADH dehydrogenase subunit F	1296	0	0	0	1.14734e-12	3.22843e-11	5.1332e-09	1	1	1
RSP_2519	hypothetical protein	360	0	0	0	0.000479388	0.00184736	1	0.999521	1	1
RSP_7525	hypothetical protein	102	0	0	0	0.11348	0.225148	1	0.88652	1	1
RSP_2521	NADH dehydrogenase subunit G	2022	0	0	0	2.24861e-19	2.64744e-17	1.00603e-15	1	1	1
RSP_2520	hypothetical protein	411	1	0.00303951	30	0.00159035	0.00538623	1	0.99841	1	1
RSP_2522	NADH dehydrogenase subunit H	1038	0	0	0	2.71596e-10	4.29371e-09	1.21512e-06	1	1	1
RSP_2523	NADH dehydrogenase subunit I	504	0	0	0	2.20669e-05	0.00011996	0.0987273	0.999978	1	1
RSP_2524	putative carboxymuconolactone decarboxylase family protein	411	0	0	0	0.00016149	0.000712531	0.722506	0.999839	1	1
RSP_2525	NADH dehydrogenase subunit J	615	0	0	0	2.19297e-06	1.51878e-05	0.00981133	0.999998	1	1
RSP_2526	NADH dehydrogenase subunit K	306	0	0	0	0.001541	0.00525893	1	0.998459	1	1
RSP_2527	NADH dehydrogenase subunit L	2163	0	0	0	1.12084e-20	1.61763e-18	5.01465e-17	1	1	1
RSP_2529	NADH dehydrogenase subunit M	1542	0	0	0	5.99328e-15	2.88322e-13	2.68139e-11	1	1	1
RSP_2530	NADH dehydrogenase subunit N	1437	0	0	0	5.71904e-14	2.20577e-12	2.5587e-10	1	1	1
RSP_2532	putative biotin protein ligase	756	0	0	0	1.09311e-07	1.00216e-06	0.000489056	1	1	1
RSP_2533	pantothenate kinase	774	0	0	0	7.14918e-08	6.81992e-07	0.000319854	1	1	1
RSP_2534	putative hydrolase of the metallo-beta-lactamase superfamily	1674	25	0.0186567	1879	0.0450323	0.101447	1	0.954968	1	1
RSP_7526	hypothetical protein	165	1	0.00763359	14	0.139831	0.270708	1	0.860169	1	1
RSP_2536	ATP-dependent helicase, DEAD-box	1557	11	0.00883534	924	9.3234e-06	5.60657e-05	0.0417129	0.999991	1	1
RSP_2537	bacterial peptide chain release factor 3 (bRF-3)	1605	61	0.0475448	11448	0.999995	1	1	5.30683e-06	7.58555e-05	0.0237428
RSP_2538	Short-chain dehydrogenase/reductase	780	15	0.0240385	1176	0.431479	0.689934	1	0.568521	1	1
RSP_2539	ABC transporter, ATPase subunit	1095	0	0	0	8.22775e-11	1.49638e-09	3.68109e-07	1	1	1
RSP_2540	twin-arginine translocation system protein, TatA	213	0	0	0	0.0106944	0.0287714	1	0.989306	1	1
RSP_6059	twin-arginine translocation system protein, TatB	477	1	0.00262467	123	0.000456919	0.00177916	1	0.999543	1	1
RSP_2541	twin-arginine translocation system protein, TatC	870	0	0	0	9.51319e-09	1.06672e-07	4.2562e-05	1	1	1
RSP_2542	ATPase	840	20	0.0297619	6307	0.764395	1	1	0.235605	0.803428	1
RSP_2543	Peptidoglycan-binding LysM (putative peptidase)	1200	1	0.00104167	83	2.3123e-10	3.72131e-09	1.03452e-06	1	1	1
RSP_2544	Protein-L-isoaspartate O-methyltransferase	660	0	0	0	8.21471e-07	6.29326e-06	0.00367526	0.999999	1	1
RSP_2545	5'-nucleotidase %3Bexopolyphosphatase %3B3'-nucleotidase	786	0	0	0	5.78167e-08	5.69762e-07	0.000258672	1	1	1
RSP_2547	exopolysaccharide production protein exoY	714	16	0.027972	1014	0.667336	0.979547	1	0.332664	1	1
RSP_2548	Outer membrane polysaccharide export protein, exoF	1233	20	0.0202634	1977	0.141762	0.274089	1	0.858238	1	1
RSP_2549	putative polysaccharide polymerase	1290	54	0.0523256	7392	0.999999	1	1	1.04267e-06	1.67201e-05	0.00466491
RSP_2550	endo-beta-1,3-1,4-glycanase protein	783	32	0.0510367	8176	0.999835	1	1	0.00016499	0.0017492	0.738163
RSP_2551	Glycosyl transferase, family 2	1431	30	0.0262009	3777	0.549343	0.840261	1	0.450657	1	1
RSP_2552	Glycosyl transferase, family 2	957	26	0.0339869	2248	0.92365	1	1	0.0763501	0.338544	1
RSP_2553	hypothetical protein	1137	34	0.0374037	4100	0.982765	1	1	0.0172352	0.101062	1
RSP_2554	hypothetical protein	153	12	0.097561	1757	0.999977	1	1	2.2801e-05	0.000288985	0.102012
RSP_2555	Coenzyme PQQ synthesis protein D (PqqD)	261	0	0	0	0.00390115	0.0118491	1	0.996099	1	1
RSP_2556	hypothetical protein	474	5	0.0131579	252	0.066411	0.141757	1	0.933589	1	1
RSP_2557	putative asparagine synthetase	1881	13	0.00863787	419	7.83024e-07	6.01933e-06	0.00350325	0.999999	1	1
RSP_2558	Hpr(Ser) kinase/phosphatase	921	7	0.00949796	227	0.00111286	0.00392969	1	0.998887	1	1
RSP_2559	ABC transporter, fused ATPase and inner membrane subunits	1857	13	0.00875421	627	1.12464e-06	8.35822e-06	0.00503165	0.999999	1	1
RSP_6060	hypothetical protein	258	2	0.00970874	239	0.092142	0.188153	1	0.907858	1	1
RSP_2561	putative succinoglycan biosynthesis transport protein ExoP	2370	87	0.0458861	17463	1	1	1	3.83823e-07	6.70791e-06	0.00171722
RSP_2562	succinoglycan biosynthesis protein exoM	981	28	0.0356688	4174	0.956548	1	1	0.0434519	0.216969	1
RSP_2563	Glycosyl transferase, family 2	990	27	0.0340909	3508	0.928813	1	1	0.0711873	0.321709	1
RSP_2564	glycosyltransferase, Succinoglycan biosynthesis protein exoL	1170	44	0.0470085	7418	0.999896	1	1	0.000104394	0.00115609	0.467059
RSP_2565	UDP-glucose pyrophosphorylase	939	20	0.0266312	2466	0.588952	0.886002	1	0.411048	1	1
RSP_2567	putative sulfolipid biosynthesis protein	816	4	0.00613497	1032	0.000151957	0.000674462	0.679858	0.999848	1	1
RSP_2568	glycosyl transferase (sulfolipid biosynthesis) protein	837	3	0.0044843	65	2.23379e-05	0.000120993	0.0999399	0.999978	1	1
RSP_2569	UDP-sulfoquinovose synthase	1215	42	0.0432544	3911	0.99922	1	1	0.000780123	0.00691143	1
RSP_2570	protease I	570	3	0.00657895	214	0.00218546	0.00712664	1	0.997815	1	1
RSP_2571	putative oxidoreductase protein	1038	11	0.013253	888	0.00813391	0.0227019	1	0.991866	1	1
RSP_2572	crpK, Fnr-type transcriptional regulator	792	8	0.0126183	624	0.0147673	0.0382566	1	0.985233	1	1
RSP_2573	cAMP-binding protein	759	23	0.0378913	4918	0.967405	1	1	0.0325949	0.170961	1
RSP_2574	Protein of unknown function (DUF2380)	492	9	0.0228426	799	0.416649	0.670536	1	0.583351	1	1
RSP_2575	glutathione-dependent formaldehyde-activating enzyme	591	7	0.0147992	221	0.0712723	0.150838	1	0.928728	1	1
RSP_2576	Alcohol dehydrogenase class III	1131	33	0.0364641	4763	0.974602	1	1	0.025398	0.140981	1
RSP_2577	isocytochrome c2	435	16	0.0461095	2969	0.988948	1	1	0.0110518	0.0699375	1
RSP_2578	putative pqq dehydrogenase protein	1803	65	0.045045	14094	0.999985	1	1	1.53456e-05	0.000200749	0.0686563
RSP_2579	cytochrome c553i	531	13	0.0305882	3159	0.771445	1	1	0.228555	0.78658	1
RSP_2580	amino acid ABC transporter substrate-binding protein, PAAT family	825	17	0.0257967	2002	0.538808	0.829535	1	0.461192	1	1
RSP_2581	Rhodanese	528	14	0.0331754	2395	0.853144	1	1	0.146856	0.561566	1
RSP_2582	amino acid/amide ABC transporter substrate-binding protein, HAAT family	1185	23	0.0242872	2679	0.407317	0.658834	1	0.592683	1	1
RSP_2583	PQQ-dependent catabolism-associated beta-propeller protein	963	18	0.0233463	1527	0.362978	0.600578	1	0.637022	1	1
RSP_2584	hypothetical protein	444	10	0.0280899	857	0.668144	0.980412	1	0.331856	1	1
RSP_2585	hypothetical protein	249	6	0.0301508	339	0.732236	1	1	0.267764	0.888707	1
RSP_2586	ABC multidrug efflux transporter, ATPase subunit	729	13	0.0222985	1092	0.335262	0.563471	1	0.664738	1	1
RSP_2587	ABC multidrug efflux transporter, inner membrane subunit	861	23	0.0333817	2534	0.89985	1	1	0.10015	0.416424	1
RSP_2588	hypothetical protein	594	14	0.0294118	1229	0.730314	1	1	0.269686	0.892438	1
RSP_2589	Zn-dependent hydrolase, glyoxylase	1044	8	0.00956938	446	0.000547492	0.00208112	1	0.999453	1	1
RSP_2590	putative secreted protein	807	9	0.0139535	853	0.0261615	0.0633712	1	0.973839	1	1
RSP_2591	two component transcriptional regulator, LuxR family	708	20	0.0353357	3287	0.926904	1	1	0.0730961	0.329006	1
RSP_2592	hypothetical protein	1161	23	0.0247578	1536	0.444881	0.707822	1	0.555119	1	1
RSP_2593	hybrid histidine kinase	1434	27	0.0235192	2132	0.325958	0.549693	1	0.674042	1	1
RSP_2594	hypothetical protein	615	13	0.0264766	1447	0.588769	0.886026	1	0.411231	1	1
RSP_2595	hypothetical protein	504	7	0.0173267	1043	0.168866	0.316775	1	0.831134	1	1
RSP_2596	ABC transporter, ATPase subunit	783	4	0.00637959	333	0.000254793	0.00106437	1	0.999745	1	1
RSP_2597	ABC transporter, periplasmic substrate-binding protein	981	9	0.011465	538	0.00328371	0.0101459	1	0.996716	1	1
RSP_2598	ABC transporter, inner membrane subunit	801	15	0.0234009	1017	0.388762	0.63317	1	0.611238	1	1
RSP_2599	Phosphate regulon transcriptional regulator, PhoR	693	9	0.0162162	743	0.0835618	0.173161	1	0.916438	1	1
RSP_2600	phosphate uptake regulator, PhoU	726	12	0.0206897	670	0.248816	0.436037	1	0.751184	1	1
RSP_2601	phosphate ABC transporter ATP-binding protein, PhoT family	798	31	0.0485893	9497	0.999531	1	1	0.00046882	0.00436979	1
RSP_2602	phosphate ABC transporter membrane protein 2, PhoT family	1350	56	0.0518519	10976	0.999999	1	1	9.1216e-07	1.47329e-05	0.004081
RSP_2603	phosphate ABC transporter membrane protein 1, PhoT family	1446	54	0.0467128	11456	0.999974	1	1	2.61298e-05	0.000325639	0.116905
RSP_2604	phosphate ABC transporter substrate-binding protein, PhoT family	1044	42	0.0502392	6277	0.999967	1	1	3.28073e-05	0.000401038	0.14678
RSP_2605	hypothetical protein	690	13	0.0235507	1086	0.414985	0.668578	1	0.585015	1	1
RSP_2606	transcriptional regulator, ArsR family	348	4	0.0143885	213	0.145406	0.279444	1	0.854594	1	1
RSP_2607	nitrilotriacetate monooxygenase component B	501	12	0.0299252	1347	0.743844	1	1	0.256156	0.858459	1
RSP_2608	magnesium/cobalt transport protein, MIT family	996	15	0.0188442	991	0.114086	0.226151	1	0.885914	1	1
RSP_2609	2'-deoxycytidine 5'-triphosphate deaminase	1077	0	0	0	1.19299e-10	2.06877e-09	5.33743e-07	1	1	1
RSP_4331	tRNA-Pro	78	0	0	0	0.192941	0.35436	1	0.807059	1	1
RSP_2610	trancriptional regulator, MerR family	846	14	0.0207101	1550	0.224677	0.3981	1	0.775323	1	1
RSP_2611	Histone-like DNA-binding protein (IHF)	303	0	0	0	0.00158245	0.00537168	1	0.998418	1	1
RSP_2612	3-oxoacyl-(acyl-carrier-protein) synthase III	972	0	0	0	1.07955e-09	1.48613e-08	4.82992e-06	1	1	1
RSP_2613	phosphate:acyl-(acyl carrier protein) acyltransferase	1113	0	0	0	5.38114e-11	1.00733e-09	2.40752e-07	1	1	1
RSP_2614	LSU ribosomal protein L32P	207	0	0	0	0.0125404	0.0332576	1	0.98746	1	1
RSP_2615	putative metal-binding protein, possibly nucleic-acid binding protein	594	9	0.0189076	486	0.200494	0.365829	1	0.799506	1	1
RSP_2616	small protein A (tmRNA-binding)	498	3	0.00753769	396	0.00703007	0.0200207	1	0.99297	1	1
RSP_2617	Peptide methionine sulfoxide reductase	405	9	0.0278638	1129	0.659223	0.969866	1	0.340777	1	1
RSP_2618	ornithine-acyl(acyl carrier protein) N-acyltransferase	753	14	0.0232172	1897	0.384841	0.629075	1	0.615159	1	1
RSP_2619	tRNA (5-methylaminomethyl-2-thiouridylate)-methyltransferase	1140	0	0	0	3.08206e-11	6.15587e-10	1.37891e-07	1	1	1
RSP_2620	Protein of unknown function (DUF1153)	279	4	0.0179372	274	0.303574	0.517998	1	0.696426	1	1
RSP_2621	two component transcriptional regulator, winged helix family	714	17	0.0297203	1849	0.752817	1	1	0.247183	0.835902	1
RSP_2622	DNA ligase	2115	0	0	0	3.24011e-20	4.14179e-18	1.44963e-16	1	1	1
RSP_2623	ATP-dependent DNA helicase RecG	2088	9	0.00538922	725	1.41089e-10	2.39103e-09	6.31231e-07	1	1	1
RSP_2624	hypothetical protein	123	4	0.040404	327	0.8811	1	1	0.1189	0.476237	1
RSP_2625	NifU-related protein involved in Fe-S cluster formation	441	12	0.0339943	1214	0.860128	1	1	0.139872	0.542275	1
RSP_2627	phosphoribosyl-AMP cyclohydrolase	360	2	0.00694444	67	0.0185217	0.046554	1	0.981478	1	1
RSP_2628	glutamyl-/ glutaminyl-tRNA synthetase	834	10	0.0149701	612	0.0370218	0.0855997	1	0.962978	1	1
RSP_2629	glucose-inhibited division protein A	1335	18	0.0168697	3628	0.0290851	0.0695864	1	0.970915	1	1
RSP_2630	DNA gyrase subunit A	2724	0	0	0	7.49277e-26	2.57867e-23	3.35227e-22	1	1	1
RSP_2631	USG protein	264	0	0	0	0.0036026	0.0110322	1	0.996397	1	1
RSP_2632	arginase	927	1	0.00134953	17	6.03132e-08	5.84072e-07	0.000269841	1	1	1
RSP_2633	Cytochrome c maturation protein, CcmF	1971	0	0	0	6.67505e-19	7.46605e-17	2.98642e-15	1	1	1
RSP_2634	Cytochrome c maturation protein, CcmH	456	0	0	0	6.37906e-05	0.000308874	0.285399	0.999936	1	1
RSP_2635	Pseudo gene	775	8	0.0129241	1136	0.0184379	0.0463695	1	0.981562	1	1
RSP_2636	acetolactate synthase, small subunit	561	6	0.013363	601	0.0501837	0.111536	1	0.949816	1	1
RSP_2637	acetolactate synthase, large subunit	1767	0	0	0	5.18345e-17	3.62356e-15	2.31908e-13	1	1	1
RSP_2638	putative sodium/calcium exchanger	918	13	0.0177112	1134	0.0873731	0.17981	1	0.912627	1	1
RSP_2639	arginyl-tRNA-protein transferase	843	3	0.00444444	54	1.95373e-05	0.000107647	0.0874097	0.99998	1	1
RSP_2640	putative membrane protein/domain protein	453	21	0.0578512	3188	0.999707	1	1	0.000293223	0.00293485	1
RSP_2641	Protein of unknown function (DUF2852)	411	1	0.00303951	54	0.00159035	0.00538623	1	0.99841	1	1
RSP_2642	hypothetical protein	471	6	0.0159151	378	0.134944	0.262381	1	0.865056	1	1
RSP_2643	Glutamate-ammonia-ligase adenylyltransferase	2826	19	0.00840708	1443	7.68702e-10	1.07474e-08	3.43917e-06	1	1	1
RSP_2644	hypothetical protein	270	4	0.0185185	319	0.330325	0.556848	1	0.669675	1	1
RSP_2645	2-keto-3-deoxy-phosphogluconate aldolase	639	13	0.0254403	1650	0.5305	0.818434	1	0.4695	1	1
RSP_2646	Pseudo gene	1807	41	0.0283737	4107	0.732024	1	1	0.267976	0.888751	1
RSP_7527	hypothetical protein	174	4	0.0285714	266	0.694551	1	1	0.305449	0.982442	1
RSP_2647	SAM-dependent methyltransferase	1191	28	0.0293809	3370	0.768586	1	1	0.231414	0.792154	1
RSP_2648	putative nucleic acid-binding protein, contains PIN domain	543	6	0.0137931	608	0.0614447	0.13242	1	0.938555	1	1
RSP_2649	Putative Zn-dependent protease	687	12	0.0218579	1491	0.319373	0.540217	1	0.680627	1	1
RSP_2650	hypothetical protein	1185	14	0.0147835	643	0.012731	0.0335841	1	0.987269	1	1
RSP_6205	hypothetical protein	165	6	0.0458015	1449	0.942411	1	1	0.0575886	0.276747	1
RSP_2651	Protein of unknown function (DUF2927)	1401	16	0.014273	1584	0.00486884	0.0144739	1	0.995131	1	1
RSP_2652	putative Acetyltransferase	453	8	0.0220386	411	0.388538	0.633498	1	0.611462	1	1
RSP_2653	ATPase, AAA family	840	15	0.0223214	1436	0.316295	0.535618	1	0.683705	1	1
RSP_2654	transcriptional regulator, TraR/DksA family	477	0	0	0	4.0628e-05	0.000207027	0.18177	0.999959	1	1
RSP_2656	putative salicylate hydroxylase (Salicylate 1-monooxygenase)	1176	0	0	0	1.46599e-11	3.15328e-10	6.55883e-08	1	1	1
RSP_2655	hypothetical protein	462	9	0.0243243	1233	0.496088	0.777408	1	0.503912	1	1
RSP_2657	Exodeoxyribonuclease III	780	8	0.0128205	907	0.0171299	0.0433971	1	0.98287	1	1
RSP_2658	HesB/YadR/YfhF family protein	327	0	0	0	0.000981459	0.00352412	1	0.999019	1	1
RSP_2659	Deoxyguanosinetriphosphate triphosphohydrolase	1137	5	0.00550055	335	2.98681e-06	1.98854e-05	0.013363	0.999997	1	1
RSP_2660	Ribonuclease BN family protein	969	8	0.0103226	468	0.00156095	0.00530675	1	0.998439	1	1
RSP_2661	Iron-containing alcohol dehydrogenase	1143	22	0.0240437	2665	0.392535	0.638155	1	0.607465	1	1
RSP_2662	glycerol kinase	1482	9	0.00758853	597	2.69044e-06	1.82103e-05	0.012037	0.999997	1	1
RSP_2663	carbohydrate ABC transporter substrate-binding protein, CUT1 family	1725	42	0.0304569	5002	0.858552	1	1	0.141448	0.546019	1
RSP_2664	putative small integral membrane protein	273	4	0.0182648	570	0.318674	0.539442	1	0.681326	1	1
RSP_2665	carbohydrate ABC transporter membrane protein 2, CUT1 family	804	14	0.0217391	1370	0.288571	0.495801	1	0.711429	1	1
RSP_2666	carbohydrate ABC transporter membrane protein 1, CUT1 family	873	21	0.0300429	2413	0.780236	1	1	0.219764	0.763371	1
RSP_2667	carbohydrate ABC transporter ATP-binding protein, CUT1 family	1086	21	0.0241935	1776	0.408984	0.660575	1	0.591016	1	1
RSP_2669	carbohydrate ABC transporter ATP-binding protein, CUT1 family	1089	14	0.0160735	1143	0.0320665	0.0758675	1	0.967934	1	1
RSP_2670	homodimeric glycerol 3-phosphate dehydrogenase (quinone)	1599	42	0.0328382	6095	0.938356	1	1	0.0616437	0.288789	1
RSP_2671	hypothetical protein	276	0	0	0	0.00291349	0.00912812	1	0.997087	1	1
RSP_2672	hypothetical protein	360	1	0.00347222	14	0.0041924	0.0126479	1	0.995808	1	1
RSP_2673	quinoprotein glucose dehydrogenase	2346	5	0.00266525	265	7.17268e-16	3.86633e-14	3.20906e-12	1	1	1
RSP_2674	PRC-barrel domain-containing protein	570	10	0.0219298	966	0.350578	0.583949	1	0.649422	1	1
RSP_2675	hypothetical protein	795	0	0	0	4.80148e-08	4.81655e-07	0.000214818	1	1	1
RSP_2676	putative periplasmic or secreted lipoprotein	912	6	0.00821918	309	0.000422473	0.00166094	1	0.999578	1	1
RSP_6064	Response regulator receiver domain protein	381	1	0.00327869	53	0.00280971	0.00887757	1	0.99719	1	1
RSP_2677	Putative Mg++ transport associated protein, MgtC	753	7	0.0116086	1212	0.0105573	0.0285398	1	0.989443	1	1
RSP_2678	hypothetical protein	255	0	0	0	0.00457452	0.0136716	1	0.995425	1	1
RSP_2679	ATP-dependent DNA ligase LigD polymerase module%3BATP-dependent DNA ligase LigD phosphoesterase module	2607	12	0.0057554	1266	2.30733e-12	5.70331e-11	1.0323e-08	1	1	1
RSP_6225	hypothetical protein	216	9	0.0523256	1386	0.984163	1	1	0.0158365	0.0937203	1
RSP_2681	sigma factor, RpoE	552	2	0.00452489	115	0.00067115	0.00249811	1	0.999329	1	1
RSP_2682	acyl-carrier-protein S-malonyltransferase	933	0	0	0	2.45771e-09	3.13271e-08	1.09958e-05	1	1	1
RSP_2683	putative Fe-S protein	231	5	0.027027	665	0.64351	0.953648	1	0.35649	1	1
RSP_2684	putative endonuclease involved in recombination	483	0	0	0	3.46476e-05	0.000179206	0.155013	0.999965	1	1
RSP_2685	Putative cytochrome c-type biogenesis protein, cycH	1281	0	0	0	1.53629e-12	4.06707e-11	6.87334e-09	1	1	1
RSP_2686	putative sarcosine oxidase beta subunit	1248	33	0.0330661	4502	0.923594	1	1	0.0764057	0.33812	1
RSP_2687	cytochrome b-c1 subunit IV	375	3	0.0100334	697	0.0454873	0.102266	1	0.954513	1	1
RSP_2688	putative sarcosine oxidase delta subunit protein	324	5	0.0192308	1076	0.322505	0.544691	1	0.677495	1	1
RSP_2689	putative sarcosine oxidase, alpha subunit	2982	51	0.0213747	6288	0.0762176	0.160318	1	0.923782	1	1
RSP_2690	putative sarcosine oxidase gamma subunit	558	11	0.0246637	1263	0.497539	0.779136	1	0.502461	1	1
RSP_2692	acyltransferase domain (LPS)	1944	44	0.0282776	6618	0.729542	1	1	0.270458	0.89301	1
RSP_2693	Superoxide dismutase, Fe-Mn family	600	0	0	0	2.93637e-06	1.9608e-05	0.0131373	0.999997	1	1
RSP_2694	TIGR00730 family protein	555	8	0.0180587	2417	0.179336	0.332373	1	0.820664	1	1
RSP_2695	putative peptidoglycan binding protein	1323	31	0.0292729	5676	0.770139	1	1	0.229861	0.788649	1
RSP_2696	ABC transporter, fused ATPase and inner membrane subunits	1839	25	0.0169952	1929	0.0126833	0.0334978	1	0.987317	1	1
RSP_2697	hypothetical protein	648	0	0	0	1.07114e-06	8.01385e-06	0.00479228	0.999999	1	1
RSP_2698	putative quinoprotein	1347	0	0	0	3.86502e-13	1.20924e-11	1.72921e-09	1	1	1
RSP_2699	GTP-binding protein EngA	1464	0	0	0	3.10627e-14	1.24084e-12	1.38974e-10	1	1	1
RSP_2700	ABC oligo/dipeptide transporter, fused ATPase subunits	1980	2	0.00126263	139	5.26832e-16	2.9836e-14	2.35705e-12	1	1	1
RSP_2701	ABC oligo/dipeptide transporter, inner membrane subunit	1155	3	0.00325027	147	6.61629e-08	6.32506e-07	0.000296013	1	1	1
RSP_2702	ABC oligo/dipeptide transporter, inner membrane subunit	1026	1	0.00121951	23	8.16391e-09	9.24692e-08	3.65253e-05	1	1	1
RSP_2703	Pseudo gene	1630	15	0.0115031	2191	0.000167764	0.000738028	0.750574	0.999832	1	1
RSP_2704	putative tRNA delta(2)-isopentenylpyrophosphate transferase	987	0	0	0	8.06241e-10	1.12022e-08	3.60712e-06	1	1	1
RSP_2705	uridylate kinase	741	0	0	0	1.46367e-07	1.29672e-06	0.000654844	1	1	1
RSP_2706	ribosome recycling factor	567	0	0	0	6.01169e-06	3.8205e-05	0.0268963	0.999994	1	1
RSP_2707	Undecaprenyl pyrophosphate synthetase	744	0	0	0	1.35165e-07	1.21432e-06	0.00060473	1	1	1
RSP_2708	Phosphatidate cytidylyltransferase	822	0	0	0	2.6079e-08	2.71976e-07	0.000116678	1	1	1
RSP_2709	1-deoxy-D-xylulose 5-phosphate reductoisomerase	1185	0	0	0	1.21745e-11	2.65702e-10	5.44689e-08	1	1	1
RSP_2710	Putative membrane-associated zinc metalloprotease	1335	28	0.0262418	3394	0.554316	0.845555	1	0.445684	1	1
RSP_6065	hypothetical protein	138	5	0.0454545	1301	0.93023	1	1	0.0697697	0.316903	1
RSP_2711	Beta-barrel assembly machine subunit BamA	2400	0	0	0	7.43438e-23	1.2319e-20	3.32614e-19	1	1	1
RSP_6204	outer membrane protein	693	5	0.00900901	598	0.00352564	0.0108187	1	0.996474	1	1
RSP_2712	3-hydroxyacyl-(acyl-carrier-protein) dehydratase	468	0	0	0	4.89219e-05	0.000243466	0.218876	0.999951	1	1
RSP_2714	acyl-(acyl-carrier-protein)--UDP-N-acetylglucosamine O-acyltransferase	783	0	0	0	5.93716e-08	5.79975e-07	0.000265628	1	1	1
RSP_2715	hypothetical protein	822	0	0	0	2.6079e-08	2.71976e-07	0.000116678	1	1	1
RSP_2716	lipid-A-disaccharide synthase	1140	0	0	0	3.08206e-11	6.15587e-10	1.37891e-07	1	1	1
RSP_2717	putative UUP ATPase	1824	35	0.0239726	3514	0.334522	0.562651	1	0.665478	1	1
RSP_2718	putative outer membrane protein	603	12	0.0248447	2126	0.501152	0.782601	1	0.498848	1	1
RSP_2719	transcriptional regulator, AsnC/Lrp family	450	7	0.0194444	1055	0.272785	0.471941	1	0.727215	1	1
RSP_2720	Putative LysE/RhtB family amino acid efflux pump	609	2	0.00410678	109	0.000243096	0.00102315	1	0.999757	1	1
RSP_2721	hypothetical protein	459	9	0.0245232	1574	0.506339	0.788775	1	0.493661	1	1
RSP_2722	cysteinyl-tRNA synthetase	1500	0	0	0	1.4775e-14	6.29557e-13	6.61034e-11	1	1	1
RSP_2723	2-isopropylmalate synthase	1680	0	0	0	3.23498e-16	1.95585e-14	1.44733e-12	1	1	1
RSP_2724	putative Methylase involved in ubiquinone/menaquinone biosynthesis	720	11	0.0190972	928	0.17568	0.32736	1	0.82432	1	1
RSP_2725	putative Phytoene/squalene synthetase	768	7	0.0114007	400	0.00885951	0.0244374	1	0.99114	1	1
RSP_2726	multidrug/metabolite efflux pump, Major facilitator superfamily (MFS)	1221	1	0.00102354	47	1.4978e-10	2.51923e-09	6.70116e-07	1	1	1
RSP_2727	putative 3-methyladenine DNA glycosylase/8-oxoguanine DNA glycosylase	630	8	0.015873	1281	0.0880909	0.180954	1	0.911909	1	1
RSP_2728	Phospholipase/Carboxylesterase	663	12	0.0225989	2460	0.365198	0.603805	1	0.634802	1	1
RSP_2729	putative Restriction endonuclease	585	8	0.0171306	922	0.137122	0.266037	1	0.862878	1	1
RSP_2730	transcriptional regulator, ArsR family	327	8	0.0306513	993	0.752273	1	1	0.247727	0.836477	1
RSP_7528	hypothetical protein	294	3	0.0127119	408	0.132382	0.258073	1	0.867618	1	1
RSP_2731	arsenical resistance protein, ArsH	714	6	0.0104895	349	0.00716236	0.020307	1	0.992838	1	1
RSP_2732	Major facilitator superfamily (MFS) transporter	1164	8	0.00858369	933	9.7782e-05	0.000453814	0.437477	0.999902	1	1
RSP_2734	glucose-6-phosphate 1-dehydrogenase	1452	6	0.00516351	348	6.35216e-08	6.1249e-07	0.000284195	1	1	1
RSP_2735	6-phosphogluconolactonase	672	1	0.00185874	15	9.74523e-06	5.81335e-05	0.0436001	0.99999	1	1
RSP_2736	glucose-6-phosphate isomerase	1602	0	0	0	1.67666e-15	8.72255e-14	7.50139e-12	1	1	1
RSP_2737	Putative ssRNA endoribonuclease L-PSP	348	4	0.0143885	1298	0.145406	0.279444	1	0.854594	1	1
RSP_2738	putative Rhodanese-related sulfurtransferase	948	33	0.0435356	7736	0.997907	1	1	0.00209254	0.0162818	1
RSP_2739	protein of unknown function DUF395	1128	25	0.0277162	5290	0.662457	0.973664	1	0.337543	1	1
RSP_6066	hypothetical protein	168	1	0.00746269	1046	0.131434	0.256448	1	0.868566	1	1
RSP_2740	putative Glucose/sorbosone dehydrogenase	1257	2	0.00199005	56	1.02632e-09	1.41721e-08	4.59176e-06	1	1	1
RSP_2741	Class I diheme cytochrome c4	597	3	0.00628931	164	0.00141677	0.00488339	1	0.998583	1	1
RSP_6067	hypothetical protein	330	2	0.00757576	325	0.0300986	0.0716663	1	0.969901	1	1
RSP_2742	hypothetical protein	1092	7	0.00800915	1781	9.05871e-05	0.000423055	0.405287	0.999909	1	1
RSP_2744	Glycosyltransferase family 29 (sialyltransferase)	768	8	0.0130293	721	0.0198375	0.0494171	1	0.980162	1	1
RSP_2745	hypothetical protein	933	10	0.0133869	468	0.0127553	0.0336085	1	0.987245	1	1
RSP_2746	hypothetical protein	1008	8	0.00992556	377	0.000921112	0.00333419	1	0.999079	1	1
RSP_2747	putative glycosyltransferase	1248	6	0.00601202	278	2.04895e-06	1.42788e-05	0.00916698	0.999998	1	1
RSP_2748	putative transcriptional regulator, CopG family	396	3	0.00949367	970	0.0334781	0.0786665	1	0.966522	1	1
RSP_2749	putative P4-family integrase	1320	17	0.0160985	1205	0.0195456	0.0489076	1	0.980454	1	1
RSP_2750	hypothetical protein	459	4	0.0108992	347	0.0357786	0.0832848	1	0.964221	1	1
RSP_2751	hypothetical protein	1176	8	0.00851064	916	8.43996e-05	0.000395397	0.377604	0.999916	1	1
RSP_2753	hypothetical protein	498	2	0.00502513	90	0.00178137	0.00594766	1	0.998219	1	1
RSP_6068	hypothetical protein	354	0	0	0	0.000533075	0.00203844	1	0.999467	1	1
RSP_2754	hypothetical protein	594	2	0.00420168	149	0.000312043	0.00126571	1	0.999688	1	1
RSP_2755	hypothetical protein	468	2	0.00534759	697	0.003009	0.00940758	1	0.996991	1	1
RSP_2756	hypothetical protein	585	1	0.00214133	33	5.62182e-05	0.000277005	0.25152	0.999944	1	1
RSP_6069	hypothetical protein	783	2	0.00318979	167	9.48772e-06	5.68247e-05	0.0424481	0.999991	1	1
RSP_2757	hypothetical protein	654	3	0.00572519	232	0.000527946	0.00202056	1	0.999472	1	1
RSP_2758	hypothetical protein	513	0	0	0	1.83258e-05	0.000101977	0.0819897	0.999982	1	1
RSP_2759	hypothetical protein	402	2	0.00621118	131	0.00914695	0.0251837	1	0.990853	1	1
RSP_2760	hypothetical protein	453	2	0.00550964	68	0.00381787	0.0116277	1	0.996182	1	1
RSP_2761	putative P2-like prophage tail protein X	228	2	0.010989	218	0.142226	0.274749	1	0.857774	1	1
RSP_2762	hypothetical protein	498	4	0.0100503	805	0.0209692	0.0519757	1	0.979031	1	1
RSP_2763	hypothetical protein	249	4	0.0201005	521	0.401475	0.650562	1	0.598525	1	1
RSP_2764	hypothetical protein	306	2	0.00819672	143	0.0446949	0.10084	1	0.955305	1	1
RSP_2765	Pseudo gene	584	37	0.0790598	7397	1	1	1	1.45797e-09	3.37977e-08	6.52296e-06
RSP_7529	hypothetical protein	813	25	0.0384025	1806	0.975626	1	1	0.0243744	0.136484	1
RSP_6070	hypothetical protein	294	2	0.00847458	106	0.0522159	0.115024	1	0.947784	1	1
RSP_4305	tRNA-Gly	74	2	0.0333333	235	0.792223	1	1	0.207777	0.731964	1
RSP_6242	hypothetical protein	366	2	0.00684932	51	0.0170638	0.0433031	1	0.982936	1	1
RSP_2766	putative metal-binding protein	2022	26	0.0160692	1888	0.00433634	0.0130382	1	0.995664	1	1
RSP_2768	Pterin binding enzyme	975	22	0.0282413	2233	0.690867	1	1	0.309133	0.987902	1
RSP_2769	putative 5,10-methylenetetrahydrofolate reductase	930	6	0.00806452	371	0.000324374	0.00131216	1	0.999676	1	1
RSP_2770	hypothetical protein	294	7	0.029661	619	0.720315	1	1	0.279685	0.917384	1
RSP_2771	putative Exopolyphosphatase	1137	4	0.00440044	247	5.85184e-07	4.58514e-06	0.00261811	0.999999	1	1
RSP_2772	23S rRNA Um-2552 2'-O-methyltransferase	735	0	0	0	1.7163e-07	1.50564e-06	0.000767874	1	1	1
RSP_2773	hypothetical protein	639	21	0.0410959	2287	0.982575	1	1	0.0174246	0.10164	1
RSP_2774	hypothetical protein	1611	33	0.0256012	6798	0.493083	0.774053	1	0.506917	1	1
RSP_2775	UDP-3-O-(3-hydroxymyristoyl) glucosamine N-acyltransferase	1092	0	0	0	8.44902e-11	1.51204e-09	3.78009e-07	1	1	1
RSP_2776	Acyl carrier protein, AcpP	267	5	0.0234742	285	0.514245	0.799143	1	0.485755	1	1
RSP_2777	3-oxoacyl-(acyl-carrier-protein) synthase	1209	18	0.0186143	3145	0.0794691	0.165524	1	0.920531	1	1
RSP_2778	Invasion protein B, involved in pathogenesis	669	12	0.0224299	2278	0.354728	0.589545	1	0.645272	1	1
RSP_2779	Catalase	1467	2	0.00170503	171	1.60229e-11	3.41365e-10	7.16866e-08	1	1	1
RSP_2780	transcriptional regulator, LysR family	927	3	0.00404858	123	4.41767e-06	2.86444e-05	0.0197647	0.999996	1	1
RSP_2781	peroxiredoxin/glutaredoxin family protein	549	19	0.0432802	3129	0.986867	1	1	0.0131327	0.080158	1
RSP_2782	aquaporin z, Major Intrinsic Protein (MIP) Family	732	4	0.00682594	161	0.000587554	0.00221459	1	0.999412	1	1
RSP_2783	lipoyl synthase	963	1	0.00129702	37	2.82539e-08	2.91263e-07	0.000126408	1	1	1
RSP_2784	Diheme class I cytochrome c	891	18	0.0252454	2534	0.498699	0.780133	1	0.501301	1	1
RSP_2785	Cytochrome c-554	462	12	0.0324324	1002	0.822723	1	1	0.177277	0.653326	1
RSP_2786	Hypoxanthine-guanine phosphoribosyltransferase	546	6	0.0137615	241	0.0605717	0.130727	1	0.939428	1	1
RSP_2787	oligoketide cyclase/lipid transport protein	453	14	0.0385675	1767	0.94222	1	1	0.0577798	0.277071	1
RSP_2788	hypothetical protein	288	3	0.0130435	97	0.145599	0.279336	1	0.854401	1	1
RSP_2865	putative transposase	1380	54	0.048913	1784	0.999993	1	1	7.39605e-06	0.000102764	0.0330899
RSP_2864	Pentose-5-phosphate-3-epimerase	711	0	0	0	2.76727e-07	2.32721e-06	0.00123808	1	1	1
RSP_2862	Glycine/D-amino acid oxidase (deaminating)	1185	15	0.0158395	1138	0.0229759	0.0564802	1	0.977024	1	1
RSP_2861	translation elongation factor Ts (EF-Ts)	897	0	0	0	5.4487e-09	6.46618e-08	2.43775e-05	1	1	1
RSP_2860	SSU ribosomal protein S2P	762	0	0	0	9.32202e-08	8.74355e-07	0.000417067	1	1	1
RSP_6216	putative carbohydrate kinase, PfkB family	888	22	0.0309859	1934	0.822542	1	1	0.177458	0.652917	1
RSP_2858	IndA involved in pigment biosynthesis	912	8	0.0109589	975	0.00329092	0.0101612	1	0.996709	1	1
RSP_2857	D-beta-hydroxybutyrate dehydrogenase	774	5	0.00806452	288	0.0010497	0.00372728	1	0.99895	1	1
RSP_2856	putative oligopeptide ABC transporter, periplasmic-binding protein	1812	5	0.00344828	239	1.65603e-11	3.49485e-10	7.40908e-08	1	1	1
RSP_7530	hypothetical protein	132	7	0.0660377	682	0.993106	1	1	0.00689425	0.0459001	1
RSP_2855	Cation/multidrug efflux pump, RND superfamily	3267	71	0.0271718	8794	0.652597	0.962334	1	0.347403	1	1
RSP_2854	Cation/multidrug efflux pump, Membrane fusion protein (MFP) family	1161	30	0.0322928	5206	0.894649	1	1	0.105351	0.433216	1
RSP_2853	transcriptional regulator, TetR family	642	17	0.0330739	2058	0.866273	1	1	0.133727	0.522984	1
RSP_2852	putative polyketide biosynthesis associated protein	645	16	0.031068	2697	0.801217	1	1	0.198783	0.709216	1
RSP_2851	multidrug (bicyclomycin) efflux pump, Major facilitator superfamily (MFS)	1218	23	0.023614	3739	0.353477	0.587683	1	0.646523	1	1
RSP_2850	transcription-repair coupling factor	3498	43	0.0153681	3405	7.57228e-05	0.000358502	0.338784	0.999924	1	1
RSP_2849	hypothetical protein	516	5	0.0121359	620	0.0406078	0.0927409	1	0.959392	1	1
RSP_2848	delta-aminolevulinic acid dehydratase	1005	0	0	0	5.56044e-10	8.12987e-09	2.48774e-06	1	1	1
RSP_2847	hypothetical protein	570	1	0.00219298	74	7.36336e-05	0.000350838	0.329437	0.999926	1	1
RSP_2846	putative 3-hydroxyisobutyrate dehydrogenase	867	14	0.020202	2527	0.194995	0.357543	1	0.805005	1	1
RSP_2845	putative penicillin acylase (penicillin amidase)	2472	0	0	0	1.59504e-23	3.1027e-21	7.13622e-20	1	1	1
RSP_7531	Pseudo gene	180	1	0.00694444	10	0.106687	0.213087	1	0.893313	1	1
RSP_2844	GTP-binding protein HflX	1344	14	0.0130112	1001	0.00224433	0.00728145	1	0.997756	1	1
RSP_2843	RNA-binding protein Hfq	234	0	0	0	0.00681124	0.0195093	1	0.993189	1	1
RSP_2842	potassium uptake transporter, transmembrane subunit, TrkH	1512	4	0.00330579	122	5.98078e-10	8.57628e-09	2.6758e-06	1	1	1
RSP_2841	potassium uptake transporter, NAD-binding subunit, TrkA	1377	0	0	0	2.04429e-13	6.77492e-12	9.14614e-10	1	1	1
RSP_2840	Nitrogen assimilation transcriptional regulator, NtrX	1431	0	0	0	6.35953e-14	2.41123e-12	2.84525e-10	1	1	1
RSP_2839	Nitrogen regulation protein, NtrY, Signal transduction histidine kinase	2262	1	0.000552486	74	6.84219e-20	8.2735e-18	3.0612e-16	1	1	1
RSP_2838	nitrogen metabolism transcriptional regulator, NtrC	1368	0	0	0	2.46161e-13	8.03887e-12	1.10133e-09	1	1	1
RSP_2837	Nitrogen regulation protein, NtrB signal transduction histidine kinase	1107	1	0.00112994	616	1.56492e-09	2.07143e-08	7.00144e-06	1	1	1
RSP_2836	tRNA-dihydrouridine synthase, nifR3	981	17	0.0216561	3075	0.253143	0.442754	1	0.746857	1	1
RSP_2835	putative 4-diphosphocytidyl-2C-methyl-D-erythritol synthase (YgbP)	678	1	0.00184502	312	8.8247e-06	5.32817e-05	0.0394817	0.999991	1	1
RSP_6071	2-C-methyl-D-erythritol 2,4-cyclodiphosphate synthase	480	0	0	0	3.75188e-05	0.000192058	0.167859	0.999962	1	1
RSP_2834	Putative Phosphatidylglycerophosphatase A	498	3	0.00753769	73	0.00703007	0.0200207	1	0.99297	1	1
RSP_2833	Putative competence-damaged inducible protein	486	12	0.0309278	1534	0.778421	1	1	0.221579	0.768484	1
RSP_2832	putative conserved flavoprotein	1179	11	0.0116649	663	0.00151976	0.00519037	1	0.99848	1	1
RSP_4327	tRNA-Gln	75	1	0.0169492	274	0.540444	0.83148	1	0.459556	1	1
RSP_4346	tRNA-Gln	75	0	0	0	0.20893	0.376765	1	0.79107	1	1
RSP_2831	cob(I)yrinic acid a,c-diamide adenosyltransferase	609	0	0	0	2.43856e-06	1.67077e-05	0.0109101	0.999998	1	1
RSP_2830	uncharacterized protein involved in response to NO	1230	0	0	0	4.56051e-12	1.0853e-10	2.04037e-08	1	1	1
RSP_2829	putative metal-binding protein	360	1	0.00347222	18	0.0041924	0.0126479	1	0.995808	1	1
RSP_2828	Cobalamin synthesis protein CobW	1038	1	0.00120482	20	6.33405e-09	7.30375e-08	2.83385e-05	1	1	1
RSP_2827	cobaltochelatase CobN subunit	3237	0	0	0	1.44796e-30	1.0797e-27	6.47818e-27	1	1	1
RSP_6217	precorrin-8X methylmutase	630	0	0	0	1.55311e-06	1.11714e-05	0.00694861	0.999998	1	1
RSP_2826	precorrin-2 C20-methyltransferase	735	0	0	0	1.7163e-07	1.50564e-06	0.000767874	1	1	1
RSP_2824	precorrin-3 methyltransferase	735	0	0	0	1.7163e-07	1.50564e-06	0.000767874	1	1	1
RSP_2825	precorrin-6A reductase	744	0	0	0	1.35165e-07	1.21432e-06	0.00060473	1	1	1
RSP_2823	Putative Precorrin-6y C5,15-methyltransferase	1164	0	0	0	1.81273e-11	3.78979e-10	8.11016e-08	1	1	1
RSP_2822	Putative precorrin methylase	375	3	0.0100334	280	0.0454873	0.102266	1	0.954513	1	1
RSP_2821	precorrin-4 C11-methyltransferase	783	0	0	0	5.93716e-08	5.79975e-07	0.000265628	1	1	1
RSP_2820	uroporphyrinogen-III C-methyltransferase	726	4	0.00689655	158	0.000663071	0.00247835	1	0.999337	1	1
RSP_2819	precorrin-6A synthase (deacetylating)	765	1	0.00163666	68	1.58245e-06	1.1346e-05	0.00707988	0.999998	1	1
RSP_7532	hypothetical protein	105	4	0.0481928	286	0.932889	1	1	0.0671115	0.307011	1
RSP_2818	3-dehydroquinate synthase	1113	0	0	0	5.38114e-11	1.00733e-09	2.40752e-07	1	1	1
RSP_2817	shikimate kinase	600	0	0	0	2.93637e-06	1.9608e-05	0.0131373	0.999997	1	1
RSP_7533	hypothetical protein	135	1	0.00934579	41	0.226645	0.401429	1	0.773355	1	1
RSP_2816	hypothetical protein	1569	3	0.00239044	315	2.40168e-11	4.90644e-10	1.07451e-07	1	1	1
RSP_2815	putative integrase/recombinase XerD	921	0	0	0	3.20468e-09	3.92815e-08	1.43378e-05	1	1	1
RSP_2814	putative Mg2+ and Co2+ transporter CorB	1329	21	0.0197554	2334	0.108323	0.215489	1	0.891677	1	1
RSP_6073	hypothetical protein	1137	6	0.00660066	874	1.27181e-05	7.37054e-05	0.0569006	0.999987	1	1
RSP_6226	hypothetical protein	378	2	0.00662252	248	0.0138843	0.036263	1	0.986116	1	1
RSP_2813	putative trimethylamine methyltransferase protein	1542	14	0.0113452	1123	0.000211507	0.000906401	0.946282	0.999788	1	1
RSP_2812	ABC-type uncharacterized transport system, auxiliary component	606	14	0.0289256	1112	0.709555	1	1	0.290445	0.942998	1
RSP_2811	Putative ABC transporter, periplasmic substrate-binding protein	966	26	0.0336788	2143	0.917186	1	1	0.0828137	0.359368	1
RSP_2810	ABC transporter, ATPase subunit	774	19	0.0306452	1987	0.797989	1	1	0.202011	0.715595	1
RSP_2809	ABC transporter, inner membrane subunit	1071	19	0.0221704	2173	0.271225	0.46997	1	0.728775	1	1
RSP_2808	hypothetical protein	255	6	0.0295567	745	0.716027	1	1	0.283973	0.926016	1
RSP_2807	putative cytochrome b	639	4	0.00782779	201	0.00258963	0.00826981	1	0.99741	1	1
RSP_4328	tRNA-Val	75	0	0	0	0.20893	0.376765	1	0.79107	1	1
RSP_2806	ATP-dependent proteinase	2409	18	0.00934094	775	9.81878e-08	9.1329e-07	0.000439292	1	1	1
RSP_2805	Putative NADH-flavin oxidoreductase	1089	22	0.0252583	1658	0.487112	0.765756	1	0.512888	1	1
RSP_2804	tRNA-guanine transglycosylase	1131	26	0.0287293	2347	0.72718	1	1	0.27282	0.899483	1
RSP_2803	multidrug/cation efflux pump, RND superfamily	3078	93	0.0377742	13832	0.999724	1	1	0.000275666	0.00276531	1
RSP_2802	multidrug/cation efflux pump, membrane fusion protein subunit	1176	42	0.0446809	7029	0.99959	1	1	0.000410251	0.00389695	1
RSP_2801	transcriptional regulator, TetR family	603	15	0.0310559	1463	0.79637	1	1	0.20363	0.720191	1
RSP_6075	hypothetical protein	474	15	0.0394737	1862	0.955162	1	1	0.0448382	0.222155	1
RSP_2800	Putative AcoR, Transcriptional activator of acetoin/glycerol metabolism	1938	15	0.00967742	1237	2.9977e-06	1.98987e-05	0.0134117	0.999997	1	1
RSP_2799	Putative Zinc-containing alcohol dehydrogenase	1095	2	0.00228571	167	2.47727e-08	2.61399e-07	0.000110833	1	1	1
RSP_2798	Putative chaperonin groEL	1632	8	0.00612557	1281	6.40124e-08	6.14574e-07	0.000286391	1	1	1
RSP_2797	putative metal-sulfur cluster biosynthetic enzyme	801	2	0.00312012	87	6.82152e-06	4.2154e-05	0.0305195	0.999993	1	1
RSP_2796	putative TIM-barrel fold metal-dependent hydrolase	1023	5	0.00610501	361	1.98009e-05	0.000108832	0.0885894	0.99998	1	1
RSP_2795	Putative regulatory protein of multicomponent monooxygenase	369	0	0	0	0.000398115	0.00157905	1	0.999602	1	1
RSP_2794	Putative monooxygenase beta subunit	1059	6	0.00708383	592	4.40226e-05	0.0002213	0.196957	0.999956	1	1
RSP_2793	Putative reductase component of monooxygenase	1098	4	0.00455581	300	1.16661e-06	8.62711e-06	0.0052194	0.999999	1	1
RSP_2792	putative monooxygenase alpha subunit	1683	9	0.00668151	1701	1.13508e-07	1.03009e-06	0.000507837	1	1	1
RSP_2791	hypothetical protein	465	2	0.00539084	189	0.00321132	0.00997046	1	0.996789	1	1
RSP_2790	hypothetical protein	222	1	0.00561798	38	0.0513968	0.113668	1	0.948603	1	1
RSP_2789	hypothetical protein	1086	3	0.00345622	149	2.38691e-07	2.03024e-06	0.00106791	1	1	1
RSP_6076	hypothetical protein	192	1	0.00649351	41	0.0863351	0.177919	1	0.913665	1	1
RSP_2867	RNA polymerase, sigma 54 subunit, RpoN/SigL	1275	1	0.000981354	36	5.11694e-11	9.61899e-10	2.28932e-07	1	1	1
RSP_2868	inosine-5'-monophosphate dehydrogenase	1449	1	0.000862813	33	1.41096e-12	3.80279e-11	6.31262e-09	1	1	1
RSP_2869	putative tellurite resistance protein	975	20	0.0256739	4807	0.523016	0.810522	1	0.476984	1	1
RSP_7534	hypothetical protein	351	1	0.00355872	22	0.00493957	0.0146549	1	0.99506	1	1
RSP_2870	maltose ABC transporter ATP-binding protein%3Btrehalose ABC transporter ATP-binding protein%3Bsucrose ABC transporter ATP-binding protein	1110	9	0.0101351	353	0.000607137	0.00228071	1	0.999393	1	1
RSP_2871	maltose ABC transporter membrane protein%3Btrehalose ABC transporter membrane protein%3Bsucrose ABC transporter membrane protein	1122	7	0.0077951	657	5.7383e-05	0.000281813	0.256732	0.999943	1	1
RSP_2872	maltose ABC transporter membrane protein%3Btrehalose ABC transporter membrane protein%3Bsucrose ABC transporter membrane protein	993	6	0.00754717	505	0.000122012	0.000553633	0.545882	0.999878	1	1
RSP_2873	sucrose-binding protein%3Btrehalose-binding protein%3Bmaltose-binding protein	1353	4	0.00369344	439	1.13315e-08	1.25488e-07	5.06971e-05	1	1	1
RSP_2874	Putative Beta-glucosidase A	1323	4	0.00377715	283	1.96499e-08	2.09818e-07	8.79138e-05	1	1	1
RSP_2875	putative glucokinase	954	25	0.0327225	2460	0.890394	1	1	0.109606	0.445796	1
RSP_2876	putative carbon monoxide dehydrogenase medium chain	786	17	0.0270701	2191	0.617837	0.921401	1	0.382163	1	1
RSP_2877	Putative carbon monoxide dehydrogenase large chain	2373	90	0.0473934	18961	1	1	1	6.23742e-08	1.20806e-06	0.000279062
RSP_2878	Putative carbon-monoxide dehydrogenase small chain	483	14	0.0361757	2684	0.912123	1	1	0.0878771	0.376232	1
RSP_2879	hypothetical protein	531	21	0.0494118	2987	0.997752	1	1	0.00224752	0.0172182	1
RSP_2880	signal transduction histidine kinase	2202	22	0.0124858	1951	5.13716e-05	0.000254808	0.229836	0.999949	1	1
RSP_2881	hypothetical protein	1173	18	0.0191693	1322	0.102618	0.206065	1	0.897382	1	1
RSP_2882	two component transcriptional regulator, LuxR family	681	13	0.0238532	1237	0.434051	0.693303	1	0.565949	1	1
RSP_2883	phosphoglucomutase	1635	1	0.000765111	42	3.12188e-14	1.2252e-12	1.39673e-10	1	1	1
RSP_2884	glycogen debranching enzyme	2115	31	0.0183323	3536	0.0213931	0.0528799	1	0.978607	1	1
RSP_2885	glycogen synthase	1437	24	0.0208877	1217	0.150015	0.285847	1	0.849985	1	1
RSP_2886	glucose-1-phosphate adenylyltransferase	1272	29	0.0284872	3585	0.718573	1	1	0.281427	0.921745	1
RSP_2887	glycogen phosphorylase	2406	66	0.0343035	12407	0.986652	1	1	0.013348	0.0811398	1
RSP_2888	transcriptional regulator, BadM/Rrf2 family	435	12	0.0345821	2143	0.872206	1	1	0.127794	0.503744	1
RSP_2889	Transcriptional regulator	414	7	0.0210843	1010	0.358017	0.594128	1	0.641983	1	1
RSP_2890	Copper-translocating P-type ATPase	2442	78	0.0399181	9715	0.99985	1	1	0.000150278	0.00160848	0.672346
RSP_2891	Putative copper chaperone	201	6	0.0372671	483	0.868317	1	1	0.131683	0.517705	1
RSP_2892	hypothetical protein	162	2	0.0153846	82	0.335267	0.563268	1	0.664733	1	1
RSP_7535	hypothetical protein	132	4	0.0377358	1294	0.853913	1	1	0.146087	0.559584	1
RSP_2894	nucleoside diphosphate kinase	423	0	0	0	0.000123849	0.000560262	0.554099	0.999876	1	1
RSP_2895	putative ABC transporter, fused ATPase subunits	1848	36	0.0243572	4872	0.368097	0.607475	1	0.631903	1	1
RSP_2896	Multiple antibiotic transporter	621	9	0.0181087	465	0.161265	0.304559	1	0.838735	1	1
RSP_2897	clan AA aspartic protease, TIGR02281 family	576	5	0.0108696	270	0.0186167	0.0467142	1	0.981383	1	1
RSP_2898	DNA polymerase III, chi subunit	459	2	0.00544959	72	0.00350182	0.0107752	1	0.996498	1	1
RSP_2899	leucyl aminopeptidase	1470	8	0.00680272	369	8.96425e-07	6.78614e-06	0.00401061	0.999999	1	1
RSP_2900	putative permease	1131	0	0	0	3.71124e-11	7.18792e-10	1.66041e-07	1	1	1
RSP_2901	putative permease	1095	0	0	0	8.22775e-11	1.49638e-09	3.68109e-07	1	1	1
RSP_2902	Putative organic solvent tolerance protein	2145	0	0	0	1.71376e-20	2.39605e-18	7.66737e-17	1	1	1
RSP_2903	periplasmic chaperone for outer membrane proteins SurA	1218	0	0	0	5.94658e-12	1.3574e-10	2.6605e-08	1	1	1
RSP_2904	4-hydroxythreonine-4-phosphate dehydrogenase	969	3	0.00387097	112	2.03636e-06	1.42132e-05	0.00911069	0.999998	1	1
RSP_2905	dimethyladenosine transferase	837	0	0	0	1.94765e-08	2.10478e-07	8.71381e-05	1	1	1
RSP_6078	hypothetical protein	828	4	0.0060423	805	0.000123397	0.000558782	0.552077	0.999877	1	1
RSP_2906	(protein release factor)-glutamine N5-methyltransferase	837	1	0.00149477	42	3.69893e-07	2.99259e-06	0.0016549	1	1	1
RSP_2907	bacterial peptide chain release factor 1 (bRF-1)	1056	0	0	0	1.87313e-10	3.08102e-09	8.38039e-07	1	1	1
RSP_2908	Protein of unknown function (DUF1499)	444	15	0.0421348	3582	0.97275	1	1	0.0272498	0.149958	1
RSP_2909	agmatinase	966	11	0.0142487	878	0.0180455	0.0454591	1	0.981955	1	1
RSP_2910	putative Metal-dependent amidase/aminoacylase/carboxypeptidase	1167	38	0.0407288	4249	0.996468	1	1	0.00353207	0.0254879	1
RSP_2912	putative pyrophosphatase	807	15	0.0232558	1298	0.378992	0.621785	1	0.621008	1	1
RSP_2913	ABC Fe+3 siderophore transporter, periplasmic substrate-binding protein	1011	0	0	0	4.74195e-10	6.97878e-09	2.12155e-06	1	1	1
RSP_2914	Nucleoside hydrolase	942	17	0.0225464	2040	0.313756	0.532125	1	0.686244	1	1
RSP_2915	putative two-component sensor histidine kinase	1041	10	0.0120048	320	0.00360177	0.0110372	1	0.996398	1	1
RSP_2916	hypothetical protein	492	6	0.0152284	177	0.108152	0.215629	1	0.891848	1	1
RSP_2917	putative cystathionine gamma-synthase beta-lyase	1194	20	0.0209205	2431	0.180147	0.333739	1	0.819853	1	1
RSP_2918	putative ferripyochelin binding protein	519	14	0.0337349	2286	0.866361	1	1	0.133639	0.523098	1
RSP_2919	guanylate kinase	636	0	0	0	1.39669e-06	1.01441e-05	0.00624879	0.999999	1	1
RSP_2920	TIGR00255 family protein	891	0	0	0	6.05891e-09	7.04093e-08	2.71076e-05	1	1	1
RSP_6079	hypothetical protein	678	3	0.00553506	84	0.000359715	0.00144597	1	0.99964	1	1
RSP_2921	3-deoxy-D-arabinoheptulosonate-7-phosphate synthase	1371	0	0	0	2.27323e-13	7.47826e-12	1.01704e-09	1	1	1
RSP_2922	transcriptional regulator, AraC family with amidase-like domain	1014	11	0.0135468	676	0.010469	0.0283181	1	0.989531	1	1
RSP_2923	amino acid/amide ABC transporter substrate-binding protein, HAAT family	1185	31	0.032735	8188	0.909905	1	1	0.0900955	0.383163	1
RSP_2924	amino acid/amide ABC transporter ATP-binding protein 1, HAAT family	783	12	0.0191388	881	0.163287	0.307857	1	0.836713	1	1
RSP_2925	amino acid/amide ABC transporter ATP-binding protein 2, HAAT family	711	15	0.026362	1334	0.578306	0.873511	1	0.421694	1	1
RSP_2926	amino acid/amide ABC transporter membrane protein 1, HAAT family	1011	18	0.0222497	1209	0.284814	0.4901	1	0.715186	1	1
RSP_2927	amino acid/amide ABC transporter membrane protein 2, HAAT family	1296	15	0.0144788	1366	0.00767439	0.0216081	1	0.992326	1	1
RSP_2928	putative MobA-like protein	600	5	0.0104167	247	0.0132763	0.0347969	1	0.986724	1	1
RSP_2930	hypothetical protein	624	0	0	0	1.72704e-06	1.22648e-05	0.00772679	0.999998	1	1
RSP_4326	tRNA-Leu	84	0	0	0	0.164541	0.309699	1	0.835459	1	1
RSP_2929	putative disulfide bond formation protein DsbB	465	9	0.0242588	471	0.492684	0.773699	1	0.507316	1	1
RSP_2932	Histidine utilization repressor, gntR family	687	20	0.0364299	4075	0.942867	1	1	0.0571332	0.274854	1
RSP_2933	Formiminoglutamate deiminase	1368	30	0.0274223	2817	0.646608	0.956655	1	0.353392	1	1
RSP_2934	imidazolonepropionase	1188	4	0.00421053	497	2.3345e-07	1.98944e-06	0.00104446	1	1	1
RSP_2935	histidine ammonia-lyase	1524	12	0.00983607	452	4.13427e-05	0.000209714	0.184967	0.999959	1	1
RSP_2936	urocanate hydratase	1683	24	0.0178174	1894	0.027737	0.0666821	1	0.972263	1	1
RSP_7536	putative metal-dependent phosphoesterase, PHP family	921	9	0.0122117	393	0.00690485	0.0197143	1	0.993095	1	1
RSP_2937	putative phosphonate metabolism protein	693	15	0.027027	1640	0.616246	0.920255	1	0.383754	1	1
RSP_6080	hypothetical protein	429	6	0.0174927	1690	0.204725	0.370077	1	0.795275	1	1
RSP_7537	hypothetical protein	180	1	0.00694444	22	0.106687	0.213087	1	0.893313	1	1
RSP_2939	condensin subunit ScpB	636	10	0.019685	847	0.222988	0.395893	1	0.777012	1	1
RSP_2940	condensin subunit ScpA	789	4	0.00633914	302	0.000234655	0.000993232	1	0.999765	1	1
RSP_2941	Putative Glycoside hydrolase	1014	5	0.00615764	257	2.28904e-05	0.000123091	0.102412	0.999977	1	1
RSP_2942	sporulation and cell division-related protein	987	0	0	0	8.06241e-10	1.12022e-08	3.60712e-06	1	1	1
RSP_2943	arginyl-tRNA synthetase	1743	0	0	0	8.3575e-17	5.41905e-15	3.73915e-13	1	1	1
RSP_6081	Protein of unknown function (DUF3154)	486	1	0.00257732	32	0.000385808	0.00153979	1	0.999614	1	1
RSP_2944	putative secretion activating protein	612	2	0.00408163	87	0.000227058	0.000967485	1	0.999773	1	1
RSP_2945	cytochrome C-type biogenesis protein, CcmE	456	0	0	0	6.37906e-05	0.000308874	0.285399	0.999936	1	1
RSP_2946	N-acetyl-gamma-glutamyl-phosphate reductase	1029	0	0	0	3.2704e-10	5.0629e-09	1.46318e-06	1	1	1
RSP_2947	glutamate racemase	813	11	0.0168971	1375	0.0801586	0.166649	1	0.919841	1	1
RSP_2948	indolepyruvate ferredoxin oxidoreductase	3387	36	0.013289	3313	2.78427e-06	1.8648e-05	0.0124568	0.999997	1	1
RSP_2950	transcriptional regulator, LysR family	894	0	0	0	5.59524e-09	6.58765e-08	2.50331e-05	1	1	1
RSP_2951	phosphoribosylformylglycinamidine synthase subunit II	2163	2	0.0011554	27	1.26711e-17	1.06963e-15	5.66905e-14	1	1	1
RSP_2952	BolA-like protein	243	1	0.00512821	15	0.0353205	0.0823042	1	0.964679	1	1
RSP_2953	glutaredoxin-related protein	366	2	0.00684932	164	0.0170638	0.0433031	1	0.982936	1	1
RSP_2954	hypothetical protein	375	9	0.0301003	7230	0.739313	1	1	0.260687	0.871032	1
RSP_2955	hypothetical protein	468	13	0.0347594	1225	0.881878	1	1	0.118122	0.473969	1
RSP_2956	transketolase	2019	0	0	0	2.43495e-19	2.79332e-17	1.0894e-15	1	1	1
RSP_2957	Protein of unknown function (DUF2934)	294	0	0	0	0.00190549	0.0063056	1	0.998095	1	1
RSP_2958	hypothetical protein	1095	8	0.00914286	348	0.000274696	0.00113271	1	0.999725	1	1
RSP_2959	glyceraldehyde-3-phosphate dehydrogenase (NAD+)	1002	0	0	0	5.70998e-10	8.26746e-09	2.55465e-06	1	1	1
RSP_6082	hypothetical protein	156	0	0	0	0.0372264	0.0859396	1	0.962774	1	1
RSP_2960	Phosphopantetheine adenylyltransferase	489	0	0	0	3.11581e-05	0.000162662	0.139401	0.999969	1	1
RSP_2961	Protein containing a CBS domain	435	7	0.0201729	854	0.310549	0.528087	1	0.689451	1	1
RSP_2965	transcriptional regulator, LysR family	894	17	0.023743	1937	0.398029	0.646147	1	0.601971	1	1
RSP_2962	methylmalonate-semialdehyde dehydrogenase (acylating)	1500	38	0.0316667	5678	0.896777	1	1	0.103223	0.426032	1
RSP_2963	transcriptional regulator, Crp-Fnr family	657	1	0.00190476	33	1.34491e-05	7.74406e-05	0.0601713	0.999987	1	1
RSP_2964	Protein of unknown function (DUF2892)	204	0	0	0	0.0128776	0.0338909	1	0.987122	1	1
RSP_2966	excinuclease ABC subunit A	2859	30	0.0131176	2669	1.21827e-05	7.1156e-05	0.0545055	0.999988	1	1
RSP_2967	putative transporter, Major facilitator superfamily (MFS)	1167	15	0.0160772	1155	0.0270434	0.0652953	1	0.972957	1	1
RSP_2968	dihydrolipoamide dehydrogenase	1407	3	0.00266667	82	5.50584e-10	8.07644e-09	2.46331e-06	1	1	1
RSP_2969	hypothetical protein	576	14	0.0304348	1010	0.770135	1	1	0.229865	0.788059	1
RSP_2970	Transporter, Major facilitator superfamily (MFS)	1257	30	0.0298507	3449	0.798469	1	1	0.201531	0.716165	1
RSP_2971	S-adenosylmethionine tRNA ribosyltransferase-isomerase	1041	18	0.0216086	1060	0.241081	0.42431	1	0.758919	1	1
RSP_2972	hypothetical protein	3285	40	0.0152265	2601	9.99703e-05	0.000462531	0.447267	0.9999	1	1
RSP_2973	Peroxiredoxin	462	15	0.0405405	1256	0.963265	1	1	0.0367353	0.188479	1
RSP_2974	Putative metalopeptidase	1344	41	0.0381041	8928	0.991954	1	1	0.00804589	0.0523978	1
RSP_2975	Integral membrane protein CcmA involved in cell shape determination	519	15	0.0361446	2578	0.917025	1	1	0.0829748	0.359718	1
RSP_2976	putative integral membrane protein	777	22	0.0354267	1248	0.93577	1	1	0.0642302	0.298097	1
RSP_2977	bacterial peptide chain release factor 2 (bRF-2)	1128	0	0	0	4.01879e-11	7.71677e-10	1.79801e-07	1	1	1
RSP_2978	Penicillin-binding protein 1A (PBP-1a)	2550	40	0.0196078	3692	0.0323295	0.0763687	1	0.96767	1	1
RSP_2979	putative N-acetylmuramoyl-L-alanine amidase	1236	6	0.00607287	413	2.5213e-06	1.71694e-05	0.0112803	0.999997	1	1
RSP_2980	Putative aspartate aminotransferase A	1152	17	0.0184382	1071	0.0799239	0.166239	1	0.920076	1	1
RSP_2981	Putative protein-disulfide isomerase	744	14	0.0234899	2186	0.402691	0.652294	1	0.597309	1	1
RSP_2982	4-hydroxy-3-methylbut-2-en-1-yl diphosphate synthase	1134	0	0	0	3.42723e-11	6.72518e-10	1.53334e-07	1	1	1
RSP_2983	hypothetical protein	1215	10	0.0102987	2822	0.000393805	0.00156612	1	0.999606	1	1
RSP_2984	5-aminolevulinate synthase	1224	0	0	0	5.07125e-12	1.17558e-10	2.26888e-08	1	1	1
RSP_2985	hypothetical protein	570	17	0.0372807	3111	0.941717	1	1	0.0582833	0.276521	1
RSP_2986	acetylornithine deacetylase/succinyldiaminopimelate desuccinylase-like deacylase	1374	49	0.0445455	9308	0.999827	1	1	0.00017322	0.0018235	0.774987
RSP_2987	putative acetyltransferase	444	15	0.0421348	2555	0.97275	1	1	0.0272498	0.149958	1
RSP_4317	tRNA-Asp	77	1	0.0163934	45	0.523164	0.810469	1	0.476836	1	1
RSP_4316	tRNA-Asp	77	0	0	0	0.19813	0.362699	1	0.80187	1	1
RSP_2988	Pirin-related protein	765	5	0.00818331	502	0.00124517	0.00434885	1	0.998755	1	1
RSP_2989	hypothetical protein	333	0	0	0	0.000836989	0.00306189	1	0.999163	1	1
RSP_2990	hypothetical protein	3618	41	0.0141672	3838	7.1393e-06	4.40568e-05	0.0319412	0.999993	1	1
RSP_2991	hypothetical protein	426	2	0.00588235	100	0.00625039	0.0180648	1	0.99375	1	1
RSP_2992	hypothetical protein	675	9	0.0166976	848	0.100961	0.203195	1	0.899039	1	1
RSP_2993	hypothetical protein	645	5	0.00970874	562	0.00722782	0.0204796	1	0.992772	1	1
RSP_2994	hypothetical protein	2322	41	0.0220667	5168	0.148497	0.283679	1	0.851503	1	1
RSP_7538	hypothetical protein	270	2	0.00925926	178	0.0764686	0.160771	1	0.923531	1	1
RSP_7539	hypothetical protein	333	2	0.00749064	57	0.028344	0.0679952	1	0.971656	1	1
RSP_6243	putative endonuclease	486	4	0.0103093	357	0.0249678	0.0606768	1	0.975032	1	1
RSP_7540	Phage major tail protein 2	420	4	0.0119048	193	0.0597449	0.129317	1	0.940255	1	1
RSP_6244	Protein of unknown function (DUF3168)	369	3	0.0101695	271	0.0488402	0.108875	1	0.95116	1	1
RSP_6245	phage protein, HK97 gp10 family	465	3	0.00808625	181	0.0119103	0.0318131	1	0.98809	1	1
RSP_6246	bacteriophage head-tail adaptor	318	1	0.00393701	191	0.00925474	0.0254491	1	0.990745	1	1
RSP_6247	Phage-related protein, putative DNA packing	342	1	0.00364964	100	0.00581709	0.016988	1	0.994183	1	1
RSP_2995	putative phage major capsid protein, gp36	1110	7	0.00788288	898	6.94453e-05	0.000333367	0.310698	0.999931	1	1
RSP_2996	prohead peptidase	525	2	0.00477327	119	0.0011205	0.00395355	1	0.99888	1	1
RSP_2997	putative head portal protein	1227	14	0.0142712	1517	0.00821368	0.0228959	1	0.991786	1	1
RSP_2998	phage terminase-like protein, large subunit	1581	41	0.0324111	5294	0.925874	1	1	0.0741261	0.332638	1
RSP_2999	hypothetical protein	441	2	0.00566572	231	0.00473441	0.0141212	1	0.995266	1	1
RSP_3000	hypothetical protein	312	2	0.008	196	0.0397337	0.0911166	1	0.960266	1	1
RSP_3001	putative Endonuclease	507	5	0.0123457	282	0.0453141	0.102031	1	0.954686	1	1
RSP_6248	putative class I holin	381	5	0.0163934	599	0.188727	0.347905	1	0.811273	1	1
RSP_6249	hypothetical protein	393	7	0.0222222	328	0.416458	0.670468	1	0.583542	1	1
RSP_7541	hypothetical protein	462	1	0.0027027	79	0.000595719	0.00224159	1	0.999404	1	1
RSP_6250	Protein of unknown function (DUF2971)	933	6	0.00803213	948	0.000306444	0.00124413	1	0.999694	1	1
RSP_7542	hypothetical protein	1119	38	0.0424581	5337	0.99825	1	1	0.00175007	0.013858	1
RSP_7543	putative transcriptional regulator	306	1	0.00409836	55	0.0116531	0.0311631	1	0.988347	1	1
RSP_7544	hypothetical protein	411	9	0.0273556	728	0.638509	0.947492	1	0.361491	1	1
RSP_0002	Histone-like nucleoid-structuring protein H-NS	396	68	0.21519	26486	1	1	1	8.88178e-15	2.48357e-12	3.97371e-11
RSP_0003	putative site-specific recombinase	1749	110	0.0786276	36235	1	1	1	9.62563e-14	3.95093e-12	4.30651e-10
RSP_0004	Pseudo gene	291	8	0.0343348	2308	0.839225	1	1	0.160775	0.600925	1
RSP_0005	GMP synthase (glutamine-hydrolyzing)	1557	0	0	0	4.47595e-15	2.17667e-13	2.00254e-11	1	1	1
RSP_0006	putative transporter, DMT superfamily	888	25	0.0352113	3602	0.942136	1	1	0.0578638	0.276584	1
RSP_0007	putative outer membrane protein	1125	37	0.0411568	5178	0.996713	1	1	0.00328735	0.0239538	1
RSP_0008	putative transporter, DME family, DMT superfamily	966	4	0.00518135	125	1.19052e-05	6.98086e-05	0.053264	0.999988	1	1
RSP_0009	hypothetical protein	870	0	0	0	9.51319e-09	1.06672e-07	4.2562e-05	1	1	1
RSP_0010	homoserine O-succinyltransferase	918	1	0.0013624	119	7.19724e-08	6.85116e-07	0.000322005	1	1	1
RSP_0011	putative hydrolase or acyltransferase (alpha/beta hydrolase)	969	27	0.0348387	6215	0.94207	1	1	0.0579298	0.276604	1
RSP_0013	polyphosphate kinase 2, PA0141 family	885	15	0.0212164	921	0.244553	0.430082	1	0.755447	1	1
RSP_0014	transcriptional regulator, TetR family	618	7	0.01417	405	0.0535618	0.117641	1	0.946438	1	1
RSP_0015	ABC spermidine/putrescine transporter, ATPase subunit	1098	10	0.0113895	1013	0.00179042	0.00596895	1	0.99821	1	1
RSP_0016	ABC spermidine/putrescine transporter, inner membrane subunit	807	11	0.0170543	1013	0.0857192	0.176813	1	0.914281	1	1
RSP_0017	ABC spermidine/putrescine transporter, inner membrane subunit	888	14	0.0197183	932	0.168247	0.315878	1	0.831753	1	1
RSP_0018	Putative transcriptional regulator, gntR family	1404	56	0.0498221	13219	0.999997	1	1	3.04604e-06	4.54267e-05	0.013628
RSP_0019	putative conserved small protein	228	9	0.0494505	1013	0.977522	1	1	0.0224777	0.126657	1
RSP_0020	hypothetical protein	708	10	0.0176678	832	0.124041	0.244154	1	0.875959	1	1
RSP_0021	SSU ribosomal protein S9P	483	0	0	0	3.46476e-05	0.000179206	0.155013	0.999965	1	1
RSP_0022	LSU ribosomal protein L13P	465	0	0	0	5.2976e-05	0.000262475	0.237015	0.999947	1	1
RSP_6083	hypothetical protein	792	8	0.0126183	714	0.0147673	0.0382566	1	0.985233	1	1
RSP_0024	dTDP-4-dehydrorhamnose 3,5-epimerase	534	1	0.00233645	23	0.000146017	0.000651326	0.65328	0.999854	1	1
RSP_0025	putative NAD(P)-dependent oxidoreductase	1350	50	0.0462963	7717	0.99994	1	1	5.99458e-05	0.000696617	0.268198
RSP_0026	putative epimerase/dehydratase	1056	27	0.0319905	5904	0.87577	1	1	0.12423	0.494047	1
RSP_7545	hypothetical protein	156	5	0.0403226	369	0.891847	1	1	0.108153	0.441898	1
RSP_0027	hypothetical protein	792	0	0	0	4.93061e-08	4.92401e-07	0.000220595	1	1	1
RSP_0028	short chain dehydrogenase	999	3	0.00375469	243	1.17508e-06	8.67545e-06	0.00525733	0.999999	1	1
RSP_0029	acetyl-CoA hydrolase/transferase family protein	1500	23	0.0191667	2566	0.0709669	0.150334	1	0.929033	1	1
RSP_0030	diguanylate cyclase/phosphodiesterase with PAS/PAC sensor(s)	2502	31	0.0154845	3000	0.000856239	0.00311955	1	0.999144	1	1
RSP_6084	hypothetical protein	174	4	0.0285714	175	0.694551	1	1	0.305449	0.982442	1
RSP_6085	hypothetical protein	819	5	0.00763359	583	0.000535849	0.00204555	1	0.999464	1	1
RSP_0032	RNA polymerase, sigma 28 subunit, SigD/FliA/WhiG	720	5	0.00868056	583	0.00239731	0.0077441	1	0.997603	1	1
RSP_0033	hypothetical protein	1014	4	0.00492611	357	4.99029e-06	3.20784e-05	0.0223266	0.999995	1	1
RSP_0034	flagellar biosynthesis protein, FlhA	2115	7	0.00413956	370	3.00731e-12	7.31235e-11	1.34547e-08	1	1	1
RSP_0035	hypothetical protein	534	1	0.00233645	48	0.000146017	0.000651326	0.65328	0.999854	1	1
RSP_6086	hypothetical protein	1086	1	0.00115207	147	2.41181e-09	3.09181e-08	1.07904e-05	1	1	1
RSP_0036	flagellar basal-body P-ring formation protein FlgA	669	3	0.00560748	173	0.000417743	0.00164813	1	0.999582	1	1
RSP_0037	anti-sigma-28 factor, FlgM family	315	4	0.0159363	372	0.211867	0.380375	1	0.788133	1	1
RSP_6087	hypothetical protein	372	0	0	0	0.000367649	0.00147521	1	0.999632	1	1
RSP_6088	Sel1 repeat-containing protein	633	1	0.00197239	29	2.09903e-05	0.000114665	0.0939105	0.999979	1	1
RSP_6089	hypothetical protein	396	2	0.00632911	127	0.0103738	0.0281117	1	0.989626	1	1
RSP_6090	hypothetical protein	486	5	0.0128866	375	0.0588618	0.127653	1	0.941138	1	1
RSP_0038	hypothetical protein	189	3	0.0198675	251	0.439892	0.700383	1	0.560108	1	1
RSP_0039	hypothetical protein	318	0	0	0	0.00118182	0.00414702	1	0.998818	1	1
RSP_0040	putative flagellar protein FliS	381	5	0.0163934	331	0.188727	0.347905	1	0.811273	1	1
RSP_0041	hypothetical protein	582	3	0.00643777	171	0.001779	0.00595308	1	0.998221	1	1
RSP_0042	Chemotaxis histidine protein kinase, CheA3	3288	13	0.00494297	1200	1.03008e-16	6.58369e-15	4.60858e-13	1	1	1
RSP_0043	chemotaxis response regulator, CheY6	405	3	0.00928793	316	0.0294517	0.0703884	1	0.970548	1	1
RSP_0044	putative cytoplasmic chemoreceptor, TlpT	1704	11	0.00806452	765	1.04529e-06	7.83352e-06	0.00467661	0.999999	1	1
RSP_0045	Slp	717	5	0.008726	209	0.002534	0.00812698	1	0.997466	1	1
RSP_0046	Chemotaxis protein, CheW4	510	4	0.00980392	112	0.0175765	0.0443777	1	0.982423	1	1
RSP_0047	chemotaxis methylesterase, CheB2	1098	8	0.00911162	1053	0.000260347	0.00108051	1	0.99974	1	1
RSP_0048	MCP methyltransferase, CheR3	810	3	0.00462963	76	3.56393e-05	0.000183699	0.15945	0.999964	1	1
RSP_0049	Chemotaxis histidine protein kinase, CheA4	1200	13	0.0135417	849	0.00552897	0.0162848	1	0.994471	1	1
RSP_6091	hypothetical protein	306	2	0.00819672	100	0.0446949	0.10084	1	0.955305	1	1
RSP_0051	Torf protein	1137	5	0.00550055	179	2.98681e-06	1.98854e-05	0.013363	0.999997	1	1
RSP_0052	flagellar protein FliE	324	2	0.00769231	181	0.0325985	0.0768822	1	0.967402	1	1
RSP_0053	Flagellar FliF M-ring protein	1713	16	0.0116703	1353	0.000139135	0.000624989	0.622489	0.999861	1	1
RSP_0054	putative flagellar motor switch protein FliG	1023	9	0.010989	920	0.00190598	0.00629789	1	0.998094	1	1
RSP_0055	flagellar protein FliH	825	8	0.0121396	718	0.0101191	0.0274546	1	0.989881	1	1
RSP_0056	FliI, Flagellum-specific ATPase	1329	6	0.0056444	364	5.25171e-07	4.14394e-06	0.00234961	0.999999	1	1
RSP_0057	Flagellar protein FliJ	408	0	0	0	0.000174873	0.000765538	0.78238	0.999825	1	1
RSP_0058	FliK, flagellar hook-length control protein	2100	14	0.00833333	846	9.98716e-08	9.25105e-07	0.000446826	1	1	1
RSP_0059	flagellar biosynthesis protein, FliL	573	5	0.0108932	670	0.0189305	0.0474217	1	0.981069	1	1
RSP_0060	Flagellar switch protein FliM	972	7	0.00899743	309	0.000535426	0.00204568	1	0.999465	1	1
RSP_0061	Flagellar motor switch FliN protein	297	0	0	0	0.00185559	0.00616783	1	0.998144	1	1
RSP_0062	Flagellar protein FliO	258	0	0	0	0.00422444	0.0127188	1	0.995776	1	1
RSP_0063	Flagellar transport protein FliP	906	3	0.00414365	107	6.49313e-06	4.0573e-05	0.0290503	0.999994	1	1
RSP_0064	Flagellar protein FliQ	267	1	0.00469484	56	0.0236046	0.0578352	1	0.976395	1	1
RSP_0065	Flagellar protein FliR	810	1	0.00154321	23	6.26613e-07	4.87559e-06	0.00280346	0.999999	1	1
RSP_0066	Flagellar protein FlhB	1143	10	0.010929	455	0.000990679	0.00355152	1	0.999009	1	1
RSP_0067	hypothetical protein	720	3	0.00520833	104	0.000172948	0.000757854	0.773769	0.999827	1	1
RSP_6092	Protein of unknown function (DUF2628)	669	8	0.0149533	613	0.0593278	0.128477	1	0.940672	1	1
RSP_0068	RNA polymerase, sigma 54 subunit, RpoN/SigL	1329	9	0.0084666	762	2.73031e-05	0.00014422	0.122154	0.999973	1	1
RSP_0069	Flagellar filament protein	1482	10	0.0084317	1269	8.88362e-06	5.35651e-05	0.0397453	0.999991	1	1
RSP_0070	putative flagellar hook-associated protein 2 (filament cap protein)	1656	6	0.00453172	698	1.84086e-09	2.40819e-08	8.236e-06	1	1	1
RSP_0071	sigma54 specific transcriptional regulator, fis family	1101	20	0.0227015	2702	0.301937	0.515991	1	0.698063	1	1
RSP_0072	putative invasion protein	798	5	0.00783699	403	0.000744018	0.00275102	1	0.999256	1	1
RSP_0073	flagellar hook-associated protein 3 FlgL	1230	12	0.0121951	1626	0.00184785	0.00614666	1	0.998152	1	1
RSP_0074	FlgK flagellar hook-associated protein 1	4092	24	0.00733048	1862	1.76498e-15	9.07647e-14	7.89653e-12	1	1	1
RSP_6093	FlgJ	303	1	0.00411523	60	0.0119239	0.0318303	1	0.988076	1	1
RSP_0076	flagellar P-ring protein	1116	5	0.00560538	685	4.2852e-06	2.78258e-05	0.019172	0.999996	1	1
RSP_0077	Flagellar L-ring protein	669	3	0.00560748	2326	0.000417743	0.00164813	1	0.999582	1	1
RSP_0078	Flagellar distal rod protein	789	8	0.0126783	477	0.0154423	0.0397749	1	0.984558	1	1
RSP_0079	flagellar proximal rod protein FlgF	756	2	0.00331126	139	1.62822e-05	9.1862e-05	0.0728465	0.999984	1	1
RSP_0080	flagellar hook protein FlgE	1272	10	0.00982318	662	0.000177462	0.000773847	0.793967	0.999823	1	1
RSP_0081	Flagellar scaffolding protein FlgD	672	6	0.0111524	524	0.0126029	0.0333444	1	0.987397	1	1
RSP_0082	flagellar basal-body rod protein FlgC	417	4	0.012012	861	0.0627051	0.134876	1	0.937295	1	1
RSP_0083	Flagellar proximal rod protein FlgB	387	1	0.00323625	18	0.00255627	0.00818666	1	0.997444	1	1
RSP_0084	hypothetical protein	1167	6	0.00643087	402	7.81023e-06	4.77363e-05	0.034943	0.999992	1	1
RSP_0085	multisensor hybrid histidine kinase	2610	12	0.00574713	774	2.16713e-12	5.54041e-11	9.69572e-09	1	1	1
RSP_0086	hypothetical protein	528	2	0.00473934	198	0.00104832	0.0037283	1	0.998952	1	1
RSP_0087	two component transcriptional regulator, LuxR family	633	4	0.00788955	337	0.00279761	0.00885183	1	0.997202	1	1
RSP_0088	ycfI, putative structural proteins	501	0	0	0	2.38956e-05	0.000128188	0.106909	0.999976	1	1
RSP_0089	haloacid dehalogenase superfamily protein, subfamily IA, variant 3 with third motif having DD or ED	687	7	0.0127505	262	0.0242583	0.0591776	1	0.975742	1	1
RSP_0090	Operon regulator SmoC	954	20	0.026178	2602	0.558331	0.850519	1	0.441669	1	1
RSP_0091	mannitol-binding protein%3Bsorbitol-binding protein	1311	15	0.0142993	1346	0.00648519	0.018671	1	0.993515	1	1
RSP_0092	sorbitol ABC transporter membrane protein%3Bmannitol ABC transporter membrane protein	873	8	0.0114449	622	0.00542039	0.0159966	1	0.99458	1	1
RSP_0093	sorbitol ABC transporter membrane protein%3Bmannitol ABC transporter membrane protein	831	9	0.0135338	304	0.0198075	0.0493698	1	0.980192	1	1
RSP_0094	mannitol ABC transporter ATP-binding protein%3Bsorbitol ABC transporter ATP-binding protein	999	12	0.0150188	852	0.0240391	0.0588353	1	0.975961	1	1
RSP_0095	sorbitol dehydrogenase	771	12	0.0194489	914	0.179335	0.33251	1	0.820665	1	1
RSP_0096	Mannitol dehydrogenase	1434	38	0.033101	5490	0.936141	1	1	0.0638594	0.296684	1
RSP_4304	tRNA-Thr	72	1	0.0172414	111	0.549208	0.840341	1	0.450792	1	1
RSP_0097	TRAP-T family sorbitol/mannitol transporter, periplasmic binding protein, SmoM	1098	30	0.0341686	5931	0.938682	1	1	0.0613177	0.287564	1
RSP_6094	TRAP-T family sorbitol/mannitol transporter, DctM (12TMs) subunit	2049	57	0.0347773	11939	0.984938	1	1	0.0150615	0.0899669	1
RSP_0099	TRAP-T family sorbitol/mannitol transporter, DctQ (4TMs) subunit	615	25	0.0509165	7451	0.999306	1	1	0.000694232	0.00626209	1
RSP_0100	putative NADH dehydrogenase I chain A	387	4	0.012945	372	0.0915187	0.187308	1	0.908481	1	1
RSP_0101	NADH dehydrogenase (ubiquinone), 20 kDa subunit	618	7	0.01417	507	0.0535618	0.117641	1	0.946438	1	1
RSP_0102	NADH dehydrogenase subunit C %3BNADH dehydrogenase subunit D	1743	18	0.0129032	1520	0.000472703	0.00182789	1	0.999527	1	1
RSP_0103	NADH dehydrogenase subunit	474	7	0.0184211	283	0.221011	0.393788	1	0.778989	1	1
RSP_0104	Respiratory-chain NADH dehydrogenase, 51 kDa subunit	1251	6	0.00599401	341	1.92511e-06	1.35211e-05	0.00861294	0.999998	1	1
RSP_0105	NADH dehydrogenase gamma subunit	2583	25	0.0120948	1604	6.31707e-06	3.95835e-05	0.0282626	0.999994	1	1
RSP_0106	putative NADH dehydrogenase I chain H	957	6	0.00784314	254	0.000217478	0.000929318	0.972996	0.999783	1	1
RSP_0107	NADH-quinone oxidoreductase, chain I, ferredoxin	495	3	0.00759494	196	0.00745844	0.0210663	1	0.992542	1	1
RSP_0108	NADH dehydrogenase I chain J	495	4	0.0101266	581	0.022101	0.0544493	1	0.977899	1	1
RSP_0109	putative NADH dehydrogenase I chain K	309	7	0.0283401	319	0.678371	0.990545	1	0.321629	1	1
RSP_0110	NADH-ubiquinone oxidoreductase, chain 5	2103	22	0.0130719	2318	0.000157241	0.000695153	0.703495	0.999843	1	1
RSP_0111	NADH dehydrogenase subunit M	1461	14	0.011976	753	0.000574698	0.00217714	1	0.999425	1	1
RSP_0112	NADH-ubiquinone oxidoreductase, chain 4	1344	11	0.010223	1188	0.000177193	0.000773426	0.792762	0.999823	1	1
RSP_0113	Phospholipase D/Transphosphatidylase	1452	6	0.00516351	513	6.35216e-08	6.1249e-07	0.000284195	1	1	1
RSP_0114	hypothetical protein	345	2	0.00727273	112	0.0241273	0.0589545	1	0.975873	1	1
RSP_0115	Class I triheme cytochrome c	1245	6	0.00603015	373	2.18064e-06	1.51259e-05	0.00975618	0.999998	1	1
RSP_0116	hypothetical protein	408	2	0.00613497	210	0.00840821	0.0233654	1	0.991592	1	1
RSP_0117	Cytochrome c oxidase, subunit I	2574	10	0.00485437	864	1.61589e-13	5.47689e-12	7.2295e-10	1	1	1
RSP_0118	Cytochrome c oxidase, subunit IIc	975	10	0.012837	934	0.00806183	0.0225429	1	0.991938	1	1
RSP_0119	PA-phosphatase related phosphoesterase	771	19	0.0307942	2337	0.803719	1	1	0.196281	0.703091	1
RSP_6095	putative transcriptional activator	483	4	0.0103359	147	0.0254046	0.0617048	1	0.974595	1	1
RSP_6096	transcriptional regulator, LuxR family	660	26	0.0492424	2909	0.999069	1	1	0.000931141	0.00810491	1
RSP_0122	transcriptional regulator, LuxR family	702	33	0.0587189	10898	0.999991	1	1	8.50657e-06	0.000116032	0.0380584
RSP_6213	community escape response protein	159	6	0.0472441	1810	0.949685	1	1	0.0503155	0.244686	1
RSP_0123	Autoinducer synthesis protein	633	44	0.086785	14592	1	1	1	2.53775e-12	8.53675e-11	1.13539e-08
RSP_0124	hypothetical protein	273	12	0.0547945	2945	0.994467	1	1	0.0055331	0.037794	1
RSP_0125	periplasmic glucan biosynthesis protein	1530	1	0.000816993	10	2.6506e-13	8.53149e-12	1.18588e-09	1	1	1
RSP_0126	hypothetical protein	201	2	0.0124224	56	0.204227	0.369774	1	0.795773	1	1
RSP_0127	Glycosyl transferase, family 2	1788	1	0.000699301	53	1.30262e-15	6.93802e-14	5.82794e-12	1	1	1
RSP_0128	OpgC protein	1200	2	0.00208333	81	3.10185e-09	3.83362e-08	1.38777e-05	1	1	1
RSP_4296	tRNA-Gly	75	0	0	0	0.20893	0.376765	1	0.79107	1	1
RSP_0129	ABC D-methionine uptake transporter, ATPase subunit	1062	34	0.04	3454	0.993196	1	1	0.00680403	0.0455707	1
RSP_0130	ABC D-methionine uptake transporter, inner membrane subunit	675	17	0.0315399	2666	0.821642	1	1	0.178358	0.653006	1
RSP_0132	ABC D-methionine uptake transporter, substrate-binding protein	777	30	0.0483092	3504	0.999386	1	1	0.000613695	0.00560341	1
RSP_0133	transporter, NhaC family	1491	5	0.00419111	192	5.8872e-09	6.85921e-08	2.63393e-05	1	1	1
RSP_4323	tRNA-OTHER	74	2	0.0333333	117	0.792223	1	1	0.207777	0.731964	1
RSP_0134	Pseudo gene	465	14	0.0377358	1659	0.933106	1	1	0.0668938	0.306957	1
RSP_0135	Pseudo gene	1440	9	0.0078125	1618	5.15484e-06	3.30886e-05	0.0230628	0.999995	1	1
RSP_0136	putative integrase for prophage	1092	5	0.00572082	446	6.2687e-06	3.93907e-05	0.0280462	0.999994	1	1
RSP_4322	tRNA-Cys	74	0	0	0	0.203459	0.370633	1	0.796541	1	1
RSP_0137	hypothetical protein	705	18	0.0319716	2915	0.839947	1	1	0.160053	0.599226	1
RSP_0138	hypothetical protein	351	2	0.00711744	315	0.0213641	0.0528667	1	0.978636	1	1
RSP_7546	Pseudo gene	626	4	0.008	301	0.00320096	0.00994521	1	0.996799	1	1
RSP_0139	SSU ribosomal protein S6P	399	0	0	0	0.000210571	0.000905862	0.942097	0.999789	1	1
RSP_0140	SSU ribosomal protein S18P	228	0	0	0	0.0079869	0.0223894	1	0.992013	1	1
RSP_0141	LSU ribosomal protein L9P	570	11	0.0241228	1291	0.466778	0.737938	1	0.533222	1	1
RSP_0142	trigger factor	1335	32	0.0299906	3970	0.810933	1	1	0.189067	0.684375	1
RSP_4321	tRNA-Leu	85	0	0	0	0.168966	0.316828	1	0.831034	1	1
RSP_6097	hypothetical protein	471	14	0.0371353	958	0.925673	1	1	0.0743268	0.333204	1
RSP_0144	yjeF-like protein, hydroxyethylthiazole kinase-related protein	837	15	0.0224215	1121	0.322963	0.545053	1	0.677037	1	1
RSP_0145	yjeF-like protein	702	16	0.0284698	1179	0.692512	1	1	0.307488	0.986167	1
RSP_0146	nitrogen regulatory protein P-II family	339	0	0	0	0.000752694	0.0027808	1	0.999247	1	1
RSP_0147	Glutamine synthetase class-I	1410	0	0	0	9.98519e-14	3.54554e-12	4.46737e-10	1	1	1
RSP_0148	Signal transduction histidine kinase	1053	20	0.0237248	1686	0.378445	0.621117	1	0.621555	1	1
RSP_0149	CheY-like receiver protein	438	16	0.0457143	2249	0.988054	1	1	0.011946	0.0742309	1
RSP_0150	chase sensor signal transducdtion histidine kinase	1485	38	0.0320135	3882	0.907845	1	1	0.0921554	0.389333	1
RSP_0152	P-loop ATPase	1119	9	0.0100559	512	0.000539111	0.0020545	1	0.999461	1	1
RSP_0151	putative metallopeptidase (DUF2201)	1311	10	0.00953289	898	0.000103805	0.00047928	0.464422	0.999896	1	1
RSP_0153	hypothetical protein	678	11	0.0202952	698	0.240546	0.423869	1	0.759454	1	1
RSP_0154	3-hydroxyisobutyrate dehydrogenase	873	26	0.037196	5346	0.968285	1	1	0.0317153	0.167328	1
RSP_0155	enoyl-CoA hydratase	1032	11	0.0133172	418	0.00860639	0.0238569	1	0.991394	1	1
RSP_0156	Acyl-CoA dehydrogenase	1140	18	0.0197368	2528	0.129807	0.253606	1	0.870193	1	1
RSP_6098	hypothetical protein	294	5	0.0211864	466	0.414678	0.668565	1	0.585322	1	1
RSP_0157	Beta-mannanase	900	12	0.0166667	561	0.0619295	0.1334	1	0.938071	1	1
RSP_0158	cellulose synthase-like protein	1884	12	0.00795756	1015	2.31545e-07	1.97697e-06	0.00103593	1	1	1
RSP_0159	UDP-galactose 4-epimerase	993	8	0.0100629	665	0.00111205	0.00393305	1	0.998888	1	1
RSP_0160	NAD-dependent epimerase/dehydratase family protein	1038	18	0.0216867	1396	0.246296	0.432128	1	0.753704	1	1
RSP_0161	Spermidine/putrescine-binding periplasmic protein	1077	60	0.0696864	12701	1	1	1	7.16294e-12	2.25683e-10	3.2047e-08
RSP_0162	hypothetical protein	192	2	0.012987	85	0.229411	0.405845	1	0.770589	1	1
RSP_0163	putative iron(III) ABC transporter, fused inner membrane subunits	1674	0	0	0	3.59727e-16	2.14589e-14	1.60942e-12	1	1	1
RSP_0164	hypothetical protein	255	7	0.0344828	509	0.834195	1	1	0.165805	0.617146	1
RSP_0165	hypothetical protein	216	7	0.0406977	1549	0.915777	1	1	0.0842227	0.363018	1
RSP_7547	hypothetical protein	177	6	0.0425532	796	0.921524	1	1	0.078476	0.345233	1
RSP_0166	transcriptional regulator, TraR/DksA family	318	1	0.00393701	40	0.00925474	0.0254491	1	0.990745	1	1
RSP_0167	TIGR01244 family protein	432	8	0.0231214	1245	0.445738	0.708935	1	0.554262	1	1
RSP_6099	putative flagellar switch protein FliM	972	1	0.00128535	11	2.36672e-08	2.50324e-07	0.000105887	1	1	1
RSP_0169	Na+/solute symporter	2685	32	0.0149045	2909	0.000276075	0.0011363	1	0.999724	1	1
RSP_0170	hypothetical protein	291	10	0.0429185	982	0.955286	1	1	0.0447135	0.221783	1
RSP_0171	Response regulator receiver protein	369	5	0.0169492	1228	0.214008	0.383296	1	0.785992	1	1
RSP_0172	putative transcriptional regulators	1287	11	0.01069	717	0.000385963	0.0015363	1	0.999614	1	1
RSP_0173	2-keto-4-pentenoate hydratase/2-oxohepta-3-ene-1 7-dioic acid hydratase	846	37	0.0547337	17107	0.999986	1	1	1.38041e-05	0.000181646	0.0617597
RSP_0174	short-chain dehydrogenase	741	19	0.0320405	2338	0.846532	1	1	0.153468	0.577959	1
RSP_0175	Lactate dehydrogenase-related dehydrogenase	942	24	0.0318302	2049	0.85998	1	1	0.14002	0.542382	1
RSP_0176	dihydroxy-acid dehydratase	1782	24	0.0168303	2384	0.0124784	0.033172	1	0.987522	1	1
RSP_0177	FAD/FMN-containing dehydrogenase	1383	29	0.0261969	2757	0.549819	0.840701	1	0.450181	1	1
RSP_0179	ABC-type nitrate/sulfonate/bicarbonate transport systems, periplasmic components TauA	981	29	0.0369427	3232	0.972023	1	1	0.0279772	0.15302	1
RSP_0180	ABC nitrate/sulfonate/bicarbonate transporter, inner membrane subunit	852	3	0.00439883	298	1.6706e-05	9.40161e-05	0.0747428	0.999983	1	1
RSP_0181	ABC nitrate/sulfonate/bicarbonate transporter, inner membrane subunit	864	3	0.00433526	334	1.33516e-05	7.71771e-05	0.0597351	0.999987	1	1
RSP_0182	Pseudo gene	802	10	0.0155763	832	0.0513684	0.113661	1	0.948632	1	1
RSP_0183	dihydropyrimidinase	1452	48	0.0413081	8188	0.998987	1	1	0.00101253	0.00867829	1
RSP_0184	N-carbamoyl-L-amino acid amidohydrolase	1260	49	0.0486111	7425	0.999979	1	1	2.06738e-05	0.000265028	0.0924947
RSP_0185	transcriptional regulator, TetR family	633	6	0.0118343	1393	0.0207459	0.0515078	1	0.979254	1	1
RSP_0186	transcriptional regulator, TetR family	612	20	0.0408163	1281	0.979316	1	1	0.0206836	0.117883	1
RSP_0187	dihydropyrimidine dehydrogenase	1305	43	0.0412272	4108	0.998259	1	1	0.00174121	0.0138615	1
RSP_0188	putative membrane-associated protein	540	13	0.0300926	2820	0.753651	1	1	0.246349	0.83371	1
RSP_0189	NADPH-dependent glutamate synthase beta chain-related oxidoreductase	1338	28	0.0261682	1543	0.548332	0.839862	1	0.451668	1	1
RSP_0190	Biotin carboxyl carrier protein, AccB	495	0	0	0	2.80201e-05	0.000147832	0.125362	0.999972	1	1
RSP_0191	acetyl-CoA carboxylase	1347	0	0	0	3.86502e-13	1.20924e-11	1.72921e-09	1	1	1
RSP_0192	putative leucyl/phenylalanyl-tRNA--protein transferase	645	8	0.015534	580	0.0767497	0.161135	1	0.92325	1	1
RSP_0193	hypothetical protein	372	4	0.0134228	1883	0.108234	0.215697	1	0.891766	1	1
RSP_0194	putative ABC transporter, substrate-binding protein	471	5	0.0132626	1021	0.0694564	0.147484	1	0.930544	1	1
RSP_0195	NADH-ubiquinone oxidoreductase	375	2	0.00668896	383	0.014773	0.0382049	1	0.985227	1	1
RSP_0196	ATP-dependent protease ATP-binding subunit	1266	0	0	0	2.16921e-12	5.51424e-11	9.70505e-09	1	1	1
RSP_0197	ATP-dependent Clp protease proteolytic subunit ClpP	633	0	0	0	1.43425e-06	1.04001e-05	0.00641685	0.999999	1	1
RSP_0198	Phosphatidylglycerophosphate synthase	609	7	0.0143737	811	0.0589775	0.12778	1	0.941023	1	1
RSP_0200	ABC transporter, periplasmic binding protein	1206	35	0.0363071	4169	0.976192	1	1	0.023808	0.13348	1
RSP_0201	ABC transporter, fused inner membrane subunits	1689	21	0.015544	1415	0.00590066	0.0171872	1	0.994099	1	1
RSP_6101	ABC transporter, ATPase subunit	645	7	0.0135922	226	0.0398683	0.0913317	1	0.960132	1	1
RSP_0202	uncharacterized protein with SCP/PR1 domains	471	3	0.00795756	188	0.0106045	0.0285981	1	0.989396	1	1
RSP_0203	signal transduction kinase protein	1320	22	0.0208333	1617	0.160001	0.302683	1	0.839999	1	1
RSP_0204	metallo-beta-lactamase family protein	912	6	0.00821918	173	0.000422473	0.00166094	1	0.999578	1	1
RSP_4299	tRNA-Asn	75	0	0	0	0.20893	0.376765	1	0.79107	1	1
RSP_0205	hypothetical protein	279	19	0.0852018	3175	0.999998	1	1	2.23712e-06	3.36999e-05	0.0100089
RSP_0206	hypothetical protein	507	6	0.0148148	1313	0.0933246	0.190047	1	0.906675	1	1
RSP_0207	hypothetical protein	507	1	0.00246914	59	0.000255544	0.00106651	1	0.999744	1	1
RSP_0208	hypothetical protein	1062	7	0.00823529	505	0.000142335	0.000636805	0.636805	0.999858	1	1
RSP_0209	putative prophage Lp3 protein 18	555	3	0.00677201	98	0.00285063	0.00896257	1	0.997149	1	1
RSP_0211	phage major capsid protein, HK97 family	1263	9	0.00890208	1956	7.0466e-05	0.000337543	0.315265	0.99993	1	1
RSP_0212	HNH nuclease	342	2	0.00729927	97	0.0246198	0.0599612	1	0.97538	1	1
RSP_0213	Phage terminase-like protein large subunit	1674	13	0.00970149	904	1.44865e-05	8.28808e-05	0.0648128	0.999986	1	1
RSP_0214	putative uncharacterized phage protein	306	5	0.0204918	160	0.382456	0.625863	1	0.617544	1	1
RSP_0215	plasmid and phage replicative helicase	1338	18	0.0168224	1461	0.0281622	0.0676315	1	0.971838	1	1
RSP_7548	hypothetical protein	225	1	0.00558659	110	0.0502834	0.111591	1	0.949717	1	1
RSP_0216	hypothetical protein	213	2	0.0116959	198	0.172302	0.322139	1	0.827698	1	1
RSP_7549	putative transcriptional regulator	198	0	0	0	0.0151004	0.0389839	1	0.9849	1	1
RSP_6102	hypothetical protein	657	22	0.0419048	1837	0.987237	1	1	0.0127626	0.078219	1
RSP_0217	putative phage-related integrase	1242	75	0.0754527	21265	1	1	1	7.83817e-14	3.57837e-12	3.5068e-10
RSP_4300	tRNA-Ser	72	0	0	0	0.214549	0.383804	1	0.785451	1	1
RSP_7550	Pseudo gene	159	0	0	0	0.0343776	0.0804841	1	0.965622	1	1
RSP_0218	methyl accepting chemotaxis protein	2064	19	0.0115012	1390	2.34173e-05	0.000125773	0.104769	0.999977	1	1
RSP_7551	Pseudo gene	123	1	0.010101	37	0.264703	0.46063	1	0.735297	1	1
RSP_0220	hypothetical protein	210	6	0.0357143	447	0.846319	1	1	0.153681	0.578275	1
RSP_6103	hypothetical protein	486	17	0.0438144	1524	0.984809	1	1	0.0151906	0.0904965	1
RSP_0221	plasma membrane H+-transporting two-sector ATPase, C subunit	2538	166	0.0817734	18939	1	1	1	9.21485e-15	1.9632e-12	4.12272e-11
RSP_0223	Protein of unknown function (DUF2791)	1308	117	0.111855	16658	1	1	1	9.39249e-14	3.89092e-12	4.2022e-10
RSP_0224	ATP-dependent helicase	2172	90	0.0517837	9831	1	1	1	1.04718e-09	2.47888e-08	4.68509e-06
RSP_4314	tRNA-Ser	90	0	0	0	0.147969	0.283275	1	0.852031	1	1
RSP_7552	Pseudo gene	201	2	0.0124224	69	0.204227	0.369774	1	0.795773	1	1
RSP_6104	Calcium-binding protein	447	1	0.00280112	53	0.000814292	0.00298863	1	0.999186	1	1
RSP_0226	Naringenin-chalcone synthase	1050	4	0.0047619	533	2.70096e-06	1.82264e-05	0.0120841	0.999997	1	1
RSP_0227	hypothetical protein	504	2	0.0049505	87	0.00156107	0.00530313	1	0.998439	1	1
RSP_0229	multidrug efflux pump, MF Superfamily	1599	8	0.00625489	602	1.11477e-07	1.01785e-06	0.000498747	1	1	1
RSP_0228	putative hemin transport protein	954	8	0.0104712	981	0.00187734	0.00623086	1	0.998123	1	1
RSP_0230	Neutral zinc metallopeptidase	1596	31	0.0242947	3260	0.377811	0.620531	1	0.622189	1	1
RSP_6105	hypothetical protein	408	9	0.0276074	1447	0.648889	0.959078	1	0.351111	1	1
RSP_0231	flagellar MotB protein	1101	8	0.00908059	708	0.000246728	0.00103552	1	0.999753	1	1
RSP_0233	Flagellar motor protein MotA	762	9	0.0147541	1534	0.0418616	0.0949258	1	0.958138	1	1
RSP_0234	TlpL, putative cytoplasmic chemoreceptor	1113	6	0.00673401	876	1.82881e-05	0.000101894	0.0818209	0.999982	1	1
RSP_7553	hypothetical protein	246	3	0.0153061	429	0.243083	0.427665	1	0.756917	1	1
RSP_6106	hypothetical protein	435	6	0.0172911	562	0.195298	0.357953	1	0.804702	1	1
RSP_0235	cyclic pyranopterin monophosphate synthase subunit MoaA	1035	34	0.0411125	7201	0.995469	1	1	0.00453088	0.0315259	1
RSP_0236	AgaE protein	1344	32	0.0297398	2458	0.79813	1	1	0.20187	0.715664	1
RSP_0237	acetylornithine deacetylase	1164	33	0.0354077	6310	0.963871	1	1	0.0361292	0.186223	1
RSP_0238	putative membrane-anchored protein	1284	19	0.0184825	1997	0.0680389	0.144748	1	0.931961	1	1
RSP_0239	Pyridine nucleotide transhydrogenase beta subunit	1449	4	0.00345125	218	1.95954e-09	2.55597e-08	8.76696e-06	1	1	1
RSP_0240	NAD(P) transhydrogenase subunit alpha	1572	3	0.00238474	119	2.23335e-11	4.58349e-10	9.992e-08	1	1	1
RSP_0241	Putative protein-S-isoprenylcysteine methyltransferase	444	9	0.0252809	1025	0.544329	0.834016	1	0.455671	1	1
RSP_0242	Kynureninase	1191	30	0.0314795	3049	0.868213	1	1	0.131787	0.517207	1
RSP_0243	putative lipoprotein	1029	36	0.0437424	5598	0.998671	1	1	0.00132884	0.0109488	1
RSP_0244	putative glutamine amidotransferase	846	21	0.0310651	3169	0.821722	1	1	0.178278	0.653248	1
RSP_0245	Serine-pyruvate aminotransferase/aspartate aminotransferase	1203	43	0.0446521	6138	0.999636	1	1	0.000363692	0.00349926	1
RSP_0246	ABC lipid efflux transporter, fused ATPase and inner membrane subunits	1773	0	0	0	4.42045e-17	3.13922e-15	1.97771e-13	1	1	1
RSP_0247	GcvT-like aminomethyltransferase	768	0	0	0	8.38317e-08	7.96313e-07	0.000375063	1	1	1
RSP_0248	translation elongation factor P (EF-P)	564	10	0.0221239	647	0.361863	0.599177	1	0.638137	1	1
RSP_6107	hypothetical protein	327	1	0.00383142	120	0.00787052	0.0221185	1	0.992129	1	1
RSP_0250	hypothetical protein	720	9	0.015625	2654	0.0646459	0.138717	1	0.935354	1	1
RSP_0251	Outer membrane efflux protein	1401	0	0	0	1.20236e-13	4.20262e-12	5.37935e-10	1	1	1
RSP_0252	Protein-L-isoaspartate carboxylmethyltransferase	654	0	0	0	9.13469e-07	6.90348e-06	0.00408686	0.999999	1	1
RSP_0253	Glycine/D-amino acid oxidase (deaminating)	1383	37	0.0334237	6208	0.940817	1	1	0.0591833	0.280197	1
RSP_0254	1-deoxy-D-xylulose-5-phosphate synthase	1947	37	0.0237636	3028	0.308023	0.523991	1	0.691977	1	1
RSP_0255	Intrinsic membrane pufX protein	249	9	0.0452261	1061	0.961956	1	1	0.0380436	0.194522	1
RSP_0256	PufM, photosynthetic reaction center M subunit	927	32	0.0431849	1925	0.997317	1	1	0.00268335	0.0199756	1
RSP_0257	PufL, Photosynthetic reaction center L subunit	849	17	0.0250368	2732	0.488143	0.766837	1	0.511857	1	1
RSP_0258	LHI alpha, Light-harvesting B875 protein	177	6	0.0425532	594	0.921524	1	1	0.078476	0.345233	1
RSP_6108	LHI beta, Light-harvesting B875 subunit	150	8	0.0666667	1221	0.995528	1	1	0.00447199	0.031262	1
RSP_6109	Transcriptional regulatory protein pufK	63	1	0.0196078	14	0.612689	0.916474	1	0.387311	1	1
RSP_0259	Protein pufQ	234	2	0.0106383	115	0.127843	0.250754	1	0.872157	1	1
RSP_0260	putative chlorophyllide reductase, BchZ subunit	1476	11	0.00932203	848	2.9663e-05	0.000155583	0.132712	0.99997	1	1
RSP_0261	Chlorophyllide reductase, BchY subunit	1509	11	0.0091135	752	1.84056e-05	0.000102294	0.0823465	0.999982	1	1
RSP_0262	Chlorophyllide reductase, BchX subunit	1002	19	0.0236908	1341	0.381755	0.625173	1	0.618245	1	1
RSP_0263	Chlorophyll synthesis pathway, bchC	957	8	0.0104575	721	0.00184621	0.00614578	1	0.998154	1	1
RSP_0264	hydroxyneurosporene-O-methyltransferase	1140	6	0.00657895	280	1.19685e-05	7.00877e-05	0.053547	0.999988	1	1
RSP_0265	farnesyl-diphosphate synthase	879	19	0.027027	947	0.614831	0.91937	1	0.385169	1	1
RSP_0266	Methoxyneurosporene dehydrogenase	1488	18	0.0151261	2626	0.00708638	0.0201171	1	0.992914	1	1
RSP_0267	Hydroxyneurosporene dehydrogenase	870	5	0.00718391	262	0.000239987	0.00101102	1	0.99976	1	1
RSP_0269	TspO and MBR related proteins	480	10	0.0260417	1055	0.575867	0.870415	1	0.424133	1	1
RSP_0270	phytoene synthase	1068	21	0.0245902	1669	0.439444	0.700168	1	0.560556	1	1
RSP_0271	Phytoene dehydrogenase	1557	33	0.026506	4141	0.573794	0.867868	1	0.426206	1	1
RSP_0272	Spheroidene monooxygenase	975	19	0.0243902	1914	0.433385	0.692487	1	0.566615	1	1
RSP_0273	protoporphyrin IX magnesium-chelatase	1005	29	0.0361146	5229	0.964014	1	1	0.0359856	0.186342	1
RSP_0274	Magnesium-chelatase, subunit D	1677	33	0.0246085	3966	0.400621	0.649413	1	0.599379	1	1
RSP_0275	Magnesium-chelatase, BchO	867	3	0.004329	59	1.30553e-05	7.55618e-05	0.0584093	0.999987	1	1
RSP_0276	isopentenyl-diphosphate delta-isomerase	534	3	0.00700935	176	0.00386319	0.0117578	1	0.996137	1	1
RSP_0277	Geranylgeranyl hydrogenase	1185	15	0.0158395	1053	0.0229759	0.0564802	1	0.977024	1	1
RSP_0278	putative light-harvesting 1 (B870) complex assembly protein PucC	1284	13	0.0126459	620	0.00210972	0.00689976	1	0.99789	1	1
RSP_0279	chlorophyll synthase	909	15	0.0206327	1029	0.208778	0.376643	1	0.791222	1	1
RSP_0280	Bacteriochlorophyll synthase, 23 kDa subunit (bchJ)	621	8	0.0160966	371	0.0960261	0.194928	1	0.903974	1	1
RSP_0281	anaerobic Mg-protoporphyrin IX monomethyl ester oxidative cyclase	1839	36	0.0244731	3019	0.379325	0.622104	1	0.620675	1	1
RSP_0282	Transcriptional regulator, PpsR	1395	12	0.0107623	468	0.000238148	0.00100422	1	0.999762	1	1
RSP_0283	regulatory protein, PpaA	795	13	0.0204724	612	0.222845	0.395953	1	0.777155	1	1
RSP_0284	2-vinyl bacteriochlorophyllide hydratase	483	13	0.0335917	800	0.857302	1	1	0.142698	0.549897	1
RSP_0285	ferredoxin protochlorophyllide reductase subunit N	1287	15	0.0145773	1410	0.00839571	0.0233597	1	0.991604	1	1
RSP_0286	ferredoxin protochlorophyllide reductase subunit B	1605	19	0.014809	1516	0.00412692	0.0124672	1	0.995873	1	1
RSP_0287	cobaltochelatase CobN subunit	3582	63	0.0219819	6445	0.0854961	0.176516	1	0.914504	1	1
RSP_0288	ferredoxin protochlorophyllide reductase subunit L	894	23	0.0321229	1438	0.86553	1	1	0.13447	0.524972	1
RSP_0289	Mg-protoporphyrin IX methyltransferase	669	12	0.0224299	780	0.354728	0.589545	1	0.645272	1	1
RSP_0290	Light-harvesting 1 (B870) complex assembly	1440	24	0.0208333	1902	0.146767	0.281335	1	0.853233	1	1
RSP_0291	Reaction centre H protein	783	21	0.0334928	2534	0.894601	1	1	0.105399	0.433017	1
RSP_0292	hypothetical protein	645	10	0.0194175	1403	0.208661	0.376734	1	0.791339	1	1
RSP_0293	putative photosynthetic complex assembly protein	465	12	0.032345	789	0.820383	1	1	0.179617	0.656543	1
RSP_6110	hypothetical protein	297	8	0.0337553	378	0.827801	1	1	0.172199	0.636711	1
RSP_0294	Mg-protoporphyrin IX monomethyl ester (oxidative) cyclase	1092	25	0.0286041	2629	0.717748	1	1	0.282252	0.923096	1
RSP_0295	putative photosynthetic complex assembly protein 2	873	13	0.018598	1051	0.124385	0.244722	1	0.875615	1	1
RSP_0296	Cytochrome c2	438	24	0.0685714	6518	0.999992	1	1	8.14619e-06	0.000111456	0.0364461
RSP_0297	amino acid/amide ABC transporter ATP-binding protein 2, HAAT family	699	2	0.00357782	76	4.64873e-05	0.000231608	0.207984	0.999954	1	1
RSP_0298	ABC branched chain amino acid transporter, ATPase subunit	744	3	0.00503356	121	0.000111936	0.000512592	0.500802	0.999888	1	1
RSP_0299	amino acid/amide ABC transporter membrane protein 2, HAAT family	1233	9	0.00911854	405	0.00010838	0.000496815	0.484892	0.999892	1	1
RSP_0300	amino acid/amide ABC transporter membrane protein 1, HAAT family	1929	13	0.00842515	1098	3.91278e-07	3.15419e-06	0.00175058	1	1	1
RSP_0301	amino acid/amide ABC transporter substrate-binding protein, HAAT family	1281	11	0.0107317	794	0.000412024	0.00162701	1	0.999588	1	1
RSP_0302	Urease accessory protein G	624	13	0.026	719	0.562515	0.855727	1	0.437485	1	1
RSP_0303	Urease accessory protein UreF	633	8	0.0157791	674	0.0848645	0.175293	1	0.915136	1	1
RSP_0304	urease accessory protein UreE	549	18	0.0410023	2375	0.975549	1	1	0.024451	0.136571	1
[truncated: 2,475 more rows]

## Sheet: TSAS raw, 1-sample SMM photo
Gene ID	Annotation	Gene length (bp)	No. of Unique hits	Normalize Unique hits (hits/bp)	Total number of reads	Pvalue (Essential)	Adj. Pvalue (Essential)	FWER (Essential)	Pvalue (Improved fitness)	Adj. Pvalue (Improved fitness)	FWER (Improved fitness)
RSP_4294	16S ribosomal RNA	1463	143	0.122118	13343	1	1	1	0	0	0
RSP_4324	tRNA-Ile	77	1	0.0163934	11	0.475618	0.705542	1	0.524382	1	1
RSP_4325	tRNA-Ala	76	7	0.116667	416	0.999694	1	1	0.000306141	0.00292041	1
RSP_4295	23S ribosomal RNA	2881	217	0.0941432	16652	1	1	1	0	0	0
RSP_4293	5S ribosomal RNA	115	5	0.0549451	593	0.953118	1	1	0.0468824	0.260561	1
RSP_4307	tRNA-Met	77	1	0.0163934	37	0.475618	0.705542	1	0.524382	1	1
RSP_1426	Pseudo gene	1323	68	0.0642115	8718	1	1	1	5.82102e-10	1.30871e-08	2.60432e-06
RSP_1427	Pseudo gene	411	18	0.0547112	2756	0.996588	1	1	0.00341224	0.0263668	1
RSP_1428	putative Pre (Mob) type recombination enzyme	1422	17	0.0149385	864	0.00184101	0.00550579	1	0.998159	1	1
RSP_1430	hypothetical protein	1506	79	0.0656146	6013	1	1	1	1.04631e-11	2.73753e-10	4.68118e-08
RSP_1432	hypothetical protein	354	7	0.0246479	1047	0.432489	0.649097	1	0.567511	1	1
RSP_1433	dimethylsulfoniopropionate lyase DddL	699	26	0.0465116	2134	0.993305	1	1	0.00669486	0.0487037	1
RSP_1434	Putative Zn-dependent oxidoreductase	981	43	0.0547771	5091	0.999972	1	1	2.81781e-05	0.000338895	0.126069
RSP_1435	transcriptional regulator, TetR family	660	47	0.0890152	21098	1	1	1	4.51883e-12	1.21061e-10	2.02172e-08
RSP_1436	ABC transporter, duplicated ATPase domains	1584	23	0.0181388	1273	0.0114928	0.0279602	1	0.988507	1	1
RSP_1437	ABC Fe+3 hydroxamate (ferrichrome) transporter, ATPase subunit	768	3	0.00488599	365	2.09019e-05	9.74115e-05	0.093515	0.999979	1	1
RSP_1438	ABC Fe+3 hydroxamate (ferrichrome) transporter, fused inner membrane subunits	1977	27	0.0170778	1685	0.00211843	0.00624777	1	0.997882	1	1
RSP_1439	ABC Fe+3 hydroxamate (ferrichrome) transporter, periplasmic siderophore binding protein	900	8	0.0111111	478	0.00125766	0.00392384	1	0.998742	1	1
RSP_1440	TonB dependent, hydroxamate-type ferrisiderophore, outer membrane receptor	2100	60	0.0357143	4900	0.961414	1	1	0.0385858	0.219914	1
RSP_1441	regulatory protein, GntR family	1149	19	0.0206746	1026	0.0840468	0.16243	1	0.915953	1	1
RSP_1442	carbohydrate ABC transporter substrate-binding protein, CUT1 family	1257	21	0.0208955	1465	0.0795679	0.154777	1	0.920432	1	1
RSP_1443	carbohydrate ABC transporter membrane protein 1, CUT1 family	891	12	0.0168303	547	0.0304946	0.065846	1	0.969505	1	1
RSP_1444	carbohydrate ABC transporter membrane protein 2, CUT1 family	849	20	0.0294551	1873	0.609315	0.859148	1	0.390685	1	1
RSP_1445	carbohydrate ABC transporter ATP-binding protein, CUT1 family	1104	70	0.0791855	22889	1	1	1	3.44169e-15	1.16652e-13	1.53981e-11
RSP_1446	Putative sugar kinase	942	18	0.0238727	1204	0.256022	0.417131	1	0.743978	1	1
RSP_1447	putative glucosamine--fructose-6-phosphate aminotransferase (isomerizing)	1005	0	0	0	7.39705e-11	1.05396e-09	3.30944e-07	1	1	1
RSP_1448	L-threonine aldolase	1020	23	0.0281863	1138	0.524574	0.764228	1	0.475426	1	1
RSP_1449	transcriptional regulator, DeoR family	771	33	0.0534846	6159	0.999713	1	1	0.000287144	0.00276276	1
RSP_1450	Inositol monophosphatase family protein	795	11	0.0173228	726	0.0482429	0.0991906	1	0.951757	1	1
RSP_1451	ABC peptide/nickel/opine transporter, periplasmic substrate-binding protein	1575	19	0.0150913	1158	0.00122576	0.00384306	1	0.998774	1	1
RSP_1452	ABC peptide/nickel/opine transporter, inner membrane subunit	981	3	0.00382166	107	2.93041e-07	2.02951e-06	0.00131107	1	1	1
RSP_1453	ABC peptide/nickel/opine transporter, inner membrane subunit	912	11	0.0150685	978	0.0126002	0.0302594	1	0.9874	1	1
RSP_1454	ABC peptide/nickel/opine transporter, fused ATPase subunits	1854	11	0.0074124	486	6.80101e-09	6.6436e-08	3.04277e-05	1	1	1
RSP_1455	N-carbamoyl-L-amino acid amidohydrolase	1275	12	0.0117763	668	0.000238595	0.00089403	1	0.999761	1	1
RSP_1456	phosphotransferase family protein	945	7	0.00927152	518	0.000221991	0.000840973	0.99319	0.999778	1	1
RSP_1457	putative choline kinase	945	11	0.0145695	1173	0.00861337	0.0217106	1	0.991387	1	1
RSP_7500	hypothetical protein	186	2	0.0135135	90	0.201116	0.338778	1	0.798884	1	1
RSP_1458	Putative DNA repair enzyme	1605	14	0.0109119	715	1.32824e-05	6.48041e-05	0.0594254	0.999987	1	1
RSP_6001	Peptidase inhibitor I78 family	273	8	0.0365297	774	0.820928	1	1	0.179072	0.783922	1
RSP_1459	hypothetical protein	747	29	0.0485762	4898	0.997451	1	1	0.00254926	0.0201509	1
RSP_1460	hypothetical protein	246	0	0	0	0.00336661	0.00950296	1	0.996633	1	1
RSP_1461	Putative 3-deoxy-D-manno-octulosonic-acid transferase	1188	0	0	0	1.03384e-12	2.18179e-11	4.6254e-09	1	1	1
RSP_1462	lipid-A-disaccharide kinase	999	0	0	0	8.30853e-11	1.16528e-09	3.71724e-07	1	1	1
RSP_1463	Putative acyl-CoA transferase/carnitine dehydratase	1146	26	0.0283843	3630	0.533934	0.774335	1	0.466066	1	1
RSP_1464	putative periplasmic thiol-disulfide interchange protein (DsbA family)	687	1	0.00182149	28	2.03564e-06	1.19052e-05	0.00910747	0.999998	1	1
RSP_1465	hypothetical protein	531	2	0.00470588	161	0.00039897	0.00142457	1	0.999601	1	1
RSP_1466	A/G-specific DNA-adenine glycosylase	1104	11	0.0124434	594	0.00104199	0.00332751	1	0.998958	1	1
RSP_1467	alkane 1-monooxygenase	1272	23	0.0225933	1949	0.143007	0.256747	1	0.856993	1	1
RSP_1468	Site-specific DNA-methyltransferase	1119	0	0	0	5.1092e-12	9.2921e-11	2.28586e-08	1	1	1
RSP_1470	RNase HII	639	30	0.0587084	2403	0.999901	1	1	9.88857e-05	0.0010817	0.442415
RSP_1471	hypothetical protein	465	12	0.032345	748	0.73132	0.981676	1	0.26868	1	1
RSP_6002	hypothetical protein	291	8	0.0343348	753	0.77323	1	1	0.22677	0.942908	1
RSP_1472	hypothetical protein	705	12	0.0213144	401	0.181472	0.310837	1	0.818528	1	1
RSP_1473	hypothetical protein	372	3	0.0100671	51	0.0278354	0.0606603	1	0.972165	1	1
RSP_1474	carboxynorspermidine decarboxylase	1098	19	0.0216401	757	0.124326	0.227684	1	0.875674	1	1
RSP_1475	carboxynorspermidine dehydrogenase	1239	36	0.0363269	2201	0.934749	1	1	0.0652511	0.341843	1
RSP_1476	Heavy metal-(Cd/Co/Hg/Pb/Zn)-translocating P-type ATPase	1908	21	0.0137615	1153	9.04467e-05	0.000378894	0.404658	0.99991	1	1
RSP_6210	hypothetical protein	180	3	0.0208333	318	0.406716	0.618296	1	0.593284	1	1
RSP_1478	ABC oligopeptide transporter, fused ATPase subunits	1620	30	0.0231481	1227	0.133991	0.242703	1	0.866009	1	1
RSP_1479	ABC oligopeptide transporter, inner membrane subunit OppC	1140	24	0.0263158	2376	0.385223	0.590033	1	0.614777	1	1
RSP_1480	ABC oligopeptide transporter, inner membrane subunit OppB	924	19	0.0256757	1142	0.366299	0.564722	1	0.633701	1	1
RSP_1481	ABC oligopeptide transporter, perplasmic substrate-binding protein OppA	1590	49	0.038522	4571	0.982675	1	1	0.0173248	0.111048	1
RSP_6240	Pseudo gene	477	6	0.015748	229	0.0794138	0.154746	1	0.920586	1	1
RSP_1483	hypothetical protein	360	9	0.03125	469	0.687071	0.938612	1	0.312929	1	1
RSP_1484	DNA/RNA helicase, superfamily II	2334	55	0.0294433	3838	0.617739	0.868289	1	0.382261	1	1
RSP_1486	transcriptional regulator, TetR family	606	42	0.0867769	17341	1	1	1	1.15733e-10	2.79887e-09	5.17791e-07
RSP_1487	hypothetical protein	348	3	0.0107914	211	0.0414669	0.0866524	1	0.958533	1	1
RSP_1488	putative glyoxalase	744	18	0.0302013	1090	0.650303	0.903557	1	0.349697	1	1
RSP_1489	thioredoxin	915	29	0.0396717	3275	0.966019	1	1	0.0339813	0.196424	1
RSP_1490	Putative ATP-dependent protease La, LON	669	12	0.0224299	842	0.238342	0.392326	1	0.761658	1	1
RSP_1491	hypothetical protein	180	3	0.0208333	204	0.406716	0.618296	1	0.593284	1	1
RSP_1492	2-octaprenyl-6-methoxyphenol hydroxylase%3B 2-octaprenyl-3-methyl-6-methoxy-1,4-benzoquinol hydroxylase	1230	7	0.00711382	223	1.68318e-06	1.0014e-05	0.00753055	0.999998	1	1
RSP_1493	Amidase	1326	50	0.0471698	6744	0.999688	1	1	0.000312043	0.00296408	1
RSP_1494	putative aspartate aminotransferase	1179	0	0	0	1.26697e-12	2.62428e-11	5.66844e-09	1	1	1
RSP_1495	DNA translocase FtsK	3285	0	0	0	7.19131e-34	8.04349e-31	3.21739e-30	1	1	1
RSP_1497	Putative outer membrane lipoprotein carrier protein	639	0	0	0	3.57304e-07	2.44057e-06	0.00159858	1	1	1
RSP_1496	hypothetical protein	582	15	0.0321888	530	0.734784	0.983081	1	0.265216	1	1
RSP_1498	hemimethylated DNA binding domain protein	327	8	0.0306513	790	0.666733	0.919532	1	0.333267	1	1
RSP_1499	gamma-glutamyltransferase 2	1578	58	0.0459588	9752	0.999763	1	1	0.000236761	0.00233834	1
RSP_1500	putative anti-sigma regulatory kinase	543	5	0.0114943	248	0.0142282	0.033592	1	0.985772	1	1
RSP_1501	Antisigma-factor antagonist (STAS) domain protein	348	3	0.0107914	212	0.0414669	0.0866524	1	0.958533	1	1
RSP_1502	GAF domain protein	453	12	0.0330579	958	0.755262	1	1	0.244738	0.991809	1
RSP_1503	hypothetical protein	363	4	0.0137457	574	0.0791286	0.15446	1	0.920871	1	1
RSP_1504	hypothetical protein	261	4	0.0191388	161	0.283304	0.453651	1	0.716696	1	1
RSP_1506	ribosomal large subunit pseudouridine synthase A	648	19	0.0366795	1701	0.887623	1	1	0.112377	0.523722	1
RSP_1505	Putative Metallo-phosphoesterase	756	20	0.0331126	1587	0.78751	1	1	0.21249	0.897716	1
RSP_1507	Aldehyde dehydrogenase	1461	37	0.031651	2946	0.764402	1	1	0.235598	0.967921	1
RSP_4318	tRNA-Thr	76	0	0	0	0.174992	0.303103	1	0.825008	1	1
RSP_1508	putative HemY-like membrane protein	1449	58	0.0500431	14017	0.999975	1	1	2.46408e-05	0.00030121	0.110243
RSP_6207	hypothetical protein	1302	59	0.0566219	8768	1	1	1	4.96288e-07	7.92997e-06	0.00222039
RSP_6208	uroporphyrinogen-III synthase	744	0	0	0	3.02445e-08	2.61224e-07	0.000135314	1	1	1
RSP_1509	O-sialoglycoprotein endopeptidase	1095	0	0	0	9.13441e-12	1.5658e-10	4.08673e-08	1	1	1
RSP_1510	Putative glycerol-3-phosphate dehydrogenase (NAD(P)+)	918	9	0.0122616	295	0.00246429	0.00716856	1	0.997536	1	1
RSP_1511	hypothetical protein	273	11	0.0502283	879	0.974988	1	1	0.0250121	0.150611	1
RSP_1512	hypothetical protein	414	13	0.0391566	2192	0.900909	1	1	0.0990906	0.474151	1
RSP_1513	tryptophan synthase subunit beta	1206	31	0.0321577	2133	0.778273	1	1	0.221727	0.930589	1
RSP_1514	adenosylhomocysteinase	1392	18	0.016158	400	0.00497934	0.0134041	1	0.995021	1	1
RSP_1515	LPS:glycosyltransferase	963	86	0.111543	7682	1	1	1	0	0	0
RSP_1516	putative S-adenosyl L-homocysteine hydrolase	585	34	0.0728051	2623	1	1	1	3.71657e-07	6.06859e-06	0.00166279
RSP_1517	Histone-like protein of HNS family	315	39	0.155378	4308	1	1	1	0	0	0
RSP_1518	PrrA (RegA), Response regulator involved in oxygen regulation of photosynthesis genes	555	17	0.0383747	416	0.910092	1	1	0.0899083	0.438658	1
RSP_1519	PrrC	696	3	0.00539568	179	8.51824e-05	0.000358519	0.381106	0.999915	1	1
RSP_1520	Sensor histidine kinase PrrB (RegB)	1389	16	0.0144014	348	0.00136158	0.0042157	1	0.998638	1	1
RSP_1521	hypothetical protein	1563	12	0.00959233	1305	3.01608e-06	1.70163e-05	0.0134939	0.999997	1	1
RSP_1522	ATPase, YjeE family	510	1	0.00245098	370	9.27567e-05	0.000388207	0.414994	0.999907	1	1
RSP_1523	aminoglycoside phosphotransferase	1026	8	0.0097561	810	0.000184204	0.000717882	0.824128	0.999816	1	1
RSP_1524	Nucleotidyltransferase family protein	666	4	0.0075188	74	0.000634757	0.00215144	1	0.999365	1	1
RSP_1525	putative Helicase/Exonuclease	2994	3	0.00125209	82	3.6138e-26	7.69912e-24	1.61681e-22	1	1	1
RSP_1527	DNA helicase/exodeoxyribonuclease V, subunit A	3321	3	0.00112909	159	2.50047e-29	1.01701e-26	1.11871e-25	1	1	1
RSP_1529	thioredoxin	321	0	0	0	0.000572261	0.00196643	1	0.999428	1	1
RSP_1530	hypothetical protein	909	6	0.00825309	193	0.000120763	0.000491175	0.540292	0.999879	1	1
RSP_1531	HslV component of HslUV peptidase	558	21	0.0470852	4330	0.989358	1	1	0.0106419	0.0731366	1
RSP_1532	ATP-dependent protease ATP-binding subunit	1302	51	0.0489443	5997	0.999884	1	1	0.000115644	0.00124074	0.51739
RSP_1533	putative alginate O-acetyltransferase	1533	14	0.0114099	602	3.69617e-05	0.000165202	0.165367	0.999963	1	1
RSP_1534	putative acyl carrier protein	246	4	0.0204082	302	0.336804	0.524856	1	0.663196	1	1
RSP_1535	subfamily IIIC HAD-superfamily phosphatase	1914	17	0.0110966	908	2.58009e-06	1.46489e-05	0.0115433	0.999997	1	1
RSP_6005	Putative short chain dehydrogenase	741	5	0.0084317	194	0.000603098	0.00205974	1	0.999397	1	1
RSP_1536	acyl dehydratase	405	7	0.0216718	254	0.292021	0.465113	1	0.707979	1	1
RSP_1537	hypothetical protein	915	17	0.0232558	1107	0.227753	0.377256	1	0.772247	1	1
RSP_1538	putative glucose-1-phosphate cytidylyltransferase	774	12	0.0193548	531	0.0978643	0.185292	1	0.902136	1	1
RSP_1539	Glycosyl transferase, family 2	1008	36	0.044665	4585	0.995956	1	1	0.00404352	0.0307143	1
RSP_1540	putative secreted hydrolase	1095	15	0.0171429	1093	0.0203902	0.0462606	1	0.97961	1	1
RSP_1541	Putative ABC transporter, fused inner membrane subunits	2388	28	0.0146597	1141	4.33714e-05	0.000191176	0.194044	0.999957	1	1
RSP_1542	ABC transporter, ATPase subunit	690	6	0.0108696	997	0.0041439	0.0114232	1	0.995856	1	1
RSP_1543	hypothetical protein	1059	24	0.0283353	1969	0.5333	0.774167	1	0.4667	1	1
RSP_1544	putative periplasmic lipoprotein	990	24	0.030303	2190	0.661569	0.914101	1	0.338431	1	1
RSP_1545	putative thiol oxidoreductase with 2 cytochrome c heme-binding sites	1509	42	0.034797	3600	0.911514	1	1	0.0884856	0.433134	1
RSP_1546	Bacterioferritin	486	24	0.0618557	2448	0.999822	1	1	0.000178488	0.00182319	0.798555
RSP_1547	putative bacterioferritin-associated ferredoxin	255	8	0.0394089	1355	0.86908	1	1	0.13092	0.601373	1
RSP_1548	imelysin	1269	73	0.0719212	8437	1	1	1	7.2975e-13	2.09288e-11	3.2649e-09
RSP_6006	hemin uptake protein	162	6	0.0461538	849	0.919182	1	1	0.0808183	0.406728	1
RSP_7501	hypothetical protein	117	6	0.0645161	600	0.982391	1	1	0.0176095	0.112711	1
RSP_1549	hypothetical protein	684	22	0.040146	3701	0.953295	1	1	0.0467048	0.259897	1
RSP_1550	transcriptional regulator, IclR family	831	35	0.0526316	3288	0.999728	1	1	0.000272072	0.00264045	1
RSP_1551	putative glyoxalase family protein	381	5	0.0163934	223	0.129225	0.235309	1	0.870775	1	1
RSP_1552	ureidoglycolate hydrolase	492	6	0.0152284	286	0.0650406	0.129387	1	0.934959	1	1
RSP_1553	putative glyoxylate induced protein	837	23	0.0343797	3851	0.843446	1	1	0.156554	0.699721	1
RSP_1554	putative polysaccharide deacetylase	1416	56	0.04947	9020	0.999955	1	1	4.47029e-05	0.000520836	0.200001
RSP_1555	Transthyretin-like protein	354	5	0.0176056	419	0.175527	0.302858	1	0.824473	1	1
RSP_1556	light-harvesting complex, beta subunit	156	6	0.0483871	1358	0.933597	1	1	0.0664032	0.347065	1
RSP_6158	light-harvesting complex alpha subunit	792	24	0.0378549	3058	0.929507	1	1	0.0704925	0.362927	1
RSP_1559	isocitrate dehydrogenase (NADP)	1215	53	0.0545829	5445	0.999995	1	1	4.81049e-06	6.54168e-05	0.0215221
RSP_1558	2-dehydropantoate 2-reductase	1344	33	0.0306691	2012	0.696271	0.946843	1	0.303729	1	1
RSP_1561	AMP-forming acyl-CoA synthetase/ligase	1536	41	0.0333876	3225	0.860255	1	1	0.139745	0.63668	1
RSP_1562	fumarylacetoacetate hydrolase family protein	687	12	0.0218579	549	0.208526	0.349287	1	0.791474	1	1
RSP_1563	putative oxidoreductase	984	23	0.0291878	3911	0.591913	0.837778	1	0.408087	1	1
RSP_1564	Putative transmembrane transport protein	1221	44	0.0450358	4563	0.998422	1	1	0.00157773	0.0129996	1
RSP_1565	AppA, antirepressor of ppsR, sensor of blue light	1353	8	0.00738689	340	7.46736e-07	4.80014e-06	0.0033409	0.999999	1	1
RSP_1566	hypothetical protein	690	0	0	0	1.08584e-07	8.262e-07	0.000485805	1	1	1
RSP_1567	putative sensory transduction histidine kinase	2568	40	0.0194742	2549	0.00551352	0.0146918	1	0.994486	1	1
RSP_1568	glutamate--putrescine ligase	1395	25	0.0224215	1356	0.121919	0.22401	1	0.878081	1	1
RSP_1569	glutamate-1-semialdehyde 2,1-aminomutase	1374	30	0.0272727	1452	0.439496	0.658508	1	0.560504	1	1
RSP_1570	5-(carboxyamino)imidazole ribonucleotide synthase	1083	8	0.00922722	247	7.1891e-05	0.000306324	0.32164	0.999928	1	1
RSP_1571	5-(carboxyamino)imidazole ribonucleotide mutase	486	0	0	0	1.27306e-05	6.25213e-05	0.0569569	0.999987	1	1
RSP_6218	putative conserved small protein containing a coiled-coil domain	219	6	0.0342857	307	0.762754	1	1	0.237246	0.970235	1
RSP_1572	Heat shock protein, Hsp20 family	441	13	0.0368272	2616	0.859696	1	1	0.140304	0.637279	1
RSP_1573	putative small protein	225	20	0.111732	4761	1	1	1	5.94103e-08	1.04646e-06	0.000265802
RSP_1574	Cytochrome b562	477	27	0.0708661	5476	0.999993	1	1	7.36337e-06	9.68933e-05	0.0329437
RSP_1575	sulfate adenylyltransferase	1707	2	0.0014652	39	5.10646e-15	1.87265e-13	2.28463e-11	1	1	1
RSP_1576	Thioredoxin reductase	939	0	0	0	3.3505e-10	4.22257e-09	1.49901e-06	1	1	1
RSP_1577	transcriptional regulator, AsnC family	501	9	0.0224439	402	0.287049	0.458336	1	0.712951	1	1
RSP_1578	uncharacterized protein, YfiH family	753	20	0.0331675	3475	0.789602	1	1	0.210398	0.893095	1
RSP_1579	hypothetical protein	1062	0	0	0	1.88838e-11	2.98538e-10	8.44861e-08	1	1	1
RSP_1580	Prolipoprotein diacylglyceryl transferase	879	0	0	0	1.35112e-09	1.49627e-08	6.04493e-06	1	1	1
RSP_1581	hypothetical protein	249	4	0.0201005	529	0.323898	0.508107	1	0.676102	1	1
RSP_1582	Putative sulfate transporter/antisigma-factor antagonist	279	4	0.0179372	160	0.232775	0.384293	1	0.767225	1	1
RSP_1583	Chemotaxis response regulator, CheY3	366	14	0.0479452	2236	0.97753	1	1	0.0224705	0.137528	1
RSP_1584	Chemotaxis histidine protein kinase	1962	19	0.0121019	1845	8.40598e-06	4.28341e-05	0.0376083	0.999992	1	1
RSP_1585	Chemotaxis protein, CheW2	492	3	0.00761421	237	0.00362501	0.0101428	1	0.996375	1	1
RSP_1586	Chemotaxis protein, CheW3	537	6	0.013986	257	0.0371159	0.0782916	1	0.962884	1	1
RSP_1587	Chemotaxis methyltransferase, CheR2	837	17	0.0254111	1205	0.362422	0.559709	1	0.637578	1	1
RSP_1588	chemotaxis methylesterase, CheB1	1110	8	0.00900901	679	4.68908e-05	0.000205474	0.209789	0.999953	1	1
RSP_1589	Transducer-like protein, TlpC	1743	16	0.0114695	1710	1.18501e-05	5.8518e-05	0.0530173	0.999988	1	1
RSP_1591	putative Glutathione S-transferase	1002	10	0.0124688	597	0.00180634	0.00542023	1	0.998194	1	1
RSP_1590	two component, sigma54 specific, transcriptional regulator, fis family	1458	48	0.0411664	4757	0.994053	1	1	0.0059466	0.0437584	1
RSP_6007	hypothetical protein	552	25	0.0565611	4934	0.99946	1	1	0.000540364	0.00487417	1
RSP_1592	propionyl-CoA synthetase	1893	81	0.0534653	17114	1	1	1	6.8183e-08	1.19628e-06	0.000305051
RSP_1593	phosphate acetyltransferase	2280	64	0.0350877	6304	0.953989	1	1	0.0460109	0.256354	1
RSP_1594	cytidine deaminase	405	12	0.0371517	2151	0.860128	1	1	0.139872	0.636608	1
RSP_1595	thymidine phosphorylase	1308	48	0.0458891	5388	0.999285	1	1	0.000714502	0.00631756	1
RSP_1596	phosphopentomutase	1197	16	0.0167189	1650	0.0123811	0.0298294	1	0.987619	1	1
RSP_1597	adenosine deaminase	984	25	0.0317259	2024	0.741494	0.989986	1	0.258506	1	1
RSP_1598	uracil phosphoribosyltransferase	633	17	0.0335306	3711	0.791271	1	1	0.208729	0.886852	1
RSP_6008	sporulation and cell division-related protein	948	20	0.0263852	2098	0.409157	0.620531	1	0.590843	1	1
RSP_6009	hypothetical protein	1020	1	0.00122549	243	1.27028e-09	1.41374e-08	5.68324e-06	1	1	1
RSP_1599	AMP-binding protein	1650	35	0.0265152	3275	0.360834	0.557641	1	0.639166	1	1
RSP_1600	putative transporter, DME family, DMT superfamily	933	2	0.00267738	231	9.97697e-08	7.61723e-07	0.00044637	1	1	1
RSP_1601	methylase involved in ubiquinone/menaquinone biosynthesis	630	7	0.0138889	193	0.0234121	0.0522683	1	0.976588	1	1
RSP_1602	TRAP-T family transporter, DctM (12TMs) subunit	1272	22	0.021611	1092	0.102138	0.192244	1	0.897862	1	1
RSP_1604	TRAP-T family transporter, DctQ (4TMs) subunit	486	7	0.0180412	478	0.132586	0.240451	1	0.867414	1	1
RSP_1605	TRAP-T family transporter, periplasmic binding protein, DctP	975	11	0.0141207	591	0.0059217	0.0156582	1	0.994078	1	1
RSP_1606	transcriptional regulator, GntR family	702	44	0.0782918	9798	1	1	1	1.20942e-09	2.58897e-08	5.41096e-06
RSP_1607	transcriptional regulator, GntR family	903	23	0.0318119	1719	0.740742	0.989277	1	0.259258	1	1
RSP_1608	Putative Zn-dependent dehydrogenase	993	30	0.0377358	1973	0.94494	1	1	0.05506	0.29787	1
RSP_1609	Putative altronate dehydrogenase	1101	30	0.0340522	2444	0.856155	1	1	0.143845	0.650062	1
RSP_1610	altronate hydrolase	1503	33	0.0274314	2528	0.445649	0.666166	1	0.554351	1	1
RSP_1611	sensor histidine kinase	1794	16	0.0111421	842	5.64441e-06	2.96746e-05	0.0252531	0.999994	1	1
RSP_1612	Sigma-54 dependent transcriptional regulator	1320	13	0.0123106	1175	0.000305273	0.0011104	1	0.999695	1	1
RSP_1613	TRAP-T family transporter, DctP subunit	954	43	0.0562827	9045	0.999985	1	1	1.48272e-05	0.000187923	0.0663368
RSP_1614	TRAP-T family transporter with fused DctQ/DctM subunits	2118	87	0.0513577	20287	1	1	1	1.38824e-07	2.32621e-06	0.000621098
RSP_1615	protein of unknown function DUF1850	369	9	0.0305085	874	0.660962	0.913827	1	0.339038	1	1
RSP_7502	Pseudo gene	252	6	0.029703	423	0.641512	0.893285	1	0.358488	1	1
RSP_1616	Pseudo gene	450	8	0.0222222	261	0.295724	0.469506	1	0.704276	1	1
RSP_4302	tRNA-Ser	90	1	0.0138889	33	0.385563	0.590151	1	0.614437	1	1
RSP_7503	hypothetical protein	90	3	0.0416667	91	0.848419	1	1	0.151581	0.678853	1
RSP_7504	Pseudo gene	288	2	0.00869565	61	0.0384432	0.0807109	1	0.961557	1	1
RSP_6011	Pseudo gene	294	1	0.00423729	44	0.00838021	0.0212185	1	0.99162	1	1
RSP_1620	Pseudo gene	462	12	0.0324324	1307	0.734356	0.983097	1	0.265644	1	1
RSP_1621	Deoxyguanosinetriphosphate triphosphohydrolase-like protein	1464	158	0.134812	55539	1	1	1	0	0	0
RSP_1623	hypothetical protein	837	4	0.00597907	841	2.80489e-05	0.000127144	0.125491	0.999972	1	1
RSP_1622	Putative DNA-binding protein	1059	0	0	0	2.06034e-11	3.23437e-10	9.21795e-08	1	1	1
RSP_1624	hypothetical protein	645	101	0.196117	112719	1	1	1	0	0	0
RSP_1625	hypothetical protein	483	3	0.00775194	321	0.00423045	0.0116474	1	0.99577	1	1
RSP_1626	hypothetical protein	810	9	0.0138889	682	0.010513	0.0259289	1	0.989487	1	1
RSP_1627	Putative N-6 adenine-specific DNA methylase	807	12	0.0186047	758	0.0728418	0.143376	1	0.927158	1	1
RSP_1628	putative sensor histidine protein kinase	999	57	0.0713392	9696	1	1	1	2.52858e-10	5.92297e-09	1.13129e-06
RSP_1629	response regulator receiver domain protein	390	5	0.0160256	102	0.116254	0.215639	1	0.883746	1	1
RSP_1630	hypothetical protein	318	6	0.023622	325	0.407287	0.618744	1	0.592713	1	1
RSP_1631	hypothetical protein	339	5	0.0184502	290	0.210285	0.351443	1	0.789715	1	1
RSP_1632	hypothetical protein	318	4	0.015748	348	0.145716	0.260878	1	0.854284	1	1
RSP_1633	hypothetical protein	1485	6	0.00505476	512	3.19351e-09	3.34608e-08	1.42878e-05	1	1	1
RSP_1635	hypothetical protein	891	2	0.00280505	92	2.451e-07	1.71877e-06	0.00109658	1	1	1
RSP_1636	phage-related protein, putative phage tail tape measure protein, lambda family	5007	43	0.0107366	4258	7.71526e-15	2.61501e-13	3.45181e-11	1	1	1
RSP_1637	hypothetical protein	237	3	0.015873	150	0.20781	0.348349	1	0.79219	1	1
RSP_1638	hypothetical protein	375	5	0.0167224	111	0.141286	0.254269	1	0.858714	1	1
RSP_1639	hypothetical protein	441	4	0.0113314	506	0.0257486	0.0567484	1	0.974251	1	1
RSP_6012	Protein of unknown function (DUF3168)	381	3	0.00983607	97	0.0241512	0.0536773	1	0.975849	1	1
RSP_6013	hypothetical protein	168	1	0.00746269	18	0.100925	0.190201	1	0.899075	1	1
RSP_1640	phage protein, HK97 gp10 family	474	2	0.00526316	67	0.00120086	0.00378089	1	0.998799	1	1
RSP_1641	bacteriophage head-tail adaptor	333	0	0	0	0.000427987	0.00151011	1	0.999572	1	1
RSP_1643	hypothetical protein	507	0	0	0	7.76912e-06	3.99071e-05	0.0347591	0.999992	1	1
RSP_1644	hypothetical protein	291	2	0.00858369	78	0.0360283	0.076177	1	0.963972	1	1
RSP_1645	putative phage-related protein	1335	12	0.0112465	295	0.000100436	0.000416066	0.449352	0.9999	1	1
RSP_1646	putative transmembrane protein	744	19	0.0318792	679	0.733347	0.982628	1	0.266653	1	1
RSP_1647	putative peptidase	960	4	0.00520833	348	2.67101e-06	1.51459e-05	0.0119501	0.999997	1	1
RSP_1648	phage portal protein, HK97 family	1269	9	0.008867	367	1.12576e-05	5.59629e-05	0.0503666	0.999989	1	1
RSP_1649	putative transporter, DMT superfamily	873	9	0.0128755	211	0.00451049	0.0122899	1	0.99549	1	1
RSP_1650	phage terminase-like protein, large subunit	1659	11	0.00828937	969	1.96663e-07	1.41686e-06	0.000879868	1	1	1
RSP_1651	phage terminase, small subunit	438	2	0.00571429	33	0.00247193	0.00717213	1	0.997528	1	1
RSP_1652	restriction endonuclease	414	2	0.0060241	342	0.00379068	0.0105798	1	0.996209	1	1
RSP_1653	hypothetical protein	540	3	0.00694444	164	0.00154731	0.0047093	1	0.998453	1	1
RSP_1654	hypothetical protein	579	5	0.0107991	106	0.00838023	0.0211945	1	0.99162	1	1
RSP_6014	hypothetical protein	657	5	0.00952381	174	0.00246669	0.00716623	1	0.997533	1	1
RSP_1655	protein of unknown function (DUF1937)	552	11	0.0248869	626	0.386451	0.591307	1	0.613549	1	1
RSP_6209	putative transcriptional regulator	363	0	0	0	0.000213127	0.000812205	0.953528	0.999787	1	1
RSP_1656	hypothetical protein	186	1	0.00675676	18	0.0728023	0.143362	1	0.927198	1	1
RSP_1657	hypothetical protein	198	0	0	0	0.0101535	0.0251253	1	0.989847	1	1
RSP_1658	hypothetical protein	333	1	0.00374532	39	0.00379632	0.0105758	1	0.996204	1	1
RSP_1659	hypothetical protein	396	4	0.0126582	128	0.0509989	0.104521	1	0.949001	1	1
RSP_1660	Pseudo gene	1819	9	0.00618557	556	7.30114e-10	8.57357e-09	3.26653e-06	1	1	1
RSP_6015	hypothetical protein	243	3	0.0153846	72	0.188358	0.320545	1	0.811642	1	1
RSP_1662	Integrase/recombinase	1089	29	0.0332951	2292	0.824412	1	1	0.175588	0.770931	1
RSP_4310	tRNA-Arg	76	0	0	0	0.174992	0.303103	1	0.825008	1	1
RSP_1663	transcriptional regulator, LacI family	1038	38	0.0457831	2018	0.99781	1	1	0.00219022	0.0175296	1
RSP_1664	Protein of unknown function (DUF3429)	453	13	0.0358127	1486	0.837205	1	1	0.162795	0.724722	1
RSP_1665	putative RhtB family transporter	609	18	0.036961	1194	0.888942	1	1	0.111058	0.5192	1
RSP_1666	4-hydroxy-3-methylbut-2-enyl diphosphate reductase	960	0	0	0	2.04471e-10	2.67486e-09	9.14803e-07	1	1	1
RSP_1667	hypothetical protein	573	31	0.0675381	2090	0.999995	1	1	5.16976e-06	6.98777e-05	0.0231295
RSP_1668	2-amino-4-hydroxy-6- hydroxymethyldihydropteridine pyrophosphokinase	537	3	0.00699301	249	0.00165612	0.00501317	1	0.998344	1	1
RSP_1669	DNA-directed RNA polymerase subunit omega	354	9	0.0316901	1541	0.701779	0.952596	1	0.298221	1	1
RSP_1670	RelA/SpoT family protein	2118	7	0.00413223	312	7.465e-14	2.06163e-12	3.33984e-10	1	1	1
RSP_1671	hypothetical protein	657	11	0.0209524	1292	0.1788	0.307792	1	0.8212	1	1
RSP_1672	pyridoxine 5'-phosphate synthase	759	0	0	0	2.19718e-08	1.93889e-07	9.8302e-05	1	1	1
RSP_1673	4'-phosphopantetheinyl transferase	414	1	0.00301205	138	0.000698607	0.002343	1	0.999301	1	1
RSP_1674	signal peptidase I	789	0	0	0	1.09414e-08	1.03274e-07	4.89519e-05	1	1	1
RSP_1675	RNAse III	690	10	0.0181159	470	0.0812294	0.157598	1	0.918771	1	1
RSP_1676	GTP-binding protein Era	915	3	0.00410397	227	1.14703e-06	7.04919e-06	0.00513181	0.999999	1	1
RSP_1677	hypothetical protein	336	5	0.0186567	533	0.219012	0.36426	1	0.780988	1	1
RSP_1678	DNA replication and repair protein RecO	720	0	0	0	5.40721e-08	4.39852e-07	0.000241919	1	1	1
RSP_1679	(2S)-methylsuccinyl-CoA dehydrogenase	1668	24	0.017991	1236	0.00875875	0.0220273	1	0.991241	1	1
RSP_1680	phosphoenolpyruvate carboxykinase	1599	3	0.00234558	111	7.05629e-13	1.53252e-11	3.15699e-09	1	1	1
RSP_1681	two-component transcriptional regulator, winged helix family	702	17	0.0302491	2400	0.652041	0.905411	1	0.347959	1	1
RSP_1682	Two-component sensor histidine kinase	1719	31	0.0225455	2127	0.098337	0.185872	1	0.901663	1	1
RSP_1683	Hpr(Ser) kinase/phosphatase	429	4	0.0116618	386	0.0310836	0.0668918	1	0.968916	1	1
RSP_1684	putative P-loop-containing kinase	909	10	0.0137552	542	0.00634312	0.0166251	1	0.993657	1	1
RSP_1685	PTS system protein, IIA component	399	0	0	0	9.44886e-05	0.000395086	0.422742	0.999906	1	1
RSP_1686	Putative Phosphocarrier HPr protein	270	2	0.00925926	37	0.0518627	0.106048	1	0.948137	1	1
RSP_1688	putative acyltransferase	1098	23	0.0261959	1496	0.380955	0.585299	1	0.619045	1	1
RSP_1687	3-hydroxyacyl-CoA dehydrogenase	876	25	0.0357143	6435	0.889148	1	1	0.110852	0.519319	1
RSP_1689	hypothetical protein	825	7	0.0106222	350	0.00147208	0.00453275	1	0.998528	1	1
RSP_1690	electron transfer flavoprotein alpha subunit apoprotein	927	0	0	0	4.47995e-10	5.52157e-09	2.00433e-06	1	1	1
RSP_1691	electron transfer flavoprotein beta subunit	762	0	0	0	2.0138e-08	1.79835e-07	9.00976e-05	1	1	1
RSP_1692	ATP:cob(I)alamin adenosyltransferase	579	3	0.00647948	50	0.000761478	0.00252547	1	0.999239	1	1
RSP_6016	hypoxia-induced family protein	210	5	0.0297619	126	0.649716	0.903303	1	0.350284	1	1
RSP_1694	putative short-chain dehydrogenase/reductase	816	15	0.0230061	974	0.233414	0.385064	1	0.766586	1	1
RSP_1695	SH3 domain-containing protein	561	2	0.00445434	829	0.000219905	0.000833774	0.983853	0.99978	1	1
RSP_1696	DNA topoisomerase IV subunit A	2304	0	0	0	5.43779e-24	8.3892e-22	2.43287e-20	1	1	1
RSP_1697	hypothetical protein	576	19	0.0413043	2193	0.954965	1	1	0.0450345	0.251856	1
RSP_1707	Elongation factor Tu (EF-Tu)	1176	25	0.0265957	1487	0.402121	0.612352	1	0.597879	1	1
RSP_1706	Putative acetyltransferase	645	8	0.015534	307	0.0405881	0.0850544	1	0.959412	1	1
RSP_4298	tRNA-Trp	76	1	0.0166667	60	0.484479	0.715602	1	0.515521	1	1
RSP_1705	protein translocase subunit secE/sec61 gamma	195	1	0.00645161	25	0.0616918	0.123384	1	0.938308	1	1
RSP_1704	transcription antitermination protein nusG	534	0	0	0	3.98287e-06	2.16254e-05	0.0178193	0.999996	1	1
RSP_1703	Ribosomal protein L11	453	0	0	0	2.63184e-05	0.000119907	0.117748	0.999974	1	1
RSP_1702	LSU ribosomal protein L1P	699	0	0	0	8.86037e-08	6.85835e-07	0.000396413	1	1	1
RSP_1701	LSU ribosomal protein L10P	516	0	0	0	6.33954e-06	3.30187e-05	0.0283631	0.999994	1	1
RSP_1700	LSU ribosomal protein L12P	378	0	0	0	0.000154831	0.000615745	0.692714	0.999845	1	1
RSP_1699	DNA-directed RNA polymerase beta subunit	4134	0	0	0	1.84104e-42	4.11841e-39	8.23682e-39	1	1	1
RSP_1712	DNA-directed RNA polymerase beta' subunit	4248	0	0	0	1.34769e-43	6.02957e-40	6.02957e-40	1	1	1
RSP_1711	putative transporter, RhaT family, DMT superfamily	927	6	0.00809717	162	8.96184e-05	0.000375776	0.400953	0.99991	1	1
RSP_1710	SSU ribosomal protein S12P	372	0	0	0	0.000173909	0.00068192	0.778071	0.999826	1	1
RSP_1709	SSU ribosomal protein S7P	471	0	0	0	1.75239e-05	8.33176e-05	0.0784018	0.999982	1	1
RSP_1708	translation elongation factor 2 (EF-2/EF-G)	2118	0	0	0	4.24499e-22	5.58591e-20	1.89921e-18	1	1	1
RSP_1714	Elongation factor TU	1176	20	0.0212766	1416	0.100963	0.190193	1	0.899037	1	1
RSP_1715	SSU ribosomal protein S10P	309	0	0	0	0.00076517	0.00253021	1	0.999235	1	1
RSP_1716	LSU ribosomal protein L3P	723	0	0	0	4.95592e-08	4.08339e-07	0.000221728	1	1	1
RSP_1717	LSU ribosomal protein L4P	621	0	0	0	5.36619e-07	3.55679e-06	0.00240084	0.999999	1	1
RSP_1718	LSU ribosomal protein L23P	297	0	0	0	0.00102311	0.0032719	1	0.998977	1	1
RSP_1719	LSU ribosomal protein L2P	840	0	0	0	3.32508e-09	3.45963e-08	1.48764e-05	1	1	1
RSP_1720	SSU ribosomal protein S19P	279	0	0	0	0.00153656	0.00468615	1	0.998463	1	1
RSP_1721	LSU ribosomal protein L22P	381	0	0	0	0.000141909	0.000568396	0.634899	0.999858	1	1
RSP_1722	SSU ribosomal protein S3P	717	0	0	0	5.8996e-08	4.74727e-07	0.000263948	1	1	1
RSP_1723	LSU ribosomal protein L16P	414	0	0	0	6.47689e-05	0.000278899	0.289776	0.999935	1	1
RSP_1724	LSU ribosomal protein L29P	207	0	0	0	0.00828514	0.0210373	1	0.991715	1	1
RSP_6017	SSU ribosomal protein S17P	243	0	0	0	0.00346584	0.00972784	1	0.996534	1	1
RSP_1725	LSU ribosomal protein L14P	369	0	0	0	0.000189746	0.000734362	0.848923	0.99981	1	1
RSP_1726	LSU ribosomal protein L24P	306	0	0	0	0.000834847	0.00273234	1	0.999165	1	1
RSP_1727	LSU ribosomal protein L5P	561	0	0	0	2.16397e-06	1.26063e-05	0.00968162	0.999998	1	1
RSP_1728	SSU ribosomal protein S14P	306	0	0	0	0.000834847	0.00273234	1	0.999165	1	1
RSP_1729	SSU ribosomal protein S8P	399	0	0	0	9.44886e-05	0.000395086	0.422742	0.999906	1	1
RSP_1730	LSU ribosomal protein L6P	534	0	0	0	3.98287e-06	2.16254e-05	0.0178193	0.999996	1	1
RSP_1731	LSU ribosomal protein L18P	360	0	0	0	0.000232534	0.00087646	1	0.999767	1	1
RSP_1732	SSU ribosomal protein S5P	564	0	0	0	1.98337e-06	1.16299e-05	0.00887358	0.999998	1	1
RSP_1733	LSU ribosomal protein L30P	189	1	0.00662252	31	0.0678265	0.134332	1	0.932174	1	1
RSP_1734	LSU ribosomal protein L15P	486	2	0.00515464	74	0.000988771	0.00317343	1	0.999011	1	1
RSP_1735	protein translocase subunit secY/sec61 alpha	1359	0	0	0	1.93202e-14	6.00267e-13	8.64384e-11	1	1	1
RSP_1736	Adenylate kinase	654	2	0.00381679	206	3.3187e-05	0.000149375	0.148479	0.999967	1	1
RSP_1737	30S ribosomal protein S13	369	0	0	0	0.000189746	0.000734362	0.848923	0.99981	1	1
RSP_1738	30S ribosomal protein S11	390	0	0	0	0.000115796	0.000472693	0.518072	0.999884	1	1
RSP_1739	DNA-directed RNA polymerase subunit alpha	1017	0	0	0	5.53216e-11	8.03601e-10	2.47509e-07	1	1	1
RSP_1740	LSU ribosomal protein L17P	420	1	0.00297619	15	0.000628766	0.00213275	1	0.999371	1	1
RSP_1741	putative LuxR family protein	612	26	0.0530612	3441	0.998869	1	1	0.00113072	0.00961753	1
RSP_1742	Serine protease, trypsin family	1386	25	0.0225632	1707	0.129098	0.235173	1	0.870902	1	1
RSP_1743	Recombination protein MgsA	1314	22	0.0209125	1469	0.0744985	0.146123	1	0.925502	1	1
RSP_1744	camphor resistance protein CrcB	375	1	0.00334448	117	0.00165778	0.00501143	1	0.998342	1	1
RSP_1745	Pseudouridine synthase	1041	1	0.00120048	69	7.9072e-10	9.21271e-09	3.53768e-06	1	1	1
RSP_1746	chaperone required for the assembly of F1-ATPase	708	0	0	0	7.22998e-08	5.71501e-07	0.000323469	1	1	1
RSP_1747	L-asparagine-binding protein%3BL-glutamine-binding protein%3BL-glutamate-binding protein%3BL-aspartate-binding protein	1017	21	0.0258303	1414	0.365043	0.563367	1	0.634957	1	1
RSP_1748	L-aspartate ABC transporter membrane protein%3BL-glutamine ABC transporter membrane protein%3BL-glutamate ABC transporter membrane protein%3BL-asparagine ABC transporter membrane protein	1263	37	0.0365974	2721	0.94207	1	1	0.0579298	0.310393	1
RSP_1749	L-aspartate ABC transporter membrane protein%3BL-glutamine ABC transporter membrane protein%3BL-glutamate ABC transporter membrane protein%3BL-asparagine ABC transporter membrane protein	1329	27	0.0253998	1717	0.301794	0.478464	1	0.698206	1	1
RSP_1750	L-glutamate ABC transporter ATP-binding protein%3BL-asparagine ABC transporter ATP-binding protein%3BL-glutamine ABC transporter ATP-binding protein%3BL-aspartate ABC transporter ATP-binding protein	789	25	0.0396197	4338	0.956205	1	1	0.043795	0.245846	1
RSP_1751	putative 2Fe-2S ferredoxin protein	369	2	0.00677966	38	0.0089889	0.0225554	1	0.991011	1	1
RSP_1752	Putative creatinase	1206	28	0.0290456	2236	0.580395	0.825132	1	0.419605	1	1
RSP_1753	hypothetical protein	2172	18	0.0103567	885	1.52436e-07	1.11986e-06	0.000681997	1	1	1
RSP_1754	hypothetical protein	759	33	0.0543657	5309	0.999786	1	1	0.000213653	0.00214324	0.955886
RSP_1755	putative enzyme of the cupin superfamily	342	5	0.0182482	268	0.201826	0.339717	1	0.798174	1	1
RSP_1756	ketopantoate hydroxymethyltransferase	834	0	0	0	3.73481e-09	3.80627e-08	1.67095e-05	1	1	1
RSP_1757	pantothenate synthetase	840	0	0	0	3.32508e-09	3.45963e-08	1.48764e-05	1	1	1
RSP_1758	putative succinyl-diaminopimelate desuccinylase	1320	10	0.0094697	400	1.55392e-05	7.46747e-05	0.0695222	0.999984	1	1
RSP_1759	hypothetical protein	270	10	0.0462963	1178	0.951839	1	1	0.0481609	0.26536	1
RSP_1760	Protein of unknown function (DUF1523)	657	23	0.0438095	1968	0.981637	1	1	0.0183629	0.117198	1
RSP_1761	phenylalanyl-tRNA synthetase beta subunit	2418	0	0	0	3.98061e-25	6.59602e-23	1.78092e-21	1	1	1
RSP_7505	hypothetical protein	222	1	0.00561798	31	0.0354767	0.0751885	1	0.964523	1	1
RSP_1762	hypothetical protein	717	25	0.04363	2952	0.984093	1	1	0.0159075	0.103445	1
RSP_1763	phenylalanyl-tRNA synthetase, alpha subunit	1083	0	0	0	1.15242e-11	1.88862e-10	5.15593e-08	1	1	1
RSP_1764	LSU ribosomal protein L20P	363	0	0	0	0.000213127	0.000812205	0.953528	0.999787	1	1
RSP_1765	LSU ribosomal protein L35P	201	0	0	0	0.00930605	0.023299	1	0.990694	1	1
RSP_1766	pyruvate kinase	1446	46	0.0397924	7665	0.987974	1	1	0.0120263	0.0809109	1
RSP_1767	putative N-formylglutamate amidohydrolase	738	20	0.0338983	1673	0.815882	1	1	0.184118	0.801307	1
RSP_1768	Aminotransferase class IV , putative D-alanine aminotransferase	861	37	0.053701	4921	0.99987	1	1	0.000130155	0.00137663	0.582313
RSP_1769	Mandelate racemase / muconate lactonizing enzyme	963	42	0.0544747	4198	0.999961	1	1	3.85754e-05	0.000454175	0.172586
RSP_1770	hypothetical protein	1002	63	0.0785536	13617	1	1	1	5.1914e-13	1.51806e-11	2.32263e-09
RSP_1771	beta-methylmalyl-CoA/L-malyl-CoA lyase	957	53	0.069281	10474	1	1	1	2.67781e-09	5.49566e-08	1.19805e-05
RSP_6018	DNA gyrase inhibitor	471	3	0.00795756	136	0.00526752	0.014095	1	0.994732	1	1
RSP_1772	acetyl-CoA carboxylase carboxyltransferase subunit alpha	960	0	0	0	2.04471e-10	2.67486e-09	9.14803e-07	1	1	1
RSP_1773	Multidrug efflux pump, SMR family, DMT superfamily	315	5	0.0199203	829	0.27366	0.440732	1	0.72634	1	1
RSP_1774	Putative glucose dehydrogenase B	1179	10	0.0106045	484	0.000139949	0.000562561	0.62613	0.99986	1	1
RSP_1775	hypothetical protein	960	24	0.03125	3541	0.714675	0.964541	1	0.285325	1	1
RSP_1776	transcription elongation factor GreA	456	23	0.0631868	6259	0.999831	1	1	0.000168858	0.00174071	0.75547
RSP_1777	Putative electron transfer flavoprotein-ubiquinone oxidoreductase precursor	1656	0	0	0	1.97666e-17	1.17914e-15	8.84358e-14	1	1	1
RSP_1778	Pseudo gene	1702	6	0.00440529	160	4.41325e-11	6.58162e-10	1.97449e-07	1	1	1
RSP_1779	4-diphosphocytidyl-2-C-methyl-D-erythritol kinase	837	0	0	0	3.62787e-09	3.73988e-08	1.62311e-05	1	1	1
RSP_1780	hypothetical protein	510	3	0.00735294	830	0.00265558	0.0076504	1	0.997344	1	1
RSP_1781	putative membrane-anchored oxidoreductase, similar to L-sorbosone dehydrogenase	1458	10	0.00857633	856	1.65368e-06	9.85159e-06	0.00739855	0.999998	1	1
RSP_1782	hypothetical protein	456	3	0.00824176	223	0.00698682	0.0181212	1	0.993013	1	1
RSP_1783	hypothetical protein	1095	11	0.0125714	469	0.0012163	0.00381876	1	0.998784	1	1
RSP_1784	response regulator receiver domain protein	375	1	0.00334448	11	0.00165778	0.00501143	1	0.998342	1	1
RSP_7506	hypothetical protein	93	1	0.0133333	15	0.363392	0.561013	1	0.636608	1	1
RSP_1785	transcriptional regulator, LacI family	1005	17	0.0211706	1725	0.119575	0.22052	1	0.880425	1	1
RSP_1786	Multi-component fructose specific PTS system protein, (PtsI, Hpr, and IIA domains)	2517	13	0.00645802	451	8.92951e-13	1.90241e-11	3.99506e-09	1	1	1
RSP_1787	fructose-1-phosphate kinase	987	9	0.0114068	305	0.000920421	0.00297756	1	0.99908	1	1
RSP_1788	PTS system protein D-fructose-specific IICB componenst (F1P-forming), Frc family	1746	7	0.00501433	298	1.14285e-10	1.55887e-09	5.11311e-07	1	1	1
RSP_1789	hypothetical protein	327	5	0.0191571	194	0.240437	0.395629	1	0.759563	1	1
RSP_1790	putative transcriptional regulator	426	9	0.0264706	649	0.490123	0.722508	1	0.509877	1	1
RSP_1791	Heavy metal-(Cd/Co/Hg/Pb/Zn)-translocating P-type ATPase	2223	23	0.0129286	872	7.53539e-06	3.88403e-05	0.0337133	0.999992	1	1
RSP_1793	single-strand binding protein	522	0	0	0	5.32549e-06	2.81301e-05	0.0238262	0.999995	1	1
RSP_1794	putative lytic transglycosylase	615	11	0.0224033	4785	0.251434	0.410553	1	0.748566	1	1
RSP_1795	seryl-tRNA synthetase	1293	0	0	0	8.75108e-14	2.38734e-12	3.91524e-10	1	1	1
RSP_1796	Putative Copper/Zinc superoxide dismutase	558	5	0.0112108	846	0.0115784	0.0281531	1	0.988422	1	1
RSP_1797	protein translocase subunit yajC	327	0	0	0	0.000509482	0.00177111	1	0.999491	1	1
RSP_1798	Protein-export membrane protein secD	1665	0	0	0	1.61294e-17	1.00226e-15	7.21629e-14	1	1	1
RSP_1799	protein translocase subunit secF	975	3	0.00385109	157	3.41248e-07	2.34163e-06	0.00152674	1	1	1
RSP_1800	hypothetical protein	354	8	0.028169	749	0.573927	0.818015	1	0.426073	1	1
RSP_1801	ABC heme exporter, ATPase subunt CcmA	633	0	0	0	4.01331e-07	2.72054e-06	0.00179556	1	1	1
RSP_1802	ABC heme exporter, inner membrane subunit CcmB	657	0	0	0	2.37908e-07	1.68952e-06	0.0010644	1	1	1
RSP_1803	ABC heme exporter, inner membrane subunit CcmC	735	0	0	0	3.9282e-08	3.29115e-07	0.000175748	1	1	1
RSP_1804	Heme exporter protein D	162	0	0	0	0.022902	0.0512573	1	0.977098	1	1
RSP_1805	putative thiol-disulfide interchange protein	540	1	0.00231481	13	4.8699e-05	0.000212565	0.217879	0.999951	1	1
RSP_1806	aconitate hydratase	2685	0	0	0	8.17831e-28	2.61355e-25	3.65898e-24	1	1	1
RSP_1807	putative secreted protein	708	4	0.00706714	124	0.000297909	0.00108715	1	0.999702	1	1
RSP_6019	hypothetical protein	1059	14	0.0165289	553	0.0164604	0.0383562	1	0.98354	1	1
RSP_1808	tryptophanyl-tRNA synthetase	1044	0	0	0	2.83608e-11	4.34542e-10	1.26886e-07	1	1	1
RSP_1809	hypothetical protein	687	14	0.0255009	2240	0.391686	0.598704	1	0.608314	1	1
RSP_1810	putative virulence factor, MviN	1542	0	0	0	2.70026e-16	1.40476e-14	1.2081e-12	1	1	1
RSP_1811	UTP--GlnB (protein PII) uridylyltransferase, GlnD	2793	1	0.000447427	191	4.24343e-27	1.11677e-24	1.89851e-23	1	1	1
RSP_1812	amino acid/amide ABC transporter substrate-binding protein, HAAT family	1176	29	0.0308511	4241	0.701414	0.952391	1	0.298586	1	1
RSP_1813	putative S-adenosylmethionine-dependent methyltransferase, YraL family	888	8	0.0112676	589	0.00151365	0.00463204	1	0.998486	1	1
RSP_1814	Holliday junction resolvase-like putative endonuclease	354	4	0.0140845	203	0.0891587	0.170396	1	0.910841	1	1
RSP_1815	glutathione synthase	951	0	0	0	2.5058e-10	3.2123e-09	1.12109e-06	1	1	1
RSP_1816	Mg chelatase-related protein	1539	10	0.00812348	721	4.22954e-07	2.84556e-06	0.00189229	1	1	1
RSP_1817	FeoC like transcriptional regulator	237	3	0.015873	51	0.20781	0.348349	1	0.79219	1	1
RSP_1818	Fe2+ transport system protein B	2313	38	0.0205294	3102	0.0179052	0.0412077	1	0.982095	1	1
RSP_1819	ferrous iron transport protein A	240	0	0	0	0.00378145	0.0105607	1	0.996219	1	1
RSP_6020	ferrous iron transport protein A	249	5	0.0251256	576	0.493646	0.72555	1	0.506354	1	1
RSP_1820	hypothetical protein	510	7	0.0171569	218	0.100989	0.190162	1	0.899011	1	1
RSP_1821	Molybdopterin-containing oxidoreductase, putative formate dehydrogenase	2301	12	0.0065182	512	9.95711e-12	1.67474e-10	4.45481e-08	1	1	1
RSP_1822	NH(3)-dependent NAD(+) synthetase	1545	12	0.0097166	832	4.13447e-06	2.23401e-05	0.0184976	0.999996	1	1
RSP_1823	molybdopterin adenylyltransferase	546	8	0.0183486	1205	0.122229	0.224489	1	0.877771	1	1
RSP_1824	Zinc-containing alcohol dehydrogenase	1125	16	0.0177976	714	0.0260946	0.0574544	1	0.973905	1	1
RSP_1825	microcin-processing peptidase 2	1422	40	0.0351494	5085	0.91678	1	1	0.0832204	0.413239	1
RSP_1826	Cytochrome c oxidase polypeptide II precursor (Cytochrome AA3 subunit 2)	912	26	0.0356164	3362	0.890171	1	1	0.109829	0.516691	1
RSP_1827	protoheme IX farnesyltransferase	933	14	0.0187416	1578	0.0586829	0.118158	1	0.941317	1	1
RSP_6021	hypothetical protein	177	0	0	0	0.0166377	0.0386685	1	0.983362	1	1
RSP_1828	cytochrome C oxidase assembly protein	576	13	0.0282609	2869	0.553998	0.797999	1	0.446002	1	1
RSP_1829	Cytochrome c oxidase, aa3-type, subunit III	801	23	0.0358814	3736	0.885902	1	1	0.114098	0.53064	1
RSP_1830	Surf1 protein	672	4	0.00743494	500	0.000555973	0.00191783	1	0.999444	1	1
RSP_1831	threonine synthase	1386	0	0	0	1.0497e-14	3.45322e-13	4.69638e-11	1	1	1
RSP_1832	peptidase, M16 family	1260	32	0.031746	4184	0.758982	1	1	0.241018	0.982072	1
RSP_1833	putative ribosomal-protein-alanine acetyltransferase	585	15	0.0321199	1914	0.732091	0.982122	1	0.267909	1	1
RSP_1834	hypothetical protein	807	12	0.0186047	628	0.0728418	0.143376	1	0.927158	1	1
RSP_1835	Putative FAD dependent oxidoreductase	1416	0	0	0	5.22726e-15	1.90136e-13	2.33868e-11	1	1	1
RSP_1836	adenine phosphoribosyltransferase	537	11	0.025641	581	0.427529	0.643812	1	0.572471	1	1
RSP_1837	methylthioadenosine phosphorylase	873	31	0.0443491	4847	0.992668	1	1	0.00733155	0.0528202	1
RSP_1838	conserved protein of DIM6/NTAB family	585	2	0.00428266	42	0.000140218	0.000562631	0.627334	0.99986	1	1
RSP_1839	putative acetyltransferase, GNAT family	486	0	0	0	1.27306e-05	6.25213e-05	0.0569569	0.999987	1	1
RSP_1840	hypothetical protein	765	16	0.0261866	1099	0.418904	0.632954	1	0.581096	1	1
RSP_1841	putative intracellular septation protein	603	4	0.00828157	462	0.00184157	0.00550381	1	0.998158	1	1
RSP_1842	putative transporter, DME family, DMT superfamily	906	16	0.0220994	1736	0.173594	0.301032	1	0.826406	1	1
RSP_1843	signal recognition particle-docking protein FtsY	1146	0	0	0	2.77594e-12	5.33027e-11	1.24195e-08	1	1	1
RSP_1844	hypothetical protein	399	17	0.0532915	3342	0.994574	1	1	0.00542601	0.040192	1
RSP_1845	Exodeoxyribonuclease VII large subunit	1560	25	0.0200321	1759	0.0358843	0.0759443	1	0.964116	1	1
RSP_1846	hypothetical protein	354	6	0.0211268	560	0.293909	0.467454	1	0.706091	1	1
RSP_1847	phosphoribosylamine--glycine ligase	1263	0	0	0	1.75734e-13	4.22705e-12	7.86232e-10	1	1	1
RSP_1848	pyruvate kinase	1527	18	0.014742	847	0.00107662	0.00342589	1	0.998923	1	1
RSP_1849	aspartate kinase	1260	0	0	0	1.91736e-13	4.56291e-12	8.57827e-10	1	1	1
RSP_1850	phosphoenolpyruvate-protein phosphotransferase, PtsI(Ntr)	2244	7	0.00389755	202	5.75945e-15	2.02896e-13	2.57678e-11	1	1	1
RSP_1851	O-succinylhomoserine sulfhydrylase	1182	4	0.00422833	79	3.37349e-08	2.86939e-07	0.00015093	1	1	1
RSP_1852	GTP cyclohydrolase I	1080	0	0	0	1.25736e-11	2.0382e-10	5.62544e-08	1	1	1
RSP_1853	potassium uptake transporter, transmembrane component, TrkH	1449	30	0.0258844	2173	0.325956	0.509905	1	0.674044	1	1
RSP_1854	potassium uptake transporter, transmembrane component, TrkH	1455	12	0.0103181	608	1.66935e-05	7.95384e-05	0.0746865	0.999983	1	1
RSP_1855	trypsin-like serine protease with C-terminal PDZ domain	1782	44	0.0308555	3970	0.725501	0.975034	1	0.274499	1	1
RSP_1856	glycyl-tRNA synthetase alpha chain	924	0	0	0	4.612e-10	5.62237e-09	2.06341e-06	1	1	1
RSP_1857	hypothetical protein	471	0	0	0	1.75239e-05	8.33176e-05	0.0784018	0.999982	1	1
RSP_1858	glycyl-tRNA synthetase beta chain	2094	0	0	0	7.16097e-22	8.89949e-20	3.20382e-18	1	1	1
RSP_1859	pyruvate phosphate dikinase	2547	10	0.00490918	548	3.92249e-15	1.46244e-13	1.75492e-11	1	1	1
RSP_1860	cell wall hydrolyses involved in spore germination	723	35	0.0604491	4437	0.999983	1	1	1.73486e-05	0.000216206	0.0776179
RSP_1861	putative dihydroneopterin aldolase	903	0	0	0	7.55732e-10	8.85117e-09	3.38115e-06	1	1	1
RSP_1862	Dihydropteroate synthase	1038	0	0	0	3.37611e-11	5.1552e-10	1.51047e-07	1	1	1
RSP_1863	phosphoglucosamine mutase	1344	0	0	0	2.65944e-14	8.09412e-13	1.18984e-10	1	1	1
RSP_1864	hypothetical protein	219	3	0.0171429	182	0.259455	0.421649	1	0.740545	1	1
RSP_1865	ketol-acid reductoisomerase	1023	0	0	0	4.64726e-11	6.86199e-10	2.07918e-07	1	1	1
RSP_1866	Transcriptional regulator, AsnC family	456	2	0.00549451	35	0.00176733	0.00531028	1	0.998233	1	1
RSP_1867	transcriptional regulator, AsnC family	459	0	0	0	2.34312e-05	0.000108073	0.104831	0.999977	1	1
RSP_1868	serine-pyruvate aminotransferase	1128	29	0.0321508	6266	0.772848	1	1	0.227152	0.941872	1
RSP_1869	2-octaprenyl-6-methoxyphenyl hydroxylase	1200	0	0	0	7.73195e-13	1.67115e-11	3.45928e-09	1	1	1
RSP_6022	hypothetical protein	231	5	0.027027	514	0.563254	0.807432	1	0.436746	1	1
RSP_1870	putative hydrolase	648	14	0.027027	2041	0.481748	0.712039	1	0.518252	1	1
RSP_1871	transcriptional regulator, GntR family	636	15	0.0295276	3801	0.61525	0.865878	1	0.38475	1	1
RSP_1872	Glycosyl transferase, family 2	1815	12	0.00827016	649	5.08543e-08	4.17471e-07	0.000227522	1	1	1
RSP_1873	hypothetical protein	876	7	0.01	203	0.00066536	0.0022399	1	0.999335	1	1
RSP_1874	carbamoyl-phosphate synthase small subunit	1164	0	0	0	1.744e-12	3.46786e-11	7.80267e-09	1	1	1
RSP_1875	hypothetical protein	459	7	0.0190736	1035	0.173996	0.301611	1	0.826004	1	1
RSP_1876	integral membrane protein	531	3	0.00705882	91	0.00181284	0.00543608	1	0.998187	1	1
RSP_1877	Cytochrome c oxidase, aa3 type, subunit I	1701	55	0.0404115	6691	0.994664	1	1	0.00533612	0.0395917	1
RSP_1878	lipoyltransferase	657	0	0	0	2.37908e-07	1.68952e-06	0.0010644	1	1	1
RSP_1880	peptidoglycan-binding domain-containing protein	1560	38	0.0304487	3162	0.688049	0.938229	1	0.311951	1	1
RSP_4338	tRNA-Leu	87	0	0	0	0.134732	0.243749	1	0.865268	1	1
RSP_1882	ABC polyamine/opine transporter, ATPase subunit	1104	43	0.0486425	7949	0.999615	1	1	0.000384576	0.00359205	1
RSP_1883	ABC polyamine/opine transporter, periplasmic substrate-binding protein	1077	42	0.0487805	5805	0.999585	1	1	0.000414564	0.00385605	1
RSP_1884	ABC polyamine/opine transporter, inner membrane subunit	1275	60	0.0588813	8894	1	1	1	1.09214e-07	1.87932e-06	0.000488623
RSP_1886	ABC polyamine/opine transporter, inner membrane subunit	909	39	0.0536451	5643	0.999907	1	1	9.30135e-05	0.00102751	0.416143
RSP_1887	LSU ribosomal protein L33P	168	0	0	0	0.0203895	0.046306	1	0.97961	1	1
RSP_1888	Acetyltransferase, GNAT family	486	6	0.0154639	253	0.071363	0.140775	1	0.928637	1	1
RSP_1889	FtsH-interacting integral membrane protein	741	18	0.0303541	4477	0.658231	0.911178	1	0.341769	1	1
RSP_6024	putative conserved small protein	231	11	0.0594595	1337	0.992552	1	1	0.00744831	0.0535752	1
RSP_1890	transcriptional regulator, LysR family	936	42	0.0561497	10561	0.999981	1	1	1.91725e-05	0.000236303	0.085778
RSP_1891	Zinc-binding dehydrogenase	960	17	0.0221354	1082	0.165769	0.290843	1	0.834231	1	1
RSP_1892	putative Cro/CI transcriptional regulator	363	9	0.0309278	1353	0.675933	0.928501	1	0.324067	1	1
RSP_1893	Inositol monophosphatase family protein	801	16	0.024961	764	0.341547	0.530584	1	0.658453	1	1
RSP_1894	Cell Wall Hydrolase	510	11	0.0269608	867	0.497245	0.730359	1	0.502755	1	1
RSP_1895	Small-conductance mechanosensitive ion channel	2364	23	0.0121564	994	1.12675e-06	6.94364e-06	0.00504108	0.999999	1	1
RSP_1896	guanine deaminase	1287	22	0.02138	1618	0.0924118	0.176011	1	0.907588	1	1
RSP_1897	Mg/Co/Ni transporter, MgtE	1380	0	0	0	1.17905e-14	3.85042e-13	5.27508e-11	1	1	1
RSP_1898	5-formyltetrahydrofolate cyclo-ligase	555	4	0.00902935	139	0.00428339	0.011757	1	0.995717	1	1
RSP_1899	putative ATPase	1311	20	0.0190658	623	0.0329167	0.070565	1	0.967083	1	1
RSP_1900	Flp pilus assembly protein, protease CpaA	504	7	0.0173267	252	0.106746	0.199825	1	0.893254	1	1
RSP_1901	Flp pilus assembly protein TadD	849	9	0.0132548	402	0.00631782	0.0165685	1	0.993682	1	1
RSP_1902	tetratricopeptide repeat protein	567	12	0.0264901	589	0.4648	0.691558	1	0.5352	1	1
RSP_1903	Putative Flp pilus assembly protein TadC	981	21	0.0267516	1457	0.429998	0.647094	1	0.570002	1	1
RSP_1904	Putative Flp pilus assembly protein TadB	969	23	0.0296774	2575	0.622931	0.874487	1	0.377069	1	1
RSP_1905	Putative Flp pilus assembly protein ATPase CpaF	1458	37	0.0317324	5077	0.769118	1	1	0.230882	0.95292	1
RSP_1907	Putative Flp pilus assembly protein ATPase CpaE	1272	53	0.0520629	4164	0.999982	1	1	1.77444e-05	0.000220523	0.0793884
RSP_1908	outer membrane protein, OmpA/MotB family	642	17	0.0330739	2383	0.775084	1	1	0.224916	0.937814	1
RSP_1909	Outer membrane general secretion pathway protein, Secretin	1386	31	0.0279783	3775	0.495186	0.727574	1	0.504814	1	1
RSP_1910	Putative Flp pilus assembly protein CpaB	825	15	0.0227618	1294	0.219695	0.365124	1	0.780305	1	1
RSP_6219	hypothetical protein	204	7	0.0426829	565	0.899487	1	1	0.100513	0.480444	1
RSP_6025	hypothetical protein	231	11	0.0594595	1858	0.992552	1	1	0.00744831	0.0535752	1
RSP_1911	putative soluble lytic murein transglycosylase	891	14	0.0196353	1029	0.0866183	0.166251	1	0.913382	1	1
RSP_1912	putative acetyltransferase	291	6	0.0257511	488	0.498224	0.730837	1	0.501776	1	1
RSP_1913	3-oxoadipate CoA-transferase, beta subunit	630	22	0.0436508	5447	0.979041	1	1	0.0209593	0.130784	1
RSP_1914	3-ketoacid CoA transferase alpha subunit	699	24	0.0429338	3884	0.979246	1	1	0.0207541	0.129866	1
RSP_4301	tRNA-Leu	84	0	0	0	0.138703	0.250427	1	0.861297	1	1
RSP_1915	transcriptional regulator, LysR family	924	11	0.0148649	458	0.0108352	0.0265772	1	0.989165	1	1
RSP_6026	putative acetyltransferase	522	4	0.00956938	228	0.00716325	0.0184823	1	0.992837	1	1
RSP_1916	putative 2-hydroxychromene-2-carboxylate isomerase	600	11	0.0229167	474	0.278717	0.447267	1	0.721283	1	1
RSP_1917	hypothetical protein	519	6	0.0144578	203	0.0466351	0.0961943	1	0.953365	1	1
RSP_1918	putative alpha/beta hydrolase	978	11	0.0140665	779	0.00564718	0.0149677	1	0.994353	1	1
RSP_1919	putative ATPase	546	9	0.0206422	516	0.198797	0.335124	1	0.801203	1	1
RSP_1920	Pyridoxal kinase	870	20	0.0287356	1706	0.565578	0.809467	1	0.434422	1	1
RSP_1921	MOSC domain protein	681	10	0.0183486	562	0.0887312	0.169651	1	0.911269	1	1
RSP_7507	hypothetical protein	303	2	0.00823045	47	0.0289719	0.0628006	1	0.971028	1	1
RSP_1922	transcriptional regulator, GntR family	1413	25	0.0221043	951	0.106673	0.199772	1	0.893327	1	1
RSP_1923	biotin synthase	987	7	0.00887199	513	0.000110763	0.000454218	0.495552	0.999889	1	1
RSP_1924	BioY family protein	558	3	0.00672646	763	0.00112504	0.00356728	1	0.998875	1	1
RSP_1925	transcriptional regulator, GntR family	669	25	0.046729	3504	0.992884	1	1	0.00711607	0.0514334	1
RSP_1926	tRNA-Dihydrouridine synthase	942	12	0.0159151	815	0.0172752	0.0398604	1	0.982725	1	1
RSP_1927	putative permease	819	17	0.0259542	1069	0.397586	0.607099	1	0.602414	1	1
RSP_1928	replicative DNA helicase	1491	0	0	0	8.88538e-16	3.97532e-14	3.97532e-12	1	1	1
RSP_1929	orotate phosphoribosyltransferase	699	1	0.00178891	18	1.54855e-06	9.34982e-06	0.00692821	0.999998	1	1
RSP_1930	dihydroorotase	1041	1	0.00120048	23	7.9072e-10	9.21271e-09	3.53768e-06	1	1	1
RSP_1931	putative ATPase, AAA family	915	30	0.0410397	4470	0.978421	1	1	0.0215787	0.133163	1
RSP_1932	protein containing von Willebrand factor type A (vWA) domain	1197	12	0.0125392	656	0.000704029	0.00235062	1	0.999296	1	1
RSP_6241	hypothetical protein	477	3	0.00787402	149	0.0048262	0.0130626	1	0.995174	1	1
RSP_1933	Outer membrane protein, OmpA/MotB family	2106	7	0.00415677	551	9.5844e-14	2.5677e-12	4.28806e-10	1	1	1
RSP_1934	putative sulfurylase large subunit%3B predicted sulfurylase small subunit, molybdopterin cytosine dinucleotide biosynthesis	972	27	0.0347044	3924	0.86796	1	1	0.13204	0.605275	1
RSP_1936	molybdopterin biosynthesis protein	1005	13	0.0161893	1016	0.0163175	0.0380628	1	0.983683	1	1
RSP_1937	bacterial translation initiation factor 3 (bIF-3)	546	0	0	0	3.15693e-06	1.77885e-05	0.0141241	0.999997	1	1
RSP_1938	hypothetical protein	636	3	0.00590551	109	0.000266705	0.000983709	1	0.999733	1	1
RSP_1939	NADPH-ferredoxin reductase	807	0	0	0	7.28525e-09	7.0857e-08	3.25942e-05	1	1	1
RSP_1940	hypothetical protein	408	1	0.00306748	45	0.000817996	0.00268111	1	0.999182	1	1
RSP_1941	phosphoadenylylsulfate reductase (thioredoxin)	756	2	0.00331126	46	4.2438e-06	2.28481e-05	0.0189868	0.999996	1	1
RSP_1942	Sulfite/nitrite reductase hemoprotein subunit	1671	14	0.0104712	342	4.83707e-06	2.57019e-05	0.021641	0.999995	1	1
RSP_1943	Protein of unknown function (DUF2849)	306	0	0	0	0.000834847	0.00273234	1	0.999165	1	1
RSP_1944	uroporphyrinogen-III C-methyltransferase	765	3	0.00490998	171	2.24913e-05	0.000104276	0.100626	0.999978	1	1
RSP_1945	Transcriptional Regulator, AsnC family	462	4	0.0108108	108	0.0185908	0.042654	1	0.981409	1	1
RSP_1946	Cytochrome P450 hydroxylase	1182	45	0.0475687	5319	0.999526	1	1	0.000473727	0.00433427	1
RSP_1947	triosephosphate isomerase	738	0	0	0	3.60035e-08	3.05075e-07	0.00016108	1	1	1
RSP_1948	Iron-sulfur cluster assembly accessory protein	357	12	0.0421053	1072	0.931074	1	1	0.0689265	0.356918	1
RSP_1949	FeS assembly SUF system protein	363	7	0.024055	316	0.405071	0.616425	1	0.594929	1	1
RSP_1950	hypothetical protein	804	39	0.060559	6589	0.999994	1	1	6.34087e-06	8.46837e-05	0.0283691
RSP_1951	Protein of unknown function (DUF982)	351	9	0.0320285	1101	0.71269	0.963025	1	0.28731	1	1
RSP_1952	cold-shock DNA-binding protein family	207	9	0.0545455	905	0.978855	1	1	0.0211449	0.131392	1
RSP_1953	Transcriptional regulator, CRP/FNR family	741	7	0.0118044	1145	0.00502762	0.0135015	1	0.994972	1	1
RSP_1954	hypothetical protein	267	2	0.00938967	482	0.0552577	0.111916	1	0.944742	1	1
RSP_1955	hypothetical protein	849	37	0.0544919	3723	0.999903	1	1	9.69752e-05	0.00106601	0.433867
RSP_1956	hypothetical protein	738	6	0.0101695	380	0.00199121	0.0059076	1	0.998009	1	1
RSP_7508	hypothetical protein	234	6	0.0319149	279	0.705745	0.95595	1	0.294255	1	1
RSP_1958	Pseudo gene	323	1	0.003861	167	0.00466221	0.012657	1	0.995338	1	1
RSP_1959	Pseudo gene	336	4	0.0149254	115	0.116358	0.215742	1	0.883642	1	1
RSP_1960	Pseudo gene	519	9	0.0216867	633	0.249049	0.407104	1	0.750951	1	1
RSP_1961	hypothetical protein	114	2	0.0217391	407	0.50759	0.742629	1	0.49241	1	1
RSP_1962	transcriptional regulator, effector-binding domain/component	429	32	0.0932945	3267	1	1	1	2.16114e-09	4.45572e-08	9.66892e-06
RSP_1963	hypothetical protein	438	30	0.0857143	4091	1	1	1	4.39797e-08	7.83924e-07	0.000196765
RSP_7509	hypothetical protein	402	22	0.068323	1696	0.99993	1	1	7.03464e-05	0.000798806	0.31473
RSP_1965	Putative Membrane Fusion Protein Family member	1191	46	0.0482686	5563	0.999694	1	1	0.000306271	0.00291544	1
RSP_1967	restriction endonuclease	300	4	0.0166667	342	0.181011	0.310166	1	0.818989	1	1
RSP_1966	putative ISSod13, transposase	858	24	0.0349854	1203	0.865747	1	1	0.134253	0.614158	1
RSP_1968	putative integrase/recombinase	891	11	0.0154278	481	0.0162211	0.0378774	1	0.983779	1	1
RSP_4315	tRNA-Met	76	0	0	0	0.174992	0.303103	1	0.825008	1	1
RSP_1969	phosphoribosylformylglycinamidine cyclo-ligase	1047	1	0.00119474	43	7.07223e-10	8.32663e-09	3.16412e-06	1	1	1
RSP_1970	formyltetrahydrofolate-dependent phosphoribosylglycinamide formyltransferase	591	0	0	0	1.0776e-06	6.69611e-06	0.0048212	0.999999	1	1
RSP_1971	Ribonuclease D	1158	0	0	0	2.07609e-12	4.09181e-11	9.28842e-09	1	1	1
RSP_1972	hypothetical protein	453	10	0.0275482	1322	0.533221	0.774305	1	0.466779	1	1
RSP_1973	Cysteine desulfuration protein SufE	429	0	0	0	4.70529e-05	0.000205782	0.210515	0.999953	1	1
RSP_1974	hypothetical protein	348	14	0.0503597	3680	0.984821	1	1	0.0151793	0.0998708	1
RSP_1975	aminopeptidase P	1797	37	0.0257481	3326	0.287822	0.459242	1	0.712178	1	1
RSP_1976	cobaltochelatase CobT subunit	1860	0	0	0	1.68596e-19	1.42321e-17	7.543e-16	1	1	1
RSP_6027	hypothetical protein	330	8	0.030303	982	0.654757	0.907211	1	0.345243	1	1
RSP_6028	hypothetical protein	330	5	0.0189394	182	0.231072	0.382328	1	0.768928	1	1
RSP_1977	cobaltochelatase CobS subunit	1035	0	0	0	3.68354e-11	5.56763e-10	1.64802e-07	1	1	1
RSP_1978	molecular chaperone, DnaJ family	636	37	0.0728346	7579	1	1	1	1.27667e-07	2.14731e-06	0.000571184
RSP_1979	stress induced morphogen, BolA	258	2	0.00970874	162	0.0639985	0.127541	1	0.936002	1	1
RSP_1980	malate synthase	2160	37	0.021412	3086	0.0375885	0.0791765	1	0.962412	1	1
RSP_1981	Pseudo gene	1366	10	0.00915751	282	7.53957e-06	3.88171e-05	0.0337321	0.999992	1	1
RSP_1982	Aminopeptidase N	2556	93	0.045499	11645	0.999991	1	1	8.74484e-06	0.000114399	0.0391244
RSP_1983	Phospholipid/glycerol acyltransferase	885	21	0.029703	1512	0.623971	0.875124	1	0.376029	1	1
RSP_1984	histidinol-phosphate aminotransferase	1104	21	0.0237557	1470	0.224879	0.372909	1	0.775121	1	1
RSP_1985	hypothetical protein	444	9	0.0252809	309	0.431885	0.649061	1	0.568115	1	1
RSP_1986	aspartyl/glutamyl-tRNA(Asn/Gln) amidotransferase subunit B	1512	0	0	0	5.42248e-16	2.5537e-14	2.42602e-12	1	1	1
RSP_1987	putative soluble lytic transglycosylase fused to an ABC-type amino acid-binding protein	597	21	0.0440252	3034	0.978812	1	1	0.0211876	0.131475	1
RSP_1988	protein of unknown function (DUF1992)	345	9	0.0327273	1524	0.73416	0.983423	1	0.26584	1	1
RSP_1989	valyl-tRNA synthetase	2964	0	0	0	1.18572e-30	7.57843e-28	5.3049e-27	1	1	1
RSP_1990	transcriptional regulator, AsnC family	432	14	0.0404624	1270	0.924279	1	1	0.0757213	0.386732	1
RSP_1991	Putative Ornithine decarboxylase	1146	48	0.0524017	4522	0.999966	1	1	3.39442e-05	0.000402829	0.151867
RSP_1992	hypothetical protein	1104	8	0.00904977	607	5.08832e-05	0.000221666	0.227651	0.999949	1	1
RSP_1993	hypothetical protein	477	3	0.00787402	174	0.0048262	0.0130626	1	0.995174	1	1
RSP_1994	citrate synthase	1287	0	0	0	1.04174e-13	2.75784e-12	4.66075e-10	1	1	1
RSP_1995	glutamyl-tRNA synthetase	1416	0	0	0	5.22726e-15	1.90136e-13	2.33868e-11	1	1	1
RSP_1996	Putative Competence protein	2112	11	0.00650888	489	6.91906e-11	9.89005e-10	3.09559e-07	1	1	1
RSP_1997	LexA repressor	687	0	0	0	1.18472e-07	8.95344e-07	0.000530043	1	1	1
RSP_1998	molybdopterin molybdochelatase	1185	8	0.00844773	294	1.3822e-05	6.72899e-05	0.0618394	0.999986	1	1
RSP_2000	cyclic pyranopterin monophosphate synthase subunit MoaC	480	4	0.0104167	237	0.0141464	0.0334343	1	0.985854	1	1
RSP_6214	indole-3-glycerol phosphate synthase	813	1	0.0015361	21	1.23556e-07	9.25944e-07	0.000552788	1	1	1
RSP_2001	anthranilate phosphoribosyltransferase	1017	4	0.00492005	80	8.98294e-07	5.66052e-06	0.00401897	0.999999	1	1
RSP_2002	anthranilate synthase, component II	588	2	0.00425532	26	0.000130053	0.000525617	0.581858	0.99987	1	1
RSP_2003	YibQ protein	1434	17	0.0148084	1453	0.00158716	0.00482728	1	0.998413	1	1
RSP_2004	anthranilate synthase, component I	1512	8	0.00661157	219	4.4003e-08	3.63899e-07	0.00019687	1	1	1
RSP_2005	putative peptidyl-prolyl cis-trans isomerase	1866	7	0.00469169	227	1.10671e-11	1.84068e-10	4.95142e-08	1	1	1
RSP_2006	uncharacterized protein involved in outer membrane biogenesis	1983	27	0.0170132	4055	0.00196399	0.0058346	1	0.998036	1	1
RSP_2007	hypothetical protein	624	0	0	0	4.91833e-07	3.27937e-06	0.00220046	1	1	1
RSP_2008	acetylornithine aminotransferase apoenzyme	1182	0	0	0	1.16123e-12	2.42773e-11	5.19534e-09	1	1	1
RSP_2009	ornithine carbamoyltransferase	927	2	0.00269906	54	1.16952e-07	8.8535e-07	0.000523242	1	1	1
RSP_2010	hypothetical protein	207	2	0.0121212	70	0.145977	0.260616	1	0.854023	1	1
RSP_2011	putative transcription elongation factor	495	6	0.0151899	249	0.0640363	0.127559	1	0.935964	1	1
RSP_2012	NUDIX hydrolase, MutT	441	6	0.0169972	490	0.119945	0.221111	1	0.880055	1	1
RSP_2013	DEAD/DEAH box helicase	2427	21	0.0108192	1490	7.21491e-08	5.71319e-07	0.000322795	1	1	1
RSP_2014	Protein of unknown function (DUF3108)	714	16	0.027972	1710	0.528003	0.768974	1	0.471997	1	1
RSP_2015	arginine/ornithine transport system ATPase	972	31	0.0398458	3403	0.971335	1	1	0.0286654	0.169417	1
RSP_2016	LSU ribosomal protein L28P	291	1	0.00429185	14	0.00904171	0.0226625	1	0.990958	1	1
RSP_6029	hypothetical protein	381	8	0.0262295	680	0.489893	0.722407	1	0.510107	1	1
RSP_2017	hypothetical protein	483	1	0.00258398	17	0.000162609	0.00064268	0.727514	0.999837	1	1
RSP_2018	hypothetical protein	312	13	0.052	1737	0.98613	1	1	0.0138696	0.0917936	1
RSP_2019	Protein of unknown function (DUF3478)	453	1	0.00275482	20	0.000307923	0.00111913	1	0.999692	1	1
RSP_7510	hypothetical protein	141	1	0.00884956	19	0.162525	0.286162	1	0.837475	1	1
RSP_2020	DHC, diheme cytochrome c	486	5	0.0128866	736	0.0333022	0.0712548	1	0.966698	1	1
RSP_2021	Mono-heme class I cytochrome c	390	3	0.00961538	70	0.0209295	0.0473639	1	0.979071	1	1
RSP_2022	Cytochrome b/diheme cytochrome c hybrid protein	1092	10	0.0114416	496	0.000503582	0.00175333	1	0.999496	1	1
RSP_7511	hypothetical protein	189	0	0	0	0.0124431	0.0299304	1	0.987557	1	1
RSP_2024	cold-shock DNA-binding protein family	207	5	0.030303	633	0.66492	0.918164	1	0.33508	1	1
RSP_2025	hypothetical protein	318	3	0.011811	110	0.0658883	0.130957	1	0.934112	1	1
RSP_2026	transcriptional regulator, AraC family	978	9	0.011509	436	0.00104565	0.00333682	1	0.998954	1	1
RSP_2027	transcriptional regulator, LysR family	894	13	0.0181564	692	0.0512536	0.104947	1	0.948746	1	1
RSP_2028	hypothetical protein	324	3	0.0115385	765	0.0587842	0.118309	1	0.941216	1	1
RSP_2029	short chain dehydrogenase	780	5	0.00801282	156	0.00031118	0.00112913	1	0.999689	1	1
RSP_2030	putative sensor histidine kinase	1071	10	0.0116686	376	0.000684765	0.0022983	1	0.999315	1	1
RSP_2032	putative hypothetical Gifsy-1 prophage protein	405	8	0.0247678	328	0.421101	0.635629	1	0.578899	1	1
RSP_2033	hypothetical protein	279	3	0.0134529	138	0.116441	0.215628	1	0.883559	1	1
RSP_2034	putative CAAX amino terminal protease family	735	9	0.0153322	654	0.02721	0.0595877	1	0.97279	1	1
RSP_6030	hypothetical protein	297	2	0.00843882	115	0.0330303	0.0707747	1	0.96697	1	1
RSP_2035	hypothetical protein	678	6	0.0110701	151	0.00500618	0.0134601	1	0.994994	1	1
RSP_2036	Pseudo gene	162	0	0	0	0.022902	0.0512573	1	0.977098	1	1
RSP_2037	hypothetical protein	654	3	0.00572519	132	0.000182741	0.000714045	0.817582	0.999817	1	1
RSP_2038	putative acetyltransferase	453	12	0.0330579	1640	0.755262	1	1	0.244738	0.991809	1
RSP_2039	short chain dehydrogenase	753	9	0.0149254	625	0.0213521	0.0481741	1	0.978648	1	1
RSP_2040	Pseudo gene	198	2	0.0126582	77	0.166859	0.292182	1	0.833141	1	1
RSP_2041	hypothetical protein	855	11	0.0161054	798	0.0250138	0.0552924	1	0.974986	1	1
RSP_2044	ATPase	1434	60	0.0522648	14436	0.999995	1	1	5.1143e-06	6.93375e-05	0.0228814
RSP_2045	hypothetical protein	1515	134	0.110652	28078	1	1	1	0	0	0
RSP_2046	hypothetical protein	1212	172	0.17732	105249	1	1	1	0	0	0
RSP_2047	ThiF family protein	1806	103	0.0713296	11303	1	1	1	0	0	0
RSP_2048	putative metal-dependent protease of the PAD1/JAB1 superfamily	519	30	0.0722892	3257	0.999998	1	1	1.77418e-06	2.65475e-05	0.00793769
RSP_2049	hypothetical protein	498	8	0.0201005	311	0.194831	0.32993	1	0.805169	1	1
RSP_2050	hypothetical protein	810	7	0.0108025	167	0.00181462	0.00543779	1	0.998185	1	1
RSP_2052	N6 adenine-specific DNA methyltransferase, D12 class	807	7	0.0108527	410	0.0019206	0.00572087	1	0.998079	1	1
RSP_2053	putative transporter, RarD family, DMT superfamily	906	14	0.019337	1695	0.0765629	0.149778	1	0.923437	1	1
RSP_2054	hypothetical protein	318	5	0.019685	435	0.263368	0.427387	1	0.736632	1	1
RSP_2055	hypothetical protein	318	4	0.015748	153	0.145716	0.260878	1	0.854284	1	1
RSP_2056	hypothetical protein	318	3	0.011811	89	0.0658883	0.130957	1	0.934112	1	1
RSP_2057	hypothetical protein	1485	12	0.0101095	899	1.05301e-05	5.26388e-05	0.0471118	0.999989	1	1
RSP_2058	hypothetical protein	891	3	0.00420757	53	1.80192e-06	1.06779e-05	0.00806181	0.999998	1	1
RSP_2059	putative phage tail tape measure protein	5022	30	0.0074664	2527	1.47035e-21	1.77793e-19	6.57834e-18	1	1	1
RSP_2061	hypothetical protein	246	1	0.00510204	13	0.0228167	0.0510921	1	0.977183	1	1
RSP_2062	hypothetical protein	387	4	0.012945	253	0.0577871	0.116564	1	0.942213	1	1
RSP_2063	hypothetical protein	444	6	0.0168539	305	0.114901	0.213306	1	0.885099	1	1
RSP_2064	Protein of unknown function (DUF3168)	381	1	0.00327869	31	0.00141771	0.00437134	1	0.998582	1	1
RSP_2065	Bacteriophage protein of unknown function (DUF646)	558	1	0.00224215	63	3.34001e-05	0.000150183	0.149432	0.999967	1	1
RSP_2066	phage head-tail adaptor, putative, SPP1 family	333	2	0.00749064	134	0.0170014	0.03933	1	0.982999	1	1
RSP_6031	hypothetical protein	342	2	0.00729927	463	0.0145185	0.0342594	1	0.985481	1	1
RSP_6032	putative TolA	435	3	0.00864553	191	0.0100619	0.0249262	1	0.989938	1	1
RSP_2067	putative prophage LambdaSo, major capsid protein, HK97 family	1302	16	0.0153551	1434	0.00380198	0.0105653	1	0.996198	1	1
RSP_2068	putative ClpP-like protease	840	4	0.00595238	123	2.6147e-05	0.000119248	0.116982	0.999974	1	1
RSP_2069	putative phage portal protein, HK97 family	1251	5	0.004995	455	5.18425e-08	4.23254e-07	0.000231943	1	1	1
RSP_2070	Putative Phage-related terminase	1710	16	0.0116959	1092	1.91794e-05	9.03249e-05	0.0858087	0.999981	1	1
RSP_2071	hypothetical protein	477	5	0.0131234	262	0.0376268	0.0792199	1	0.962373	1	1
RSP_2072	Putative Phage-related Holin protein	900	6	0.00833333	840	0.000140082	0.000562591	0.626727	0.99986	1	1
RSP_6033	hypothetical protein	663	3	0.00564972	85	0.000154762	0.000616021	0.692407	0.999845	1	1
RSP_2073	hypothetical protein	579	3	0.00647948	69	0.000761478	0.00252547	1	0.999239	1	1
RSP_2074	hypothetical protein	651	3	0.00575816	106	0.000196202	0.000754131	0.877808	0.999804	1	1
RSP_6034	protein of unknown function (DUF1937)	552	4	0.00904977	77	0.00437332	0.0119525	1	0.995627	1	1
RSP_7512	hypothetical protein	249	3	0.0150754	295	0.176237	0.303731	1	0.823763	1	1
RSP_6035	hypothetical protein	339	2	0.00738007	71	0.0155367	0.0364125	1	0.984463	1	1
RSP_2075	Putative Transcriptional regulator	351	1	0.00355872	43	0.00264535	0.00763567	1	0.997355	1	1
RSP_7513	hypothetical protein	198	0	0	0	0.0101535	0.0251253	1	0.989847	1	1
RSP_2077	hypothetical protein	333	0	0	0	0.000427987	0.00151011	1	0.999572	1	1
RSP_2078	hypothetical protein	396	2	0.00632911	49	0.00552138	0.0146865	1	0.994479	1	1
RSP_2079	ParB family protein	1812	5	0.00344828	175	6.77701e-13	1.48629e-11	3.03203e-09	1	1	1
RSP_7514	hypothetical protein	90	0	0	0	0.123487	0.226613	1	0.876513	1	1
RSP_6036	hypothetical protein	231	1	0.00540541	50	0.0299049	0.064635	1	0.970095	1	1
RSP_2080	Putative Tyrosine recombinase	1026	7	0.00853659	349	5.81713e-05	0.000251458	0.260259	0.999942	1	1
RSP_4297	tRNA-Arg	77	0	0	0	0.169982	0.296259	1	0.830018	1	1
RSP_2081	putative acetyltransferase, GNAT family	471	6	0.0159151	409	0.08436	0.162965	1	0.91564	1	1
RSP_2082	putative NADH-ubiquinone oxidoreductase-related protein	312	9	0.036	1269	0.816964	1	1	0.183036	0.798152	1
RSP_2083	Excinuclease ABC subunit B	2184	10	0.00572082	350	3.86913e-12	7.12365e-11	1.73105e-08	1	1	1
RSP_2084	hypothetical protein	714	6	0.0104895	173	0.00282551	0.00809304	1	0.997174	1	1
RSP_2085	hypothetical protein	273	8	0.0365297	883	0.820928	1	1	0.179072	0.783922	1
RSP_2086	Putative Antibiotic biosynthesis monooxygenase	318	11	0.0433071	4453	0.936187	1	1	0.0638128	0.336673	1
RSP_2087	hypothetical protein	261	12	0.0574163	1622	0.992287	1	1	0.00771324	0.0552145	1
RSP_6220	entericidin EcnA/B family protein	144	7	0.0603448	367	0.981226	1	1	0.0187737	0.119479	1
RSP_2088	GTP-binding protein LepA	1809	35	0.024188	2960	0.17555	0.302663	1	0.82445	1	1
RSP_4344	tRNA-Gly	75	6	0.101695	1271	0.99854	1	1	0.00146033	0.0121667	1
RSP_2090	Pyruvate carboxylase	3465	128	0.0461927	16443	1	1	1	1.2045e-07	2.04127e-06	0.000538895
RSP_2092	ATP-dependent DNA helicase, Rep family	2352	4	0.0021254	693	7.63306e-19	5.59841e-17	3.41503e-15	1	1	1
RSP_2091	Putative benzoate transporter, BenE	1146	16	0.0174672	1105	0.0210862	0.0476944	1	0.978914	1	1
RSP_6037	protein of unknown function DUF1127	216	3	0.0174419	340	0.271706	0.438375	1	0.728294	1	1
RSP_2093	Putative Mrp (Multidrug resistance-associated proteins) family protein	1062	0	0	0	1.88838e-11	2.98538e-10	8.44861e-08	1	1	1
RSP_2095	Putative MraZ protein	507	0	0	0	7.76912e-06	3.99071e-05	0.0347591	0.999992	1	1
RSP_6038	methyltransferase MraW/YabC	996	0	0	0	9.06511e-11	1.26742e-09	4.05573e-07	1	1	1
RSP_2097	Putative FtsL	360	0	0	0	0.000232534	0.00087646	1	0.999767	1	1
RSP_2098	Cell division protein FtsI/penicillin-binding protein 2	1794	0	0	0	7.63659e-19	5.51066e-17	3.41661e-15	1	1	1
RSP_2099	UDP-N-acetylmuramoylalanyl-D-glutamate--2,6-diaminopimelate ligase	1488	0	0	0	9.6945e-16	4.29437e-14	4.33732e-12	1	1	1
RSP_2100	UDP-N-acetylmuramoyl-tripeptide--D-alanyl-D-alanine ligase	1434	0	0	0	3.28407e-15	1.24516e-13	1.46929e-11	1	1	1
RSP_2101	Phospho-N-acetylmuramoyl-pentapeptide-transferase	1083	0	0	0	1.15242e-11	1.88862e-10	5.15593e-08	1	1	1
RSP_2102	putative periplasmic or secreted lipoprotein	582	3	0.00643777	272	0.000710538	0.00237058	1	0.999289	1	1
RSP_2103	UDP-N-acetylmuramoylalanine--D-glutamate ligase	1398	0	0	0	7.85061e-15	2.64088e-13	3.51236e-11	1	1	1
RSP_2104	hypothetical protein	471	12	0.0318302	2420	0.712869	0.962975	1	0.287131	1	1
RSP_2105	hypothetical protein	471	6	0.0159151	328	0.08436	0.162965	1	0.91564	1	1
RSP_2106	cell division protein FtsW	1167	0	0	0	1.69407e-12	3.39877e-11	7.57927e-09	1	1	1
RSP_2107	UDP-N-acetylglucosamine--N-acetylmuramyl-(pentapeptide) pyrophosphoryl-undecaprenol N-acetylglucosamine transferase	1095	0	0	0	9.13441e-12	1.5658e-10	4.08673e-08	1	1	1
RSP_2108	UDP-N-acetylmuramate--L-alanine ligase	1413	0	0	0	5.38134e-15	1.9108e-13	2.40761e-11	1	1	1
RSP_2109	Protein of unknown function (DUF2484)	255	0	0	0	0.00274712	0.00789378	1	0.997253	1	1
RSP_2110	UDP-N-acetylmuramate dehydrogenase	927	0	0	0	4.47995e-10	5.52157e-09	2.00433e-06	1	1	1
RSP_2111	D-alanine--D-alanine ligase	924	0	0	0	4.612e-10	5.62237e-09	2.06341e-06	1	1	1
RSP_2112	cell division septal protein FtsQ	927	0	0	0	4.47995e-10	5.52157e-09	2.00433e-06	1	1	1
RSP_2113	cell division protein FtsA	1335	0	0	0	3.45413e-14	1.01005e-12	1.54538e-10	1	1	1
RSP_2114	cell division protein FtsZ	1659	0	0	0	1.81169e-17	1.09534e-15	8.10549e-14	1	1	1
RSP_2115	UDP-3-O-(3-hydroxymyristoyl) N-acetylglucosamine deacetylase	921	0	0	0	5.03198e-10	6.1011e-09	2.25131e-06	1	1	1
RSP_2117	Beta-barrel assembly machine subunit BamD	837	1	0.00149477	205	7.51682e-08	5.91042e-07	0.000336303	1	1	1
RSP_2118	DNA replication and repair protein RecN	1641	3	0.00228484	95	2.83733e-13	6.61157e-12	1.26942e-09	1	1	1
RSP_2119	hypothetical protein	393	11	0.0349206	975	0.803967	1	1	0.196033	0.8417	1
RSP_2120	putative D-lactate dehydrogenase (cytochrome), FAD/FMN-containing oxidoreductase	1374	18	0.0163636	1314	0.00602267	0.0158503	1	0.993977	1	1
RSP_2121	Protein of unknown function (DUF1638)	630	9	0.0178571	506	0.0873645	0.167252	1	0.912635	1	1
RSP_7515	hypothetical protein	153	3	0.0243902	2421	0.530313	0.771082	1	0.469687	1	1
RSP_2122	Putative dimethylamine corrinoid protein	699	18	0.0322004	1716	0.744321	0.993464	1	0.255679	1	1
RSP_2123	Radical SAM domain protein	1089	11	0.0126292	281	0.00130244	0.00404941	1	0.998698	1	1
RSP_2124	methionine synthase I	1008	24	0.0297767	2162	0.629482	0.880645	1	0.370518	1	1
RSP_2125	hypothetical protein	321	10	0.0389105	1005	0.87724	1	1	0.12276	0.566799	1
RSP_2126	phosphoribosylaminoimidazole-succinocarboxamide synthase	753	1	0.00165837	11	4.63334e-07	3.10323e-06	0.00207295	1	1	1
RSP_2127	Component of phosphoribosylformylglycinamidine (FGAM) synthetase	240	1	0.00520833	29	0.0251824	0.0556375	1	0.974818	1	1
RSP_2128	phosphoribosylformylglycinamidine synthase subunit I	669	2	0.00373832	32	2.50667e-05	0.000114789	0.112149	0.999975	1	1
RSP_2129	Sensor Histidine kinase	1764	21	0.0148725	1008	0.000513106	0.00178233	1	0.999487	1	1
RSP_2130	two component, sigma54 specific transcriptional regulator, fis family	1329	0	0	0	3.87975e-14	1.11987e-12	1.7358e-10	1	1	1
RSP_2131	RNAse E	2811	11	0.00489106	1034	1.34202e-16	7.23397e-15	6.00419e-13	1	1	1
RSP_2132	putative redox protein, regulator of disulfide bond formation	228	3	0.0164835	86	0.232511	0.384282	1	0.767489	1	1
RSP_2134	putative cytochrome c-type biogenesis protein CcdA	747	0	0	0	2.93785e-08	2.54235e-07	0.000131439	1	1	1
RSP_2136	hypothetical protein	1215	12	0.0123584	836	0.000553462	0.00191359	1	0.999447	1	1
RSP_2135	hypothetical protein	222	2	0.011236	204	0.113208	0.210425	1	0.886792	1	1
RSP_2137	hypothetical protein	204	6	0.0365854	326	0.807792	1	1	0.192208	0.82766	1
RSP_2138	fumarase, class II	1395	0	0	0	8.5655e-15	2.85985e-13	3.8322e-11	1	1	1
RSP_2139	hypothetical protein	459	26	0.0708447	3091	0.99999	1	1	1.03914e-05	0.000133595	0.046491
RSP_2140	Protein of unknown function (DUF1194)	657	7	0.0133333	329	0.016514	0.038461	1	0.983486	1	1
RSP_4341	Pseudo gene	317	0	0	0	0.000642776	0.00217368	1	0.999357	1	1
RSP_2141	ABC polyamine transporter, periplasmic substrate-binding protein	1047	33	0.0394265	5234	0.971098	1	1	0.0289019	0.17059	1
RSP_2142	NifS-related protein	1239	51	0.0514632	8352	0.999967	1	1	3.30613e-05	0.000394444	0.147916
RSP_2143	DNA photolyase, Cryptochrome 1 apoprotein (Blue light photoreceptor)	1413	45	0.0397878	7648	0.987233	1	1	0.0127671	0.0855088	1
RSP_2144	unsaturated fatty acid methylase	1212	37	0.0381443	2491	0.964726	1	1	0.0352741	0.202849	1
RSP_2145	Tellurite resistance protein	441	11	0.0311615	679	0.686027	0.938046	1	0.313973	1	1
RSP_2146	Tellurite resistance protein	1089	24	0.0275545	1692	0.477184	0.706459	1	0.522816	1	1
RSP_2147	O-acetylserine (Thiol)-lyase, cysteine synthase	1035	35	0.0423216	3309	0.990074	1	1	0.00992618	0.069174	1
RSP_2148	Small Conductance Mechanosensitive Ion Channel	2544	49	0.0240668	5293	0.119439	0.22036	1	0.880561	1	1
RSP_2149	Ala-tRNA(Pro) hydrolase	720	10	0.0173611	696	0.0594654	0.119304	1	0.940535	1	1
RSP_2150	putative Glycosyl transferase, family 2	714	4	0.00699301	91	0.000260333	0.000965779	1	0.99974	1	1
RSP_2151	putative DedA family, membrane protein	552	3	0.00678733	72	0.00123261	0.00386184	1	0.998767	1	1
RSP_2152	putative ceramide glucosyltransferase	1092	5	0.00572082	364	1.08063e-06	6.70563e-06	0.00483476	0.999999	1	1
RSP_2153	metallo-phosphoesterase	807	2	0.00310078	50	1.46043e-06	8.86565e-06	0.00653398	0.999999	1	1
RSP_2154	hypothetical protein	1302	14	0.0134357	1117	0.000887259	0.00287652	1	0.999113	1	1
RSP_2155	histidinol dehydrogenase	1326	13	0.0122642	1203	0.000284877	0.00104214	1	0.999715	1	1
RSP_2156	ABC transporter, inner membrane subunit	798	11	0.0172414	423	0.0463666	0.0957287	1	0.953633	1	1
RSP_2157	ABC transporter, inner membrane subunit	936	17	0.0227273	3631	0.197538	0.33363	1	0.802462	1	1
RSP_2158	ABC transporter, periplasmic solute-binding protein	1098	33	0.0375854	4958	0.949697	1	1	0.0503028	0.274123	1
RSP_2159	ABC transporter, ATPase subunit	1134	26	0.0286344	1632	0.552054	0.796224	1	0.447946	1	1
RSP_2160	Short-chain dehydrogenase/reductase	765	15	0.0245499	1751	0.324934	0.509018	1	0.675066	1	1
RSP_2161	Efflux channel	708	19	0.0335689	3897	0.800544	1	1	0.199456	0.855577	1
RSP_2163	lytic murein transglycosylase, putative	804	39	0.060559	5850	0.999994	1	1	6.34087e-06	8.46837e-05	0.0283691
RSP_4345	tRNA-Glu	75	2	0.0338983	31	0.761262	1	1	0.238738	0.974555	1
RSP_2165	transcriptional regulator, AsnC family	456	12	0.032967	1182	0.752314	1	1	0.247686	0.997432	1
RSP_2166	delta-1-pyrroline-5-carboxylate dehydrogenase %3BL-proline dehydrogenase	3642	104	0.0356898	8559	0.988397	1	1	0.0116026	0.0786516	1
RSP_2167	hypothetical protein	741	8	0.0134907	241	0.0118291	0.0286383	1	0.988171	1	1
RSP_2168	hypothetical protein	357	8	0.0280702	769	0.569877	0.812761	1	0.430123	1	1
RSP_2169	Inositol monophosphatase family protein	786	0	0	0	1.19378e-08	1.1035e-07	5.34095e-05	1	1	1
RSP_2170	Phosphate transporter, Pit family	1518	13	0.0107084	695	1.7704e-05	8.3729e-05	0.0792076	0.999982	1	1
RSP_2171	transcriptional regulator, LysR family	906	5	0.00690608	277	3.43661e-05	0.000154371	0.153754	0.999966	1	1
RSP_2172	5,10-methylenetetrahydrofolate reductase (NAD(P))	867	0	0	0	1.80659e-09	1.94295e-08	8.08267e-06	1	1	1
RSP_2173	hypothetical protein	546	2	0.00458716	35	0.000303839	0.00110608	1	0.999696	1	1
RSP_2174	Putative ABC transporter, inner membrane subunit	591	4	0.00845666	1317	0.00227948	0.00670505	1	0.997721	1	1
RSP_2175	ABC transporter, ATPase subunit	741	4	0.00674536	330	0.000161921	0.000640526	0.724435	0.999838	1	1
RSP_2176	Pseudo gene	1277	22	0.0215475	1304	0.0994072	0.187578	1	0.900593	1	1
RSP_2177	DNA protecting protein DprA	1119	3	0.00335196	91	1.74982e-08	1.57837e-07	7.82871e-05	1	1	1
RSP_2178	DNA topoisomerase I	2655	0	0	0	1.64231e-27	4.89848e-25	7.34772e-24	1	1	1
RSP_2179	ABC glycine betaine/L-proline transporter, ATPase subunit, ProV	1029	27	0.0328068	2024	0.797824	1	1	0.202176	0.864755	1
RSP_2180	ABC glycine betaine/L-proline transporter, inner membrane subunit	855	29	0.0424597	4379	0.98457	1	1	0.0154296	0.101369	1
RSP_2181	ABC glycine betaine/L-proline transporter, periplasmic substrate-binding subunit	927	48	0.0647773	7582	1	1	1	1.0263e-07	1.77285e-06	0.000459167
RSP_2182	transcriptional regulator, TetR family	585	17	0.0364026	1988	0.872126	1	1	0.127874	0.589802	1
RSP_2183	betaine aldehyde dehydrogenase	1452	34	0.0292599	4215	0.595806	0.843022	1	0.404194	1	1
RSP_2184	choline dehydrogenase	1647	26	0.0197418	1503	0.027004	0.0591655	1	0.972996	1	1
RSP_2185	nuclease (SNase-like)	645	4	0.00776699	123	0.000921798	0.00297986	1	0.999078	1	1
RSP_7516	Pseudo gene	102	2	0.0243902	259	0.582066	0.826719	1	0.417934	1	1
RSP_2186	Transcriptional Regulator, MerR family	1386	50	0.0451264	5413	0.999171	1	1	0.000828965	0.00721554	1
RSP_2187	multidrug efflux pump, Major Facilitator Superfamily ( MFS)	1221	13	0.013306	848	0.00115427	0.00365478	1	0.998846	1	1
RSP_2188	hypothetical protein	354	4	0.0140845	676	0.0891587	0.170396	1	0.910841	1	1
RSP_2189	propionyl-CoA carboxylase carboxyltransferase subunit	1533	21	0.0171149	1588	0.00654346	0.0171201	1	0.993457	1	1
RSP_6040	hypothetical protein	348	17	0.0611511	3529	0.998739	1	1	0.00126081	0.0106031	1
RSP_7517	hypothetical protein	135	2	0.0186916	197	0.40569	0.616946	1	0.59431	1	1
RSP_2190	hypothetical protein	399	10	0.031348	4119	0.691552	0.941858	1	0.308448	1	1
RSP_6221	hypothetical protein	228	2	0.010989	918	0.104539	0.196186	1	0.895461	1	1
RSP_2191	biotin carboxyl carrier protein%3Bbiotin carboxylase	2001	30	0.0187383	1462	0.00776741	0.0198693	1	0.992233	1	1
RSP_6041	hypothetical protein	444	18	0.0505618	1377	0.992239	1	1	0.00776127	0.0552929	1
RSP_2192	methylmalonyl-CoA mutase	2130	52	0.0305164	3218	0.710598	0.960778	1	0.289402	1	1
RSP_2193	putative aminomethyltransferase, tetrahydrofolate dependent	1134	28	0.030837	3330	0.698913	0.949859	1	0.301087	1	1
RSP_2194	glycine cleavage system H protein (predicted)	357	6	0.0210526	415	0.290519	0.46305	1	0.709481	1	1
RSP_2195	glycine dehydrogenase	2871	48	0.0208968	4771	0.0124358	0.0299289	1	0.987564	1	1
RSP_2196	3-hydroxyacyl-CoA dehydrogenase	2202	61	0.0346198	3832	0.939286	1	1	0.0607136	0.323758	1
RSP_2197	acetyl-CoA acetyltransferase	1212	30	0.0309278	2805	0.707743	0.957786	1	0.292257	1	1
RSP_2198	hypothetical protein	444	7	0.0196629	443	0.199396	0.336006	1	0.800604	1	1
RSP_2199	putative acyl-CoA dehydrogenase	1776	85	0.0598592	9436	1	1	1	1.9437e-10	4.65032e-09	8.6961e-07
RSP_2200	transcriptional regulator, MerR family	396	17	0.0537975	2197	0.995067	1	1	0.00493283	0.0369055	1
RSP_2201	transcriptional regulator, MerR family	381	9	0.0295082	565	0.62308	0.874422	1	0.37692	1	1
RSP_2202	hypothetical protein	492	9	0.0228426	759	0.307381	0.485945	1	0.692619	1	1
RSP_2203	uncharacterized protein, possibly involved in aromatic compounds catabolism	507	16	0.0395062	905	0.922165	1	1	0.0778352	0.395272	1
RSP_2204	multidrug efflux pump, MATE family	1335	14	0.0131209	628	0.000589334	0.00201581	1	0.999411	1	1
RSP_2205	putative transmembrane protein	759	8	0.0131796	460	0.00936045	0.023409	1	0.99064	1	1
RSP_2206	putative permease	921	12	0.0162822	1355	0.0219461	0.0493898	1	0.978054	1	1
RSP_2207	purine nucleoside phosphorylase	801	8	0.0124805	350	0.00522614	0.0139927	1	0.994774	1	1
RSP_2208	nucleoside ABC transporter membrane protein	969	9	0.0116129	315	0.00118717	0.00374569	1	0.998813	1	1
RSP_2209	nucleoside ABC transporter membrane protein	1095	25	0.0285714	1574	0.548626	0.791536	1	0.451374	1	1
RSP_2210	nucleoside ABC transporter ATP-binding protein	1578	22	0.0174326	1751	0.00731632	0.0188447	1	0.992684	1	1
RSP_2211	nucleoside-binding protein	996	32	0.040201	2894	0.975767	1	1	0.0242331	0.146512	1
RSP_2212	putative acetyltransferase	483	7	0.0180879	1067	0.134359	0.243172	1	0.865641	1	1
RSP_2213	universal bacterial protein YeaZ	609	0	0	0	7.17514e-07	4.65915e-06	0.00321016	0.999999	1	1
RSP_2214	Nitrogen-fixing NifU	561	0	0	0	2.16397e-06	1.26063e-05	0.00968162	0.999998	1	1
RSP_2215	Pseudo gene	461	15	0.0406504	927	0.931653	1	1	0.0683474	0.355153	1
RSP_2216	branched-chain amino acid aminotransferase	864	32	0.0462428	6741	0.996374	1	1	0.0036262	0.0278756	1
RSP_2217	putative ring-cleavage extradiol dioxygenase	480	6	0.015625	616	0.0758714	0.14862	1	0.924129	1	1
RSP_2218	hypothetical protein	543	14	0.0321839	708	0.731577	0.981726	1	0.268423	1	1
RSP_2219	putative lipid A biosynthesis lauroyl acyltransferase	882	9	0.0127479	379	0.00400275	0.011075	1	0.995997	1	1
RSP_2220	putative flagellar motor switch protein (fliG)	1074	5	0.00581395	187	1.50213e-06	9.10643e-06	0.00672055	0.999998	1	1
RSP_6042	hypothetical protein	156	6	0.0483871	1300	0.933597	1	1	0.0664032	0.347065	1
RSP_2221	Adenylosuccinate lyase	1305	1	0.000958773	13	2.20186e-12	4.32067e-11	9.85113e-09	1	1	1
RSP_2222	putative hemolysin	255	6	0.0295567	234	0.636862	0.887916	1	0.363138	1	1
RSP_2223	AcrB/AcrD/AcrF multidrug efflux pump	3147	56	0.0222487	3878	0.0278907	0.0606625	1	0.972109	1	1
RSP_2224	multidrug efflux pump, membrane fusion protein (MFP) family	1167	13	0.0139335	375	0.00234552	0.00684531	1	0.997654	1	1
RSP_2225	hypothetical protein	672	4	0.00743494	100	0.000555973	0.00191783	1	0.999444	1	1
RSP_2226	Glycosidase	2085	14	0.00839832	777	6.70482e-09	6.56397e-08	2.99974e-05	1	1	1
RSP_2227	ADP-glucose pyrophosphorylase	1230	4	0.00406504	116	1.30196e-08	1.19364e-07	5.82497e-05	1	1	1
RSP_2228	Pseudo gene	531	13	0.0305882	1197	0.664911	0.918435	1	0.335089	1	1
RSP_2229	Chemotaxis multidomain, CheB methylesterase/CheR, Methylase	3513	53	0.0188545	2861	0.000624927	0.00212295	1	0.999375	1	1
RSP_2230	response regulator receiver domain protein	354	7	0.0246479	515	0.432489	0.649097	1	0.567511	1	1
RSP_7518	hypothetical protein	141	0	0	0	0.0375276	0.0790855	1	0.962472	1	1
RSP_2231	hypothetical protein	255	4	0.0197044	85	0.307211	0.485847	1	0.692789	1	1
RSP_2232	putative uracil-DNA glycosylase	1458	15	0.0128645	1088	0.000259338	0.000962887	1	0.999741	1	1
RSP_2234	putative DNA-binding protein	1221	21	0.0214944	1781	0.103492	0.19463	1	0.896508	1	1
RSP_2235	penicillin-binding protein, beta-lactamase class C	1014	6	0.00738916	151	1.92014e-05	9.03336e-05	0.0859072	0.999981	1	1
RSP_2236	transcriptional regulator, MarR family	468	24	0.0641711	4076	0.999899	1	1	0.000101246	0.00109945	0.452975
RSP_2237	Membrane Fusion Protein (MFP) Family protein	1107	10	0.0112994	835	0.000412033	0.0014642	1	0.999588	1	1
RSP_2238	multidrug efflux pump, Major facilitator superfamily (MFS)	1524	28	0.0229508	2193	0.133119	0.241318	1	0.866881	1	1
RSP_4340	tRNA-Tyr	84	0	0	0	0.138703	0.250427	1	0.861297	1	1
RSP_2239	tRNA/rRNA metyltransferase	786	19	0.0302548	1717	0.653916	0.906888	1	0.346084	1	1
RSP_2240	putative CoA-binding protein	447	2	0.00560224	108	0.0020908	0.00617442	1	0.997909	1	1
RSP_2241	phosphoribosyl-ATP pyrophosphatase	312	0	0	0	0.000701308	0.00234678	1	0.999299	1	1
RSP_2242	imidazole glycerol phosphate synthase subunit HisF	762	2	0.00327869	56	3.63221e-06	2.00376e-05	0.0162505	0.999996	1	1
RSP_2243	1-(5-phosphoribosyl)-5-((5-phosphoribosylamino)methylideneamino) imidazole-4-carboxamide isomerase	720	0	0	0	5.40721e-08	4.39852e-07	0.000241919	1	1	1
RSP_2244	hypothetical protein	381	4	0.0131148	182	0.0620228	0.123935	1	0.937977	1	1
RSP_2245	imidazole glycerol phosphate synthase subunit HisH	639	0	0	0	3.57304e-07	2.44057e-06	0.00159858	1	1	1
RSP_2246	imidazoleglycerol-phosphate dehydratase	588	0	0	0	1.17573e-06	7.20579e-06	0.00526022	0.999999	1	1
RSP_2247	translation elongation factor 2 (EF-2/EF-G)	2010	20	0.0124378	998	1.05079e-05	5.27042e-05	0.0470122	0.999989	1	1
RSP_2249	multidrug (Tetracycline) efflux pump, Major facilitator superfamily (MFS)	1221	16	0.0163767	877	0.00946291	0.0236124	1	0.990537	1	1
RSP_2250	putative hydrolase or acyltransferase of alpha/beta superfamily	729	4	0.00686106	239	0.000203119	0.000776713	0.908755	0.999797	1	1
RSP_2251	3-oxoadipate enol-lactonase	789	5	0.00792393	205	0.000267584	0.000986136	1	0.999732	1	1
RSP_2252	Threonine dehydratase	978	24	0.0306905	1718	0.684034	0.936752	1	0.315966	1	1
RSP_2253	putative hydrolase or acyltransferase	825	14	0.0212443	868	0.152862	0.270961	1	0.847138	1	1
RSP_2254	ABC efflux transporter, fused ATPase and inner membrane subunits	1737	32	0.0230382	2194	0.118801	0.219273	1	0.881199	1	1
RSP_2255	acyl-CoA synthase	1890	27	0.0178571	2821	0.0049322	0.0133012	1	0.995068	1	1
RSP_2256	D-tyrosyl-tRNA deacylase	438	6	0.0171429	763	0.125173	0.228956	1	0.874827	1	1
RSP_2257	putative Fructokinase	921	17	0.0230665	1971	0.216749	0.360899	1	0.783251	1	1
RSP_2258	phosphoribosylaminoimidazole-succinocarboxamide synthase	960	1	0.00130208	13	4.83325e-09	4.88125e-08	2.16239e-05	1	1	1
RSP_2259	Transmembrane protein	438	3	0.00857143	54	0.00943842	0.0235776	1	0.990562	1	1
RSP_2260	hypothetical protein	1098	18	0.0205011	1606	0.0846117	0.163099	1	0.915388	1	1
RSP_2261	Antifreeze protein, type I	1110	34	0.0382883	5272	0.961115	1	1	0.0388851	0.221338	1
RSP_7519	hypothetical protein	189	1	0.00662252	80	0.0678265	0.134332	1	0.932174	1	1
RSP_2262	hypothetical protein	639	4	0.00782779	84	0.00100584	0.00322129	1	0.998994	1	1
RSP_2263	Protein of unknown function (DUF2927)	966	19	0.0246114	1372	0.295146	0.468755	1	0.704854	1	1
RSP_2264	Tellurite resistance protein	1191	30	0.0314795	4215	0.739839	0.988662	1	0.260161	1	1
RSP_2265	5-bromo-4-chloroindolyl phosphate hydrolysis protein	879	19	0.027027	864	0.457426	0.681493	1	0.542574	1	1
RSP_7520	hypothetical protein	90	0	0	0	0.123487	0.226613	1	0.876513	1	1
RSP_2266	Pseudouridine synthase, (predicted)	1527	32	0.026208	2095	0.344689	0.535093	1	0.655311	1	1
RSP_2267	cytosine/adenosine deaminase	453	0	0	0	2.63184e-05	0.000119907	0.117748	0.999974	1	1
RSP_2268	metallo Beta lactamase superfamily	693	9	0.0162162	542	0.043477	0.0902627	1	0.956523	1	1
RSP_6222	hypothetical protein	657	4	0.00761905	598	0.000740481	0.00246313	1	0.99926	1	1
RSP_6043	aspartyl/glutamyl-tRNA(Asn/Gln) amidotransferase subunit C	288	0	0	0	0.00125382	0.00392006	1	0.998746	1	1
RSP_2270	aspartyl/glutamyl-tRNA(Asn/Gln) amidotransferase subunit A	1476	0	0	0	1.29625e-15	5.47116e-14	5.79942e-12	1	1	1
RSP_2271	hypothetical protein	801	18	0.0280811	1258	0.528736	0.769539	1	0.471264	1	1
RSP_2272	N-acetylmuramoyl-L-alanine amidase, family 2	672	2	0.00371747	142	2.32169e-05	0.000107306	0.103872	0.999977	1	1
RSP_4342	Pseudo gene	398	0	0	0	9.72738e-05	0.00040484	0.435203	0.999903	1	1
RSP_2273	putative anaerobic phenylacetate CoA ligase	1215	21	0.0216272	1697	0.109304	0.204186	1	0.890696	1	1
RSP_2274	amino acid/amide ABC transporter ATP-binding protein 2, HAAT family	831	22	0.0330827	1336	0.793334	1	1	0.206666	0.880594	1
RSP_2275	amino acid/amide ABC transporter substrate-binding protein, HAAT family	1290	21	0.0203488	2182	0.061012	0.122133	1	0.938988	1	1
RSP_2276	amino acid/amide ABC transporter membrane protein 2, HAAT family	1077	21	0.0243902	1379	0.265907	0.430727	1	0.734093	1	1
RSP_2277	amino acid/amide ABC transporter membrane protein 1, HAAT family	990	12	0.0151515	1709	0.00993893	0.024649	1	0.990061	1	1
RSP_7521	hypothetical protein	153	2	0.0162602	62	0.312789	0.492753	1	0.687211	1	1
RSP_2278	amino acid/amide ABC transporter ATP-binding protein 1, HAAT family	840	12	0.0178571	430	0.0521397	0.106323	1	0.94786	1	1
RSP_2279	Long chain acyl-CoA synthetase	1962	17	0.010828	1469	1.28291e-06	7.8198e-06	0.00573973	0.999999	1	1
RSP_2280	PAS sensor hybrid histidine kinase	1923	18	0.0116959	1767	5.85562e-06	3.06769e-05	0.026198	0.999994	1	1
RSP_2281	two-component trancriptional regulator, winged helix family	708	11	0.0194346	558	0.113614	0.211091	1	0.886386	1	1
RSP_2282	Chromate efflux pump, ChrA	1179	5	0.00530223	227	2.09699e-07	1.50352e-06	0.000938195	1	1	1
RSP_2283	SSU ribosomal protein S4P	621	0	0	0	5.36619e-07	3.55679e-06	0.00240084	0.999999	1	1
RSP_2284	histidinol phosphate aminotransferase apoenzyme	1086	0	0	0	1.11942e-11	1.85493e-10	5.00831e-08	1	1	1
RSP_6215	prephenate dehydrogenase	936	1	0.0013369	11	8.42554e-09	8.12411e-08	3.76958e-05	1	1	1
RSP_2285	hypothetical protein	858	19	0.0276968	1736	0.501492	0.734427	1	0.498508	1	1
RSP_2286	hypothetical protein	996	11	0.0138191	1059	0.00451698	0.0123	1	0.995483	1	1
RSP_2287	ChaC-like protein	549	2	0.00455581	152	0.000282032	0.00103258	1	0.999718	1	1
RSP_2288	hypothetical protein	1176	21	0.0223404	2375	0.143539	0.257495	1	0.856461	1	1
RSP_2289	flagellar motor protein	1578	18	0.0142631	2177	0.000578922	0.00198323	1	0.999421	1	1
RSP_2291	Transposase	501	1	0.00249377	276	0.000111873	0.000457514	0.50052	0.999888	1	1
RSP_2292	Pseudo gene	539	0	0	0	3.65045e-06	2.01134e-05	0.0163321	0.999996	1	1
RSP_2293	Chaperonin clpA/B	2316	7	0.0037797	204	1.39779e-15	5.79048e-14	6.25372e-12	1	1	1
RSP_2294	putative hydroxyacylglutathione hydrolase (glyoxalase II) (GLX II) protein	768	14	0.0228013	613	0.233121	0.384723	1	0.766879	1	1
RSP_2295	hypothetical protein	789	0	0	0	1.09414e-08	1.03274e-07	4.89519e-05	1	1	1
RSP_2296	ATP synthase F1 subcomplex delta subunit	561	0	0	0	2.16397e-06	1.26063e-05	0.00968162	0.999998	1	1
RSP_2297	ATP synthase F1 subcomplex alpha subunit	1539	0	0	0	2.94615e-16	1.49785e-14	1.31811e-12	1	1	1
RSP_2298	ATP synthase subunit C	870	0	0	0	1.65581e-09	1.80245e-08	7.40808e-06	1	1	1
RSP_2299	ATP synthase subunit B	1428	0	0	0	3.90941e-15	1.46981e-13	1.74907e-11	1	1	1
RSP_2300	ATP synthase F1 subcomplex epsilon subunit	399	0	0	0	9.44886e-05	0.000395086	0.422742	0.999906	1	1
RSP_2301	Phosphoribosyl pyrophosphate synthetase	1020	0	0	0	5.07044e-11	7.3893e-10	2.26852e-07	1	1	1
RSP_2302	L-threonine aldolase	1026	13	0.0158537	1086	0.0128473	0.0308197	1	0.987153	1	1
RSP_2303	hypothetical protein	462	13	0.0351351	2660	0.820424	1	1	0.179576	0.784595	1
RSP_2304	FMN adenylyltransferase %3Briboflavin kinase	921	0	0	0	5.03198e-10	6.1011e-09	2.25131e-06	1	1	1
RSP_2305	MaoC family protein	444	9	0.0252809	794	0.431885	0.649061	1	0.568115	1	1
RSP_2306	putative HAD superfamily protein	894	0	0	0	9.26152e-10	1.06246e-08	4.14361e-06	1	1	1
RSP_2307	putative manganese-dependent inorganic pyrophosphatase	918	0	0	0	5.4902e-10	6.60299e-09	2.45631e-06	1	1	1
RSP_2308	Pseudo gene	114	3	0.0326087	88	0.729735	0.979842	1	0.270265	1	1
RSP_2309	hypothetical protein	987	23	0.0291508	1653	0.589514	0.835706	1	0.410486	1	1
RSP_2310	Chaperonin Cpn10 (GroES)	288	0	0	0	0.00125382	0.00392006	1	0.998746	1	1
RSP_2311	chaperonin GroEL	1644	0	0	0	2.49381e-17	1.46807e-15	1.11573e-13	1	1	1
RSP_2312	hypothetical protein	576	0	0	0	1.57207e-06	9.44086e-06	0.00703344	0.999998	1	1
RSP_2313	2-hydroxyacid dehydrogenase	987	23	0.0291508	2210	0.589514	0.835706	1	0.410486	1	1
RSP_2314	oxidoreductase, Chromogranin/secretogranin	819	12	0.0183206	1193	0.0644748	0.128319	1	0.935525	1	1
RSP_2315	hypothetical protein	306	2	0.00819672	80	0.0283433	0.0615572	1	0.971657	1	1
RSP_2316	D-amino acid dehydrogenase	1242	11	0.0110664	1089	0.000145872	0.000582705	0.65263	0.999854	1	1
RSP_2317	Iron-containing alcohol dehydrogenase	1146	34	0.0371179	3872	0.944592	1	1	0.0554079	0.298669	1
RSP_2318	putative Aldehyde dehydrogenase	1389	29	0.0261026	2200	0.347552	0.53879	1	0.652448	1	1
RSP_2319	Glutamine synthetase class-I	1380	21	0.0190217	1190	0.028454	0.0617378	1	0.971546	1	1
RSP_2320	TRAP-T family transporter, periplasmic binding protein	1038	22	0.026506	1656	0.408121	0.619591	1	0.591879	1	1
RSP_2321	Putative TRAP-T family transporter, DctM (12TMs) subunit	1326	17	0.0160377	928	0.00562143	0.0149348	1	0.994379	1	1
RSP_2322	TRAP-T family transporter, DctQ (4TMs) subunit	507	9	0.0222222	1553	0.275826	0.443902	1	0.724174	1	1
RSP_2323	putative N-formylglutamate amidohydrolase	780	8	0.0128205	420	0.00701152	0.0181747	1	0.992988	1	1
RSP_2324	transcriptional regulator, RpiR family	867	19	0.027417	1117	0.48323	0.713993	1	0.51677	1	1
RSP_2325	cell elongation-specific peptidoglycan biosynthesis regulator RodA	1140	0	0	0	3.11799e-12	5.91097e-11	1.39499e-08	1	1	1
RSP_2326	peptidoglycan glycosyltransferase	1947	0	0	0	2.27153e-20	2.25841e-18	1.01628e-16	1	1	1
RSP_2327	hypothetical protein	540	1	0.00231481	20	4.8699e-05	0.000212565	0.217879	0.999951	1	1
RSP_2328	rod shape-determining protein MreC	903	0	0	0	7.55732e-10	8.85117e-09	3.38115e-06	1	1	1
RSP_2329	rod shape-determining protein MreB	1038	0	0	0	3.37611e-11	5.1552e-10	1.51047e-07	1	1	1
RSP_6044	putative Serine/alanine racemase VanTc3	957	11	0.0143791	1048	0.00737649	0.018956	1	0.992624	1	1
RSP_2330	2-isopropylmalate synthase	1590	11	0.0086478	677	6.18715e-07	4.0648e-06	0.00276813	0.999999	1	1
RSP_2331	PpaZ	459	1	0.0027248	24	0.000276905	0.0010163	1	0.999723	1	1
RSP_2332	hypothetical protein	1506	63	0.0523256	15763	0.999997	1	1	3.02937e-06	4.26208e-05	0.0135534
RSP_2333	NAD(+) synthase	1665	0	0	0	1.61294e-17	1.00226e-15	7.21629e-14	1	1	1
RSP_2334	6-phosphofructokinase	945	20	0.0264901	3196	0.416396	0.630015	1	0.583604	1	1
RSP_2335	trp repressor binding protein WrbA, putative	594	2	0.00420168	75	0.000111858	0.00045787	0.500452	0.999888	1	1
RSP_6045	hypothetical protein	240	8	0.0416667	856	0.897666	1	1	0.102334	0.488103	1
RSP_2336	Peptidase family M48	732	19	0.0324232	4255	0.756671	1	1	0.243329	0.989687	1
RSP_2337	hypothetical protein	252	7	0.0346535	550	0.77554	1	1	0.22446	0.936786	1
RSP_2338	PRC-barrel domain-containing protein	363	4	0.0137457	381	0.0791286	0.15446	1	0.920871	1	1
RSP_2339	hypothetical protein	579	8	0.0172786	374	0.0854537	0.164509	1	0.914546	1	1
RSP_2340	SSU ribosomal protein S12P methylthiotransferase	1368	30	0.0274223	2426	0.451745	0.673477	1	0.548255	1	1
RSP_2341	aspartate/tyrosine/aromatic aminotransferase	1179	38	0.0402969	7049	0.983907	1	1	0.0160935	0.104502	1
RSP_2342	xanthine phosphoribosyltransferase	504	24	0.0594059	3671	0.999673	1	1	0.000327258	0.00308243	1
RSP_2343	Putative threonine efflux protein, RhtB family	615	19	0.0386965	2859	0.924064	1	1	0.0759355	0.386942	1
RSP_2344	Enoyl-(acyl-carrier-protein) reductase (NADH)	825	0	0	0	4.85082e-09	4.88797e-08	2.17026e-05	1	1	1
RSP_2345	Pyridoxamine 5'-phosphate oxidase	603	0	0	0	8.05927e-07	5.12176e-06	0.00360572	0.999999	1	1
RSP_2346	cold-shock DNA-binding protein family	543	37	0.0850575	5056	1	1	1	2.11762e-09	4.38623e-08	9.47425e-06
RSP_2347	hypothetical protein	462	15	0.0405405	819	0.930373	1	1	0.0696274	0.36013	1
RSP_4313	tRNA-Pro	77	0	0	0	0.169982	0.296259	1	0.830018	1	1
RSP_2348	hypothetical protein	795	9	0.0141732	1647	0.012951	0.0309855	1	0.987049	1	1
RSP_6223	hypothetical protein	162	2	0.0153846	301	0.277509	0.445808	1	0.722491	1	1
RSP_2349	hypothetical protein	633	12	0.0236686	883	0.306252	0.484674	1	0.693748	1	1
RSP_2350	hypothetical protein	465	27	0.0727763	7522	0.999996	1	1	4.47837e-06	6.12729e-05	0.0200362
RSP_2351	hypothetical protein	2010	27	0.016791	1682	0.00150284	0.00461158	1	0.998497	1	1
RSP_2352	putative terminase large subunit / phage terminase	1611	11	0.00853375	1043	4.35e-07	2.92221e-06	0.00194619	1	1	1
RSP_2353	phage terminase, small subunit, putative, P27 family	396	3	0.00949367	75	0.0192752	0.0440436	1	0.980725	1	1
RSP_6046	phage head-tail adaptor, putative, SPP1 family	315	4	0.0159363	97	0.152756	0.27088	1	0.847244	1	1
RSP_6047	hypothetical protein	417	2	0.00600601	186	0.00370215	0.0103521	1	0.996298	1	1
RSP_2354	phage protein, HK97 gp10 family	423	4	0.0117994	351	0.0334912	0.0715567	1	0.966509	1	1
RSP_7522	hypothetical protein	312	13	0.052	1350	0.98613	1	1	0.0138696	0.0917936	1
RSP_2356	hypothetical protein	1449	67	0.0578085	7833	1	1	1	4.59416e-08	8.15646e-07	0.000205543
RSP_2355	HNH nuclease / Probable phage PHI-105 holin-like protein	351	24	0.0854093	2939	0.999999	1	1	7.70934e-07	1.19763e-05	0.00344916
RSP_2357	hypothetical protein	597	6	0.0125786	182	0.0163698	0.038165	1	0.98363	1	1
RSP_2358	putative phage phi-C31 gp36-like protein / Major capsid protein, HK97 family	1536	12	0.00977199	886	4.74345e-06	2.52645e-05	0.0212222	0.999995	1	1
RSP_2359	Protein of unknown function (DUF3356)	321	0	0	0	0.000572261	0.00196643	1	0.999428	1	1
RSP_2360	putative head portal protein, HK97 family	1194	9	0.00941423	1228	3.72636e-05	0.000166219	0.166717	0.999963	1	1
RSP_2361	putative integrase/resolvase recombinase protein phage-related integrase	1818	93	0.0639615	9416	1	1	1	7.34968e-13	2.09442e-11	3.28825e-09
RSP_2362	transcriptional regulator, GntR family	783	27	0.0430622	3558	0.984562	1	1	0.0154377	0.101273	1
RSP_2363	Short-chain dehydrogenase/reductase	765	10	0.0163666	489	0.0368515	0.0778073	1	0.963148	1	1
RSP_2364	L-fuculose phosphate aldolase (Class II)	657	7	0.0133333	244	0.016514	0.038461	1	0.983486	1	1
RSP_2365	monosaccharide ABC transporter substrate-binding protein, CUT2 family	963	14	0.0181582	904	0.043973	0.0912077	1	0.956027	1	1
RSP_2366	monosaccharide ABC transporter ATP-binding protein, CUT2 family	1509	17	0.0140845	739	0.000646616	0.00218501	1	0.999353	1	1
RSP_2368	monosaccharide ABC transporter membrane protein, CUT2 family	1011	6	0.00741656	689	2.05111e-05	9.60906e-05	0.0917665	0.999979	1	1
RSP_2367	monosaccharide ABC transporter membrane protein, CUT2 family	978	8	0.0102302	908	0.000387543	0.00138821	1	0.999612	1	1
RSP_2370	putative sugar kinase	951	12	0.0157687	755	0.0156311	0.0365953	1	0.984369	1	1
RSP_2371	3-oxoacyl-(acyl-carrier protein) reductase / Short-chain dehydrogenase/reductase SDR	747	5	0.00837521	321	0.000554095	0.0019143	1	0.999446	1	1
RSP_2372	aldehyde dehydrogenase (NAD-dependent)	1419	6	0.00528634	323	1.1148e-08	1.04125e-07	4.9876e-05	1	1	1
RSP_2373	Putative Transporter, Major facilitator superfamily (MFS)	1170	1	0.00106838	29	4.43909e-11	6.59817e-10	1.98605e-07	1	1	1
RSP_2374	hypothetical protein	525	14	0.0334129	1530	0.774953	1	1	0.225047	0.937488	1
RSP_2375	hypothetical protein	1446	25	0.0216263	1763	0.085917	0.165259	1	0.914083	1	1
RSP_2376	2-amino-3-ketobutyrate coenzyme A ligase	1191	26	0.0272823	1439	0.451173	0.673074	1	0.548827	1	1
RSP_2377	L-threonine 3-dehydrogenase	1026	24	0.0292683	1223	0.59686	0.84398	1	0.40314	1	1
RSP_7523	hypothetical protein	87	0	0	0	0.134732	0.243749	1	0.865268	1	1
RSP_2378	putative fatty acid beta hydroxylase (cytochrome P450)	1323	4	0.00377715	128	1.95715e-09	2.0898e-08	8.75627e-06	1	1	1
RSP_2379	hypothetical protein	255	1	0.00492611	19	0.0191851	0.0439048	1	0.980815	1	1
RSP_2380	Catalase	2133	13	0.0076157	652	7.92307e-10	9.18337e-09	3.54478e-06	1	1	1
RSP_6048	hypothetical protein	513	3	0.00729927	284	0.00248332	0.00720049	1	0.997517	1	1
RSP_2381	3-methyladenine DNA glycosylase	555	3	0.00677201	110	0.00120481	0.00379068	1	0.998795	1	1
RSP_6049	hypothetical protein	162	1	0.00769231	52	0.11066	0.206376	1	0.88934	1	1
RSP_2382	Protein of unknown function (DUF3618)	1110	4	0.0045045	555	1.426e-07	1.05279e-06	0.000637994	1	1	1
RSP_2383	putative integral membrane protein	402	2	0.00621118	366	0.00479731	0.0129922	1	0.995203	1	1
RSP_6050	hypothetical protein	825	1	0.00151745	25	9.90775e-08	7.57731e-07	0.000443273	1	1	1
RSP_2384	putative stress protein (general stress protein 26)	498	3	0.00753769	98	0.00331764	0.00937065	1	0.996682	1	1
RSP_2385	hypothetical protein	363	6	0.0206186	412	0.270734	0.437122	1	0.729266	1	1
RSP_6224	hypothetical protein	534	17	0.0397196	1559	0.929666	1	1	0.0703339	0.362946	1
RSP_2386	methylthioribose-1-phosphate isomerase	1095	36	0.0411429	5682	0.986275	1	1	0.0137251	0.0911072	1
RSP_2387	hypothetical protein	435	10	0.0288184	614	0.591245	0.837363	1	0.408755	1	1
RSP_2388	NTP pyrophosphohydrolase	501	7	0.0174564	1042	0.111243	0.20703	1	0.888757	1	1
RSP_2389	putative glutathione peroxidase	531	7	0.0164706	802	0.0793646	0.154718	1	0.920635	1	1
RSP_2390	putative Acetoin utilization protein	1128	10	0.0110865	341	0.000301371	0.00109799	1	0.999699	1	1
RSP_2391	2'-5' RNA ligase	555	3	0.00677201	112	0.00120481	0.00379068	1	0.998795	1	1
RSP_2392	putative membrane protein, similar to periplasmic nitrate reductase NnuR	558	2	0.0044843	154	0.00023697	0.000890178	1	0.999763	1	1
RSP_2394	putative 3-deoxy-D-manno-octulosonic-acid transferase (KDO transferase)	1224	0	0	0	4.32476e-13	9.87193e-12	1.9349e-09	1	1	1
RSP_2395	BCCP, cytochrome c peroxidase	1044	59	0.0705742	7202	1	1	1	1.96183e-10	4.66875e-09	8.77725e-07
RSP_2396	hypothetical protein	1002	23	0.0286783	2979	0.558255	0.801808	1	0.441745	1	1
RSP_2397	ABC putrescine transporter, periplasmic substrate-binding subunit	1020	57	0.0698529	13103	1	1	1	5.54738e-10	1.25348e-08	2.4819e-06
RSP_2398	ABC putrescine transporter, inner membrane subunit	801	24	0.0374415	4578	0.922447	1	1	0.0775529	0.394286	1
RSP_2399	ABC putrescine transporter, inner membrane subunit	894	40	0.0558659	8072	0.999968	1	1	3.20712e-05	0.000383654	0.143487
RSP_2400	ABC putrescine transporter, ATPase subunit	1065	30	0.0352526	4637	0.893499	1	1	0.106501	0.503151	1
RSP_2401	putative 6-aminohexanoate-cyclic-dimer hydrolase	1458	35	0.0300172	7603	0.653585	0.90671	1	0.346415	1	1
RSP_2402	Putative TonB dependent Vitamin B12 outer membrane receptor	1836	63	0.0429155	5381	0.999188	1	1	0.00081172	0.00709304	1
RSP_2403	ABC cobalamin/Fe3+-siderophore transporter, periplasmic substrate-binding subunit	861	30	0.0435414	3228	0.989699	1	1	0.010301	0.0714524	1
RSP_2404	ABC cobalamin/Fe3+-siderophore transporter, inner membrane subunit	990	12	0.0151515	818	0.00993893	0.024649	1	0.990061	1	1
RSP_2405	ABC cobalamin/Fe3+-siderophore transporter, ATPase subunit	753	14	0.0232172	742	0.256503	0.417762	1	0.743497	1	1
RSP_2406	hypothetical protein	660	12	0.0227273	1255	0.254292	0.414917	1	0.745708	1	1
RSP_2407	periplasmic sensor hybrid histidine kinase	1728	11	0.00795948	620	6.14177e-08	4.92443e-07	0.000274783	1	1	1
RSP_2408	hypothetical protein	321	3	0.0116732	102	0.062244	0.124321	1	0.937756	1	1
RSP_2409	ribosomal large subunit pseudouridine synthase D	1050	25	0.0297619	2070	0.629005	0.880253	1	0.370995	1	1
RSP_2410	RNA polymerase, sigma 32 subunit, RpoH	897	7	0.0097629	972	0.000475714	0.00166017	1	0.999524	1	1
RSP_2411	methylase involved in ubiquinone/menaquinone biosynthesis	816	27	0.041411	4180	0.975857	1	1	0.0241433	0.146167	1
RSP_2412	Oligoendopeptidase F	1821	76	0.052162	12772	1	1	1	4.14784e-07	6.72371e-06	0.00185574
RSP_2413	DNA ligase	1602	14	0.0109204	656	1.35304e-05	6.5942e-05	0.0605348	0.999986	1	1
RSP_2414	putative exonuclease, DNA ligase-associated	1152	6	0.00650759	412	1.63024e-06	9.72491e-06	0.00729368	0.999998	1	1
RSP_2415	hypothetical protein	1413	28	0.0247569	1399	0.248963	0.407113	1	0.751037	1	1
RSP_2416	hypothetical protein	951	23	0.0302234	1612	0.655846	0.908157	1	0.344154	1	1
RSP_2417	transglutaminase-like enzyme, predicted cysteine protease	810	17	0.0262346	916	0.4157	0.629389	1	0.5843	1	1
RSP_2420	putative proteasome-type protease	726	14	0.0241379	1499	0.31011	0.489395	1	0.68989	1	1
RSP_2418	putative Esterase/lipase/thioesterase	954	16	0.0209424	2016	0.118615	0.219019	1	0.881385	1	1
RSP_2419	putative sterol carrier protein	285	5	0.0220264	939	0.365935	0.564549	1	0.634065	1	1
RSP_2421	hypothetical protein	573	19	0.0413943	3306	0.955781	1	1	0.0442193	0.247606	1
RSP_2422	putative ATP-dependent helicase, MgpS	2868	89	0.0387969	8631	0.997799	1	1	0.00220149	0.0175883	1
RSP_2423	heat shock protein Hsp15	297	9	0.0379747	512	0.854601	1	1	0.145399	0.65576	1
RSP_2424	ferredoxin II	339	1	0.00369004	180	0.00342478	0.00965498	1	0.996575	1	1
RSP_2425	transcriptional regulator, CarD family	510	0	0	0	7.1207e-06	3.68727e-05	0.031858	0.999993	1	1
RSP_2427	cobalamin-5'-phosphate synthase	750	0	0	0	2.69266e-08	2.34376e-07	0.000120469	1	1	1
RSP_2428	nicotinate-nucleotide-dimethylbenzimidazole phosphoribosyltransferase	1017	0	0	0	5.53216e-11	8.03601e-10	2.47509e-07	1	1	1
RSP_2429	Kef-type potassium/proton antiporter, CPA2 family	1869	7	0.00468227	308	1.02836e-11	1.71675e-10	4.6009e-08	1	1	1
RSP_6052	hypothetical protein	2877	52	0.0225989	5854	0.0433822	0.0901076	1	0.956618	1	1
RSP_2430	hypothetical protein	693	11	0.0198198	481	0.128868	0.234849	1	0.871132	1	1
RSP_2431	O-acetylhomoserine sulfhydrylase	1293	59	0.0570048	12275	1	1	1	3.9863e-07	6.48535e-06	0.00178347
RSP_2432	hypothetical protein	348	4	0.0143885	150	0.0986278	0.186343	1	0.901372	1	1
RSP_2433	Chemotaxis response regulator, CheY2	387	13	0.0420712	1968	0.936399	1	1	0.0636008	0.33595	1
RSP_2434	Putative MCP methyltransferase, CheR1	918	13	0.0177112	671	0.0409147	0.0856987	1	0.959085	1	1
RSP_2435	Putative chemotaxis scaffold protein, CheW1	459	4	0.0108992	331	0.0197004	0.044832	1	0.9803	1	1
RSP_2436	Chemotaxis histidine protein kinase, CheA1	2061	19	0.0115221	1534	2.09926e-06	1.22452e-05	0.00939209	0.999998	1	1
RSP_2437	chemotaxis response regulator, CheY1	369	3	0.0101695	227	0.0295705	0.063974	1	0.97043	1	1
RSP_2438	Putative CheX protein	285	1	0.00440529	25	0.0105214	0.0259212	1	0.989479	1	1
RSP_2439	putative chemotaxis protein, CheD	600	9	0.01875	838	0.118561	0.21901	1	0.881439	1	1
RSP_2440	Methyl accepting chemotaxis protein	2313	14	0.00756348	896	1.34246e-10	1.80909e-09	6.00618e-07	1	1	1
RSP_2441	methyl-accepting chemotaxis sensory transducer	1662	10	0.0075188	701	5.04808e-08	4.15167e-07	0.000225851	1	1	1
RSP_2442	Methyl accepting chemotaxis protein, McpB	1683	6	0.00445434	161	6.39583e-11	9.20094e-10	2.86149e-07	1	1	1
RSP_2443	putative Chemotaxis response regulator, CheY5	369	4	0.0135593	578	0.0738573	0.145056	1	0.926143	1	1
RSP_2444	hypothetical protein	330	3	0.0113636	536	0.0544442	0.110519	1	0.945556	1	1
RSP_2445	putative Alpha amylase	2007	10	0.00623053	398	1.06922e-10	1.47644e-09	4.78367e-07	1	1	1
RSP_2446	trehalose synthase	3309	6	0.00226672	178	1.35637e-25	2.42736e-23	6.06841e-22	1	1	1
RSP_2448	1,4-alpha-glucan branching enzyme (Glycogen branching enzyme)	2187	2	0.00114351	36	1.18598e-19	1.04041e-17	5.30609e-16	1	1	1
RSP_2449	Putative glycosyl hydrolase	2067	14	0.00846945	1123	8.97271e-09	8.57776e-08	4.01439e-05	1	1	1
RSP_2450	maltooligosyl trehalose hydrolase	1779	8	0.00562193	1248	3.19017e-10	4.04329e-09	1.42728e-06	1	1	1
RSP_2451	putative 4-alpha-glucanotransferase	1818	13	0.00894085	1173	1.61158e-07	1.17622e-06	0.000721021	1	1	1
RSP_2452	maltooligosyl trehalose synthase	2616	10	0.00478011	553	1.0314e-15	4.48007e-14	4.61447e-12	1	1	1
RSP_2453	putative oxidoreductase (NAD/NADP dependent)	666	4	0.0075188	130	0.000634757	0.00215144	1	0.999365	1	1
RSP_2454	amidophosphoribosyltransferase	1464	0	0	0	1.63538e-15	6.65155e-14	7.31671e-12	1	1	1
RSP_2455	putative Colicin V production protein, dedE	615	10	0.0203666	2974	0.168006	0.293273	1	0.831994	1	1
RSP_2456	DNA replication and repair protein RadA	1359	18	0.0165593	1821	0.00717019	0.0184896	1	0.99283	1	1
RSP_2457	putative paraquat-inducible protein A	426	11	0.0323529	1211	0.728531	0.978813	1	0.271469	1	1
RSP_2458	ABC transporter, ATPase subunit	747	14	0.0234506	1230	0.269879	0.436371	1	0.730121	1	1
RSP_2459	ABC transporter, inner membrane subunit	783	15	0.0239234	1188	0.286998	0.458746	1	0.713002	1	1
RSP_2460	alanine racemase	1050	0	0	0	2.52495e-11	3.89539e-10	1.12966e-07	1	1	1
RSP_2461	3-oxoacyl-(acyl-carrier-protein) reductase	738	0	0	0	3.60035e-08	3.05075e-07	0.00016108	1	1	1
RSP_2463	acyl carrier protein	234	1	0.00531915	15	0.0277846	0.0606382	1	0.972215	1	1
RSP_2464	3-oxoacyl-(acyl-carrier-protein) synthase II	1263	0	0	0	1.75734e-13	4.22705e-12	7.86232e-10	1	1	1
RSP_2465	hypothetical protein	1179	16	0.0169671	1230	0.0148923	0.0350307	1	0.985108	1	1
RSP_2466	hypothetical protein	405	1	0.00309598	148	0.000885044	0.00287142	1	0.999115	1	1
RSP_2467	Putative large terminase	1299	4	0.00384986	499	3.25032e-09	3.39764e-08	1.45419e-05	1	1	1
RSP_2468	putative portal protein	1176	4	0.00425532	117	3.91864e-08	3.2893e-07	0.00017532	1	1	1
RSP_2469	hypothetical protein	234	1	0.00531915	22	0.0277846	0.0606382	1	0.972215	1	1
RSP_2470	prohead peptidase	564	2	0.00442478	40	0.000204053	0.000779618	0.912933	0.999796	1	1
RSP_2471	putative phage phi-C31 gp36 major capsid-like protein	1197	3	0.0031348	146	3.50609e-09	3.62269e-08	1.56863e-05	1	1	1
RSP_2472	phage conserved hypothetical protein, phiE125 gp8 family	600	2	0.00416667	205	0.000101149	0.000418633	0.452543	0.999899	1	1
RSP_6053	putative phage tail-head adaptor	336	2	0.00746269	143	0.0166233	0.0386552	1	0.983377	1	1
RSP_6054	hypothetical protein	399	0	0	0	9.44886e-05	0.000395086	0.422742	0.999906	1	1
RSP_2473	phage major tail protein, TP901-1 family	414	1	0.00301205	334	0.000698607	0.002343	1	0.999301	1	1
RSP_2474	phage conserved hypothetical protein	519	1	0.00240964	17	7.68876e-05	0.000326681	0.343995	0.999923	1	1
RSP_2475	putative phage tail minor protein	651	0	0	0	2.67223e-07	1.86514e-06	0.00119556	1	1	1
RSP_2476	TIGR02217 family protein	633	4	0.00788955	391	0.00109732	0.00348433	1	0.998903	1	1
RSP_2477	phage conserved hypothetical protein	885	2	0.00282885	37	2.87109e-07	1.99771e-06	0.00128453	1	1	1
RSP_2478	putative phage cell wall peptidase, NlpC/P60 family	441	2	0.00566572	94	0.00230093	0.00675483	1	0.997699	1	1
RSP_2479	putative phage host specificity protein	3891	17	0.00546097	1937	4.05945e-21	4.65691e-19	1.8162e-17	1	1	1
RSP_2480	hypothetical protein	414	1	0.00301205	243	0.000698607	0.002343	1	0.999301	1	1
RSP_2481	serine O-acetyltransferase	807	0	0	0	7.28525e-09	7.0857e-08	3.25942e-05	1	1	1
RSP_4050	Dihydrolipoamide acetyltransferase component (E2) of pyruvate dehydrogenase complex	1329	1	0.000940734	27	1.25445e-12	2.61043e-11	5.61242e-09	1	1	1
RSP_4049	dihydrolipoamide acetyltransferase	1392	2	0.00179533	48	5.04807e-12	9.2184e-11	2.25851e-08	1	1	1
RSP_4047	Pyruvate dehydrogenase E1 component, alpha subunit	990	3	0.00378788	74	2.45288e-07	1.7174e-06	0.00109742	1	1	1
RSP_4046	septum formation initiator	303	0	0	0	0.000859455	0.00280058	1	0.999141	1	1
RSP_4045	fructose-bisphosphate aldolase	930	14	0.0188172	1175	0.0607907	0.121854	1	0.939209	1	1
RSP_4044	phosphoglycerate kinase	1194	0	0	0	8.6847e-13	1.86805e-11	3.88553e-09	1	1	1
RSP_4043	Peptidylprolyl isomerase	510	11	0.0269608	745	0.497245	0.730359	1	0.502755	1	1
RSP_4042	Peptidyl-prolyl cis-trans isomerase, cyclophilin type	594	22	0.0462185	1440	0.988485	1	1	0.0115151	0.078177	1
RSP_4041	tyrosyl-tRNA synthetase	1251	0	0	0	2.34973e-13	5.533e-12	1.05127e-09	1	1	1
RSP_6056	molecular chaperone	1116	6	0.00672646	975	3.22163e-06	1.81075e-05	0.0144136	0.999997	1	1
RSP_2490	hypothetical protein	423	2	0.00589971	39	0.00321175	0.00909453	1	0.996788	1	1
RSP_6057	hypothetical protein	237	0	0	0	0.00412579	0.0113943	1	0.995874	1	1
RSP_2491	enolase	1278	3	0.00293542	65	6.41835e-10	7.63716e-09	2.87157e-06	1	1	1
RSP_2492	putative transporter, RhaT family, DMT superfamily	885	8	0.0113154	383	0.00159973	0.00485892	1	0.9984	1	1
RSP_2494	manganese uptake regulator, Fur family	414	11	0.0331325	1612	0.753695	1	1	0.246305	0.995455	1
RSP_2495	ribonucleoside-diphosphate reductase class II	3657	128	0.0437607	23178	0.999998	1	1	1.88612e-06	2.7942e-05	0.00843849
RSP_2496	Cell Wall Hydrolase	501	8	0.0199501	603	0.18811	0.320246	1	0.81189	1	1
RSP_2497	Pseudo gene	1746	10	0.00716332	868	1.18838e-08	1.10079e-07	5.31679e-05	1	1	1
RSP_2500	Pseudo gene	1203	1	0.00103842	73	2.08246e-11	3.25766e-10	9.31692e-08	1	1	1
RSP_7524	Pseudo gene	144	0	0	0	0.0343955	0.0731743	1	0.965605	1	1
RSP_2501	nicotinate-nucleotide pyrophosphorylase	840	1	0.0014881	26	6.91886e-08	5.49822e-07	0.00030955	1	1	1
RSP_2502	glutamine--fructose-6-phosphate transaminase	1812	0	0	0	5.08476e-19	3.8558e-17	2.27492e-15	1	1	1
RSP_2503	glucosamine-1-phosphate N-acetyltransferase %3BUDP-N-acetylglucosamine pyrophosphorylase	1365	0	0	0	1.72007e-14	5.41942e-13	7.69558e-11	1	1	1
RSP_2504	phosphoglycolate phosphatase	690	4	0.00724638	253	0.000407427	0.00144899	1	0.999593	1	1
RSP_2505	putative CreA protein	453	4	0.0110193	105	0.0212767	0.0480768	1	0.978723	1	1
RSP_2506	isovaleryl-CoA dehydrogenase	1158	37	0.0399568	7171	0.980751	1	1	0.0192493	0.121813	1
RSP_2507	outer membrane protein	606	19	0.0392562	3288	0.932032	1	1	0.0679684	0.353594	1
RSP_2508	Methylcrotonyl-CoA carboxylase beta chain	1605	58	0.0452065	6715	0.999643	1	1	0.000356623	0.00334493	1
RSP_2509	3-methylcrotonoyl-CoA carboxylase, alpha subunit	1941	46	0.0296201	5390	0.629683	0.880651	1	0.370317	1	1
RSP_2510	hydroxymethylglutaryl-CoA lyase	885	2	0.00282885	97	2.87109e-07	1.99771e-06	0.00128453	1	1	1
RSP_2511	methylglutaconyl-CoA hydratase	789	15	0.0237718	1779	0.277949	0.446195	1	0.722051	1	1
RSP_2512	NADH dehydrogenase subunit A	366	0	0	0	0.000207024	0.000789622	0.926227	0.999793	1	1
RSP_2513	NADH dehydrogenase subunit B	531	0	0	0	4.34555e-06	2.33678e-05	0.019442	0.999996	1	1
RSP_2514	NADH dehydrogenase subunit C	603	0	0	0	8.05927e-07	5.12176e-06	0.00360572	0.999999	1	1
RSP_2515	NADH dehydrogenase subunit D	1215	0	0	0	5.61706e-13	1.2441e-11	2.51307e-09	1	1	1
RSP_2516	NADH dehydrogenase subunit E	912	0	0	0	6.16671e-10	7.35729e-09	2.75898e-06	1	1	1
RSP_2517	hypothetical protein	213	0	0	0	0.00695988	0.0180827	1	0.99304	1	1
RSP_2518	NADH dehydrogenase subunit F	1296	1	0.000965251	19	2.68085e-12	5.16988e-11	1.19941e-08	1	1	1
RSP_2519	hypothetical protein	360	0	0	0	0.000232534	0.00087646	1	0.999767	1	1
RSP_7525	hypothetical protein	102	0	0	0	0.0923545	0.175977	1	0.907646	1	1
RSP_2521	NADH dehydrogenase subunit G	2022	0	0	0	3.86119e-21	4.54604e-19	1.7275e-17	1	1	1
RSP_2520	hypothetical protein	411	0	0	0	7.06669e-05	0.000301971	0.316164	0.999929	1	1
RSP_2522	NADH dehydrogenase subunit H	1038	0	0	0	3.37611e-11	5.1552e-10	1.51047e-07	1	1	1
RSP_2523	NADH dehydrogenase subunit I	504	0	0	0	7.99813e-06	4.08956e-05	0.0357836	0.999992	1	1
RSP_2524	putative carboxymuconolactone decarboxylase family protein	411	0	0	0	7.06669e-05	0.000301971	0.316164	0.999929	1	1
RSP_2525	NADH dehydrogenase subunit J	615	0	0	0	6.388e-07	4.18446e-06	0.00285799	0.999999	1	1
RSP_2526	NADH dehydrogenase subunit K	306	0	0	0	0.000834847	0.00273234	1	0.999165	1	1
RSP_2527	NADH dehydrogenase subunit L	2163	0	0	0	1.44901e-22	2.0259e-20	6.48287e-19	1	1	1
RSP_2529	NADH dehydrogenase subunit M	1542	0	0	0	2.70026e-16	1.40476e-14	1.2081e-12	1	1	1
RSP_2530	NADH dehydrogenase subunit N	1437	0	0	0	3.19004e-15	1.23037e-13	1.42722e-11	1	1	1
RSP_2532	putative biotin protein ligase	756	0	0	0	2.39726e-08	2.09889e-07	0.000107253	1	1	1
RSP_2533	pantothenate kinase	774	0	0	0	1.5061e-08	1.36403e-07	6.73829e-05	1	1	1
RSP_2534	putative hydrolase of the metallo-beta-lactamase superfamily	1674	23	0.0171642	1530	0.00477211	0.0129318	1	0.995228	1	1
RSP_7526	hypothetical protein	165	0	0	0	0.0222462	0.0499646	1	0.977754	1	1
RSP_2536	ATP-dependent helicase, DEAD-box	1557	27	0.0216867	2486	0.0787779	0.153842	1	0.921222	1	1
RSP_2537	bacterial peptide chain release factor 3 (bRF-3)	1605	53	0.0413094	4008	0.996043	1	1	0.0039567	0.0301059	1
RSP_2538	Short-chain dehydrogenase/reductase	780	15	0.0240385	1032	0.293901	0.46794	1	0.706099	1	1
RSP_2539	ABC transporter, ATPase subunit	1095	2	0.00228571	49	3.27943e-09	3.42009e-08	1.46722e-05	1	1	1
RSP_2540	twin-arginine translocation system protein, TatA	213	0	0	0	0.00695988	0.0180827	1	0.99304	1	1
RSP_6059	twin-arginine translocation system protein, TatB	477	1	0.00262467	33	0.000190813	0.000736582	0.853698	0.999809	1	1
RSP_2541	twin-arginine translocation system protein, TatC	870	0	0	0	1.65581e-09	1.80245e-08	7.40808e-06	1	1	1
RSP_2542	ATPase	840	18	0.0267857	5016	0.446054	0.666326	1	0.553946	1	1
RSP_2543	Peptidoglycan-binding LysM (putative peptidase)	1200	2	0.00208333	78	3.31893e-10	4.1946e-09	1.48489e-06	1	1	1
RSP_2544	Protein-L-isoaspartate O-methyltransferase	660	1	0.00189394	36	3.6117e-06	1.99984e-05	0.0161587	0.999996	1	1
RSP_2545	5'-nucleotidase %3Bexopolyphosphatase %3B3'-nucleotidase	786	6	0.00955414	164	0.00093679	0.00302177	1	0.999063	1	1
RSP_2547	exopolysaccharide production protein exoY	714	13	0.0227273	750	0.241159	0.396525	1	0.758841	1	1
RSP_2548	Outer membrane polysaccharide export protein, exoF	1233	23	0.0233029	2209	0.182971	0.313164	1	0.817029	1	1
RSP_2549	putative polysaccharide polymerase	1290	49	0.0474806	5188	0.999697	1	1	0.000303143	0.002898	1
RSP_2550	endo-beta-1,3-1,4-glycanase protein	783	40	0.0637959	6869	0.999999	1	1	1.39993e-06	2.11597e-05	0.00626328
RSP_2551	Glycosyl transferase, family 2	1431	25	0.0218341	3345	0.0946071	0.179581	1	0.905393	1	1
RSP_2552	Glycosyl transferase, family 2	957	19	0.0248366	1151	0.31	0.489394	1	0.69	1	1
RSP_2553	hypothetical protein	1137	34	0.0374037	3638	0.949133	1	1	0.0508671	0.276524	1
RSP_2554	hypothetical protein	153	14	0.113821	1832	0.999997	1	1	2.69641e-06	3.81764e-05	0.0120637
RSP_2555	Coenzyme PQQ synthesis protein D (PqqD)	261	0	0	0	0.0023077	0.00676583	1	0.997692	1	1
RSP_2556	hypothetical protein	474	3	0.00789474	126	0.00493306	0.0132955	1	0.995067	1	1
RSP_2557	putative asparagine synthetase	1881	13	0.00863787	442	5.66623e-08	4.57594e-07	0.000253507	1	1	1
RSP_2558	Hpr(Ser) kinase/phosphatase	921	6	0.00814111	304	9.76097e-05	0.00040586	0.436706	0.999902	1	1
RSP_2559	ABC transporter, fused ATPase and inner membrane subunits	1857	13	0.00875421	636	8.55195e-08	6.63109e-07	0.000382614	1	1	1
RSP_6060	hypothetical protein	258	3	0.0145631	171	0.156585	0.276793	1	0.843415	1	1
RSP_2561	putative succinoglycan biosynthesis transport protein ExoP	2370	92	0.0485232	16745	0.999999	1	1	7.48733e-07	1.17127e-05	0.00334983
RSP_2562	succinoglycan biosynthesis protein exoM	981	23	0.0292994	2992	0.599098	0.846075	1	0.400902	1	1
RSP_2563	Glycosyl transferase, family 2	990	25	0.0315657	2870	0.733337	0.982909	1	0.266663	1	1
RSP_2564	glycosyltransferase, Succinoglycan biosynthesis protein exoL	1170	37	0.0395299	4989	0.977753	1	1	0.022247	0.136534	1
RSP_2565	UDP-glucose pyrophosphorylase	939	21	0.0279627	1894	0.513537	0.750103	1	0.486463	1	1
RSP_2567	putative sulfolipid biosynthesis protein	816	7	0.0107362	1361	0.00168203	0.00507102	1	0.998318	1	1
RSP_2568	glycosyl transferase (sulfolipid biosynthesis) protein	837	6	0.00896861	255	0.000406561	0.00144706	1	0.999593	1	1
RSP_2569	UDP-sulfoquinovose synthase	1215	28	0.0288363	1660	0.565135	0.809611	1	0.434865	1	1
RSP_2570	protease I	570	2	0.00438596	77	0.000184659	0.000717779	0.826163	0.999815	1	1
RSP_2571	putative oxidoreductase protein	1038	6	0.00722892	494	1.29046e-05	6.32367e-05	0.0577351	0.999987	1	1
RSP_2572	crpK, Fnr-type transcriptional regulator	792	15	0.0236593	737	0.27128	0.437845	1	0.72872	1	1
RSP_2573	cAMP-binding protein	759	35	0.0576606	7038	0.999954	1	1	4.60626e-05	0.000533896	0.206084
RSP_2574	Protein of unknown function (DUF2380)	492	8	0.0203046	669	0.204071	0.34298	1	0.795929	1	1
RSP_2575	glutathione-dependent formaldehyde-activating enzyme	591	5	0.0105708	148	0.00691117	0.0179771	1	0.993089	1	1
RSP_2576	Alcohol dehydrogenase class III	1131	36	0.039779	5231	0.978306	1	1	0.0216936	0.133688	1
RSP_2577	isocytochrome c2	435	16	0.0461095	1794	0.976139	1	1	0.0238605	0.145043	1
RSP_2578	putative pqq dehydrogenase protein	1803	55	0.038115	8689	0.984348	1	1	0.0156517	0.102227	1
RSP_2579	cytochrome c553i	531	12	0.0282353	2013	0.556399	0.80017	1	0.443601	1	1
RSP_2580	amino acid ABC transporter substrate-binding protein, PAAT family	825	11	0.016692	951	0.0349402	0.074192	1	0.96506	1	1
RSP_2581	Rhodanese	528	12	0.028436	1465	0.56636	0.809809	1	0.43364	1	1
RSP_2582	amino acid/amide ABC transporter substrate-binding protein, HAAT family	1185	23	0.0242872	1178	0.245437	0.402819	1	0.754563	1	1
RSP_2583	PQQ-dependent catabolism-associated beta-propeller protein	963	10	0.0129702	464	0.00306608	0.00872623	1	0.996934	1	1
RSP_2584	hypothetical protein	444	9	0.0252809	454	0.431885	0.649061	1	0.568115	1	1
RSP_2585	hypothetical protein	249	0	0	0	0.00308563	0.00877628	1	0.996914	1	1
RSP_2586	ABC multidrug efflux transporter, ATPase subunit	729	8	0.0137221	317	0.0139508	0.0330416	1	0.986049	1	1
RSP_2587	ABC multidrug efflux transporter, inner membrane subunit	861	15	0.0217707	2113	0.167278	0.292573	1	0.832722	1	1
RSP_2588	hypothetical protein	594	10	0.0210084	1172	0.197726	0.333821	1	0.802274	1	1
RSP_2589	Zn-dependent hydrolase, glyoxylase	1044	8	0.00956938	270	0.000134053	0.00054032	0.599755	0.999866	1	1
RSP_2590	putative secreted protein	807	8	0.0124031	539	0.00487359	0.0131669	1	0.995126	1	1
RSP_2591	two component transcriptional regulator, LuxR family	708	16	0.0282686	2433	0.54525	0.788954	1	0.45475	1	1
RSP_2592	hypothetical protein	1161	15	0.0161464	859	0.00987673	0.0245219	1	0.990123	1	1
RSP_2593	hybrid histidine kinase	1434	17	0.0148084	782	0.00158716	0.00482728	1	0.998413	1	1
RSP_2594	hypothetical protein	615	5	0.0101833	297	0.004863	0.0131463	1	0.995137	1	1
RSP_2595	hypothetical protein	504	6	0.0148515	544	0.0555964	0.1125	1	0.944404	1	1
RSP_2596	ABC transporter, ATPase subunit	783	3	0.00478469	65	1.52035e-05	7.3298e-05	0.0680206	0.999985	1	1
RSP_2597	ABC transporter, periplasmic substrate-binding protein	981	8	0.0101911	351	0.000365656	0.00131296	1	0.999634	1	1
RSP_2598	ABC transporter, inner membrane subunit	801	13	0.0202808	612	0.12191	0.224086	1	0.87809	1	1
RSP_2599	Phosphate regulon transcriptional regulator, PhoR	693	9	0.0162162	581	0.043477	0.0902627	1	0.956523	1	1
RSP_2600	phosphate uptake regulator, PhoU	726	12	0.0206897	619	0.152236	0.270172	1	0.847764	1	1
RSP_2601	phosphate ABC transporter ATP-binding protein, PhoT family	798	35	0.0548589	8639	0.999876	1	1	0.000123711	0.00131781	0.553481
RSP_2602	phosphate ABC transporter membrane protein 2, PhoT family	1350	50	0.0462963	9557	0.999525	1	1	0.000474689	0.0043342	1
RSP_2603	phosphate ABC transporter membrane protein 1, PhoT family	1446	61	0.0527682	10540	0.999997	1	1	3.2304e-06	4.50243e-05	0.0144528
RSP_2604	phosphate ABC transporter substrate-binding protein, PhoT family	1044	42	0.0502392	6355	0.999774	1	1	0.000226096	0.00223795	1
RSP_2605	hypothetical protein	690	11	0.0199275	438	0.133301	0.24155	1	0.866699	1	1
RSP_2606	transcriptional regulator, ArsR family	348	4	0.0143885	149	0.0986278	0.186343	1	0.901372	1	1
RSP_2607	nitrilotriacetate monooxygenase component B	501	13	0.032419	1700	0.737106	0.985599	1	0.262894	1	1
RSP_2608	magnesium/cobalt transport protein, MIT family	996	14	0.0175879	480	0.0321858	0.0690976	1	0.967814	1	1
RSP_2609	2'-deoxycytidine 5'-triphosphate deaminase	1077	0	0	0	1.37186e-11	2.21578e-10	6.1377e-08	1	1	1
RSP_4331	tRNA-Pro	78	0	0	0	0.165115	0.289922	1	0.834885	1	1
RSP_2610	trancriptional regulator, MerR family	846	17	0.0251479	1537	0.345425	0.535864	1	0.654575	1	1
RSP_2611	Histone-like DNA-binding protein (IHF)	303	0	0	0	0.000859455	0.00280058	1	0.999141	1	1
RSP_2612	3-oxoacyl-(acyl-carrier-protein) synthase III	972	0	0	0	1.52921e-10	2.05456e-09	6.8417e-07	1	1	1
RSP_2613	phosphate:acyl-(acyl carrier protein) acyltransferase	1113	0	0	0	5.73877e-12	1.02292e-10	2.56752e-08	1	1	1
RSP_2614	LSU ribosomal protein L32P	207	0	0	0	0.00828514	0.0210373	1	0.991715	1	1
RSP_2615	putative metal-binding protein, possibly nucleic-acid binding protein	594	13	0.0273109	618	0.503244	0.736752	1	0.496756	1	1
RSP_2616	small protein A (tmRNA-binding)	498	4	0.0100503	229	0.0107194	0.0263509	1	0.989281	1	1
RSP_2617	Peptide methionine sulfoxide reductase	405	5	0.0154799	454	0.0981052	0.185513	1	0.901895	1	1
RSP_2618	ornithine-acyl(acyl carrier protein) N-acyltransferase	753	14	0.0232172	1603	0.256503	0.417762	1	0.743497	1	1
RSP_2619	tRNA (5-methylaminomethyl-2-thiouridylate)-methyltransferase	1140	0	0	0	3.11799e-12	5.91097e-11	1.39499e-08	1	1	1
RSP_2620	Protein of unknown function (DUF1153)	279	5	0.0224215	457	0.382969	0.58799	1	0.617031	1	1
RSP_2621	two component transcriptional regulator, winged helix family	714	13	0.0227273	1191	0.241159	0.396525	1	0.758841	1	1
RSP_2622	DNA ligase	2115	0	0	0	4.63155e-22	5.92044e-20	2.07215e-18	1	1	1
RSP_2623	ATP-dependent DNA helicase RecG	2088	10	0.00598802	378	2.38563e-11	3.69319e-10	1.06733e-07	1	1	1
RSP_2624	hypothetical protein	123	3	0.030303	193	0.684786	0.937208	1	0.315214	1	1
RSP_2625	NifU-related protein involved in Fe-S cluster formation	441	11	0.0311615	756	0.686027	0.938046	1	0.313973	1	1
RSP_2627	phosphoribosyl-AMP cyclohydrolase	360	2	0.00694444	34	0.0105564	0.025993	1	0.989444	1	1
RSP_2628	glutamyl-/ glutaminyl-tRNA synthetase	834	3	0.00449102	114	5.53076e-06	2.91456e-05	0.0247446	0.999994	1	1
RSP_2629	glucose-inhibited division protein A	1335	21	0.0196813	2322	0.0425184	0.088684	1	0.957482	1	1
RSP_2630	DNA gyrase subunit A	2724	0	0	0	3.13562e-28	1.07914e-25	1.40288e-24	1	1	1
RSP_2631	USG protein	264	2	0.00943396	52	0.0564346	0.114145	1	0.943565	1	1
RSP_2632	arginase	927	1	0.00134953	32	1.02331e-08	9.69975e-08	4.57828e-05	1	1	1
RSP_2633	Cytochrome c maturation protein, CcmF	1971	0	0	0	1.27055e-20	1.32196e-18	5.68444e-17	1	1	1
RSP_2634	Cytochrome c maturation protein, CcmH	456	0	0	0	2.55648e-05	0.000116831	0.114377	0.999974	1	1
RSP_2635	Pseudo gene	775	11	0.0177706	841	0.0594148	0.119256	1	0.940585	1	1
RSP_2636	acetolactate synthase, small subunit	561	14	0.0311804	1252	0.69145	0.942005	1	0.30855	1	1
RSP_2637	acetolactate synthase, large subunit	1767	2	0.00141543	45	1.35466e-15	5.66426e-14	6.06075e-12	1	1	1
RSP_2638	putative sodium/calcium exchanger	918	13	0.0177112	1021	0.0409147	0.0856987	1	0.959085	1	1
RSP_2639	arginyl-tRNA-protein transferase	843	3	0.00444444	168	4.64893e-06	2.47906e-05	0.0207993	0.999995	1	1
RSP_2640	putative membrane protein/domain protein	453	24	0.0661157	2862	0.999937	1	1	6.31996e-05	0.000719479	0.282755
RSP_2641	Protein of unknown function (DUF2852)	411	8	0.0243161	352	0.399154	0.609285	1	0.600846	1	1
RSP_2642	hypothetical protein	471	5	0.0132626	152	0.0403225	0.0845375	1	0.959677	1	1
RSP_2643	Glutamate-ammonia-ligase adenylyltransferase	2826	23	0.010177	962	1.41003e-09	1.55381e-08	6.30847e-06	1	1	1
RSP_2644	hypothetical protein	270	4	0.0185185	145	0.257124	0.418318	1	0.742876	1	1
RSP_2645	2-keto-3-deoxy-phosphogluconate aldolase	639	8	0.0156556	1036	0.0430829	0.0896109	1	0.956917	1	1
RSP_2646	Pseudo gene	1807	27	0.0186851	2676	0.0106902	0.0262936	1	0.98931	1	1
RSP_7527	hypothetical protein	174	4	0.0285714	238	0.62716	0.878495	1	0.37284	1	1
RSP_2647	SAM-dependent methyltransferase	1191	23	0.0241343	1982	0.235277	0.387709	1	0.764723	1	1
RSP_2648	putative nucleic acid-binding protein, contains PIN domain	543	6	0.0137931	295	0.0336051	0.071629	1	0.966395	1	1
RSP_2649	Putative Zn-dependent protease	687	7	0.0127505	744	0.0109604	0.0268254	1	0.98904	1	1
RSP_2650	hypothetical protein	1185	9	0.0095037	317	4.46106e-05	0.000196251	0.199588	0.999955	1	1
RSP_6205	hypothetical protein	165	4	0.0305344	946	0.678106	0.930914	1	0.321894	1	1
RSP_2651	Protein of unknown function (DUF2927)	1401	14	0.0124888	805	0.000238008	0.00089258	1	0.999762	1	1
RSP_2652	putative Acetyltransferase	453	7	0.0192837	303	0.182926	0.313207	1	0.817074	1	1
RSP_2653	ATPase, AAA family	840	15	0.0223214	1143	0.195719	0.331182	1	0.804281	1	1
RSP_2654	transcriptional regulator, TraR/DksA family	477	0	0	0	1.56014e-05	7.48936e-05	0.0698009	0.999984	1	1
RSP_2656	putative salicylate hydroxylase (Salicylate 1-monooxygenase)	1176	0	0	0	1.38235e-12	2.82402e-11	6.18461e-09	1	1	1
RSP_2655	hypothetical protein	462	6	0.0162162	1021	0.0936574	0.178156	1	0.906343	1	1
RSP_2657	Exodeoxyribonuclease III	780	15	0.0240385	613	0.293901	0.46794	1	0.706099	1	1
RSP_2658	HesB/YadR/YfhF family protein	327	1	0.00383142	24	0.00442909	0.0120901	1	0.995571	1	1
RSP_2659	Deoxyguanosinetriphosphate triphosphohydrolase	1137	4	0.00440044	185	8.47606e-08	6.59511e-07	0.000379219	1	1	1
RSP_2660	Ribonuclease BN family protein	969	4	0.00516129	271	2.2563e-06	1.30254e-05	0.0100947	0.999998	1	1
RSP_2661	Iron-containing alcohol dehydrogenase	1143	16	0.0174863	1064	0.0213549	0.0481319	1	0.978645	1	1
RSP_2662	glycerol kinase	1482	14	0.0118044	724	7.68949e-05	0.000326402	0.344028	0.999923	1	1
RSP_2663	carbohydrate ABC transporter substrate-binding protein, CUT1 family	1725	32	0.0232052	2697	0.127912	0.233393	1	0.872088	1	1
RSP_2664	putative small integral membrane protein	273	5	0.0228311	367	0.400443	0.610628	1	0.599557	1	1
RSP_2665	carbohydrate ABC transporter membrane protein 2, CUT1 family	804	13	0.0201863	1004	0.118038	0.218313	1	0.881962	1	1
RSP_2666	carbohydrate ABC transporter membrane protein 1, CUT1 family	873	16	0.0228898	1705	0.216417	0.360615	1	0.783583	1	1
RSP_2667	carbohydrate ABC transporter ATP-binding protein, CUT1 family	1086	15	0.0172811	764	0.0223241	0.0500893	1	0.977676	1	1
RSP_2669	carbohydrate ABC transporter ATP-binding protein, CUT1 family	1089	12	0.0137773	479	0.00293043	0.00836679	1	0.99707	1	1
RSP_2670	homodimeric glycerol 3-phosphate dehydrogenase (quinone)	1599	54	0.0422205	7413	0.997628	1	1	0.00237188	0.0188487	1
RSP_2671	hypothetical protein	276	0	0	0	0.00167648	0.00505772	1	0.998324	1	1
RSP_2672	hypothetical protein	360	0	0	0	0.000232534	0.00087646	1	0.999767	1	1
RSP_2673	quinoprotein glucose dehydrogenase	2346	9	0.00479744	311	3.33962e-14	9.89501e-13	1.49415e-10	1	1	1
RSP_2674	PRC-barrel domain-containing protein	570	6	0.0131579	550	0.0235723	0.0525996	1	0.976428	1	1
RSP_2675	hypothetical protein	795	1	0.0015748	21	1.9207e-07	1.39049e-06	0.00085932	1	1	1
RSP_2676	putative periplasmic or secreted lipoprotein	912	7	0.00958904	224	0.000367206	0.00131747	1	0.999633	1	1
RSP_6064	Response regulator receiver domain protein	381	3	0.00983607	217	0.0241512	0.0536773	1	0.975849	1	1
RSP_2677	Putative Mg++ transport associated protein, MgtC	753	9	0.0149254	789	0.0213521	0.0481741	1	0.978648	1	1
RSP_2678	hypothetical protein	255	1	0.00492611	51	0.0191851	0.0439048	1	0.980815	1	1
RSP_2679	ATP-dependent DNA ligase LigD polymerase module%3BATP-dependent DNA ligase LigD phosphoesterase module	2607	13	0.00623501	1018	1.72747e-13	4.17769e-12	7.72872e-10	1	1	1
RSP_6225	hypothetical protein	216	7	0.0406977	1332	0.877435	1	1	0.122565	0.566481	1
RSP_2681	sigma factor, RpoE	552	2	0.00452489	55	0.000261769	0.000967897	1	0.999738	1	1
RSP_2682	acyl-carrier-protein S-malonyltransferase	933	0	0	0	3.76335e-10	4.70314e-09	1.68372e-06	1	1	1
RSP_2683	putative Fe-S protein	231	7	0.0378378	453	0.836725	1	1	0.163275	0.725415	1
RSP_2684	putative endonuclease involved in recombination	483	0	0	0	1.31059e-05	6.40828e-05	0.0586358	0.999987	1	1
RSP_2685	Putative cytochrome c-type biogenesis protein, cycH	1281	0	0	0	1.17011e-13	2.95766e-12	5.23506e-10	1	1	1
RSP_2686	putative sarcosine oxidase beta subunit	1248	38	0.0380762	4858	0.965566	1	1	0.034434	0.198528	1
RSP_2687	cytochrome b-c1 subunit IV	375	6	0.0200669	522	0.245835	0.403324	1	0.754165	1	1
RSP_2688	putative sarcosine oxidase delta subunit protein	324	6	0.0230769	1227	0.382891	0.588072	1	0.617109	1	1
RSP_2689	putative sarcosine oxidase, alpha subunit	2982	54	0.022632	7326	0.0412103	0.0861565	1	0.95879	1	1
RSP_2690	putative sarcosine oxidase gamma subunit	558	11	0.0246637	944	0.374201	0.576308	1	0.625799	1	1
RSP_2692	acyltransferase domain (LPS)	1944	38	0.0244216	4822	0.179611	0.30895	1	0.820389	1	1
RSP_2693	Superoxide dismutase, Fe-Mn family	600	4	0.00833333	109	0.00196358	0.00584114	1	0.998036	1	1
RSP_2694	TIGR00730 family protein	555	11	0.0248307	2241	0.38337	0.588001	1	0.61663	1	1
RSP_2695	putative peptidoglycan binding protein	1323	24	0.0226629	3434	0.140328	0.252851	1	0.859672	1	1
RSP_2696	ABC transporter, fused ATPase and inner membrane subunits	1839	40	0.0271924	5009	0.409132	0.620704	1	0.590868	1	1
RSP_2697	hypothetical protein	648	0	0	0	2.91557e-07	2.02236e-06	0.00130442	1	1	1
RSP_2698	putative quinoprotein	1347	0	0	0	2.5833e-14	7.97081e-13	1.15577e-10	1	1	1
RSP_2699	GTP-binding protein EngA	1464	0	0	0	1.63538e-15	6.65155e-14	7.31671e-12	1	1	1
RSP_2700	ABC oligo/dipeptide transporter, fused ATPase subunits	1980	0	0	0	1.03676e-20	1.10439e-18	4.63845e-17	1	1	1
RSP_2701	ABC oligo/dipeptide transporter, inner membrane subunit	1155	3	0.00325027	98	8.47934e-09	8.14089e-08	3.79366e-05	1	1	1
RSP_2702	ABC oligo/dipeptide transporter, inner membrane subunit	1026	3	0.00365854	65	1.20159e-07	9.01998e-07	0.000537591	1	1	1
RSP_2703	Pseudo gene	1630	13	0.00996933	1521	3.18397e-06	1.79183e-05	0.0142451	0.999997	1	1
RSP_2704	putative tRNA delta(2)-isopentenylpyrophosphate transferase	987	0	0	0	1.11093e-10	1.52464e-09	4.97031e-07	1	1	1
RSP_2705	uridylate kinase	741	0	0	0	3.29986e-08	2.81211e-07	0.000147636	1	1	1
RSP_2706	ribosome recycling factor	567	0	0	0	1.92658e-06	1.13266e-05	0.00861951	0.999998	1	1
RSP_2707	Undecaprenyl pyrophosphate synthetase	744	0	0	0	3.02445e-08	2.61224e-07	0.000135314	1	1	1
RSP_2708	Phosphatidate cytidylyltransferase	822	0	0	0	4.99381e-09	4.97601e-08	2.23423e-05	1	1	1
RSP_2709	1-deoxy-D-xylulose 5-phosphate reductoisomerase	1185	0	0	0	1.12798e-12	2.36929e-11	5.04659e-09	1	1	1
RSP_2710	Putative membrane-associated zinc metalloprotease	1335	26	0.0243674	2384	0.232453	0.38433	1	0.767547	1	1
RSP_6065	hypothetical protein	138	5	0.0454545	1168	0.90325	1	1	0.0967504	0.466446	1
RSP_2711	Beta-barrel assembly machine subunit BamA	2400	0	0	0	5.97831e-25	9.55249e-23	2.6747e-21	1	1	1
RSP_6204	outer membrane protein	693	6	0.0108108	522	0.00391417	0.0108568	1	0.996086	1	1
RSP_2712	3-hydroxyacyl-(acyl-carrier-protein) dehydratase	468	0	0	0	1.91196e-05	9.02333e-05	0.0855412	0.999981	1	1
RSP_2714	acyl-(acyl-carrier-protein)--UDP-N-acetylglucosamine O-acyltransferase	783	0	0	0	1.22896e-08	1.13135e-07	5.49838e-05	1	1	1
RSP_2715	hypothetical protein	822	0	0	0	4.99381e-09	4.97601e-08	2.23423e-05	1	1	1
RSP_2716	lipid-A-disaccharide synthase	1140	0	0	0	3.11799e-12	5.91097e-11	1.39499e-08	1	1	1
RSP_2717	putative UUP ATPase	1824	32	0.0219178	2478	0.0678125	0.134364	1	0.932188	1	1
RSP_2718	putative outer membrane protein	603	16	0.0331263	2640	0.773179	1	1	0.226821	0.942246	1
RSP_2719	transcriptional regulator, AsnC/Lrp family	450	12	0.0333333	1652	0.764025	1	1	0.235975	0.967693	1
RSP_2720	Putative LysE/RhtB family amino acid efflux pump	609	6	0.0123203	201	0.0137151	0.032587	1	0.986285	1	1
RSP_2721	hypothetical protein	459	11	0.0299728	1508	0.638631	0.88955	1	0.361369	1	1
RSP_2722	cysteinyl-tRNA synthetase	1500	0	0	0	7.25039e-16	3.31003e-14	3.24383e-12	1	1	1
RSP_2723	2-isopropylmalate synthase	1680	0	0	0	1.10562e-17	7.06648e-16	4.94653e-14	1	1	1
RSP_2724	putative Methylase involved in ubiquinone/menaquinone biosynthesis	720	12	0.0208333	905	0.158767	0.280096	1	0.841233	1	1
RSP_2725	putative Phytoene/squalene synthetase	768	3	0.00488599	120	2.09019e-05	9.74115e-05	0.093515	0.999979	1	1
RSP_2726	multidrug/metabolite efflux pump, Major facilitator superfamily (MFS)	1221	3	0.00307062	88	2.08206e-09	2.20738e-08	9.31513e-06	1	1	1
RSP_2727	putative 3-methyladenine DNA glycosylase/8-oxoguanine DNA glycosylase	630	8	0.015873	1159	0.0477798	0.0984194	1	0.95222	1	1
RSP_2728	Phospholipase/Carboxylesterase	663	11	0.0207156	1447	0.16779	0.293009	1	0.83221	1	1
RSP_2729	putative Restriction endonuclease	585	10	0.0214133	817	0.217324	0.361721	1	0.782676	1	1
RSP_2730	transcriptional regulator, ArsR family	327	5	0.0191571	545	0.240437	0.395629	1	0.759563	1	1
RSP_7528	hypothetical protein	294	1	0.00423729	198	0.00838021	0.0212185	1	0.99162	1	1
RSP_2731	arsenical resistance protein, ArsH	714	8	0.013986	291	0.0166895	0.0387287	1	0.98331	1	1
RSP_2732	Major facilitator superfamily (MFS) transporter	1164	9	0.00965665	757	6.0115e-05	0.000259358	0.268954	0.99994	1	1
RSP_2734	glucose-6-phosphate 1-dehydrogenase	1452	3	0.00258176	75	1.59652e-11	2.56016e-10	7.14284e-08	1	1	1
RSP_2735	6-phosphogluconolactonase	672	2	0.00371747	60	2.32169e-05	0.000107306	0.103872	0.999977	1	1
RSP_2736	glucose-6-phosphate isomerase	1602	0	0	0	6.69606e-17	3.79218e-15	2.99582e-13	1	1	1
RSP_2737	Putative ssRNA endoribonuclease L-PSP	348	5	0.0179856	1693	0.19096	0.324233	1	0.80904	1	1
RSP_2738	putative Rhodanese-related sulfurtransferase	948	39	0.0514512	6984	0.999781	1	1	0.000219051	0.00218757	0.980034
RSP_2739	protein of unknown function DUF395	1128	26	0.0288248	3487	0.565645	0.809305	1	0.434355	1	1
RSP_6066	hypothetical protein	168	4	0.0298507	1246	0.661177	0.913841	1	0.338823	1	1
RSP_2740	putative Glucose/sorbosone dehydrogenase	1257	3	0.00298507	76	1.0018e-09	1.13758e-08	4.48207e-06	1	1	1
RSP_2741	Class I diheme cytochrome c4	597	0	0	0	9.59387e-07	6.03699e-06	0.0042923	0.999999	1	1
RSP_6067	hypothetical protein	330	9	0.0340909	526	0.77207	1	1	0.22793	0.943348	1
RSP_2742	hypothetical protein	1092	5	0.00572082	1349	1.08063e-06	6.70563e-06	0.00483476	0.999999	1	1
RSP_2744	Glycosyltransferase family 29 (sialyltransferase)	768	9	0.014658	548	0.0180203	0.0414513	1	0.98198	1	1
RSP_2745	hypothetical protein	933	7	0.00937082	306	0.000260981	0.000966579	1	0.999739	1	1
RSP_2746	hypothetical protein	1008	8	0.00992556	258	0.000242721	0.000907212	1	0.999757	1	1
RSP_2747	putative glycosyltransferase	1248	9	0.00901804	481	1.59413e-05	7.6443e-05	0.0713213	0.999984	1	1
RSP_2748	putative transcriptional regulator, CopG family	396	4	0.0126582	494	0.0509989	0.104521	1	0.949001	1	1
RSP_2749	putative P4-family integrase	1320	23	0.0217803	1059	0.103465	0.194661	1	0.896535	1	1
RSP_2750	hypothetical protein	459	4	0.0108992	125	0.0197004	0.044832	1	0.9803	1	1
RSP_2751	hypothetical protein	1176	8	0.00851064	1047	1.60022e-05	7.65711e-05	0.071594	0.999984	1	1
RSP_2753	hypothetical protein	498	0	0	0	9.52109e-06	4.797e-05	0.0425973	0.99999	1	1
RSP_6068	hypothetical protein	354	1	0.00352113	29	0.00244766	0.00712945	1	0.997552	1	1
RSP_2754	hypothetical protein	594	1	0.00210084	26	1.48453e-05	7.1881e-05	0.0664181	0.999985	1	1
RSP_2755	hypothetical protein	468	3	0.00802139	452	0.00562379	0.0149322	1	0.994376	1	1
RSP_2756	hypothetical protein	585	0	0	0	1.2828e-06	7.82978e-06	0.00573923	0.999999	1	1
RSP_6069	hypothetical protein	783	4	0.00637959	200	7.43771e-05	0.000316315	0.332763	0.999926	1	1
RSP_2757	hypothetical protein	654	3	0.00572519	201	0.000182741	0.000714045	0.817582	0.999817	1	1
RSP_2758	hypothetical protein	513	0	0	0	6.5264e-06	3.38737e-05	0.0291991	0.999993	1	1
RSP_2759	hypothetical protein	402	1	0.00310559	109	0.000908579	0.00294138	1	0.999091	1	1
RSP_2760	hypothetical protein	453	4	0.0110193	163	0.0212767	0.0480768	1	0.978723	1	1
RSP_2761	putative P2-like prophage tail protein X	228	3	0.0164835	172	0.232511	0.384282	1	0.767489	1	1
RSP_2762	hypothetical protein	498	4	0.0100503	388	0.0107194	0.0263509	1	0.989281	1	1
RSP_2763	hypothetical protein	249	4	0.0201005	159	0.323898	0.508107	1	0.676102	1	1
RSP_2764	hypothetical protein	306	1	0.00409836	42	0.00683925	0.0178107	1	0.993161	1	1
RSP_2765	Pseudo gene	584	33	0.0705128	4132	0.999999	1	1	1.08625e-06	1.65867e-05	0.00485989
RSP_7529	hypothetical protein	813	33	0.0506912	1573	0.999267	1	1	0.000733475	0.00645977	1
RSP_6070	hypothetical protein	294	4	0.0169492	168	0.19228	0.32635	1	0.80772	1	1
RSP_4305	tRNA-Gly	74	2	0.0333333	449	0.753594	1	1	0.246406	0.994066	1
RSP_6242	hypothetical protein	366	2	0.00684932	38	0.00963102	0.0239784	1	0.990369	1	1
RSP_2766	putative metal-binding protein	2022	16	0.00988875	877	1.82826e-07	1.32571e-06	0.000817965	1	1	1
RSP_2768	Pterin binding enzyme	975	19	0.0243902	2105	0.280715	0.449828	1	0.719285	1	1
RSP_2769	putative 5,10-methylenetetrahydrofolate reductase	930	6	0.00806452	359	8.40488e-05	0.00035542	0.376034	0.999916	1	1
RSP_2770	hypothetical protein	294	5	0.0211864	377	0.329293	0.514046	1	0.670707	1	1
RSP_2771	putative Exopolyphosphatase	1137	6	0.00660066	563	2.19159e-06	1.2701e-05	0.00980519	0.999998	1	1
RSP_2772	23S rRNA Um-2552 2'-O-methyltransferase	735	0	0	0	3.9282e-08	3.29115e-07	0.000175748	1	1	1
RSP_2773	hypothetical protein	639	22	0.0430528	2465	0.975931	1	1	0.0240687	0.14611	1
RSP_2774	hypothetical protein	1611	31	0.0240497	4382	0.184374	0.315324	1	0.815626	1	1
RSP_2775	UDP-3-O-(3-hydroxymyristoyl) glucosamine N-acyltransferase	1092	0	0	0	9.40366e-12	1.59363e-10	4.2072e-08	1	1	1
RSP_2776	Acyl carrier protein, AcpP	267	5	0.0234742	173	0.427436	0.644106	1	0.572564	1	1
RSP_2777	3-oxoacyl-(acyl-carrier-protein) synthase	1209	18	0.0186143	1698	0.0321272	0.0690048	1	0.967873	1	1
RSP_2778	Invasion protein B, involved in pathogenesis	669	13	0.0242991	1227	0.330366	0.515541	1	0.669634	1	1
RSP_2779	Catalase	1467	1	0.000852515	32	5.65142e-14	1.58028e-12	2.52844e-10	1	1	1
RSP_2780	transcriptional regulator, LysR family	927	4	0.00539811	216	5.10595e-06	2.70664e-05	0.022844	0.999995	1	1
RSP_2781	peroxiredoxin/glutaredoxin family protein	549	20	0.0455581	2657	0.983209	1	1	0.016791	0.107935	1
RSP_2782	aquaporin z, Major Intrinsic Protein (MIP) Family	732	3	0.00511945	85	4.13192e-05	0.00018267	0.184862	0.999959	1	1
RSP_2783	lipoyl synthase	963	1	0.00129702	44	4.44643e-09	4.50075e-08	1.98933e-05	1	1	1
RSP_2784	Diheme class I cytochrome c	891	23	0.0322581	1622	0.761591	1	1	0.238409	0.974103	1
RSP_2785	Cytochrome c-554	462	11	0.0297297	924	0.628327	0.879855	1	0.371673	1	1
RSP_2786	Hypoxanthine-guanine phosphoribosyltransferase	546	5	0.0114679	147	0.0139656	0.0330592	1	0.986034	1	1
RSP_2787	oligoketide cyclase/lipid transport protein	453	14	0.0385675	1707	0.897589	1	1	0.102411	0.487433	1
RSP_2788	hypothetical protein	288	4	0.0173913	112	0.210221	0.351599	1	0.789779	1	1
RSP_2865	putative transposase	1380	51	0.0461957	2233	0.999554	1	1	0.000446413	0.00410957	1
RSP_2864	Pentose-5-phosphate-3-epimerase	711	0	0	0	6.62656e-08	5.29415e-07	0.000296472	1	1	1
RSP_2862	Glycine/D-amino acid oxidase (deaminating)	1185	7	0.00739176	224	3.81058e-06	2.09442e-05	0.0170486	0.999996	1	1
RSP_2861	translation elongation factor Ts (EF-Ts)	897	0	0	0	8.99634e-10	1.03736e-08	4.02496e-06	1	1	1
RSP_2860	SSU ribosomal protein S2P	762	0	0	0	2.0138e-08	1.79835e-07	9.00976e-05	1	1	1
RSP_6216	putative carbohydrate kinase, PfkB family	888	16	0.0225352	1531	0.196744	0.332791	1	0.803256	1	1
RSP_2858	IndA involved in pigment biosynthesis	912	13	0.0178082	990	0.0430387	0.0895606	1	0.956961	1	1
RSP_2857	D-beta-hydroxybutyrate dehydrogenase	774	4	0.00645161	251	8.7374e-05	0.000367053	0.390911	0.999913	1	1
RSP_2856	putative oligopeptide ABC transporter, periplasmic-binding protein	1812	12	0.00827586	412	5.19334e-08	4.23224e-07	0.00023235	1	1	1
RSP_7530	hypothetical protein	132	7	0.0660377	673	0.988592	1	1	0.0114081	0.0776861	1
RSP_2855	Cation/multidrug efflux pump, RND superfamily	3267	42	0.0160735	4517	2.07048e-05	9.67956e-05	0.0926334	0.999979	1	1
RSP_2854	Cation/multidrug efflux pump, Membrane fusion protein (MFP) family	1161	21	0.022605	1830	0.157474	0.277925	1	0.842526	1	1
RSP_2853	transcriptional regulator, TetR family	642	12	0.0233463	1093	0.288258	0.459773	1	0.711742	1	1
RSP_2852	putative polyketide biosynthesis associated protein	645	12	0.023301	1799	0.285741	0.457227	1	0.714259	1	1
RSP_2851	multidrug (bicyclomycin) efflux pump, Major facilitator superfamily (MFS)	1218	18	0.0184805	2299	0.0296077	0.0640237	1	0.970392	1	1
RSP_2850	transcription-repair coupling factor	3498	20	0.00714796	998	5.36453e-16	2.55329e-14	2.40009e-12	1	1	1
RSP_2849	hypothetical protein	516	4	0.00970874	664	0.00809056	0.0206487	1	0.991909	1	1
RSP_2848	delta-aminolevulinic acid dehydratase	1005	0	0	0	7.39705e-11	1.05396e-09	3.30944e-07	1	1	1
RSP_2847	hypothetical protein	570	6	0.0131579	292	0.0235723	0.0525996	1	0.976428	1	1
RSP_2846	putative 3-hydroxyisobutyrate dehydrogenase	867	16	0.023088	2345	0.227703	0.377313	1	0.772297	1	1
RSP_2845	putative penicillin acylase (penicillin amidase)	2472	0	0	0	1.10874e-25	2.06687e-23	4.9605e-22	1	1	1
RSP_7531	Pseudo gene	180	0	0	0	0.0152491	0.0358133	1	0.984751	1	1
RSP_2844	GTP-binding protein HflX	1344	16	0.0148699	837	0.00230875	0.00676447	1	0.997691	1	1
RSP_2843	RNA-binding protein Hfq	234	0	0	0	0.0042474	0.0116797	1	0.995753	1	1
RSP_2842	potassium uptake transporter, transmembrane subunit, TrkH	1512	5	0.00413223	124	2.99488e-10	3.80656e-09	1.33991e-06	1	1	1
RSP_2841	potassium uptake transporter, NAD-binding subunit, TrkA	1377	2	0.00181653	70	7.19863e-12	1.25807e-10	3.22067e-08	1	1	1
RSP_2840	Nitrogen assimilation transcriptional regulator, NtrX	1431	1	0.000873362	22	1.24515e-13	3.12966e-12	5.5708e-10	1	1	1
RSP_2839	Nitrogen regulation protein, NtrY, Signal transduction histidine kinase	2262	4	0.00220994	97	5.30337e-18	3.43874e-16	2.37273e-14	1	1	1
RSP_2838	nitrogen metabolism transcriptional regulator, NtrC	1368	0	0	0	1.57651e-14	5.03807e-13	7.0533e-11	1	1	1
RSP_2837	Nitrogen regulation protein, NtrB signal transduction histidine kinase	1107	4	0.00451977	442	1.53576e-07	1.12639e-06	0.000687099	1	1	1
RSP_2836	tRNA-dihydrouridine synthase, nifR3	981	27	0.0343949	2529	0.858153	1	1	0.141847	0.642331	1
RSP_2835	putative 4-diphosphocytidyl-2C-methyl-D-erythritol synthase (YgbP)	678	1	0.00184502	200	2.46473e-06	1.40833e-05	0.0110272	0.999998	1	1
RSP_6071	2-C-methyl-D-erythritol 2,4-cyclodiphosphate synthase	480	0	0	0	1.42993e-05	6.94628e-05	0.0639752	0.999986	1	1
RSP_2834	Putative Phosphatidylglycerophosphatase A	498	2	0.00502513	147	0.000774766	0.00255627	1	0.999225	1	1
RSP_2833	Putative competence-damaged inducible protein	486	11	0.0283505	1166	0.566032	0.8096	1	0.433968	1	1
RSP_2832	putative conserved flavoprotein	1179	8	0.00848356	327	1.50293e-05	7.25364e-05	0.0672413	0.999985	1	1
RSP_4327	tRNA-Gln	75	1	0.0169492	184	0.49345	0.726454	1	0.50655	1	1
RSP_4346	tRNA-Gln	75	0	0	0	0.18015	0.309521	1	0.81985	1	1
RSP_2831	cob(I)yrinic acid a,c-diamide adenosyltransferase	609	0	0	0	7.17514e-07	4.65915e-06	0.00321016	0.999999	1	1
RSP_2830	uncharacterized protein involved in response to NO	1230	1	0.00101626	18	1.15528e-11	1.87953e-10	5.16871e-08	1	1	1
RSP_2829	putative metal-binding protein	360	2	0.00694444	43	0.0105564	0.025993	1	0.989444	1	1
RSP_2828	Cobalamin synthesis protein CobW	1038	2	0.00240964	36	1.09515e-08	1.02504e-07	4.89969e-05	1	1	1
RSP_2827	cobaltochelatase CobN subunit	3237	3	0.00115875	61	1.6695e-28	6.22445e-26	7.46935e-25	1	1	1
RSP_6217	precorrin-8X methylmutase	630	0	0	0	4.37877e-07	2.93712e-06	0.00195906	1	1	1
RSP_2826	precorrin-2 C20-methyltransferase	735	0	0	0	3.9282e-08	3.29115e-07	0.000175748	1	1	1
RSP_2824	precorrin-3 methyltransferase	735	0	0	0	3.9282e-08	3.29115e-07	0.000175748	1	1	1
RSP_2825	precorrin-6A reductase	744	0	0	0	3.02445e-08	2.61224e-07	0.000135314	1	1	1
RSP_2823	Putative Precorrin-6y C5,15-methyltransferase	1164	1	0.00107296	13	4.96552e-11	7.26004e-10	2.22157e-07	1	1	1
RSP_2822	Putative precorrin methylase	375	3	0.0100334	368	0.0272786	0.0596794	1	0.972721	1	1
RSP_2821	precorrin-4 C11-methyltransferase	783	1	0.0015949	13	2.39422e-07	1.6949e-06	0.00107118	1	1	1
RSP_2820	uroporphyrinogen-III C-methyltransferase	726	4	0.00689655	111	0.00021737	0.000825562	0.972512	0.999783	1	1
RSP_2819	precorrin-6A synthase (deacetylating)	765	2	0.00327332	82	3.53916e-06	1.96454e-05	0.0158342	0.999996	1	1
RSP_7532	hypothetical protein	105	3	0.0361446	55	0.785536	1	1	0.214464	0.904347	1
RSP_2818	3-dehydroquinate synthase	1113	0	0	0	5.73877e-12	1.02292e-10	2.56752e-08	1	1	1
RSP_2817	shikimate kinase	600	0	0	0	8.79315e-07	5.55658e-06	0.00393406	0.999999	1	1
RSP_7533	hypothetical protein	135	1	0.00934579	25	0.185572	0.316889	1	0.814428	1	1
RSP_2816	hypothetical protein	1569	2	0.00159363	100	1.05878e-13	2.73815e-12	4.73699e-10	1	1	1
RSP_2815	putative integrase/recombinase XerD	921	0	0	0	5.03198e-10	6.1011e-09	2.25131e-06	1	1	1
RSP_2814	putative Mg2+ and Co2+ transporter CorB	1329	20	0.0188147	1626	0.0281244	0.0611115	1	0.971876	1	1
RSP_6073	hypothetical protein	1137	5	0.00550055	233	4.71968e-07	3.15633e-06	0.00211158	1	1	1
RSP_6226	hypothetical protein	378	1	0.00331126	111	0.00153311	0.00467882	1	0.998467	1	1
RSP_2813	putative trimethylamine methyltransferase protein	1542	27	0.0218801	2792	0.0866203	0.166041	1	0.91338	1	1
RSP_2812	ABC-type uncharacterized transport system, auxiliary component	606	11	0.0227273	871	0.268583	0.434433	1	0.731417	1	1
RSP_2811	Putative ABC transporter, periplasmic substrate-binding protein	966	17	0.0220207	1444	0.159896	0.281755	1	0.840104	1	1
RSP_2810	ABC transporter, ATPase subunit	774	13	0.0209677	858	0.151916	0.270033	1	0.848084	1	1
RSP_2809	ABC transporter, inner membrane subunit	1071	16	0.0186698	1035	0.0432875	0.0899946	1	0.956712	1	1
RSP_2808	hypothetical protein	255	5	0.0246305	471	0.474316	0.704077	1	0.525684	1	1
RSP_2807	putative cytochrome b	639	1	0.00195695	14	5.73915e-06	3.01373e-05	0.025677	0.999994	1	1
RSP_4328	tRNA-Val	75	0	0	0	0.18015	0.309521	1	0.81985	1	1
RSP_2806	ATP-dependent proteinase	2409	21	0.0108978	727	9.33752e-08	7.16571e-07	0.000417761	1	1	1
RSP_2805	Putative NADH-flavin oxidoreductase	1089	31	0.0355913	1524	0.905328	1	1	0.0946716	0.458399	1
RSP_2804	tRNA-guanine transglycosylase	1131	22	0.0243094	1230	0.253593	0.413927	1	0.746407	1	1
RSP_2803	multidrug/cation efflux pump, RND superfamily	3078	64	0.0259951	7398	0.237234	0.390646	1	0.762766	1	1
RSP_2802	multidrug/cation efflux pump, membrane fusion protein subunit	1176	28	0.0297872	2977	0.632229	0.883384	1	0.367771	1	1
RSP_2801	transcriptional regulator, TetR family	603	16	0.0331263	1653	0.773179	1	1	0.226821	0.942246	1
RSP_6075	hypothetical protein	474	7	0.0184211	425	0.147309	0.262678	1	0.852691	1	1
RSP_2800	Putative AcoR, Transcriptional activator of acetoin/glycerol metabolism	1938	16	0.0103226	810	6.74958e-07	4.38919e-06	0.00301976	0.999999	1	1
RSP_2799	Putative Zinc-containing alcohol dehydrogenase	1095	1	0.00114286	13	2.44727e-10	3.14629e-09	1.09491e-06	1	1	1
RSP_2798	Putative chaperonin groEL	1632	7	0.00535988	1124	9.91373e-10	1.1286e-08	4.4354e-06	1	1	1
RSP_2797	putative metal-sulfur cluster biosynthetic enzyme	801	1	0.00156006	31	1.62794e-07	1.18622e-06	0.000728342	1	1	1
RSP_2796	putative TIM-barrel fold metal-dependent hydrolase	1023	6	0.00732601	405	1.6457e-05	7.84952e-05	0.0736285	0.999984	1	1
RSP_2795	Putative regulatory protein of multicomponent monooxygenase	369	1	0.00338983	26	0.00183968	0.00550552	1	0.99816	1	1
RSP_2794	Putative monooxygenase beta subunit	1059	4	0.00472255	447	3.91386e-07	2.65715e-06	0.00175106	1	1	1
RSP_2793	Putative reductase component of monooxygenase	1098	2	0.0022779	227	3.02558e-09	3.17757e-08	1.35365e-05	1	1	1
RSP_2792	putative monooxygenase alpha subunit	1683	11	0.0081663	1210	1.29058e-07	9.60741e-07	0.000577405	1	1	1
RSP_2791	hypothetical protein	465	3	0.00808625	230	0.00600323	0.0158457	1	0.993997	1	1
RSP_2790	hypothetical protein	222	0	0	0	0.0056792	0.0150437	1	0.994321	1	1
RSP_2789	hypothetical protein	1086	1	0.00115207	12	2.97604e-10	3.79339e-09	1.33148e-06	1	1	1
RSP_6076	hypothetical protein	192	2	0.012987	83	0.179911	0.309348	1	0.820089	1	1
RSP_2867	RNA polymerase, sigma 54 subunit, RpoN/SigL	1275	2	0.00196271	42	6.70946e-11	9.62119e-10	3.00181e-07	1	1	1
RSP_2868	inosine-5'-monophosphate dehydrogenase	1449	2	0.00172563	55	1.47494e-12	2.98591e-11	6.59887e-09	1	1	1
RSP_2869	putative tellurite resistance protein	975	20	0.0256739	2530	0.359988	0.556526	1	0.640012	1	1
RSP_7534	hypothetical protein	351	1	0.00355872	128	0.00264535	0.00763567	1	0.997355	1	1
RSP_2870	maltose ABC transporter ATP-binding protein%3Btrehalose ABC transporter ATP-binding protein%3Bsucrose ABC transporter ATP-binding protein	1110	11	0.0123874	543	0.000972445	0.00313002	1	0.999028	1	1
RSP_2871	maltose ABC transporter membrane protein%3Btrehalose ABC transporter membrane protein%3Bsucrose ABC transporter membrane protein	1122	8	0.00890869	529	3.82027e-05	0.000170069	0.170919	0.999962	1	1
RSP_2872	maltose ABC transporter membrane protein%3Btrehalose ABC transporter membrane protein%3Bsucrose ABC transporter membrane protein	993	8	0.0100629	419	0.000301019	0.0010976	1	0.999699	1	1
RSP_2873	sucrose-binding protein%3Btrehalose-binding protein%3Bmaltose-binding protein	1353	8	0.00738689	791	7.46736e-07	4.80014e-06	0.0033409	0.999999	1	1
RSP_2874	Putative Beta-glucosidase A	1323	3	0.00283286	109	2.42905e-10	3.14092e-09	1.08676e-06	1	1	1
RSP_2875	putative glucokinase	954	25	0.0327225	1862	0.788128	1	1	0.211872	0.897648	1
RSP_2876	putative carbon monoxide dehydrogenase medium chain	786	19	0.0302548	1864	0.653916	0.906888	1	0.346084	1	1
RSP_2877	Putative carbon monoxide dehydrogenase large chain	2373	90	0.0473934	18510	0.999998	1	1	2.4787e-06	3.57732e-05	0.0110897
RSP_2878	Putative carbon-monoxide dehydrogenase small chain	483	17	0.0439276	3851	0.967954	1	1	0.0320458	0.186441	1
RSP_2879	hypothetical protein	531	19	0.0447059	3272	0.977592	1	1	0.0224082	0.137335	1
RSP_2880	signal transduction histidine kinase	2202	19	0.0107832	1042	2.69067e-07	1.87508e-06	0.0012038	1	1	1
RSP_2881	hypothetical protein	1173	7	0.00745474	457	4.54122e-06	2.43322e-05	0.0203174	0.999995	1	1
RSP_2882	two component transcriptional regulator, LuxR family	681	13	0.0238532	751	0.304557	0.482332	1	0.695443	1	1
RSP_2883	phosphoglucomutase	1635	0	0	0	3.239e-17	1.85786e-15	1.44913e-13	1	1	1
RSP_2884	glycogen debranching enzyme	2115	22	0.0130101	1771	1.40829e-05	6.84859e-05	0.063007	0.999986	1	1
RSP_2885	glycogen synthase	1437	0	0	0	3.19004e-15	1.23037e-13	1.42722e-11	1	1	1
RSP_2886	glucose-1-phosphate adenylyltransferase	1272	26	0.0255403	3480	0.317378	0.499103	1	0.682622	1	1
RSP_2887	glycogen phosphorylase	2406	66	0.0343035	11421	0.937309	1	1	0.0626912	0.332717	1
RSP_2888	transcriptional regulator, BadM/Rrf2 family	435	10	0.0288184	1643	0.591245	0.837363	1	0.408755	1	1
RSP_2889	Transcriptional regulator	414	6	0.0180723	421	0.160628	0.282933	1	0.839372	1	1
RSP_2890	Copper-translocating P-type ATPase	2442	85	0.0435005	10298	0.99991	1	1	9.01437e-05	0.00100324	0.403303
RSP_2891	Putative copper chaperone	201	7	0.0434783	369	0.907135	1	1	0.0928651	0.451117	1
RSP_2892	hypothetical protein	162	1	0.00769231	38	0.11066	0.206376	1	0.88934	1	1
RSP_7535	hypothetical protein	132	5	0.0471698	1322	0.915464	1	1	0.0845358	0.417915	1
RSP_2894	nucleoside diphosphate kinase	423	0	0	0	5.28509e-05	0.000229123	0.236455	0.999947	1	1
RSP_2895	putative ABC transporter, fused ATPase subunits	1848	35	0.0236806	3999	0.142775	0.256742	1	0.857225	1	1
RSP_2896	Multiple antibiotic transporter	621	5	0.0100604	411	0.00431995	0.0118356	1	0.99568	1	1
RSP_2897	clan AA aspartic protease, TIGR02281 family	576	6	0.0130435	250	0.0220071	0.0495022	1	0.977993	1	1
RSP_2898	DNA polymerase III, chi subunit	459	0	0	0	2.34312e-05	0.000108073	0.104831	0.999977	1	1
RSP_2899	leucyl aminopeptidase	1470	13	0.0110544	758	3.58389e-05	0.000160504	0.160343	0.999964	1	1
RSP_2900	putative permease	1131	0	0	0	3.82111e-12	7.06431e-11	1.70956e-08	1	1	1
RSP_2901	putative permease	1095	0	0	0	9.13441e-12	1.5658e-10	4.08673e-08	1	1	1
RSP_2902	Putative organic solvent tolerance protein	2145	0	0	0	2.30639e-22	3.12691e-20	1.03188e-18	1	1	1
RSP_2903	periplasmic chaperone for outer membrane proteins SurA	1218	0	0	0	5.14826e-13	1.15166e-11	2.30333e-09	1	1	1
RSP_2904	4-hydroxythreonine-4-phosphate dehydrogenase	969	4	0.00516129	84	2.2563e-06	1.30254e-05	0.0100947	0.999998	1	1
RSP_2905	dimethyladenosine transferase	837	0	0	0	3.62787e-09	3.73988e-08	1.62311e-05	1	1	1
RSP_6078	hypothetical protein	828	12	0.0181269	952	0.0591205	0.118772	1	0.940879	1	1
RSP_2906	(protein release factor)-glutamine N5-methyltransferase	837	0	0	0	3.62787e-09	3.73988e-08	1.62311e-05	1	1	1
RSP_2907	bacterial peptide chain release factor 1 (bRF-1)	1056	0	0	0	2.24796e-11	3.5043e-10	1.00574e-07	1	1	1
RSP_2908	Protein of unknown function (DUF1499)	444	13	0.0365169	3525	0.853137	1	1	0.146863	0.659705	1
RSP_2909	agmatinase	966	12	0.015544	592	0.0133353	0.0317521	1	0.986665	1	1
RSP_2910	putative Metal-dependent amidase/aminoacylase/carboxypeptidase	1167	42	0.0450161	4066	0.998055	1	1	0.0019453	0.0157383	1
RSP_2912	putative pyrophosphatase	807	14	0.0217054	810	0.17522	0.302444	1	0.82478	1	1
RSP_2913	ABC Fe+3 siderophore transporter, periplasmic substrate-binding protein	1011	6	0.00741656	159	2.05111e-05	9.60906e-05	0.0917665	0.999979	1	1
RSP_2914	Nucleoside hydrolase	942	14	0.0185676	803	0.0540075	0.109782	1	0.945992	1	1
RSP_2915	putative two-component sensor histidine kinase	1041	4	0.00480192	219	5.51438e-07	3.63884e-06	0.00246713	0.999999	1	1
RSP_2916	hypothetical protein	492	2	0.00507614	52	0.000854273	0.00278573	1	0.999146	1	1
RSP_2917	putative cystathionine gamma-synthase beta-lyase	1194	18	0.0188285	2149	0.0364697	0.0770375	1	0.96353	1	1
RSP_2918	putative ferripyochelin binding protein	519	12	0.0289157	2239	0.589614	0.835318	1	0.410386	1	1
RSP_2919	guanylate kinase	636	0	0	0	3.8984e-07	2.65068e-06	0.00174414	1	1	1
RSP_2920	TIGR00255 family protein	891	0	0	0	1.01049e-09	1.14165e-08	4.52093e-06	1	1	1
RSP_6079	hypothetical protein	678	4	0.00738007	124	0.000508841	0.00177026	1	0.999491	1	1
RSP_2921	3-deoxy-D-arabinoheptulosonate-7-phosphate synthase	1371	0	0	0	1.44493e-14	4.65081e-13	6.46462e-11	1	1	1
RSP_2922	transcriptional regulator, AraC family with amidase-like domain	1014	10	0.0123153	495	0.00151866	0.00464422	1	0.998481	1	1
RSP_2923	amino acid/amide ABC transporter substrate-binding protein, HAAT family	1185	30	0.031679	6201	0.750806	0.999139	1	0.249194	1	1
RSP_2924	amino acid/amide ABC transporter ATP-binding protein 1, HAAT family	783	14	0.0223285	698	0.207408	0.347806	1	0.792592	1	1
RSP_2925	amino acid/amide ABC transporter ATP-binding protein 2, HAAT family	711	11	0.0193322	697	0.109718	0.204789	1	0.890282	1	1
RSP_2926	amino acid/amide ABC transporter membrane protein 1, HAAT family	1011	20	0.0247219	1028	0.295125	0.468888	1	0.704875	1	1
RSP_2927	amino acid/amide ABC transporter membrane protein 2, HAAT family	1296	21	0.0202703	1280	0.058601	0.118046	1	0.941399	1	1
RSP_2928	putative MobA-like protein	600	3	0.00625	83	0.000513644	0.00178281	1	0.999486	1	1
RSP_2930	hypothetical protein	624	3	0.006	59	0.000321897	0.00116518	1	0.999678	1	1
RSP_4326	tRNA-Leu	84	0	0	0	0.138703	0.250427	1	0.861297	1	1
RSP_2929	putative disulfide bond formation protein DsbB	465	3	0.00808625	178	0.00600323	0.0158457	1	0.993997	1	1
RSP_2932	Histidine utilization repressor, gntR family	687	25	0.0455373	3024	0.99029	1	1	0.00970968	0.0679829	1
RSP_2933	Formiminoglutamate deiminase	1368	27	0.0246801	1853	0.248763	0.407083	1	0.751237	1	1
RSP_2934	imidazolonepropionase	1188	7	0.00736842	847	3.56757e-06	1.97786e-05	0.0159613	0.999996	1	1
RSP_2935	histidine ammonia-lyase	1524	7	0.0057377	263	7.58738e-09	7.34761e-08	3.3946e-05	1	1	1
RSP_2936	urocanate hydratase	1683	28	0.0207869	1128	0.0449321	0.0929816	1	0.955068	1	1
RSP_7536	putative metal-dependent phosphoesterase, PHP family	921	6	0.00814111	272	9.76097e-05	0.00040586	0.436706	0.999902	1	1
RSP_2937	putative phosphonate metabolism protein	693	14	0.0252252	972	0.375142	0.577161	1	0.624858	1	1
RSP_6080	hypothetical protein	429	9	0.0262391	1627	0.47901	0.708928	1	0.52099	1	1
RSP_7537	hypothetical protein	180	0	0	0	0.0152491	0.0358133	1	0.984751	1	1
RSP_2939	condensin subunit ScpB	636	9	0.0177165	495	0.0829054	0.160571	1	0.917095	1	1
RSP_2940	condensin subunit ScpA	789	10	0.0158479	332	0.0277071	0.0605281	1	0.972293	1	1
RSP_2941	Putative Glycoside hydrolase	1014	3	0.00369458	88	1.47384e-07	1.08453e-06	0.000659396	1	1	1
RSP_2942	sporulation and cell division-related protein	987	0	0	0	1.11093e-10	1.52464e-09	4.97031e-07	1	1	1
RSP_2943	arginyl-tRNA synthetase	1743	0	0	0	2.51287e-18	1.70342e-16	1.12426e-14	1	1	1
RSP_6081	Protein of unknown function (DUF3154)	486	1	0.00257732	102	0.000158329	0.000627981	0.708362	0.999842	1	1
RSP_2944	putative secretion activating protein	612	2	0.00408163	37	7.86106e-05	0.000332738	0.351704	0.999921	1	1
RSP_2945	cytochrome C-type biogenesis protein, CcmE	456	0	0	0	2.55648e-05	0.000116831	0.114377	0.999974	1	1
RSP_2946	N-acetyl-gamma-glutamyl-phosphate reductase	1029	2	0.00243013	28	1.32047e-08	1.20813e-07	5.90778e-05	1	1	1
RSP_2947	glutamate racemase	813	1	0.0015361	12	1.23556e-07	9.25944e-07	0.000552788	1	1	1
RSP_2948	indolepyruvate ferredoxin oxidoreductase	3387	64	0.023625	6026	0.0629264	0.125572	1	0.937074	1	1
RSP_2950	transcriptional regulator, LysR family	894	0	0	0	9.26152e-10	1.06246e-08	4.14361e-06	1	1	1
RSP_2951	phosphoribosylformylglycinamidine synthase subunit II	2163	1	0.000577701	55	7.53827e-21	8.2259e-19	3.37262e-17	1	1	1
RSP_2952	BolA-like protein	243	3	0.0153846	164	0.188358	0.320545	1	0.811642	1	1
RSP_2953	glutaredoxin-related protein	366	5	0.0171233	354	0.156516	0.27678	1	0.843484	1	1
RSP_2954	hypothetical protein	375	8	0.0267559	4942	0.513608	0.749961	1	0.486392	1	1
RSP_2955	hypothetical protein	468	11	0.0294118	1211	0.614536	0.865146	1	0.385464	1	1
RSP_2956	transketolase	2019	1	0.000619195	50	2.0476e-19	1.69647e-17	9.16095e-16	1	1	1
RSP_2957	Protein of unknown function (DUF2934)	294	0	0	0	0.00105327	0.00335635	1	0.998947	1	1
RSP_2958	hypothetical protein	1095	11	0.0125714	426	0.0012163	0.00381876	1	0.998784	1	1
RSP_2959	glyceraldehyde-3-phosphate dehydrogenase (NAD+)	1002	2	0.00249377	63	2.31283e-08	2.03293e-07	0.000103476	1	1	1
RSP_6082	hypothetical protein	156	0	0	0	0.0272628	0.0596741	1	0.972737	1	1
RSP_2960	Phosphopantetheine adenylyltransferase	489	0	0	0	1.16681e-05	5.78109e-05	0.0522032	0.999988	1	1
RSP_2961	Protein containing a CBS domain	435	5	0.0144092	457	0.0668022	0.132597	1	0.933198	1	1
RSP_2965	transcriptional regulator, LysR family	894	16	0.0223464	1937	0.186565	0.318221	1	0.813435	1	1
RSP_2962	methylmalonate-semialdehyde dehydrogenase (acylating)	1500	42	0.035	5390	0.917156	1	1	0.0828444	0.413206	1
RSP_2963	transcriptional regulator, Crp-Fnr family	657	7	0.0133333	320	0.016514	0.038461	1	0.983486	1	1
RSP_2964	Protein of unknown function (DUF2892)	204	0	0	0	0.00852935	0.021523	1	0.991471	1	1
RSP_2966	excinuclease ABC subunit A	2859	12	0.00524705	604	3.03594e-16	1.52616e-14	1.35828e-12	1	1	1
RSP_2967	putative transporter, Major facilitator superfamily (MFS)	1167	16	0.017149	1131	0.0169617	0.0392584	1	0.983038	1	1
RSP_2968	dihydrolipoamide dehydrogenase	1407	6	0.00533333	203	1.4159e-08	1.28755e-07	6.33476e-05	1	1	1
RSP_2969	hypothetical protein	576	9	0.0195652	469	0.15104	0.268582	1	0.84896	1	1
RSP_2970	Transporter, Major facilitator superfamily (MFS)	1257	23	0.0228856	1885	0.158887	0.280198	1	0.841113	1	1
RSP_2971	S-adenosylmethionine tRNA ribosyltransferase-isomerase	1041	15	0.0180072	925	0.0346915	0.0737688	1	0.965309	1	1
RSP_2972	hypothetical protein	3285	50	0.0190331	2709	0.00113741	0.00360395	1	0.998863	1	1
RSP_2973	Peroxiredoxin	462	12	0.0324324	844	0.734356	0.983097	1	0.265644	1	1
RSP_2974	Putative metalopeptidase	1344	41	0.0381041	5683	0.970313	1	1	0.0296872	0.173849	1
RSP_2975	Integral membrane protein CcmA involved in cell shape determination	519	13	0.0313253	2517	0.6956	0.946507	1	0.3044	1	1
RSP_2976	putative integral membrane protein	777	16	0.0257649	567	0.392319	0.599466	1	0.607681	1	1
RSP_2977	bacterial peptide chain release factor 2 (bRF-2)	1128	0	0	0	4.16906e-12	7.64442e-11	1.86524e-08	1	1	1
RSP_2978	Penicillin-binding protein 1A (PBP-1a)	2550	35	0.0171569	2777	0.00057133	0.00196625	1	0.999429	1	1
RSP_2979	putative N-acetylmuramoyl-L-alanine amidase	1236	4	0.00404858	116	1.17742e-08	1.0929e-07	5.26776e-05	1	1	1
RSP_2980	Putative aspartate aminotransferase A	1152	16	0.0173536	706	0.019537	0.044528	1	0.980463	1	1
RSP_2981	Putative protein-disulfide isomerase	744	20	0.033557	2557	0.803967	1	1	0.196033	0.842507	1
RSP_2982	4-hydroxy-3-methylbut-2-en-1-yl diphosphate synthase	1134	0	0	0	3.50219e-12	6.52867e-11	1.56688e-08	1	1	1
RSP_2983	hypothetical protein	1215	11	0.0113285	2809	0.000222447	0.000840565	0.995229	0.999778	1	1
RSP_2984	5-aminolevulinate synthase	1224	0	0	0	4.32476e-13	9.87193e-12	1.9349e-09	1	1	1
RSP_2985	hypothetical protein	570	27	0.0592105	4495	0.99983	1	1	0.000170426	0.00174883	0.762488
RSP_2986	acetylornithine deacetylase/succinyldiaminopimelate desuccinylase-like deacylase	1374	57	0.0518182	9708	0.999989	1	1	1.06648e-05	0.000136326	0.0477143
RSP_2987	putative acetyltransferase	444	17	0.0477528	2094	0.984493	1	1	0.0155071	0.10158	1
RSP_4317	tRNA-Asp	77	0	0	0	0.169982	0.296259	1	0.830018	1	1
RSP_4316	tRNA-Asp	77	0	0	0	0.169982	0.296259	1	0.830018	1	1
RSP_2988	Pirin-related protein	765	4	0.00654664	120	0.000107404	0.000441661	0.480528	0.999893	1	1
RSP_2989	hypothetical protein	333	1	0.00374532	127	0.00379632	0.0105758	1	0.996204	1	1
RSP_2990	hypothetical protein	3618	36	0.0124395	3037	3.74492e-09	3.79926e-08	1.67548e-05	1	1	1
RSP_2991	hypothetical protein	426	1	0.00294118	30	0.000565841	0.00194886	1	0.999434	1	1
RSP_2992	hypothetical protein	675	7	0.012987	799	0.0130197	0.0311332	1	0.98698	1	1
RSP_2993	hypothetical protein	645	4	0.00776699	113	0.000921798	0.00297986	1	0.999078	1	1
RSP_2994	hypothetical protein	2322	42	0.022605	3946	0.0644358	0.128298	1	0.935564	1	1
RSP_7538	hypothetical protein	270	2	0.00925926	159	0.0518627	0.106048	1	0.948137	1	1
RSP_7539	hypothetical protein	333	1	0.00374532	30	0.00379632	0.0105758	1	0.996204	1	1
RSP_6243	putative endonuclease	486	4	0.0103093	341	0.0130739	0.0311795	1	0.986926	1	1
RSP_7540	Phage major tail protein 2	420	4	0.0119048	145	0.0354088	0.07508	1	0.964591	1	1
RSP_6244	Protein of unknown function (DUF3168)	369	4	0.0135593	526	0.0738573	0.145056	1	0.926143	1	1
RSP_6245	phage protein, HK97 gp10 family	465	3	0.00808625	136	0.00600323	0.0158457	1	0.993997	1	1
RSP_6246	bacteriophage head-tail adaptor	318	1	0.00393701	118	0.00529903	0.014154	1	0.994701	1	1
RSP_6247	Phage-related protein, putative DNA packing	342	2	0.00729927	95	0.0145185	0.0342594	1	0.985481	1	1
RSP_2995	putative phage major capsid protein, gp36	1110	6	0.00675676	506	3.5263e-06	1.96227e-05	0.0157767	0.999996	1	1
RSP_2996	prohead peptidase	525	3	0.0071599	590	0.0020753	0.00613269	1	0.997925	1	1
RSP_2997	putative head portal protein	1227	11	0.011213	546	0.000185284	0.000718961	0.828962	0.999815	1	1
RSP_2998	phage terminase-like protein, large subunit	1581	30	0.0237154	4254	0.167684	0.29294	1	0.832316	1	1
RSP_2999	hypothetical protein	441	2	0.00566572	34	0.00230093	0.00675483	1	0.997699	1	1
RSP_3000	hypothetical protein	312	2	0.008	104	0.0248348	0.0549782	1	0.975165	1	1
RSP_3001	putative Endonuclease	507	3	0.00740741	138	0.00283942	0.00812768	1	0.997161	1	1
RSP_6248	putative class I holin	381	3	0.00983607	640	0.0241512	0.0536773	1	0.975849	1	1
RSP_6249	hypothetical protein	393	7	0.0222222	347	0.318229	0.500089	1	0.681771	1	1
RSP_7541	hypothetical protein	462	2	0.00540541	221	0.00152946	0.00467085	1	0.998471	1	1
RSP_6250	Protein of unknown function (DUF2971)	933	7	0.00937082	335	0.000260981	0.000966579	1	0.999739	1	1
RSP_7542	hypothetical protein	1119	33	0.0368715	4025	0.93804	1	1	0.0619603	0.32962	1
RSP_7543	putative transcriptional regulator	306	2	0.00819672	87	0.0283433	0.0615572	1	0.971657	1	1
RSP_7544	hypothetical protein	411	6	0.0182371	208	0.167255	0.292647	1	0.832745	1	1
RSP_0002	Histone-like nucleoid-structuring protein H-NS	396	56	0.177215	16321	1	1	1	0	0	0
RSP_0003	putative site-specific recombinase	1749	103	0.073624	28610	1	1	1	0	0	0
RSP_0004	Pseudo gene	291	6	0.0257511	845	0.498224	0.730837	1	0.501776	1	1
RSP_0005	GMP synthase (glutamine-hydrolyzing)	1557	0	0	0	1.96167e-16	1.03253e-14	8.7765e-13	1	1	1
RSP_0006	putative transporter, DMT superfamily	888	21	0.0295775	2505	0.61651	0.867106	1	0.38349	1	1
RSP_0007	putative outer membrane protein	1125	41	0.0456062	3715	0.998299	1	1	0.00170127	0.013915	1
RSP_0008	putative transporter, DME family, DMT superfamily	966	3	0.00388601	86	4.07516e-07	2.74997e-06	0.00182323	1	1	1
RSP_0009	hypothetical protein	870	0	0	0	1.65581e-09	1.80245e-08	7.40808e-06	1	1	1
RSP_0010	homoserine O-succinyltransferase	918	3	0.00408719	81	1.06368e-06	6.64651e-06	0.0047589	0.999999	1	1
RSP_0011	putative hydrolase or acyltransferase (alpha/beta hydrolase)	969	27	0.0348387	5938	0.872034	1	1	0.127966	0.589013	1
RSP_0013	polyphosphate kinase 2, PA0141 family	885	17	0.0240453	1105	0.275454	0.443462	1	0.724546	1	1
RSP_0014	transcriptional regulator, TetR family	618	12	0.0242915	561	0.341388	0.530521	1	0.658612	1	1
RSP_0015	ABC spermidine/putrescine transporter, ATPase subunit	1098	8	0.00911162	801	5.75022e-05	0.000248806	0.257265	0.999942	1	1
RSP_0016	ABC spermidine/putrescine transporter, inner membrane subunit	807	10	0.0155039	674	0.0225838	0.0506466	1	0.977416	1	1
RSP_0017	ABC spermidine/putrescine transporter, inner membrane subunit	888	11	0.015493	583	0.0169516	0.0392554	1	0.983048	1	1
RSP_0018	Putative transcriptional regulator, gntR family	1404	62	0.0551601	18813	0.999999	1	1	6.5078e-07	1.02883e-05	0.00291159
RSP_0019	putative conserved small protein	228	10	0.0549451	1382	0.983568	1	1	0.0164315	0.106235	1
RSP_0020	hypothetical protein	708	7	0.0123675	1075	0.00814394	0.0207258	1	0.991856	1	1
RSP_0021	SSU ribosomal protein S9P	483	1	0.00258398	20	0.000162609	0.00064268	0.727514	0.999837	1	1
RSP_0022	LSU ribosomal protein L13P	465	0	0	0	2.08607e-05	9.74224e-05	0.0933307	0.999979	1	1
RSP_6083	hypothetical protein	792	9	0.0141956	394	0.0131588	0.0313652	1	0.986841	1	1
RSP_0024	dTDP-4-dehydrorhamnose 3,5-epimerase	534	7	0.0163551	237	0.0759944	0.148796	1	0.924006	1	1
RSP_0025	putative NAD(P)-dependent oxidoreductase	1350	47	0.0435185	9355	0.997707	1	1	0.00229317	0.0182556	1
RSP_0026	putative epimerase/dehydratase	1056	34	0.0402844	5485	0.979196	1	1	0.0208041	0.129996	1
RSP_7545	hypothetical protein	156	6	0.0483871	458	0.933597	1	1	0.0664032	0.347065	1
RSP_0027	hypothetical protein	792	0	0	0	1.00282e-08	9.52576e-08	4.48663e-05	1	1	1
RSP_0028	short chain dehydrogenase	999	1	0.00125156	78	2.03988e-09	2.17295e-08	9.1264e-06	1	1	1
RSP_0029	acetyl-CoA hydrolase/transferase family protein	1500	16	0.0133333	1037	0.000334372	0.00120838	1	0.999666	1	1
RSP_0030	diguanylate cyclase/phosphodiesterase with PAS/PAC sensor(s)	2502	26	0.012987	2427	2.27394e-06	1.30935e-05	0.0101736	0.999998	1	1
RSP_6084	hypothetical protein	174	1	0.00714286	20	0.0878103	0.168034	1	0.91219	1	1
RSP_6085	hypothetical protein	819	2	0.00305344	209	1.12459e-06	6.93991e-06	0.00503143	0.999999	1	1
RSP_0032	RNA polymerase, sigma 28 subunit, SigD/FliA/WhiG	720	4	0.00694444	292	0.000237903	0.000892935	1	0.999762	1	1
RSP_0033	hypothetical protein	1014	5	0.00615764	156	4.60273e-06	2.46029e-05	0.0205926	0.999995	1	1
RSP_0034	flagellar biosynthesis protein, FlhA	2115	13	0.00768776	537	1.11882e-09	1.2514e-08	5.00559e-06	1	1	1
RSP_0035	hypothetical protein	534	2	0.0046729	61	0.000370446	0.00132803	1	0.99963	1	1
RSP_6086	hypothetical protein	1086	3	0.00345622	102	3.50975e-08	2.97962e-07	0.000157026	1	1	1
RSP_0036	flagellar basal-body P-ring formation protein FlgA	669	2	0.00373832	35	2.50667e-05	0.000114789	0.112149	0.999975	1	1
RSP_0037	anti-sigma-28 factor, FlgM family	315	2	0.00796813	247	0.0242918	0.0539095	1	0.975708	1	1
RSP_6087	hypothetical protein	372	1	0.0033557	43	0.00170152	0.00512288	1	0.998298	1	1
RSP_6088	Sel1 repeat-containing protein	633	1	0.00197239	39	6.39902e-06	3.32898e-05	0.0286292	0.999994	1	1
RSP_6089	hypothetical protein	396	2	0.00632911	35	0.00552138	0.0146865	1	0.994479	1	1
RSP_6090	hypothetical protein	486	1	0.00257732	28	0.000158329	0.000627981	0.708362	0.999842	1	1
RSP_0038	hypothetical protein	189	2	0.013245	133	0.190264	0.323174	1	0.809736	1	1
RSP_0039	hypothetical protein	318	0	0	0	0.000624372	0.00212267	1	0.999376	1	1
RSP_0040	putative flagellar protein FliS	381	2	0.00655738	237	0.00713379	0.0184382	1	0.992866	1	1
RSP_0041	hypothetical protein	582	1	0.00214592	13	1.94604e-05	9.14559e-05	0.087066	0.999981	1	1
RSP_0042	Chemotaxis histidine protein kinase, CheA3	3288	13	0.00494297	600	4.49934e-19	3.47069e-17	2.013e-15	1	1	1
RSP_0043	chemotaxis response regulator, CheY6	405	2	0.00619195	113	0.00468597	0.0127138	1	0.995314	1	1
RSP_0044	putative cytoplasmic chemoreceptor, TlpT	1704	10	0.00733138	396	2.40278e-08	2.09962e-07	0.0001075	1	1	1
RSP_0045	Slp	717	4	0.0069808	160	0.000254539	0.000947426	1	0.999745	1	1
RSP_0046	Chemotaxis protein, CheW4	510	3	0.00735294	105	0.00265558	0.0076504	1	0.997344	1	1
RSP_0047	chemotaxis methylesterase, CheB2	1098	9	0.0102506	358	0.000172825	0.000679454	0.773219	0.999827	1	1
RSP_0048	MCP methyltransferase, CheR3	810	1	0.00154321	36	1.34216e-07	9.95828e-07	0.000600484	1	1	1
RSP_0049	Chemotaxis histidine protein kinase, CheA4	1200	8	0.00833333	397	1.05191e-05	5.27017e-05	0.0470626	0.999989	1	1
RSP_6091	hypothetical protein	306	3	0.0122951	170	0.0794746	0.154797	1	0.920525	1	1
RSP_0051	Torf protein	1137	5	0.00550055	171	4.71968e-07	3.15633e-06	0.00211158	1	1	1
RSP_0052	flagellar protein FliE	324	3	0.0115385	337	0.0587842	0.118309	1	0.941216	1	1
RSP_0053	Flagellar FliF M-ring protein	1713	11	0.00802334	759	7.76183e-08	6.07105e-07	0.000347264	1	1	1
RSP_0054	putative flagellar motor switch protein FliG	1023	8	0.00976801	471	0.000187883	0.000728412	0.840587	0.999812	1	1
RSP_0055	flagellar protein FliH	825	6	0.0091047	324	0.000499307	0.0017398	1	0.999501	1	1
RSP_0056	FliI, Flagellum-specific ATPase	1329	11	0.0103481	373	3.98856e-05	0.000176682	0.178448	0.99996	1	1
RSP_0057	Flagellar protein FliJ	408	0	0	0	7.71019e-05	0.000326661	0.344954	0.999923	1	1
RSP_0058	FliK, flagellar hook-length control protein	2100	9	0.00535714	498	3.74765e-12	6.95725e-11	1.6767e-08	1	1	1
RSP_0059	flagellar biosynthesis protein, FliL	573	7	0.0152505	503	0.0478396	0.0984973	1	0.95216	1	1
RSP_0060	Flagellar switch protein FliM	972	7	0.00899743	259	0.000138883	0.000559282	0.621362	0.999861	1	1
RSP_0061	Flagellar motor switch FliN protein	297	1	0.00421941	32	0.00817043	0.0207578	1	0.99183	1	1
RSP_0062	Flagellar protein FliO	258	0	0	0	0.00251784	0.00728644	1	0.997482	1	1
RSP_0063	Flagellar transport protein FliP	906	6	0.00828729	233	0.000128701	0.000522036	0.575806	0.999871	1	1
RSP_0064	Flagellar protein FliQ	267	4	0.0187793	199	0.268119	0.434153	1	0.731881	1	1
RSP_0065	Flagellar protein FliR	810	4	0.00617284	136	4.57598e-05	0.000201109	0.204729	0.999954	1	1
RSP_0066	Flagellar protein FlhB	1143	6	0.00655738	185	1.91209e-06	1.12562e-05	0.00855468	0.999998	1	1
RSP_0067	hypothetical protein	720	2	0.00347222	81	8.75215e-06	4.44967e-05	0.0391571	0.999991	1	1
RSP_6092	Protein of unknown function (DUF2628)	669	5	0.00934579	358	0.00201334	0.00596931	1	0.997987	1	1
RSP_0068	RNA polymerase, sigma 54 subunit, RpoN/SigL	1329	18	0.0169332	846	0.00983628	0.0244486	1	0.990164	1	1
RSP_0069	Flagellar filament protein	1482	14	0.0118044	1435	7.68949e-05	0.000326402	0.344028	0.999923	1	1
RSP_0070	putative flagellar hook-associated protein 2 (filament cap protein)	1656	9	0.00679758	1290	1.43603e-08	1.30321e-07	6.42481e-05	1	1	1
RSP_0071	sigma54 specific transcriptional regulator, fis family	1101	20	0.0227015	3129	0.170311	0.295911	1	0.829689	1	1
RSP_0072	putative invasion protein	798	6	0.00940439	555	0.000765708	0.00253012	1	0.999234	1	1
RSP_0073	flagellar hook-associated protein 3 FlgL	1230	12	0.0121951	1172	0.000441764	0.00155259	1	0.999558	1	1
RSP_0074	FlgK flagellar hook-associated protein 1	4092	22	0.00671961	1579	2.42205e-19	1.97023e-17	1.08362e-15	1	1	1
RSP_6093	FlgJ	303	1	0.00411523	23	0.00701552	0.018164	1	0.992984	1	1
RSP_0076	flagellar P-ring protein	1116	6	0.00672646	590	3.22163e-06	1.81075e-05	0.0144136	0.999997	1	1
RSP_0077	Flagellar L-ring protein	669	3	0.00560748	2141	0.000140714	0.000564117	0.629555	0.999859	1	1
RSP_0078	Flagellar distal rod protein	789	9	0.0142631	443	0.0138008	0.0327212	1	0.986199	1	1
RSP_0079	flagellar proximal rod protein FlgF	756	5	0.00827815	142	0.000477503	0.00166512	1	0.999522	1	1
RSP_0080	flagellar hook protein FlgE	1272	10	0.00982318	531	3.29581e-05	0.000148494	0.147455	0.999967	1	1
RSP_0081	Flagellar scaffolding protein FlgD	672	5	0.00929368	288	0.00189379	0.00564479	1	0.998106	1	1
RSP_0082	flagellar basal-body rod protein FlgC	417	5	0.015015	922	0.0837778	0.16198	1	0.916222	1	1
RSP_0083	Flagellar proximal rod protein FlgB	387	1	0.00323625	27	0.00127707	0.00397608	1	0.998723	1	1
RSP_0084	hypothetical protein	1167	3	0.00321543	166	6.54216e-09	6.43288e-08	2.92696e-05	1	1	1
RSP_0085	multisensor hybrid histidine kinase	2610	9	0.00431034	652	1.82044e-16	9.69604e-15	8.14467e-13	1	1	1
RSP_0086	hypothetical protein	528	3	0.007109	82	0.00193976	0.0057741	1	0.99806	1	1
RSP_0087	two component transcriptional regulator, LuxR family	633	5	0.00986193	337	0.00354152	0.00993403	1	0.996458	1	1
RSP_0088	ycfI, putative structural proteins	501	0	0	0	8.72645e-06	4.44165e-05	0.0390421	0.999991	1	1
RSP_0089	haloacid dehalogenase superfamily protein, subfamily IA, variant 3 with third motif having DD or ED	687	4	0.00728597	154	0.000435574	0.00153325	1	0.999564	1	1
RSP_0090	Operon regulator SmoC	954	21	0.0274869	1923	0.481168	0.711651	1	0.518832	1	1
RSP_0091	mannitol-binding protein%3Bsorbitol-binding protein	1311	12	0.0114395	709	0.000139303	0.00056047	0.623243	0.999861	1	1
RSP_0092	sorbitol ABC transporter membrane protein%3Bmannitol ABC transporter membrane protein	873	6	0.00858369	234	0.000217977	0.000827166	0.975229	0.999782	1	1
RSP_0093	sorbitol ABC transporter membrane protein%3Bmannitol ABC transporter membrane protein	831	7	0.0105263	221	0.0013124	0.00407756	1	0.998688	1	1
RSP_0094	mannitol ABC transporter ATP-binding protein%3Bsorbitol ABC transporter ATP-binding protein	999	12	0.0150188	391	0.00895353	0.0224919	1	0.991046	1	1
RSP_0095	sorbitol dehydrogenase	771	10	0.0162075	721	0.0338589	0.0721357	1	0.966141	1	1
RSP_0096	Mannitol dehydrogenase	1434	47	0.0409408	8382	0.992992	1	1	0.00700813	0.0507353	1
RSP_4304	tRNA-Thr	72	2	0.0344828	53	0.768889	1	1	0.231111	0.952987	1
RSP_0097	TRAP-T family sorbitol/mannitol transporter, periplasmic binding protein, SmoM	1098	29	0.0330296	5876	0.813364	1	1	0.186636	0.808333	1
RSP_6094	TRAP-T family sorbitol/mannitol transporter, DctM (12TMs) subunit	2049	58	0.0353874	16078	0.952951	1	1	0.0470493	0.260841	1
RSP_0099	TRAP-T family sorbitol/mannitol transporter, DctQ (4TMs) subunit	615	27	0.0549898	7709	0.999448	1	1	0.000551826	0.00496754	1
RSP_0100	putative NADH dehydrogenase I chain A	387	7	0.0226537	775	0.338816	0.527807	1	0.661184	1	1
RSP_0101	NADH dehydrogenase (ubiquinone), 20 kDa subunit	618	11	0.0222672	1325	0.244314	0.401123	1	0.755686	1	1
RSP_0102	NADH dehydrogenase subunit C %3BNADH dehydrogenase subunit D	1743	37	0.0265233	3238	0.35552	0.549998	1	0.64448	1	1
RSP_0103	NADH dehydrogenase subunit	474	7	0.0184211	451	0.147309	0.262678	1	0.852691	1	1
RSP_0104	Respiratory-chain NADH dehydrogenase, 51 kDa subunit	1251	17	0.016983	1061	0.0124139	0.0298923	1	0.987586	1	1
RSP_0105	NADH dehydrogenase gamma subunit	2583	51	0.0246734	3470	0.155157	0.274702	1	0.844843	1	1
RSP_0106	putative NADH dehydrogenase I chain H	957	23	0.0300654	1330	0.646507	0.899401	1	0.353493	1	1
RSP_0107	NADH-quinone oxidoreductase, chain I, ferredoxin	495	10	0.0253165	1015	0.421266	0.635663	1	0.578734	1	1
RSP_0108	NADH dehydrogenase I chain J	495	7	0.0177215	1342	0.12071	0.222429	1	0.87929	1	1
RSP_0109	putative NADH dehydrogenase I chain K	309	5	0.0202429	844	0.287817	0.459398	1	0.712183	1	1
RSP_0110	NADH-ubiquinone oxidoreductase, chain 5	2103	37	0.0219846	4729	0.0547777	0.111045	1	0.945222	1	1
RSP_0111	NADH dehydrogenase subunit M	1461	27	0.0230967	1892	0.146556	0.26144	1	0.853444	1	1
RSP_0112	NADH-ubiquinone oxidoreductase, chain 4	1344	25	0.0232342	1787	0.166081	0.291048	1	0.833919	1	1
RSP_0113	Phospholipase D/Transphosphatidylase	1452	6	0.00516351	285	5.83311e-09	5.74832e-08	2.60974e-05	1	1	1
RSP_0114	hypothetical protein	345	2	0.00727273	32	0.0141936	0.033528	1	0.985806	1	1
RSP_0115	Class I triheme cytochrome c	1245	4	0.0040201	115	9.873e-09	9.39825e-08	4.41718e-05	1	1	1
RSP_0116	hypothetical protein	408	3	0.00920245	142	0.0156642	0.0366345	1	0.984336	1	1
RSP_0117	Cytochrome c oxidase, subunit I	2574	10	0.00485437	800	2.24554e-15	8.97014e-14	1.00466e-11	1	1	1
RSP_0118	Cytochrome c oxidase, subunit IIc	975	10	0.012837	500	0.0026782	0.00770068	1	0.997322	1	1
RSP_0119	PA-phosphatase related phosphoesterase	771	13	0.0210697	1592	0.156633	0.276767	1	0.843367	1	1
RSP_6095	putative transcriptional activator	483	0	0	0	1.31059e-05	6.40828e-05	0.0586358	0.999987	1	1
RSP_6096	transcriptional regulator, LuxR family	660	28	0.0530303	1555	0.999198	1	1	0.000801743	0.00701957	1
RSP_0122	transcriptional regulator, LuxR family	702	27	0.0480427	6030	0.99612	1	1	0.00388031	0.0296254	1
RSP_6213	community escape response protein	159	5	0.0393701	471	0.841875	1	1	0.158125	0.704631	1
RSP_0123	Autoinducer synthesis protein	633	40	0.0788955	5805	1	1	1	4.79148e-09	9.40222e-08	2.14371e-05
RSP_0124	hypothetical protein	273	20	0.0913242	3669	0.999998	1	1	1.73058e-06	2.5982e-05	0.00774263
RSP_0125	periplasmic glucan biosynthesis protein	1530	1	0.000816993	40	1.33874e-14	4.34024e-13	5.98954e-11	1	1	1
RSP_0126	hypothetical protein	201	1	0.00621118	21	0.0534696	0.108837	1	0.94653	1	1
RSP_0127	Glycosyl transferase, family 2	1788	2	0.0013986	49	8.46244e-16	3.82434e-14	3.7861e-12	1	1	1
RSP_0128	OpgC protein	1200	18	0.01875	625	0.0348343	0.0740373	1	0.965166	1	1
RSP_4296	tRNA-Gly	75	0	0	0	0.18015	0.309521	1	0.81985	1	1
RSP_0129	ABC D-methionine uptake transporter, ATPase subunit	1062	27	0.0317647	2071	0.748317	0.997607	1	0.251683	1	1
RSP_0130	ABC D-methionine uptake transporter, inner membrane subunit	675	17	0.0315399	3096	0.713241	0.962897	1	0.286759	1	1
RSP_0132	ABC D-methionine uptake transporter, substrate-binding protein	777	28	0.0450886	2294	0.992038	1	1	0.00796223	0.0564548	1
RSP_0133	transporter, NhaC family	1491	8	0.00670578	563	6.46137e-08	5.1714e-07	0.000289081	1	1	1
RSP_4323	tRNA-OTHER	74	2	0.0333333	94	0.753594	1	1	0.246406	0.994066	1
RSP_0134	Pseudo gene	465	10	0.0269542	1077	0.504521	0.73838	1	0.495479	1	1
RSP_0135	Pseudo gene	1440	5	0.00434028	1519	1.27243e-09	1.41262e-08	5.69287e-06	1	1	1
RSP_0136	putative integrase for prophage	1092	5	0.00572082	379	1.08063e-06	6.70563e-06	0.00483476	0.999999	1	1
RSP_4322	tRNA-Cys	74	0	0	0	0.174992	0.303103	1	0.825008	1	1
RSP_0137	hypothetical protein	705	22	0.0390764	1746	0.940705	1	1	0.0592952	0.316949	1
RSP_0138	hypothetical protein	351	4	0.0142349	145	0.0937888	0.178254	1	0.906211	1	1
RSP_7546	Pseudo gene	626	6	0.012	167	0.0108638	0.0266327	1	0.989136	1	1
RSP_0139	SSU ribosomal protein S6P	399	0	0	0	9.44886e-05	0.000395086	0.422742	0.999906	1	1
RSP_0140	SSU ribosomal protein S18P	228	0	0	0	0.00505617	0.0135619	1	0.994944	1	1
RSP_0141	LSU ribosomal protein L9P	570	11	0.0241228	1448	0.344459	0.534921	1	0.655541	1	1
RSP_0142	trigger factor	1335	34	0.031865	3051	0.770012	1	1	0.229988	0.950108	1
RSP_4321	tRNA-Leu	85	0	0	0	0.142792	0.25667	1	0.857208	1	1
RSP_6097	hypothetical protein	471	7	0.0185676	436	0.153157	0.271376	1	0.846843	1	1
RSP_0144	yjeF-like protein, hydroxyethylthiazole kinase-related protein	837	16	0.0239163	747	0.276747	0.444744	1	0.723253	1	1
RSP_0145	yjeF-like protein	702	16	0.0284698	815	0.556771	0.800448	1	0.443229	1	1
RSP_0146	nitrogen regulatory protein P-II family	339	1	0.00369004	26	0.00342478	0.00965498	1	0.996575	1	1
RSP_0147	Glutamine synthetase class-I	1410	0	0	0	5.87138e-15	2.05223e-13	2.62685e-11	1	1	1
RSP_0148	Signal transduction histidine kinase	1053	14	0.0166074	687	0.0173766	0.0400324	1	0.982623	1	1
RSP_0149	CheY-like receiver protein	438	18	0.0514286	1817	0.993467	1	1	0.0065329	0.0476806	1
RSP_0150	chase sensor signal transducdtion histidine kinase	1485	42	0.0353833	3659	0.926962	1	1	0.0730383	0.375602	1
RSP_0152	P-loop ATPase	1119	11	0.0122905	572	0.000861325	0.0028026	1	0.999139	1	1
RSP_0151	putative metallopeptidase (DUF2201)	1311	9	0.0085796	332	5.57607e-06	2.93498e-05	0.0249473	0.999994	1	1
RSP_0153	hypothetical protein	678	8	0.0147601	366	0.0268762	0.0589144	1	0.973124	1	1
RSP_0154	3-hydroxyisobutyrate dehydrogenase	873	23	0.0329041	3188	0.789479	1	1	0.210521	0.892767	1
RSP_0155	enoyl-CoA hydratase	1032	7	0.00847458	336	5.13003e-05	0.000222832	0.229517	0.999949	1	1
RSP_0156	Acyl-CoA dehydrogenase	1140	15	0.0164474	744	0.0124684	0.029975	1	0.987532	1	1
RSP_6098	hypothetical protein	294	4	0.0169492	143	0.19228	0.32635	1	0.80772	1	1
RSP_0157	Beta-mannanase	900	13	0.0180556	627	0.0487775	0.100198	1	0.951223	1	1
RSP_0158	cellulose synthase-like protein	1884	15	0.00994695	799	5.24357e-07	3.48584e-06	0.00234597	0.999999	1	1
RSP_0159	UDP-galactose 4-epimerase	993	11	0.0138365	790	0.00459006	0.0124838	1	0.99541	1	1
RSP_0160	NAD-dependent epimerase/dehydratase family protein	1038	23	0.0277108	1802	0.491109	0.723484	1	0.508891	1	1
RSP_0161	Spermidine/putrescine-binding periplasmic protein	1077	58	0.0673635	10636	1	1	1	1.55092e-09	3.3042e-08	6.93883e-06
RSP_0162	hypothetical protein	192	4	0.025974	186	0.548251	0.791505	1	0.451749	1	1
RSP_0163	putative iron(III) ABC transporter, fused inner membrane subunits	1674	5	0.00373134	281	1.12662e-11	1.85312e-10	5.0405e-08	1	1	1
RSP_0164	hypothetical protein	255	5	0.0246305	358	0.474316	0.704077	1	0.525684	1	1
RSP_0165	hypothetical protein	216	9	0.0523256	1756	0.972811	1	1	0.0271886	0.16284	1
RSP_7547	hypothetical protein	177	6	0.0425532	626	0.888459	1	1	0.111541	0.520912	1
RSP_0166	transcriptional regulator, TraR/DksA family	318	2	0.00787402	58	0.0227297	0.0509227	1	0.97727	1	1
RSP_0167	TIGR01244 family protein	432	8	0.0231214	1815	0.340229	0.52964	1	0.659771	1	1
RSP_6099	putative flagellar switch protein FliM	972	0	0	0	1.52921e-10	2.05456e-09	6.8417e-07	1	1	1
RSP_0169	Na+/solute symporter	2685	37	0.0172333	3714	0.000454451	0.00159468	1	0.999546	1	1
RSP_0170	hypothetical protein	291	5	0.0214592	354	0.341242	0.530663	1	0.658758	1	1
RSP_0171	Response regulator receiver protein	369	8	0.0271186	858	0.529575	0.77026	1	0.470425	1	1
RSP_0172	putative transcriptional regulators	1287	14	0.0136054	332	0.00109455	0.00347799	1	0.998905	1	1
RSP_0173	2-keto-4-pentenoate hydratase/2-oxohepta-3-ene-1 7-dioic acid hydratase	846	36	0.0532544	13475	0.999817	1	1	0.000183118	0.00186198	0.81927
RSP_0174	short-chain dehydrogenase	741	19	0.0320405	1419	0.740432	0.989159	1	0.259568	1	1
RSP_0175	Lactate dehydrogenase-related dehydrogenase	942	17	0.0225464	945	0.187582	0.319589	1	0.812418	1	1
RSP_0176	dihydroxy-acid dehydratase	1782	20	0.0140252	1125	0.000202486	0.000774954	0.905921	0.999798	1	1
RSP_0177	FAD/FMN-containing dehydrogenase	1383	32	0.028907	2207	0.568518	0.811599	1	0.431482	1	1
RSP_0179	ABC-type nitrate/sulfonate/bicarbonate transport systems, periplasmic components TauA	981	23	0.0292994	2725	0.599098	0.846075	1	0.400902	1	1
RSP_0180	ABC nitrate/sulfonate/bicarbonate transporter, inner membrane subunit	852	3	0.00439883	189	3.90657e-06	2.12887e-05	0.017478	0.999996	1	1
RSP_0181	ABC nitrate/sulfonate/bicarbonate transporter, inner membrane subunit	864	6	0.00867052	205	0.000252329	0.000940766	1	0.999748	1	1
RSP_0182	Pseudo gene	802	12	0.0186916	436	0.0755252	0.148007	1	0.924475	1	1
RSP_0183	dihydropyrimidinase	1452	54	0.0464716	6535	0.999721	1	1	0.000279089	0.00269104	1
RSP_0184	N-carbamoyl-L-amino acid amidohydrolase	1260	36	0.0357143	4335	0.921525	1	1	0.0784747	0.397617	1
RSP_0185	transcriptional regulator, TetR family	633	7	0.0138067	1371	0.0222861	0.0500292	1	0.977714	1	1
RSP_0186	transcriptional regulator, TetR family	612	12	0.0244898	508	0.352629	0.546093	1	0.647371	1	1
RSP_0187	dihydropyrimidine dehydrogenase	1305	53	0.050815	4404	0.999966	1	1	3.38165e-05	0.00040238	0.151295
RSP_0188	putative membrane-associated protein	540	12	0.0277778	2494	0.533215	0.774547	1	0.466785	1	1
RSP_0189	NADPH-dependent glutamate synthase beta chain-related oxidoreductase	1338	21	0.0196262	1149	0.0411868	0.0861477	1	0.958813	1	1
RSP_0190	Biotin carboxyl carrier protein, AccB	495	0	0	0	1.03881e-05	5.2162e-05	0.0464763	0.99999	1	1
RSP_0191	acetyl-CoA carboxylase	1347	0	0	0	2.5833e-14	7.97081e-13	1.15577e-10	1	1	1
RSP_0192	putative leucyl/phenylalanyl-tRNA--protein transferase	645	10	0.0194175	629	0.127738	0.233266	1	0.872262	1	1
RSP_0193	hypothetical protein	372	4	0.0134228	1347	0.0701112	0.138489	1	0.929889	1	1
RSP_0194	putative ABC transporter, substrate-binding protein	471	6	0.0159151	522	0.08436	0.162965	1	0.91564	1	1
RSP_0195	NADH-ubiquinone oxidoreductase	375	1	0.00334448	31	0.00165778	0.00501143	1	0.998342	1	1
RSP_0196	ATP-dependent protease ATP-binding subunit	1266	0	0	0	1.70702e-13	4.15065e-12	7.6372e-10	1	1	1
RSP_0197	ATP-dependent Clp protease proteolytic subunit ClpP	633	0	0	0	4.01331e-07	2.72054e-06	0.00179556	1	1	1
RSP_0198	Phosphatidylglycerophosphate synthase	609	7	0.0143737	185	0.0308391	0.0664295	1	0.969161	1	1
RSP_0200	ABC transporter, periplasmic binding protein	1206	30	0.0311203	2828	0.719235	0.96865	1	0.280765	1	1
RSP_0201	ABC transporter, fused inner membrane subunits	1689	23	0.0170244	1257	0.00415072	0.0114349	1	0.995849	1	1
RSP_6101	ABC transporter, ATPase subunit	645	7	0.0135922	299	0.0195228	0.0445182	1	0.980477	1	1
RSP_0202	uncharacterized protein with SCP/PR1 domains	471	6	0.0159151	237	0.08436	0.162965	1	0.91564	1	1
RSP_0203	signal transduction kinase protein	1320	18	0.0170455	1291	0.0107707	0.0264479	1	0.989229	1	1
RSP_0204	metallo-beta-lactamase family protein	912	9	0.0123288	443	0.00264298	0.00763868	1	0.997357	1	1
RSP_4299	tRNA-Asn	75	0	0	0	0.18015	0.309521	1	0.81985	1	1
RSP_0205	hypothetical protein	279	16	0.0717489	1620	0.999725	1	1	0.00027484	0.00265579	1
RSP_0206	hypothetical protein	507	7	0.017284	931	0.105282	0.197414	1	0.894718	1	1
RSP_0207	hypothetical protein	507	3	0.00740741	140	0.00283942	0.00812768	1	0.997161	1	1
RSP_0208	hypothetical protein	1062	4	0.00470588	202	3.63616e-07	2.47613e-06	0.00162682	1	1	1
RSP_0209	putative prophage Lp3 protein 18	555	1	0.00225734	31	3.62138e-05	0.000162021	0.162021	0.999964	1	1
RSP_0211	phage major capsid protein, HK97 family	1263	9	0.00890208	1391	1.22204e-05	6.01474e-05	0.054674	0.999988	1	1
RSP_0212	HNH nuclease	342	3	0.0109489	119	0.0448481	0.0928508	1	0.955152	1	1
RSP_0213	Phage terminase-like protein large subunit	1674	14	0.0104478	797	4.5702e-06	2.44582e-05	0.0204471	0.999995	1	1
RSP_0214	putative uncharacterized phage protein	306	3	0.0122951	59	0.0794746	0.154797	1	0.920525	1	1
RSP_0215	plasmid and phage replicative helicase	1338	13	0.0121495	1768	0.000239479	0.000895843	1	0.999761	1	1
RSP_7548	hypothetical protein	225	2	0.0111732	40	0.110983	0.206804	1	0.889017	1	1
RSP_0216	hypothetical protein	213	2	0.0116959	213	0.129936	0.236218	1	0.870064	1	1
RSP_7549	putative transcriptional regulator	198	0	0	0	0.0101535	0.0251253	1	0.989847	1	1
RSP_6102	hypothetical protein	657	20	0.0380952	2117	0.918726	1	1	0.0812743	0.407191	1
RSP_0217	putative phage-related integrase	1242	83	0.083501	20648	1	1	1	0	0	0
RSP_4300	tRNA-Ser	72	0	0	0	0.18546	0.316819	1	0.81454	1	1
RSP_7550	Pseudo gene	159	0	0	0	0.0249874	0.0552887	1	0.975013	1	1
RSP_0218	methyl accepting chemotaxis protein	2064	16	0.00968523	1342	9.41972e-08	7.21641e-07	0.000421438	1	1	1
RSP_7551	Pseudo gene	123	5	0.0505051	127	0.934651	1	1	0.0653491	0.341955	1
RSP_0220	hypothetical protein	210	2	0.0119048	174	0.137751	0.248809	1	0.862249	1	1
RSP_6103	hypothetical protein	486	15	0.0386598	1855	0.90458	1	1	0.0954199	0.461024	1
RSP_0221	plasma membrane H+-transporting two-sector ATPase, C subunit	2538	170	0.0837438	18601	1	1	1	0	0	0
RSP_0223	Protein of unknown function (DUF2791)	1308	127	0.121415	12520	1	1	1	1.57652e-14	5.07434e-13	7.05334e-11
RSP_0224	ATP-dependent helicase	2172	94	0.0540852	6920	1	1	1	4.23809e-09	8.4272e-08	1.89612e-05
RSP_4314	tRNA-Ser	90	0	0	0	0.123487	0.226613	1	0.876513	1	1
RSP_7552	Pseudo gene	201	1	0.00621118	86	0.0534696	0.108837	1	0.94653	1	1
RSP_6104	Calcium-binding protein	447	0	0	0	3.13298e-05	0.000141585	0.14017	0.999969	1	1
RSP_0226	Naringenin-chalcone synthase	1050	1	0.00119048	288	6.50431e-10	7.7189e-09	2.91003e-06	1	1	1
RSP_0227	hypothetical protein	504	4	0.00990099	68	0.00950619	0.023694	1	0.990494	1	1
RSP_0229	multidrug efflux pump, MF Superfamily	1599	6	0.00469116	173	3.4077e-10	4.2706e-09	1.5246e-06	1	1	1
RSP_0228	putative hemin transport protein	954	15	0.0196335	1257	0.0776073	0.151755	1	0.922393	1	1
RSP_0230	Neutral zinc metallopeptidase	1596	44	0.0344828	3042	0.906459	1	1	0.0935407	0.453906	1
RSP_6105	hypothetical protein	408	15	0.0460123	1145	0.972666	1	1	0.0273342	0.163493	1
RSP_0231	flagellar MotB protein	1101	4	0.0045403	321	1.69525e-07	1.23126e-06	0.000758453	1	1	1
RSP_0233	Flagellar motor protein MotA	762	5	0.00819672	553	0.000420143	0.00148477	1	0.99958	1	1
RSP_0234	TlpL, putative cytoplasmic chemoreceptor	1113	6	0.00673401	1242	3.29527e-06	1.84058e-05	0.014743	0.999997	1	1
RSP_7553	hypothetical protein	246	3	0.0153061	144	0.185265	0.316607	1	0.814735	1	1
RSP_6106	hypothetical protein	435	5	0.0144092	272	0.0668022	0.132597	1	0.933198	1	1
RSP_0235	cyclic pyranopterin monophosphate synthase subunit MoaA	1035	32	0.0386941	6133	0.961958	1	1	0.0380421	0.217092	1
RSP_0236	AgaE protein	1344	25	0.0232342	1440	0.166081	0.291048	1	0.833919	1	1
RSP_0237	acetylornithine deacetylase	1164	30	0.0321888	4328	0.777307	1	1	0.222693	0.931147	1
RSP_0238	putative membrane-anchored protein	1284	16	0.0155642	779	0.00464912	0.0126291	1	0.995351	1	1
RSP_0239	Pyridine nucleotide transhydrogenase beta subunit	1449	3	0.00258844	77	1.72884e-11	2.76244e-10	7.73483e-08	1	1	1
RSP_0240	NAD(P) transhydrogenase subunit alpha	1572	2	0.00158983	28	9.74936e-14	2.59635e-12	4.36187e-10	1	1	1
RSP_0241	Putative protein-S-isoprenylcysteine methyltransferase	444	10	0.0280899	1363	0.558549	0.801716	1	0.441451	1	1
[truncated: 2,540 more rows]

## Sheet: TSAS v iRsp1140 SMM aero 
Tn-seq	iRsp1140		Tn-seq/iRsp1140 overlap	Tn-seq only	iRsp1140 only
[truncated: 289 more rows]

[truncated: 3 more sheets: TSAS v iRsp1140 SMM photo , TSAS v iRsp1140_opt SMM aero, TSAS v iRsp1140_opt SMM photo]
