# Supplementary material for: Combining Genome-Scale Experimental and Computational Methods To Identify Essential Genes in Rhodobacter sphaeroides
Source: mSystems. 2017 Jun 6;2(3):e00015-17. doi: 10.1128/mSystems.00015-17 (PMC5513736; doi:10.1128/mSystems.00015-17)
Supplement: TABLE S6 [file sys003172109st6.xlsx]

## Sheet: Tn-Seq_Essential_Only_AERO
Gene ID	Annotation	Model Reaction(s)	Model Reaction(s)	Model Reaction(s)	Model Reaction(s)	Model GPR	Comments	Reccomended Change	Complete?
RSP_0010	homoserine O-succinyltransferase	succoa_c0 + hom-L_c0 --> suchms_c0 + coa_c0				RSP_0010	Cysteine and Methionine Metabolism. Key step in conversion of aspartate to methionine. Suchms can also be made in the model with "hom-L_c0 + accoa_c0 <=> achms_c0 + coa_c0", but the gene is UNKNOWN. If this reaction is removed, then RSP_0010 becomes essential.	Remove "hom-L_c0 + accoa_c0 <=> achms_c0 + coa_c0" from model.	YES
RSP_0147	Glutamine synthetase class-I	atp_c0 + nh4_c0 + glu-L_c0 --> pi_c0 + gln-L_c0 + adp_c0 + h_c0				(RSP_0147 or RSP_2319 or RSP_0375 or RSP_0377 or RSP_1568)	Reaction is not essential in model. No other genes are essential. Glutamine is produced by the model via "glu-L_c0 + nadp_c0 <=> gln-L_c0 + akg_c0 + h_c0 + nadph_c0" with ((RSP_1146 and RSP_1149) or (RSP_1146 and RSP_0189)). This alternative reaction should be irreversible, according to BIOCYC.	Make "2 glu-L_c0 + nadp_c0 <=> gln-L_c0 + akg_c0 + h_c0 + nadph_c0" only operate in reverse. Change GPR for "atp_c0 + nh4_c0 + glu-L_c0 --> pi_c0 + gln-L_c0 + adp_c0 + h_c0" to RSP_0147	YES
RSP_0240	NAD(P) transhydrogenase subunit alpha	nadh_c0 + 2.0 h_p0 + nadp_c0 --> nad_c0 + 2.0 h_c0 + nadph_c0				RSP_0239	Passes eletcrons from NADH to NADPH. RSP_0240 is not essential with Tn-Seq or Model. Reaction not used when growing on succinate. NADPH is made primarily with "icit_c0 + nadp_c0 <=> akg_c0 + co2_c0 + nadph_c0", "2.0 glu-L_c0 + nadp_c0 <=> gln-L_c0 + akg_c0 + h_c0 + nadph_c0", "mal-L_c0 + nadp_c0 --> pyr_c0 + co2_c0 + nadph_c0"		DEFERRED
RSP_0358	NADPH-glutathione reductase	2.0 gthrd_c0 + nadp_c0 <=> gthox_c0 + h_c0 + nadph_c0				RSP_0358	Reaction is not essential in model. Reduced glutathione is biomass component. Oxidized glutathione is not present in the model. Gltrd is made via two reaction: "gly_c0 + atp_c0 + glucys_c0 <=> pi_c0 + adp_c0 + h_c0 + gthrd_c0" (RSP_1815) and "fglut-S_c0 + h2o_c0 <=> gthrd_c0 + h_c0 + for_c0" (RSP_0852). Reccommend modifying reactions for glutathione cycling to force this reaction to be essential.…		DEFERRED
RSP_0359	ribose-5-phosphate isomerase	r5p_c0 <=> ru5p-D_c0				RSP_0359	Pentose Phosphate Pathway. Reaction is used in model when grown on SIS. When knocked out, there are aletnative PPP reactions to make r5p		YES
RSP_0430	adenosylcobinamide-phosphate synthase	adcobhex_c0 + applp_c0 + atp_c0 <=> pi_c0 + adocbip_c0 + adp_c0 + h_c0	appl_c0 + adcobhex_c0 + atp_c0 --> pi_c0 + adocbi_c0 + adp_c0			RSP_0430	Porphyrin and Chlorophyll Metabolism. Reaction is not essential in model. Vitamin B12 Synthesis.	Add Vitamin B12 to Biomass.	YES
RSP_0431	cysteine desulfurase	fdxrd_c0 + selcys_c0 + h_c0 <=> ala-L_c0 + seln_c0 + fdxox_c0				RSP_0431	Involved in selenocysteine metabolism. Reaction is not essential in model. Selenocysteine is not required in biomass function.	No Change.	NA
RSP_0550	putative D-alanyl-D-alanine carboxypeptidase	uaagmda_c0 --> [GlcNAc-(1->4)-Mur2Ac(oyl-L-Ala-g-D-Glu-A2pm-D-Ala-D-Ala)]n- diphosphoundecaprenol_c0 + udcpdp_c0				(RSP_2326 or RSP_2098 or RSP_2978 or RSP_1355 or RSP_0550 or RSP_0582 or RSP_1145)	RSP_2326, RSP_2098, and RSP_0550 are all essential with Tn-Seq; others are not. Consider modifying boolean statement.	Change GPR to (RSP_2362 and RSP_2098 and RSP_0550)	YES
RSP_0561	transaldolase	g3p_c0 + s7p_c0 <=> f6p_c0 + e4p_c0				RSP_0561	Pentose Phosphate Pathway. Reaction is not used in model when grown on SIS.	No Change.	NA
RSP_0584	lysyl-tRNA synthetase, class I	trnalys_c0 + atp_c0 + lys-L_c0 --> ppi_c0 + lystrna_c0 + amp_c0				((RSP_0584 or RSP_0478) and RSP_4329)	tRNA synthesis. Likely need to modify boolean statement.	Change GPR to (RSP_0584 and (RSP_0478 or RSP_4329))	YES
RSP_0661	5,10-methylenetetrahydrofolate dehydrogenase (NADP+) %3Bmethenyltetrahydrofolate cyclohydrolase	methf_c0 + h2o_c0 <=> 10fthf_c0 + h_c0	mlthf_c0 + nadp_c0 <=> nadph_c0 + methf_c0			RSP_0661	Both reactions are used by the model when grown on succinate. When knocked out, mlthf is made with "dump_c0 + mlthf_c0 <=> dtmp_c0 + dhf_c0" (RSP_0390). When both RSP_0390 and RSP_0661 are knocked out, there is no growth. "dump_c0 + mlthf_c0 <=> dtmp_c0 + dhf_c0" should be irreversible according to Kegg and Biocyc.	Make "dump_c0 + mlthf_c0 <=> dtmp_c0 + dhf_c0" irreversible.	YES. GENE STILL NOT ESSENTIAL.
RSP_0682	coproporphyrinogen oxidase	cpppg3_c0 + 2.0 h_c0 + o2_c0 --> 2.0 co2_c0 + pppg9_c0 + 2.0 h2o_c0				RSP_0682	Porphyrin and Chlorophyll Metabolism. HemeO Synthesis. Reaction is used by model when grown with SIS. When knocked out, pppg9 is made with "cpppg3_c0 + 2.0 amet_c0 + 2.0 h_c0 --> 2.0 co2_c0 + 2.0 dad-5_c0 + 2.0 met-L_c0 + pppg9_c0" (RSP_0317 or RSP_0699 or RSP_1224) which is the oxygen independent reaction.	Set flux through "cpppg3_c0 + 2.0 amet_c0 + 2.0 h_c0 --> 2.0 co2_c0 + 2.0 dad-5_c0 + 2.0 met-L_c0 + pppg9_c0" to 0 in aerobic model.	YES
RSP_0726	argininosuccinate lyase	argsuc_c0 <=> fum_c0 + arg-L_c0				(RSP_0726 or RSP_3955)	Reaction is essential. RSP_3955 is not essential in model or from Tn-Seq Aero, but is essential with Tn-Seq Photo.	Change GPR to (RSP_0726 and RSP_3955)	YES
RSP_0757	Bifunctional GTP cyclohydrolase II/3,4-dihydroxy-2butanone-4-phosphate synthase	ru5p-D_c0 --> for_c0 + db4p_c0	gtp_c0 + 3.0 h2o_c0 --> ppi_c0 + 25drapp_c0 + for_c0 + h_c0			(RSP_0846 or RSP_0757)	RSP_0846 is also essential with Tn-Seq. Reactions are essential.	Change GPR to (RSP_0846 and RSP_0757)	YES
RSP_0796	adenosylcobyric acid synthase (glutamine-hydrolysing)	4.0 gln-L_c0 + 4.0 atp_c0 + adcobdam_c0 + 4.0 h2o_c0 <=> 4.0 pi_c0 + adcobhex_c0 + 4.0 adp_c0 + 3.0 h_c0 + 4.0 glu-L_c0				RSP_0796	Porphyrin and Chlorophyll metabolism. Reaction is not essential in model. Also involved in Vitamin B12 synthesis.	Add Vitamin B12 Coenzyme to Biomass Equation.	YES
RSP_0797	glutamyl-tRNA synthetase	atp_c0 + trnaglu_c0 + glu-L_c0 --> ppi_c0 + glutrna_c0 + amp_c0				((RSP_0797 or RSP_1995) and (RSP_4312 or RSP_4345))	Again, boolean for tRNA synthesis should be modified. RSP_0797 is also essential with Tn-Seq. Neither of the other genes is needed.	Change GPR to (RSP_0797 and RSP_1995)	YES
RSP_0823	serine hydroxymethyltransferase protein	h2o_c0 + gly_c0 + mlthf_c0 <=> ser-L_c0 + thf_c0				RSP_0823	This reaction is used by the model when grown on succinate, but reaction is reversed. This reaction, in reverse, has a slightly negative delta G, so it can be expected to be reversible, and is indicated as reversible by Biocyc. Serine can be produced through multiple pathways in the model, primarily through "pser-L_c0 + h2o_c0 --> pi_c0 + ser-L_c0" with RSP1350. This alternative reaction is essen…		DEFERRED
RSP_0846	GTP cyclohydrolase II	ru5p-D_c0 --> for_c0 + db4p_c0	gtp_c0 + 3.0 h2o_c0 --> ppi_c0 + 25drapp_c0 + for_c0 + h_c0			(RSP_0846 or RSP_0757)	RSP_0846 is also essential with Tn-Seq. Reactions are essential.	Change GPR to (RSP_0846 and RSP_0757)	YES
RSP_0859	3-isopropylmalate dehydrogenase	2R_3S_3_methylmalate_NAD_oxidoreductase	3_Isopropylmalate_NAD_oxidoreductase			RSP_0859	Valine, Leucine, and Isoleucine Biosynthesis. Leucine, Valine, and Isoleucine are synthesized via "leu-L_c0 + akg_c0 <=> 4mop_c0 + glu-L_c0", or similar, with (RSP_1140 or RSP_2216 or RSP_1215)" 4mop is made via "4mop_c0 + lpam_c0 + h_c0 <=> co2_c0 + S-(3-Methylbutanoyl)-dihydrolipoamide-E_c0" (RSP_1294) in reverse. This is a key enzyme in the breakdown of amino acids, but not in synthesis. Shoul…	Make Valine, Leucine, and Isoleucine Degradation Degradation Pathways Irreversible.	YES
RSP_0863	isopropylmalate isomerase large subunit	3c3hmp_c0 <=> 2ippm_c0 + h2o_c0	3c2hmp_c0 <=> 2ippm_c0 + h2o_c0	D-Citramalate_c0 <=> h2o_c0 + Citraconate_c0	h2o_c0 + Citraconate_c0 <=> D-erythro-3-Methylmalate_c0	(RSP_0863 and RSP_0862)	Leucine biosynthesis. RSP_0862 is not essential with Tn-seq or model. LeuC is key enzyme in leucine synthesis (see Kegg). Leucine, Valine, and Isoleucine are synthesized via "leu-L_c0 + akg_c0 <=> 4mop_c0 + glu-L_c0", or similar, with (RSP_1140 or RSP_2216 or RSP_1215)" 4mop is made via "4mop_c0 + lpam_c0 + h_c0 <=> co2_c0 + S-(3-Methylbutanoyl)-dihydrolipoamide-E_c0" (RSP_1294) in reverse. This …	Make "4mop_c0 + lpam_c0 + h_c0 <=> co2_c0 + S-(3-Methylbutanoyl)-dihydrolipoamide-E_c0" irreversible. Change GPR to RSP_2723.	YES
RSP_0875	methionyl-tRNA formyltransferase	mettrna_c0 + 10fthf_c0 --> fmettrna_c0 + h_c0 + thf_c0				RSP_0875	Reaction is not essential in model. F-met is not part of biomass function. F-met is typically first amino acid in a peptide chain.	Consider adding f-Met to biomass equation in future update.	DEFERRED
RSP_0882	dihydrodipicolinate synthase	pyr_c0 + aspsa_c0 --> 2.0 h2o_c0 + h_c0 + 23dhdp_c0				(RSP_0882 or RSP_4002 or RSP_3456 or RSP_3408)	Lysine biosynthesis. Reaction is essential. RSP_0882 is only essential gene with Tn-Seq.	Change GPR to (RSP_0882)	YES
RSP_0900	FAD-dependent pyridine nucleotide-disulfide oxidoreductase	h_c0 + fdxrd_c0 + nad_c0 <=> nadh_c0 + fdxox_c0				(RSP_0900 or RSP_2793)	RSP_2793 is not essential with tn-Seq. Kegg does not agree with reaction and genes, but Biocyc agrees with RSP_0900. This reaction is NOT essential, however, in the model. In the model, reduced ferredoxin is recycled with "h_c0 + fdxrd_c0 + nadp_c0 <=> nadph_c0 + fdxox_c0" (RSP_1939), which is also essential with tn-seq (but not the model). Model can recycle reduced ferredoxin in many ways, inclu…		DEFERRED
RSP_0929	acetyl-CoA carboxylase carboxyltransferase subunit alpha	accoa_c0 + btn_co2_c0 + h_c0 <=> btn_cbxl_c0 + malcoa_c0				((RSP_1772 and RSP_0929) or (RSP_0190 and RSP_0191))	Reaction is essential. RSP_1772 is also essential. Neither RSP_0191 nor RSP_0191 are essential.	Change GPR to (RSP_1772 and RSP_0929)	YES
RSP_0934	phosphoglycerate mutase	2pg_c0 <=> 3pg_c0				RSP_0934	Key gluconeogenesis reaction. When knocked out, 3pg is made via "rb15bp_c0 + co2_c0 + h2o_c0 --> 2.0 3pg_c0 + 2.0 h_c0" (((RSP_1282 and RSP_1281) or RSP_3271))-- eg, RUBISCO, fixing endogenous CO2.	Turn off RUBISCO reaction in aeorbic growth model.	YES
RSP_0962	Dihydrolipoamide dehydrogenase	pyr_c0 + coa_c0 + nad_c0 --> co2_c0 + nadh_c0 + accoa_c0				((RSP_4047 and RSP_4049 and RSP_4050 and RSP_2968) or (RSP_4047 and RSP_4049 and RSP_4050 and RSP_0962) or (RSP_3974 and RSP_4050 and RSP_2968))	Key reaction. RSP_3974 is the only gene not considered essential with Tn-Seq and the model. The others are all essential with Tn-Seq. Consider changing boolean.	Change GPR to (RSP_4047 and RSP_4049 and RSP_4050 and RSP_2968 and RSP_0962)	YES. GENE STILL NOT ESSENTIAL.
RSP_0964	2-oxoglutarate dehydrogenase E2 component	succoa_c0 + h_c0 + dhlam_c0 <=> sdhlam_c0 + coa_c0	glutcoa_c0 + h_c0 + dhlam_c0 <=> S-Glutaryldihydrolipoamide-E_c0 + coa_c0			RSP_0964	TCA cycle. Similar to RSP_0965.	Identify TCA cycle work-arounds and modify model accordingly.	DEFERRED
RSP_0965	2-oxoglutarate dehydrogenase E1 component (Alpha-ketoglutarate dehydrogenase)	akg_c0 + thmpp_c0 --> 3-Carboxy-1-hydroxypropyl-ThPP_c0 + co2_c0	lpam_c0 + 3-Carboxy-1-hydroxypropyl-ThPP_c0 + 2.0 h_c0 --> sdhlam_c0 + thmpp_c0	2oxoadp_c0 + lpam_c0 + 2.0 h_c0 --> S-Glutaryldihydrolipoamide-E_c0 + co2_c0	nad_c0 + coa_c0 + 2oxoadp_c0 --> co2_c0 + glutcoa_c0 + nadh_c0	RSP_0965	This reaction should be irreversible according to Biocyc and Kegg. First step in conversion of AKG to Succ-CoA; Enzyme also converts alpha-ketoglutarate or oxoadipate to glutaryl-CoA. When I knock out this gene in the model, akg is produced, but the flux through "nad_c0 + glu-L_c0 + h2o_c0 <=> akg_c0 + nh4_c0 + nadh_c0 + h_c0" (in reverse) increases significantly, recycling more akg to glu-L, whi…	Identify TCA cycle work-arounds and modify model accordingly.	DEFERRED
RSP_0966	Succinyl-CoA synthetase, alpha subunit	succ_c0 + atp_c0 + coa_c0 <=> pi_c0 + succoa_c0 + adp_c0				(RSP_0966 and RSP_0967)	Succinate in the model is converted directly to fumarate with the TCA cycle. Succ-CoA can be created with Succinyl-Coa Acetoacetate-CoA CoA Transferase "acac_c0 + succoa_c0 <=> succ_c0 + aacoa_c0" (RSP_1914 and RSP_1913)		DEFERRED
RSP_0967	succinyl-CoA synthetase (ADP-forming) beta subunit	succ_c0 + atp_c0 + coa_c0 <=> pi_c0 + succoa_c0 + adp_c0				(RSP_0966 and RSP_0967)	Succinate in the model is converted directly to fumarate with the TCA cycle. Succ-CoA can be created with Succinyl-Coa Acetoacetate-CoA CoA Transferase "acac_c0 + succoa_c0 <=> succ_c0 + aacoa_c0" (RSP_1914 and RSP_1913). This reaction should be irrversible. Acetoacetate is derived from "hmgcoa_c0 --> h_c0 + accoa_c0 + acac_c0" (RSP_2510). RSP_2510 is also essential with Tn-Seq (though not with t…	Make "acac_c0 + succoa_c0 <=> succ_c0 + aacoa_c0" irreversible.	YES. GENE STILL NOT ESSENTIAL.
RSP_0968	malate dehydrogenase (NAD)	mal-L_c0 + nad_c0 <=> nadh_c0 + oaa_c0 + h_c0				RSP_0968	TCA Cycle. Reaction is used when model is grown with SIS.	Identify TCA cycle work-arounds and modify model accordingly.	DEFERRED
RSP_0976	succinate dehydrogenase subunit A	q_c0 + succ_c0 <=> qh2_c0 + fum_c0				((RSP_3147 and RSP_3148 and RSP_3149 and RSP_3150) or (RSP_0974 and RSP_0975 and RSP_0976 and RSP_0979))	Oxidizes succinate to fumarate. RSP_0979 is also essential, but RSP_0974 and RSP_0975 are not… None of the RSP_3147 to RSP_3150 operon are essential either.	Change GPR to (RSP_0976 and RSP_0979)	DEFERRED
RSP_0979	succinate dehydrogenase catalytic subunit	q_c0 + succ_c0 <=> qh2_c0 + fum_c0				((RSP_3147 and RSP_3148 and RSP_3149 and RSP_3150) or (RSP_0974 and RSP_0975 and RSP_0976 and RSP_0979))	TCA Cycle. Reaction is essential. Oxidizes succinate to fumarate. RSP_0976 is also essential, but RSP_0974 and RSP_0975 are not… None of the RSP_3147 to RSP_3150 operon are essential either.	Change GPR to (RSP_0976 and RSP_0979)	YES. GENE STILL NOT ESSENTIAL.
RSP_1003	Dihydroorotase-related cyclic amidohydrolase	dhor-S_c0 + h2o_c0 <=> cbasp_c0 + h_c0				(RSP_1003 or RSP_1930)	Reaction is essential. RSP_1003 is also essential in the model. So, should change boolean to be an "AND" statement.	Change GPR to (RSP_1003 and RSP_1930)	YES
RSP_1038	ATP synthase F0 subcomplex A subunit	pi_c0 + adp_c0 + 4.0 h_p0 <=> atp_c0 + 3.0 h_c0 + h2o_c0				((RSP_2300 and RSP_2299 and RSP_2298 and RSP_2297 and RSP_2296 and RSP_1038 and RSP_1037 and RSP_1039 and (RSP_1035 or RSP_1036 or RSP_7012)) or (RSP_3933 and RSP_3931 and RSP_3930 and RSP_3929 and RSP_3936 and RSP_3935 and RSP_1037 and (RSP_1035 or RSP_1036 or RSP_7012)))	AtpB. No known homologs, so would expect to be essential.	Change GPR to (RSP_2297 and RSP_2299 and RSP_2298 and RSP_1038 and (RSP_1035 or RSP_1036 or RSP_7012))	YES. GENE STILL NOT ESSENTIAL.
RSP_1068	N-acetylglutamate kinase	acglu_c0 + atp_c0 --> acg5p_c0 + adp_c0				RSP_1068	Arginine Synthesis. Reaction is not essential in the model. Reaction is not used when model is grown with SIS. In model, arginine is made from Arginosuccinate. Ornithine is made with "orn_c0 <=> nh4_c0 + pro-L_c0" with (RSP_0854). This reaction is irreversible in Biocyc.	Make "arg-L_c0 + h2o_c0 <=> orn_c0 + urea_c0" irreversible.	YES
RSP_1128	succinyldiaminopimelate desuccinylase	h2o_c0 + sl26da_c0 <=> succ_c0 + 26dap-LL_c0				(RSP_1128 or RSP_1758 or RSP_3695)	Neither RSP_1758 or RSP_3695 are essential with Tn-Seq or the model. Reaction is essential. Should remove RSP_1758 and RSP_3695 from GPR)	Change GPR to (RSP_1128)	YES
RSP_1140	branched-chain amino acid aminotransferase	akg_c0 + ile-L_c0 <=> glu-L_c0 + 3mop_c0	leu-L_c0 + akg_c0 <=> 4mop_c0 + glu-L_c0	akg_c0 + val-L_c0 <=> 3mob_c0 + glu-L_c0		(RSP_1140 or RSP_2216 or RSP_1215)	Valine, Leucine, and Isoleucine Biosynthesis. All three reactions are essential in model. RSP_2216 and RSP_1215 are not essential with Tn-Seq.	Change GPR to (RSP_1140)	YES
RSP_1149	glutamate synthase (NADPH) small subunit	2.0 glu-L_c0 + nadp_c0 <=> gln-L_c0 + akg_c0 + h_c0 + nadph_c0				((RSP_1146 and RSP_1149) or (RSP_1146 and RSP_0189))	See discussion for "Glutamine synthetase class-I" above. RSP_1146 is not essential with Tn-Seq or model. Reaction only operates in reverse, according to BIOCYC. Consider making reaction one-way, in reverse direction as currently written.	Make "2 glu-L_c0 + nadp_c0 <=> gln-L_c0 + akg_c0 + h_c0 + nadph_c0" only operate in reverse. Change GPR for "2.0 glu-L_c0 + nadp_c0 <=> gln-L_c0 + akg_c0 + h_c0 + nadph_c0" to "RSP_1149"	YES. GENE STILL NOT ESSENTIAL.
RSP_1161	3'(2'),5'-bisphosphate nucleotidase	paps_c0 + h2o_c0 <=> pi_c0 + aps_c0				RSP_1161	Sulfur Metabolism. Sulfate is taken up in the model as SO4 then reduced to SO3 with H2O2. APS seems like a more likely path. RXN1405(RSP_2569) (so3_c0 + h_c0 + udpg_c0 <=> h2o_c0 + UDP-6-sulfoquinovose_c0) is essential in the model. APS to PAPS is carried out by RSP_1161. RSP_1161 is essential according to Tn-Seq. Reference Kegg "Sulfur Metabolism" pathway. PAPS to Sulfite (RSP_1941) is also esse…	Remove "h2o_c0 + o2_c0 + so3_c0 <=> so4_c0 + h2o2_c0"	YES
RSP_1212	argininosuccinate synthase	atp_c0 + asp-L_c0 + citr-L_c0 <=> argsuc_c0 + ppi_c0 + amp_c0 + h_c0				RSP_1212	Reaction is used by model when growing on succinate. If knocked out, arginine is made with "arg-L_c0 + h2o_c0 <=> orn_c0 + urea_c0" with RSP_2632 which should not be reversible. Need to change reversibility of this reaction; Kegg and BioCyc agree with making reaction irreversible.		YES
RSP_1340	Enoyl-CoA hydratase/isomerase	(R)-3-Hydroxybutanoyl-CoA_c0 --> butd2coa_c0 + h2o_c0				(RSP_1340)	Valine, Leucine, and Isoleucine Degradation. Reaction is in model twice; once with (RSP_1340) and one with (UNKNOWN). Reaction is not essential in model.	Remove redundant reaction.	YES. GENE STILL NOT ESSENTIAL.
RSP_1350	phosphoserine phosphatase	pser-L_c0 + h2o_c0 --> pi_c0 + ser-L_c0	pser-D_c0 + h2o_c0 --> ser-D_c0 + pi_c0			RSP_1350	"pser-L_c0 + h2o_c0 --> pi_c0 + ser-L_c0" is used by model when grown on SIS. This is the typical serine synthesis pathway. If knocked out in the model, however, ser-L can be produced multiple ways, including from pyruvate, hydroxypyruvate, and glycine.	No Change.	NA
RSP_1387	AMP nucleosidase	amp_c0 + h2o_c0 --> r5p_c0 + ade_c0				RSP_1387	Reaction not used when model grown on succinate. Adenine synthesis is achieved via "pi_c0 + adn_c0 <=> ade_c0 + r1p_c0" (RSP_2207), but this reaction also is not essential. pathway for purine metabolism-- there are many ways to make adenine and sphaeroides has many of the genes	Modify Nucleotide Synthesis Pathways.	DEFERRED
RSP_1394	Cytochrome c1 precursor	qh2_c0 + 2.0 ficytc_c0 + 2.0 h_c0 <=> 2.0 focytc_c0 + 4.0 h_p0 + q_c0				(RSP_1396 and RSP_1395 and RSP_1394)	RSP_1394 is also essential with Tn-Seq, but not RSP_1396. RSP_1396 is essential Tn-Seq photo. Qh2 can directly reduce O2 in the model, bypassing ferrocytochrome, with "qh2_c0 + 2.0 h_c0 + 0.5 o2_c0 --> q_c0 + 2.0 h_p0 + h2o_c0" ((RSP_3097 and RSP_3098); however, RSP_3097 and RSP_3098 are annotated as cytochrome oxidases (c-type cytochromes), not quinones. Also, neither of these genes are essentia…	Set flux through "qh2_c0 + 2.0 h_c0 + 0.5 o2_c0 --> q_c0 + 2.0 h_p0 + h2o_c0" to 0. Change GPR for "qh2_c0 + 2.0 ficytc_c0 + 2.0 h_c0 <=> 2.0 focytc_c0 + 4.0 h_p0 + q_c0" to (RSP_1394 and RSP_1395). Even with this change, RSP_1395 and RSP_1394 are not essential; however, when knocked out, the max biomass flux is about 25% of the value without the genes knocked out. The model is able to use revers…	YES. GENE STILL NOT ESSENTIAL.
RSP_1395	Cytochrome b	qh2_c0 + 2.0 ficytc_c0 + 2.0 h_c0 <=> 2.0 focytc_c0 + 4.0 h_p0 + q_c0				(RSP_1396 and RSP_1395 and RSP_1394)	RSP_1394 is also essential with Tn-Seq, but not RSP_1396. RSP_1396 is essential Tn-Seq photo. Qh2 can directly reduce O2 in the model, bypassing ferrocytochrome, with "qh2_c0 + 2.0 h_c0 + 0.5 o2_c0 --> q_c0 + 2.0 h_p0 + h2o_c0" ((RSP_3097 and RSP_3098); however, RSP_3097 and RSP_3098 are annotated as cytochrome oxidases (c-type cytochromes), not quinones. Also, neither of these genes are essentia…	Set flux through "qh2_c0 + 2.0 h_c0 + 0.5 o2_c0 --> q_c0 + 2.0 h_p0 + h2o_c0" to 0. Change GPR for "qh2_c0 + 2.0 ficytc_c0 + 2.0 h_c0 <=> 2.0 focytc_c0 + 4.0 h_p0 + q_c0" to (RSP_1394 and RSP_1395). Even with this change, RSP_1395 and RSP_1394 are not essential; however, when knocked out, the max biomass flux is about 25% of the value without the genes knocked out. The model is able to use revers…	YES. GENE STILL NOT ESSENTIAL.
RSP_1447	putative glucosamine--fructose-6-phosphate aminotransferase (isomerizing)	f6p_c0 + gln-L_c0 <=> glu-L_c0 + gam6p_c0				(RSP_1447 or RSP_2502)	RSP_1447 is also essential; consider changing "OR" statement to "AND" statement	Change GPR to (RSP_1447 and RSP_2502)	YES
RSP_1461	Putative 3-deoxy-D-manno-octulosonic-acid transferase	ckdo_c0 + lipid4A_c0 <=> cmp_c0 + 3.0 h_c0 + kdolipid4_c0	ckdo_c0 + kdolipid4_c0 <=> h_c0 + kdo2lipid4_c0 + cmp_c0			(RSP_1461 or RSP_2394)	RSP_1461 is also essential with tn-seq. Reactions are essential in model. Change boolean from "OR" to "AND"	Change GPR to RSP_1461 and RSP_2394	YES
RSP_1492	2-octaprenyl-6-methoxyphenol hydroxylase%3B 2-octaprenyl-3-methyl-6-methoxy-1,4-benzoquinol hydroxylase	2omph_c0 + o2_c0 + nadph_c0 --> 2ombz_c0 + nadp_c0 + h_c0 + h2o_c0	2ommb_c0 + h_c0 + nadph_c0 + o2_c0 --> nadp_c0 + h2o_c0 + OCTAPRENYL-METHYL-OH-METHOXY-BENZQ_c0			(RSP_1869 or RSP_1492)	Ubiquinone Synthesis. Both RSP_1869 and RSP_1492 are essential with Tn-Seq. Reaction is essential. Recommend changing boolean to be "AND" so that both genes are essential.	Change GPR to (RSP_1869 and RSP_1492)	YES
RSP_1494	putative aspartate aminotransferase	akg_c0 + sl26da_c0 <=> glu-L_c0 + sl2a6o_c0	akg_c0 + acorn_c0 <=> glu-L_c0 + acg5sa_c0			(RSP_2008 or RSP_1494)	RSP_2008 is also essential. "akg_c0 + sl26da_c0 <=> glu-L_c0 + sl2a6o_c0" is essential reaction. Change GPR to make both genes essential.	Change GPR for "akg_c0 + sl26da_c0 <=> glu-L_c0 + sl2a6o_c0" to (RSP_2008 and RSP_1494)	YES
RSP_1575	sulfate adenylyltransferase	atp_c0 + h_c0 + so4_c0 <=> aps_c0 + ppi_c0				RSP_1575	Sulfate is taken up in the model as SO4 then reduced to SO3 with H2O2. Reaction is not indicated by Kegg or Biocyc. RXN1405(RSP_2569) (so3_c0 + h_c0 + udpg_c0 <=> h2o_c0 + UDP-6-sulfoquinovose_c0) is essential in the model. APS to PAPS is carried out by RSP_1161. RSP_1161 is essential according to Tn-Seq. Reference Kegg "Sulfur Metabolism" pathway. PAPS to Sulfite (RSP_1941) is also essential.	Remove "h2o_c0 + o2_c0 + so3_c0 <=> so4_c0 + h2o2_c0". Add "h2o_c0 + pap_c0 --> pi_c0 + amp_c0"	YES
RSP_1670	RelA/SpoT family protein	atp_c0 + gtp_c0 --> amp_c0 + h_c0 + gdptp_c0	h2o_c0 + gdpdp_c0 --> ppi_c0 + gdp_c0			RSP_1670	Neither reaction is used by the model when growing on succinate; could other functions of protein be required, such as transcription regulation?? (ppGpp synthetase)	No Change. Consider adding ppGpp to biomass equation in future update.	NA
RSP_1680	phosphoenolpyruvate carboxykinase	atp_c0 + oaa_c0 --> pep_c0 + co2_c0 + adp_c0				RSP_1680	Key reaction to make PEP from succinate. Has large flux in model grown on succinate. When knocking out RSP_1860, PEP is made primarily through "pi_c0 + atp_c0 + pyr_c0 --> ppi_c0 + h_c0 + pep_c0 + amp_c0" (RSP_1859) and pyruvate is made from "oaa_c0 + h_c0 --> pyr_c0 + co2_c0" (RSP_1217 or RSP_1593). RSP_1217 and RSP_1539 do not have this role, according to Biocyc, and the reaction is not present…	Remove "oaa_c0 + h_c0 --> pyr_c0 + co2_c0".	YES. GENE STILL NOT ESSENTIAL.
RSP_1756	ketopantoate hydroxymethyltransferase	3mob_c0 + fald_c0 --> 2dhp_c0				RSP_1756	Pantothenate and CoA Biosynthesis.This reaction is not used by the model when grown with SIS. CoA is part of biomass as Acetyl-CoA and Succinyl-CoA, so model needs to synthesize it denovo. Pantanoate is a precursor, which can be made in the model using the reverse of "pant-R_c0 + nadp_c0 <=> nadph_c0 + h_c0 + 2dhp_c0" (RSP_1558). Instead, 2dhp is synthesized with "h2o_c0 + 3mob_c0 + mlthf_c0 --> …	Delete "3mob_c0 + fald_c0 --> 2dhp_c0" reaction from model. Modify GPR for "h2o_c0 + 3mob_c0 + mlthf_c0 --> 2dhp_c0 + thf_c0" to be (RSP_1756)	YES
RSP_1772	acetyl-CoA carboxylase carboxyltransferase subunit alpha	accoa_c0 + btn_co2_c0 + h_c0 <=> btn_cbxl_c0 + malcoa_c0				((RSP_1772 and RSP_0929) or (RSP_0190 and RSP_0191))	Reaction is essential. RSP_0929 is also essential. Neither RSP_0191 nor RSP_0191 are essential.	Change GPR to (RSP_1772 and RSP_0929)	YES
RSP_1777	Putative electron transfer flavoprotein-ubiquinone oxidoreductase precursor	q_c0 + fadh2_c0 <=> fad_c0 + qh2_c0				RSP_1777	Key electron transport chain reaction. Used in reverse in model (qh2 donates electrons to fad). Succinate to Fumarate produces qh2, not fadh2, in the model. Qh2 has multiple electron acceptors in model to get around the typical ETC.	Identify ETC work-arounds and modify model accordingly.	DEFERRED
RSP_1801	ABC heme exporter, ATPase subunt CcmA	pheme_c0 + atp_c0 + h2o_c0 --> pi_c0 + adp_c0 + pheme_p0 + h_c0				(RSP_1801 and RSP_1802 and RSP_1803 and RSP_1804)	Transporter. Part of Heme transporter. Other genes for this transporter are also essential. Model synthesizes Heme denovo.	No Change.	NA
RSP_1802	ABC heme exporter, inner membrane subunit CcmB	pheme_c0 + atp_c0 + h2o_c0 --> pi_c0 + adp_c0 + pheme_p0 + h_c0				(RSP_1801 and RSP_1802 and RSP_1803 and RSP_1804)	Transporter. Part of Heme transporter. Other genes for this transporter are also essential. Model synthesizes Heme denovo.	No Change.	NA
RSP_1803	ABC heme exporter, inner membrane subunit CcmC	pheme_c0 + atp_c0 + h2o_c0 --> pi_c0 + adp_c0 + pheme_p0 + h_c0				(RSP_1801 and RSP_1802 and RSP_1803 and RSP_1804)	Transporter. Part of Heme transporter. Other genes for this transporter are also essential. Model synthesizes Heme denovo.	No Change.	NA
RSP_1806	aconitate hydratase	cit_c0 <=> icit_c0				RSP_1806	Converts citrate to isocitrate. When knocked out, no isocitrate or citrate are used by model. AKG is made from glutamate and synthesis of other amino acids.	Identify TCA cycle work-arounds and modify model accordingly.	DEFERRED
RSP_1831	threonine synthase	phom_c0 + h2o_c0 --> pi_c0 + thr-L_c0	phthr_c0 + h2o_c0 --> pi_c0 + 4hthr_c0			RSP_1831	Glycine, serine and threonine metabolism. Threonine is made in the model with "thr-L_c0 + nad_c0 <=> nadh_c0 + 2aobut_c0 + h_c0" using (RSP_2377) -- reverse reaction. In Biocyc, this reaction is irreversible. Consider making the alternative reaction irreversible.	Make "thr-L_c0 + nad_c0 <=> nadh_c0 + 2aobut_c0 + h_c0" irreversible.	YES
RSP_1851	O-succinylhomoserine sulfhydrylase	h2o_c0 + met-L_c0 --> ch4s_c0 + nh4_c0 + 2obut_c0	suchms_c0 + h2s_c0 <=> h_c0 + hcys-L_c0 + succ_c0			(RSP_1851) | (RSP_2917 or RSP_1851)	Cysteine and Methionine Synthesis. Model uses alternative reaction "h2s_c0 + achms_c0 --> ac_c0 + h_c0 + hcys-L_c0" in this pathway. The preceeding reaction is "hom-L_c0 + accoa_c0 <=> achms_c0 + coa_c0", for which the gene in UNKNOWN.	Remove "hom-L_c0 + accoa_c0 <=> achms_c0 + coa_c0" from model. Change GPR to RSP_1851.	YES
RSP_1869	2-octaprenyl-6-methoxyphenyl hydroxylase	2omph_c0 + o2_c0 + nadph_c0 --> 2ombz_c0 + nadp_c0 + h_c0 + h2o_c0	2ommb_c0 + h_c0 + nadph_c0 + o2_c0 --> nadp_c0 + h2o_c0 + OCTAPRENYL-METHYL-OH-METHOXY-BENZQ_c0			(RSP_1869 or RSP_1492)	Ubiquinone Synthesis. Both RSP_1869 and RSP_1492 are essential with Tn-Seq. Reaction is essential. Recommend changing boolean to be "AND" so that both genes are essential.	Change GPR to (RSP_1869 and RSP_1492)	YES
RSP_1878	lipoyltransferase	Apoprotein_c0 + octACP_c0 <=> Protein N6-(octanoyl)lysine_c0 + h_c0 + ACP_c0				RSP_1878	Lipoic Acid Metabolism. Neither reaction is essential in model. Protein N6-(lipoyl)lysine is used as component of enzymes in oxo-acid dehydrogenase complexes (eg, pyruvate dehyrogenase) and glycine cleavage systems.	Consider adding Protein N6 to Biomass Equation in future model update.	DEFERRED
RSP_1897	Mg/Co/Ni transporter, MgtE	mg2_p0 --> mg2_c0				RSP_1897	Model does not need magnesium. Cofactors are recycled.	No Change. Consider adding magnesium containing cofactors to biomass equation in future upgrade.	DEFERRED
RSP_1930	dihydroorotase	dhor-S_c0 + h2o_c0 <=> cbasp_c0 + h_c0				(RSP_1003 or RSP_1930)	Nucleotide synthesis. Reaction is essential. RSP_1003 is also essential with Tn-Seq.	Change GPR to (RSP_1003 and RSP_1930)	YES
RSP_1939	NADPH-ferredoxin reductase	h_c0 + fdxrd_c0 + nadp_c0 <=> nadph_c0 + fdxox_c0				RSP_1939	If knocked out in the model, reduced ferredoxin is made with reverse of "h_c0 + fdxrd_c0 + nad_c0 <=> nadh_c0 + fdxox_c0" (Also essential reaction, see above). However, if both of these reactions are knocked out, the model will not produce biomass.		DEFERRED
RSP_1941	phosphoadenylylsulfate reductase (thioredoxin)	paps_c0 + trdrd_c0 <=> pap_c0 + so3_c0 + trdox_c0 + 2.0 h_c0				RSP_1941	Sulfur Metabolism. Sulfate is taken up in the model as SO4 then reduced to SO3 with H2O2. APS seems like a more likely path. RXN1405(RSP_2569) (so3_c0 + h_c0 + udpg_c0 <=> h2o_c0 + UDP-6-sulfoquinovose_c0) is essential in the model. APS to PAPS is carried out by RSP_1161. RSP_1161 is essential according to Tn-Seq. Reference Kegg "Sulfur Metabolism" pathway. PAPS to Sulfite (RSP_1941) is also esse…		YES
RSP_1944	uroporphyrinogen-III C-methyltransferase	uppg3_c0 + h_c0 + 2.0 amet_c0 <=> 2.0 ahcys_c0 + pre2_c0				(RSP_2820 or RSP_1944)	Porphyrin and Cholorophyll Metabolism. Vitmain B12 Synthesis. RSP_2820 is not essential. Reaction is not essential in the model.	Add Vitamin B12 Coenzyme to Biomass Equation. Change GPR to RSP_1944.	YES
RSP_1976	cobaltochelatase CobT subunit	atp_c0 + hgbam_c0 + cobalt2_c0 + h2o_c0 <=> pi_c0 + adp_c0 + co2dam_c0 + 4.0 h_c0				(RSP_2827 and RSP_1977 and RSP_1976)	No cobalt is required in the model; RSP_1977 and RSP_1976 are also essential with tn-seq	Add Vitamin B12 Coenzyme to Biomass Equation.	YES
RSP_1977	cobaltochelatase CobS subunit	atp_c0 + hgbam_c0 + cobalt2_c0 + h2o_c0 <=> pi_c0 + adp_c0 + co2dam_c0 + 4.0 h_c0				(RSP_2827 and RSP_1977 and RSP_1976)	No cobalt is required in the model; RSP_1977 and RSP_1976 are also essential with tn-seq	Add Vitamin B12 Coenzyme to Biomass Equation.	YES
RSP_1994	citrate synthase	coa_c0 + cit_c0 + h_c0 <=> oaa_c0 + accoa_c0 + h2o_c0				RSP_1994	Reaction is used when model is grown on succinate. When knocked out, no citrate is present in the model. So, Acetyl-CoA does not enter TCA cycle.		DEFERRED
RSP_1995	glutamyl-tRNA synthetase	atp_c0 + trnaglu_c0 + glu-L_c0 --> ppi_c0 + glutrna_c0 + amp_c0				((RSP_0797 or RSP_1995) and (RSP_4312 or RSP_4345))	Again, boolean for tRNA synthesis should be modified. RSP_0797 is also essential with Tn-Seq. Neither of the other genes is needed.	Change GPR to (RSP_0797 and RSP_1995)	YES
RSP_2008	acetylornithine aminotransferase apoenzyme	akg_c0 + sl26da_c0 <=> glu-L_c0 + sl2a6o_c0	akg_c0 + acorn_c0 <=> glu-L_c0 + acg5sa_c0			(RSP_2008 or RSP_1494)	RSP_2008 is also essential. "akg_c0 + sl26da_c0 <=> glu-L_c0 + sl2a6o_c0" is essential reaction. Change "OR" to an "AND" Statement	Change GPR to (RSP_2008 and RSP_1494)	YES
RSP_2009	ornithine carbamoyltransferase	orn_c0 + cbp_c0 --> pi_c0 + h_c0 + citr-L_c0				RSP_2009	Arginine Synthesis. Key Reaction. Arginine can be mad in the model by the reverse of "arg-L_c0 + h2o_c0 <=> orn_c0 + urea_c0" with (RSP_2632); however, this is an irreversible reaction according to Kegg and Biocyc.	Modify directionality of "arg-L_c0 + h2o_c0 <=> orn_c0 + urea_c0" to operate in reverse only.	YES. GENE STILL NOT ESSENTIAL.
RSP_2098	Cell division protein FtsI/penicillin-binding protein 2	uaagmda_c0 --> [GlcNAc-(1->4)-Mur2Ac(oyl-L-Ala-g-D-Glu-A2pm-D-Ala-D-Ala)]n- diphosphoundecaprenol_c0 + udcpdp_c0				(RSP_2326 or RSP_2098 or RSP_2978 or RSP_1355 or RSP_0550 or RSP_0582 or RSP_1145)	2326, 2098, and 0550 are all essential; others are note. Consider modifying boolean statement.	Change GPR to (RSP_3236 and RSP_2098 and RSP_0550)	YES
RSP_2126	phosphoribosylaminoimidazole-succinocarboxamide synthase	atp_c0 + asp-L_c0 + 5aizc_c0 <=> pi_c0 + adp_c0 + h_c0 + 25aics_c0				(RSP_2126 or RSP_2258)	Purine metabolism. Reaction is essential. RSP_2258 is also essential.	Change GPR to (RSP_2126 and RSP_2258)	YES
RSP_2172	5,10-methylenetetrahydrofolate reductase (NAD(P))	5mthf_c0 + nadp_c0 <=> mlthf_c0 + 2.0 h_c0 + nadph_c0				(RSP_2172 or RSP_2769)	Reaction is essential. RSP_2769 is not essential with Tn-Seq.	Change GPR to RSP_2172	YES
RSP_2227	ADP-glucose pyrophosphorylase	g1p_c0 + atp_c0 + h_c0 <=> adpglc_c0 + ppi_c0				(RSP_2227 or RSP_2886)	Glycogen synthesis. RSP_2886 is not essential. Reaction is not essential. Only Tn-seq essential gene in glycogen synthesis. Glycogen is not part of biomass.	No Change.	NA
RSP_2258	phosphoribosylaminoimidazole-succinocarboxamide synthase	atp_c0 + asp-L_c0 + 5aizc_c0 <=> pi_c0 + adp_c0 + h_c0 + 25aics_c0				(RSP_2126 or RSP_2258)	Nucleotide metabolism. Reaction is essential. RSP_2126 is also essential.	Change GPR to (RSP_2126 and RSP_2258)	YES
RSP_2270	aspartyl/glutamyl-tRNA(Asn/Gln) amidotransferase subunit A	atp_c0 + ASPARTYL-TRNAASN_c0 + h2o_c0 + gln-L_c0 --> pi_c0 + asntrna_c0 + adp_c0 + glu-L_c0	gln-L_c0 + glutrna(gln)_c0 + atp_c0 + h2o_c0 --> pi_c0 + glntrna_c0 + adp_c0 + glu-L_c0			((RSP_2270 and RSP_1986 and RSP_6043) or (RSP_1493 and RSP_1986 and RSP_6043) or (RSP_3369 and RSP_1986 and RSP_6043))	This specific gene is GatA, which is considered a homolog to RSP_1493 and RSP_3369. Likely need to modify boolean statement.	Change GPR for both reactions to (RSP_2270 and RSP_1986 and RSP_3369)	YES
RSP_2284	histidinol phosphate aminotransferase apoenzyme	akg_c0 + hisp_c0 <=> glu-L_c0 + imacp_c0	akg_c0 + phe-L_c0 <=> glu-L_c0 + phpyr_c0	akg_c0 + tyr-L_c0 <=> 34hpp_c0 + glu-L_c0		(RSP_1984 or RSP_2284) | (RSP_0763 or RSP_3439 or RSP_2980 or RSP_3437 or RSP_1984 or RSP_2284 or RSP_0886) | (RSP_0763 or RSP_3439 or RSP_2980 or RSP_3437 or RSP_1984 or RSP_2284 or RSP_0886)	Histidine Metabolism. "akg_c0 + hisp_c0 <=> glu-L_c0 + imacp_c0" is only essential reaction in set. Only RSP_2284 is essential with Tn-Seq.	Change GPR for "akg_c0 + hisp_c0 <=> glu-L_c0 + imacp_c0" to (RSP_2284)	YES
RSP_2297	ATP synthase F1 subcomplex alpha subunit	pi_c0 + adp_c0 + 4.0 h_p0 <=> atp_c0 + 3.0 h_c0 + h2o_c0				((RSP_2300 and RSP_2299 and RSP_2298 and RSP_2297 and RSP_2296 and RSP_1038 and RSP_1037 and RSP_1039 and (RSP_1035 or RSP_1036 or RSP_7012)) or (RSP_3933 and RSP_3931 and RSP_3930 and RSP_3929 and RSP_3936 and RSP_3935 and RSP_1037 and (RSP_1035 or RSP_1036 or RSP_7012)))	AtpA. RSP_3935 is supposedly homolog, but is not essential. Is RSP_2297 preferred? (RSP_2297 (AtpA) and RSP_2298 (AtpG) and RSP_2299 (AtpD) and RSP_1038 (AtpB)). Other subunits may be small genes not picked up with Tn-Seq??	Change GPR to (RSP_2297 and RSP_2299 and RSP_2298 and RSP_1038 and (RSP_1035 or RSP_1036 or RSP_7012))	YES. GENE STILL NOT ESSENTIAL.
RSP_2298	ATP synthase subunit C	pi_c0 + adp_c0 + 4.0 h_p0 <=> atp_c0 + 3.0 h_c0 + h2o_c0				((RSP_2300 and RSP_2299 and RSP_2298 and RSP_2297 and RSP_2296 and RSP_1038 and RSP_1037 and RSP_1039 and (RSP_1035 or RSP_1036 or RSP_7012)) or (RSP_3933 and RSP_3931 and RSP_3930 and RSP_3929 and RSP_3936 and RSP_3935 and RSP_1037 and (RSP_1035 or RSP_1036 or RSP_7012)))	AtpG. No other known homologs, so would expect to be essential.	Change GPR to (RSP_2297 and RSP_2299 and RSP_2298 and RSP_1038 and (RSP_1035 or RSP_1036 or RSP_7012))	YES. GENE STILL NOT ESSENTIAL.
RSP_2299	ATP synthase subunit B	pi_c0 + adp_c0 + 4.0 h_p0 <=> atp_c0 + 3.0 h_c0 + h2o_c0				((RSP_2300 and RSP_2299 and RSP_2298 and RSP_2297 and RSP_2296 and RSP_1038 and RSP_1037 and RSP_1039 and (RSP_1035 or RSP_1036 or RSP_7012)) or (RSP_3933 and RSP_3931 and RSP_3930 and RSP_3929 and RSP_3936 and RSP_3935 and RSP_1037 and (RSP_1035 or RSP_1036 or RSP_7012)))	AtpD. RSP_3929 is supposedly homolog, but is not essential.	Change GPR to (RSP_2297 and RSP_2299 and RSP_2298 and RSP_1038 and (RSP_1035 or RSP_1036 or RSP_7012))	YES. GENE STILL NOT ESSENTIAL.
RSP_2307	putative manganese-dependent inorganic pyrophosphatase	ppi_c0 + h2o_c0 --> h_c0 + 2.0 pi_c0				RSP_2307	Hydrolyzes pyrophoshpate to two phosphate. When knocked out, pyrphosphate is excreted.	Modify pyrophosphate exchange reaction to only allow uptake.	YES. GENE STILL NOT ESSENTIAL.
RSP_2326	peptidoglycan glycosyltransferase	uaagmda_c0 --> [GlcNAc-(1->4)-Mur2Ac(oyl-L-Ala-g-D-Glu-A2pm-D-Ala-D-Ala)]n- diphosphoundecaprenol_c0 + udcpdp_c0				(RSP_2326 or RSP_2098 or RSP_2978 or RSP_1355 or RSP_0550 or RSP_0582 or RSP_1145)	2326, 2098, and 0550 are all essential; others are not. Consider modifying boolean statement.	Change GPR to (RSP_3236 and RSP_2098 and RSP_0550)	YES
RSP_2344	Enoyl-(acyl-carrier-protein) reductase (NADH)	nadh_c0 + 2beACP_c0 + h_c0 --> butACP_c0 + nad_c0	nadh_c0 + h_c0 + 2theACP_c0 --> nad_c0 + hexACP_c0	nadh_c0 + h_c0 + 2toceACP_c0 --> nad_c0 + octACP_c0	Others OTHERS	(RSP_3176 or RSP_2344 or RSP_1256)	Fatty Acid Elongation. RSP_3176 is also essential. RSP_1256 is not essential. Reactions are essential.	Change GPR to (RSP_3176 and RSP_2344)	YES
RSP_2394	putative 3-deoxy-D-manno-octulosonic-acid transferase (KDO transferase)	ckdo_c0 + lipid4A_c0 <=> cmp_c0 + 3.0 h_c0 + kdolipid4_c0	ckdo_c0 + kdolipid4_c0 <=> h_c0 + kdo2lipid4_c0 + cmp_c0			(RSP_1461 or RSP_2394)	RSP_1461 is also essential with tn-seq. Reactions are essential in model. Change boolean from "OR" to "AND"	Change GPR to RSP_1461 and RSP_2394	YES
RSP_2427	cobalamin-5'-phosphate synthase	agdpcbi_c0 + rdmbzi_c0 <=> gmp_c0 + h_c0 + adocbl_c0				RSP_2427	Porphyrin and Cholorophyll Metabolism. Vitmain B12 Synthesis. Last step in synthesizing Vitamin B12.	Add Vitamin B12 Coenzyme to Biomass Equation.	YES
RSP_2428	nicotinate-nucleotide-dimethylbenzimidazole phosphoribosyltransferase	dmbzid_c0 + nicrnt_c0 <=> nac_c0 + 5prdmbz_c0 + h_c0				RSP_2428	Porphyrin and Chlorophyll Metabolism. Vitamin B12 Synthesis.	Add Vitamin B12 Coenzyme to Biomass Equation.	YES
RSP_2460	alanine racemase	ala-L_c0 <=> ala-D_c0				RSP_2460	Reaction is used in the model when grown on succinate, but is not essential. When gene is knocked out in model, Ala-D is made with reverse of "ala-D_c0 + akg_c0 <=> pyr_c0 + glu-D_c0" (RSP_1768 or RSP_3455). This reaction is part of amino acid degradation and is irreversible in Kegg. Reaction is reversible in Biocyc.	Make "ala-D_c0 + akg_c0 <=> pyr_c0 + glu-D_c0" irreversible.	YES
RSP_2461	3-oxoacyl-(acyl-carrier-protein) reductase	nadp_c0 + 3hbACP_c0 <=> actACP_c0 + h_c0 + nadph_c0	Others			(RSP_3888 or RSP_3440 or RSP_3062 or RSP_2538 or RSP_2461 or RSP_2371 or RSP_0610)	Fatty Acid Elongation. FabG. RSP_2461 is only essential gene.	Change GPR to RSP_2461	YES
RSP_2464	3-oxoacyl-(acyl-carrier-protein) synthase II	nadh_c0 + 2beACP_c0 + h_c0 --> butACP_c0 + nad_c0	Others Others			(RSP_3177 or RSP_3468 or RSP_2464)	Fatty Acid Elongation: FabF. RSP_3177 is also essential. Consider changing booleans to require RSP_2464 and RSP_3177. RSP_2464 may be more specific for longer chain fatty acids.	Change GPRs to RSP_3177 for C2-C14 compounds; change GPR to RSP_2464 for C16-C18 compounds.	YES
RSP_2481	serine O-acetyltransferase	accoa_c0 + ser-L_c0 --> acser_c0 + coa_c0				(RSP_2481 or RSP_3060)	Cysteine and Methionine Biosynthesis. Reaction is essential in model. RSP_3060 is not essential with Tn-Seq.	Change GPR to (RSP_3060)	YES
RSP_2491	enolase	2pg_c0 <=> h2o_c0 + pep_c0				RSP_2491	Model has ways of getting around typical gluconeogenesis. When knocking out RSP_2491, model biomass production is slightly reduced. PEP is converted to several different compounds in this scenario. This is similar to RSP_0934, and RUBISCO produces gluconeogensis intermediates. This gene becomes essential if RUBISCO is knocked out.		YES
RSP_2502	glutamine--fructose-6-phosphate transaminase	f6p_c0 + gln-L_c0 <=> glu-L_c0 + gam6p_c0				(RSP_1447 or RSP_2502)	RSP_1447 is also essential; consider changing "OR" statement to "AND" statement	Change GPR to (RSP_1447 and RSP_2502)	YES
RSP_2510	hydroxymethylglutaryl-CoA lyase	hmgcoa_c0 <=> acac_c0 + accoa_c0 + h_c0				RSP_2510	Valine, Leucine, and Isoleucine Degradation. Reverse reaction is used by model when grown on succinate. Reaction should be irreversible according to Kegg and Biocyc. Unclear why this is an essential gene.	Make "hmgcoa_c0 <=> acac_c0 + accoa_c0 + h_c0" irreversible.	YES. GENE STILL NOT ESSENTIAL.
RSP_2515	NADH dehydrogenase subunit D						Other work shows these genes to not be essential	No Change.	NA
RSP_2516	NADH dehydrogenase subunit E						Other work shows these genes to not be essential	No Change.	NA
RSP_2518	NADH dehydrogenase subunit F						Other work shows these genes to not be essential	No Change.	NA
RSP_2521	NADH dehydrogenase subunit G						Other work shows these genes to not be essential	No Change.	NA
RSP_2522	NADH dehydrogenase subunit H						Other work shows these genes to not be essential	No Change.	NA
RSP_2525	NADH dehydrogenase subunit J						Other work shows these genes to not be essential	No Change.	NA
RSP_2527	NADH dehydrogenase subunit L						Other work shows these genes to not be essential	No Change.	NA
RSP_2529	NADH dehydrogenase subunit M						Other work shows these genes to not be essential	No Change.	NA
RSP_2530	NADH dehydrogenase subunit N						Other work shows these genes to not be essential	No Change.	NA
RSP_2545	5'-nucleotidase %3Bexopolyphosphatase %3B3'-nucleotidase	h2o_c0 + amp_c0 --> pi_c0 + adn_c0	Others Others			(RSP_0955 or RSP_2545)	Purine Metabolism. RSP_0955 is not essential with Tn-Seq. Reactions are not essential. These reactions are involved in the degradation of nucleotides and the generation of Uracil to make B-alanine. Uracil can also be produced in the model with "ump_c0 + ppi_c0 <=> ura_c0 + prpp_c0" (RSP_1598); however, this reaction should be irreversible according to Biocyc. Uracil can also be made in the model …	Change GPR to (RSP_2545). Make "ump_c0 + ppi_c0 <=> ura_c0 + prpp_c0" operate in reverse only. Remove "h2o_c0 + uri_c0 <=> rib-D_c0 + ura_c0". Remove "h_c0 + h2o_c0 + csn_c0 --> nh4_c0 + ura_c0"	YES. GENE STILL NOT ESSENTIAL.
RSP_2609	2'-deoxycytidine 5'-triphosphate deaminase	h2o_c0 + h_c0 + ctp_c0 --> utp_c0 + nh4_c0	dctp_c0 + h_c0 + h2o_c0 --> nh4_c0 + dutp_c0			RSP_2609	Nucelotide Synthesis. Reaction is not essential. Converts CTP to UTP and dCTP to dUTP. Would expect to be essential for synthesis of dUTP, but dUTP is not a component of biomass. dTTP can be synthesized from UDP. dUTP may have another role.	No Change.	NA
RSP_2613	phosphate:acyl-(acyl carrier protein) acyltransferase	acoa_c0 + glyc3p_c0 <=> 1ag3p_c0 + coa_c0				(RSP_2613 or RSP_1004)	Phospholipid metabolism. Reaction is Essential. RSP_1004 is not essential with Tn-Seq Aero. RSP_1004 is essential with Tn-Seq Photo.	Change GPR to (RSP_2613 and RSP_1004)	YES
RSP_2632	arginase	arg-L_c0 + h2o_c0 <=> orn_c0 + urea_c0				RSP_2632	Arginine Synthesis. Reaction is not essential. Reaction is not used by model when growing on succinate. As stated above, the model uses this reaction to make arginine; however, the reaction should not be reversible. Ornithine can be produced through an alternate pathway which also includes essential genes (eg, RSP_2008)	Make Reaction Irreversible.	YES. GENE STILL NOT ESSENTIAL.
RSP_2637	acetolactate synthase, large subunit	co2_c0 + alac-S_c0 <=> 2.0 pyr_c0 + h_c0	co2_c0 + CPD0544_c0 <=> 2.0 pyr_c0 + h_c0	2obut_c0 + h_c0 + pyr_c0 --> 2ahbut_c0 + co2_c0	2-Oxovalerate_c0 + h_c0 --> btal_c0 + co2_c0	(RSP_2636 and (RSP_2637 or RSP_3284 or RSP_3155)) | RSP_2637	Valine, Leucine, and Isoleucine Biosynthesis. "co2_c0 + alac-S_c0 <=> 2.0 pyr_c0 + h_c0" reaction is used by model when grown on succinate, but is not essential. RSP_2636 is essential in the model, but not with Tn-Seq. Should Boolean statement be changed, swapping RSP_2636 (livH, small subunit) and RSP_2637?	Change GPR for ""co2_c0 + alac-S_c0 <=> 2.0 pyr_c0 + h_c0" to (RSP_2637 and (RSP_2636 or RSP_3284 or RSP_3155)). Remove redundant reactions.	YES
RSP_2700	ABC oligo/dipeptide transporter, fused ATPase subunits	Many				((RSP_0804 and RSP_0805 and RSP_0806 and RSP_0807) or (RSP_0803 and RSP_0805 and RSP_0806 and RSP_0807) or (RSP_1451 and RSP_1452 and RSP_1453 and RSP_1454) or (RSP_3524 and RSP_3523 and RSP_3522 and RSP_3520) or (RSP_3525 and RSP_3523 and RSP_3522 and RSP_3520) or (RSP_3248 and RSP_3249 and RSP_3250 and RSP_3251) or (RSP_3255 and RSP_3257 and RSP_3258 and RSP_3252) or (RSP_0704 and RSP_0703 and …	Transporter of many dipeptides in the model. Reaction is not essential. Maybe has other role? According to Kegg, may also be Nickel transporter, or involved in Qourum sensing.	No Change.	NA
RSP_2701	ABC oligo/dipeptide transporter, inner membrane subunit	Many				((RSP_0804 and RSP_0805 and RSP_0806 and RSP_0807) or (RSP_0803 and RSP_0805 and RSP_0806 and RSP_0807) or (RSP_1451 and RSP_1452 and RSP_1453 and RSP_1454) or (RSP_3524 and RSP_3523 and RSP_3522 and RSP_3520) or (RSP_3525 and RSP_3523 and RSP_3522 and RSP_3520) or (RSP_3248 and RSP_3249 and RSP_3250 and RSP_3251) or (RSP_3255 and RSP_3257 and RSP_3258 and RSP_3252) or (RSP_0704 and RSP_0703 and …	Transporter of many dipeptides in the model. Reaction is not essential. Maybe has other role? According to Kegg, may also be Nickel transporter, or involved in Qourum sensing.		NA
RSP_2702	ABC oligo/dipeptide transporter, inner membrane subunit	Many				((RSP_0804 and RSP_0805 and RSP_0806 and RSP_0807) or (RSP_0803 and RSP_0805 and RSP_0806 and RSP_0807) or (RSP_1451 and RSP_1452 and RSP_1453 and RSP_1454) or (RSP_3524 and RSP_3523 and RSP_3522 and RSP_3520) or (RSP_3525 and RSP_3523 and RSP_3522 and RSP_3520) or (RSP_3248 and RSP_3249 and RSP_3250 and RSP_3251) or (RSP_3255 and RSP_3257 and RSP_3258 and RSP_3252) or (RSP_0704 and RSP_0703 and …	Transporter of many dipeptides in the model. Reaction is not essential. Maybe has other role? According to Kegg, may also be Nickel transporter, or involved in Qourum sensing.	No Change.	NA
RSP_2705	uridylate kinase	ump_c0 + atp_c0 <=> udp_c0 + adp_c0				(RSP_2705 or RSP_3591)	Nucleotide Biosynthesis. RSP_3591 is not essential. Reaction is essential.	Change GPR to (RSP_2705). Also, Change GPR for "atp_c0 + cmp_c0 --> adp_c0 + cdp_c0" to RSP_2705.	YES
RSP_2708	Phosphatidate cytidylyltransferase	ctp_c0 + h_c0 + 12dag3p_c0 --> cdpdag_c0 + ppi_c0				RSP_2708	Glycerophospholipid Metabolism. Makes CDP Diacyl-glycerol, which is essential in model. In the model, it is made with reverse of "cdpdag_c0 + chol_c0 <=> pc_SC_c0 + h_c0 + cmp_c0" (RSP_0565). This reaction, however, is irreversible according to Kegg and Biocyc.	Make "cdpdag_c0 + chol_c0 <=> pc_SC_c0 + h_c0 + cmp_c0" irreversible.	YES
RSP_2723	2-isopropylmalate synthase	3c3hmp_c0 + coa_c0 + h_c0 <=> 3mob_c0 + accoa_c0 + h2o_c0				(RSP_4159 or RSP_2330 or RSP_2723)	Valine, Leucine and Isoleucine Biosynthesis. Reaction is not essential in the model. 3 methyl oxobutanoate is produced via "23dhmb_c0 --> 3mob_c0 + h2o_c0" with (RSP_3074 or RSP_0176). RSP_3074 is also essential according to Tn-seq. RSP_4159 and RSP_2330 are not essential, according to Tn-Seq.	Make "4mop_c0 + lpam_c0 + h_c0 <=> co2_c0 + S-(3-Methylbutanoyl)-dihydrolipoamide-E_c0" irreversible. Change GPR to RSP_2723.	YES
RSP_2779	Catalase	h2o2_c0 + meoh_c0 --> 2.0 h2o_c0 + fald_c0				(RSP_2380 or RSP_2779)	RSP_2380 is not essential. Reaction is not essential in model. Enzyme can also be used in converting hydrogen peroxide to oxygen and water. H2O2 ia quenched with glutathione in the model. This enzyme may be involved in quenching reactive oxygen species, which is not captured by the model.	No Change.	NA
RSP_2783	lipoyl synthase	2.0 amet_c0 + 2.0 s_c0 + Protein N6-(octanoyl)lysine_c0 + 2.0 h_c0 --> Protein N6-(lipoyl)lysine_c0 + 2.0 dad-5_c0 + 2.0 met-L_c0	octACP_c0 + 2.0 s_c0 + 2.0 amet_c0 + 2.0 h_c0 <=> 2.0 dad-5_c0 + 2.0 met-L_c0 + LIPOYL-ACP_c0			RSP_2783	Lipoic Acid Metabolism. Neither reaction is essential in model. Protein N6-(lipoyl)lysine is used as component of enzymes in oxo-acid dehydrogenase complexes (eg, pyruvate dehyrogenase) and glycine cleavage systems.	No Change.	NA
RSP_2799	Putative Zinc-containing alcohol dehydrogenase	etoh_c0 + nad_c0 <=> acald_c0 + h_c0 + nadh_c0				(RSP_1824 or RSP_2576 or RSP_2799 or RSP_3537)	RSP_2799 is only gene that is essential. Reaction is not essential in model. Kegg indicates that this gene is involved with propanoate metabolism. Biocyc indicates that it is used in the oxidation of many alcohols to ketones. See EC 1.1.1.1 for all reactions.	No Change.	NA
RSP_2819	precorrin-6A synthase (deacetylating)	amet_c0 + pre5_c0 + h2o_c0 <=> ac_c0 + h_c0 + ahcys_c0 + pre6a_c0				RSP_2819	Porphyrin and Cholorophyll Metabolism. Vitmain B12 Synthesis.	Add Vitamin B12 Coenzyme to Biomass Equation.	YES
RSP_2821	precorrin-4 C11-methyltransferase	amet_c0 + pre4_c0 <=> ahcys_c0 + pre5_c0				RSP_2821	Porphyrin and Chlorophyll Metabolism. Vitamin B12 Synthesis.	Add Vitamin B12 Coenzyme to Biomass Equation.	YES
RSP_2823	Putative Precorrin-6y C5,15-methyltransferase	pre6b_c0 + 2.0 amet_c0 <=> pre8_c0 + h_c0 + 2.0 ahcys_c0 + co2_c0				RSP_2823	Porphyrin and Chlorophyll Metabolism. Vitamin B12 Synthesis.	Add Vitamin B12 Coenzyme to Biomass Equation.	YES
RSP_2824	precorrin-3 methyltransferase	pre3b_c0 + amet_c0 <=> pre4_c0 + h_c0 + ahcys_c0				RSP_2824	Porphyrin and Cholorophyll Metabolism. Vitmain B12 Synthesis.	Add Vitamin B12 Coenzyme to Biomass Equation.	YES
RSP_2825	precorrin-6A reductase	pre6b_c0 + nadp_c0 <=> nadph_c0 + 3.0 h_c0 + pre6a_c0				RSP_2825	Porphyrin and Cholorophyll Metabolism. Vitmain B12 Synthesis.	Add Vitamin B12 Coenzyme to Biomass Equation.	YES
RSP_2826	precorrin-2 C20-methyltransferase	pre2_c0 + amet_c0 <=> pre3a_c0 + ahcys_c0				RSP_2826	Porphyrin and Cholorophyll Metabolism. Vitmain B12 Synthesis.	Add Vitamin B12 Coenzyme to Biomass Equation.	YES
RSP_2827	cobaltochelatase CobN subunit	atp_c0 + hgbam_c0 + cobalt2_c0 + h2o_c0 <=> pi_c0 + adp_c0 + co2dam_c0 + 4.0 h_c0				(RSP_2827 and RSP_1977 and RSP_1976)	No cobalt is required in the model, since all cobalt cofactors are completely recycled; RSP_1977 and RSP_1976 are also essential with tn-seq	No Change. Consider adding Cobalt-containing cofactors to biomass equation in future upgrade.	DEFERRED
RSP_2841	potassium uptake transporter, NAD-binding subunit, TrkA	k_p0 + atp_c0 + h2o_c0 --> k_c0 + pi_c0 + adp_c0 + h_c0				(RSP_1266 and RSP_2841 and RSP_2842)	RSP_2841 is only required gene from Tn-Seq data. Other two are not essential from Tn-Seq. Potassium is not required by the model.	No Change. Consider adding potassium containing cofactors to biomass in future upgrade.	DEFERRED
RSP_2868	inosine-5'-monophosphate dehydrogenase	imp_c0 + h2o_c0 + nad_c0 --> xmp_c0 + nadh_c0 + h_c0				RSP_2868	Model and kegg have multiple ways for producing XMP. Reaction is used by model when grown on succinate.The model also has "gln-L_c0 + atp_c0 + h2o_c0 + xmp_c0 <=> gmp_c0 + ppi_c0 + 2.0 h_c0 + glu-L_c0 + amp_c0" with RSP_0005, but the reaction should only proceed as shown (kegg, Biocyc)-- so XMP should not be produced with this reaction. Also, when RSP_2868 is knocked out, XMP is made with "ppi_c0…	Make "gln-L_c0 + atp_c0 + h2o_c0 + xmp_c0 <=> gmp_c0 + ppi_c0 + 2.0 h_c0 + glu-L_c0 + amp_c0" irreversible. Make "ppi_c0 + xmp_c0 <=> prpp_c0 + xan_c0" reversible.	YES. GENE STILL NOT ESSENTIAL.
RSP_2904	4-hydroxythreonine-4-phosphate dehydrogenase	phthr_c0 + nad_c0 --> nadh_c0 + 1-AMINO-PROPAN-2-ONE-3-PHOSPHATE_c0 + co2_c0				(RSP_2904 or RSP_3406)	Reaction is essential. RSP_3406 is not essential with Tn-Seq.	Change GPR to RSP_2904	YES
RSP_2946	N-acetyl-gamma-glutamyl-phosphate reductase	acg5sa_c0 + pi_c0 + nadp_c0 <=> h_c0 + acg5p_c0 + nadph_c0				RSP_2946	Arginine Synthesis. Part of Ornithine Synthesis. Reaction is not essential in the model. Reaction is not used when model is grown with SIS. In model, arginine is made from Arginosuccinate. Ornithine is made with "orn_c0 <=> nh4_c0 + pro-L_c0" with (RSP_0854). This reaction is irreversible in Biocyc.	Modify Arginine Synthesis Pathway. Make "orn_c0 <=> nh4_c0 + pro-L_c0" irreversible.	YES
RSP_2956	transketolase	f6p_c0 + g3p_c0 <=> xu5p-D_c0 + e4p_c0	g3p_c0 + s7p_c0 <=> r5p_c0 + xu5p-D_c0			(RSP_2956 or RSP_3268)	3268 (tklB) is not essential according to Tn-Seq or model; Consider removing RSP_3268 from the GPR.	Change GPR to (RSP_2956)	YES
RSP_2968	dihydrolipoamide dehydrogenase	pyr_c0 + coa_c0 + nad_c0 --> co2_c0 + nadh_c0 + accoa_c0				((RSP_4047 and RSP_4049 and RSP_4050 and RSP_2968) or (RSP_4047 and RSP_4049 and RSP_4050 and RSP_0962) or (RSP_3974 and RSP_4050 and RSP_2968))	Key reaction. RSP_3974 is the only gene not considered essential with Tn-Seq and the model. The others are all essential with Tn-Seq. Consider changing boolean.	Change GPR to (RSP_4047 and RSP_4049 and RSP_4050 and RSP_2968 and RSP_0962)	YES. GENE STILL NOT ESSENTIAL.
RSP_2984	5-aminolevulinate synthase (HemA)	gly_c0 + succoa_c0 + h_c0 --> co2_c0 + 5aop_c0 + coa_c0				(RSP_2984 or RSP_3028)	Reaction is essential. Porphyrin and Chlorophyll metabolism. RSP_3028 is not essential with tn-seq. Consider removing RSP_3028 (HemT).	Change GPR to (RSP_2984)	YES
RSP_3074	dihydroxyacid dehydratase	23dhmb_c0 --> 3mob_c0 + h2o_c0	CPD1037_c0 <=> h2o_c0 + 3mob_c0	23dhmp_c0 <=> 3mop_c0 + h2o_c0	6pgc_c0 --> h2o_c0 + 2ddg6p_c0	(RSP_3074 or RSP_0176)	Valine, Leucine, and Isoleucine Biosynthesis: "23dhmb_c0 --> 3mob_c0 + h2o_c0" is essential. RSP_0176 is not essential according to Tn-Seq or model; consider removing RSP_0176 from the GPR. "23dhmb_c0 --> 3mob_c0 + h2o_c0" is essential reaction.	Change GPR for "23dhmb_c0 --> 3mob_c0 + h2o_c0" to (RSP_3074)	YES
RSP_3176	Enoyl-(acyl-carrier-protein) reductase (NADH)	nadh_c0 + 2beACP_c0 + h_c0 --> butACP_c0 + nad_c0	nadh_c0 + h_c0 + 2theACP_c0 --> nad_c0 + hexACP_c0	nadh_c0 + h_c0 + 2toceACP_c0 --> nad_c0 + octACP_c0	Others OTHERS	(RSP_3176 or RSP_2344 or RSP_1256)	Fatty Acid Elongation. RSP_3176 is also essential. RSP_1256 is not essential. Reactions are essential. Unclear why both FabI and FabI1 are essential.	Change GPR to (RSP_3176 and RSP_2344)	YES
RSP_3177	3-oxoacyl-(acyl-carrier-protein) synthase I	acACP_c0 + malACP_c0 <=> ACP_c0 + co2_c0 + actACP_c0	Others Others			(RSP_3177 or RSP_3468 or RSP_2464)	Fatty Acid Elongation: FabB. RSP_3177 is also essential. Consider changing booleans to require RSP_2464 and RSP_3177. RSP_2464 may be more specific for longer chain fatty acids.	Change GPRs to RSP_3177 for C2-C14 compounds; change GPR to RSP_2464 for C16-C18 compounds.	YES
RSP_3185	hydrogenobyrinic acid a,c-diamide synthase (glutamine-hydrolysing) %3Bcobyrinate a,c-diamide synthase	2.0 gln-L_c0 + 2.0 atp_c0 + hgbyr_c0 + 2.0 h2o_c0 <=> 2.0 pi_c0 + 2.0 adp_c0 + hgbam_c0 + 2.0 h_c0 + 2.0 glu-L_c0				RSP_3185	Porphyrin and Chlorophyll metabolism. Reaction is not essential in model. Also involved in Vitamin B12 synthesis.	Add Vitamin B12 Coenzyme to Biomass Equation.	YES
RSP_3266	D-fructose 1,6-bisphosphatase	fdp_c0 + h2o_c0 --> f6p_c0 + pi_c0				(RSP_1285 or RSP_0404 or RSP_3266)	Gluconeogenesis. Reaction is not essential. RSP_3266 is only essential gene. When knocked out, f6p is made with "g3p_c0 + s7p_c0 <=> f6p_c0 + e4p_c0".	Remove "s17bp_c0 + h2o_c0 --> s7p_c0 + pi_c0" (UNKNOWN). Change GPR to RSP_3266.	YES
RSP_3269	glyceraldehyde-3-phosphate dehydrogenase	pi_c0 + nad_c0 + g3p_c0 <=> 13dpg_c0 + nadh_c0 + h_c0				(RSP_2959 or RSP_4211 or RSP_3269)	Reaction is essential. RSP_3269 is only essential gene with Tn-Seq.	Change GPR to RSP_3269	YES
RSP_3338	ABC spermidine/putrescine transporter, ATPase subunit	h2o_c0 + atp_c0 + ptrc_p0 --> pi_c0 + ptrc_c0 + adp_c0 + h_c0	spmd_p0 + atp_c0 + h2o_c0 --> pi_c0 + spmd_c0 + adp_c0 + h_c0			((RSP_2397 and RSP_2398 and RSP_2399 and RSP_2400) or (RSP_3337 and RSP_3335 and RSP_3336 and RSP_3338) or (RSP_0016 and RSP_0017 and RSP_0015 and RSP_0161) or (RSP_2158 and RSP_2156 and RSP_2157 and RSP_2159) or (RSP_3038 and RSP_3039 and RSP_3040 and RSP_3041)) | ((RSP_3337 and RSP_3335 and RSP_3336 and RSP_3338) or (RSP_0016 and RSP_0017 and RSP_0015 and RSP_0161) or (RSP_2158 and RSP_2156 and…	Sperimidine and putrescine are not in SIS. Model syntheisizes each. This enzyme has other role in qourum sensing.	No Change.	NA
RSP_3346	methionine synthase (B12-dependent)	hcys-L_c0 + 5mthf_c0 <=> met-L_c0 + h_c0 + thf_c0				(RSP_2124 or RSP_3346 or RSP_3347 or RSP_2768)	Reaction is essential. RSP_3346 and RSP_3347 are essential with tn-seq; 2124 and 2768 are not. Recommend changing to "AND" statement to make 3346 and 3347 essential.	Change GPR to (RSP_3346 and RSP_3347)	YES
RSP_3347	methionine synthase (B12-dependent)	hcys-L_c0 + 5mthf_c0 <=> met-L_c0 + h_c0 + thf_c0				(RSP_2124 or RSP_3346 or RSP_3347 or RSP_2768)	Reaction is not essential. RSP_3346 and RSP_3347 are essential with tn-seq; 2124 and 2768 are not. Recommend changing to "AND" statement to make 3346 and 3347 essential.	Change GPR to (RSP_3346 and RSP_3347)	YES
RSP_3364	pyrroline-5-carboxylate reductase	pro-L_c0 + nad_c0 <=> nadh_c0 + 1pyr5c_c0 + 2.0 h_c0				RSP_3364	Proline Synthesis. Reaction is used in reverse in model grown on SIS. According to Biocyc, reaction directionality matches the direction used by the model. "nadp_c0 + 2.0 h2o_c0 + 1pyr5c_c0 <=> h_c0 + glu-L_c0 + nadph_c0" (RSP_2166), however, which is used in reverse in the model, should be irreversible according to Kegg.	Make "nadp_c0 + 2.0 h2o_c0 + 1pyr5c_c0 <=> h_c0 + glu-L_c0 + nadph_c0" irreversible	YES
RSP_3369	Asp-tRNA Asn/Glu-tRNA Gln amidotransferase subunit A	atp_c0 + ASPARTYL-TRNAASN_c0 + h2o_c0 + gln-L_c0 --> pi_c0 + asntrna_c0 + adp_c0 + glu-L_c0	gln-L_c0 + glutrna(gln)_c0 + atp_c0 + h2o_c0 --> pi_c0 + glntrna_c0 + adp_c0 + glu-L_c0			((RSP_2270 and RSP_1986 and RSP_6043) or (RSP_1493 and RSP_1986 and RSP_6043) or (RSP_3369 and RSP_1986 and RSP_6043))	This specific gene is GatA, which is considered a homolog to RSP_1493 and RSP_3369. Likely need to modify boolean statement.	Change GPR for both reactions to (RSP_2270 and RSP_1986 and RSP_3369)	YES
RSP_3550	ATP phosphoribosyltransferase regulatory subunit	trnahis_c0 + his-L_c0 + atp_c0 --> ppi_c0 + histrna_c0 + amp_c0				((RSP_3550 or RSP_3551) and RSP_4336)	tRNA Synthesis. All genes are essential. Likely need modified boolean statement.	Change GPR to (RSP_3550 and RSP_3551)	YES
RSP_3551	histidyl-tRNA synthetase	trnahis_c0 + his-L_c0 + atp_c0 --> ppi_c0 + histrna_c0 + amp_c0				((RSP_3550 or RSP_3551) and RSP_4336)	tRNA Synthesis. Likely need modified boolean statement.	Change GPR to (RSP_3550 and RSP_3551)	YES
RSP_3585	tryptophan synthase, beta chain	ser-L_c0 + indole_c0 --> h2o_c0 + trp-L_c0	3ig3p_c0 + ser-L_c0 <=> h2o_c0 + g3p_c0 + trp-L_c0	3ig3p_c0 <=> indole_c0 + g3p_c0		((RSP_0831 and RSP_1513) or (RSP_0831 and RSP_3585))	RSP_3835 is only gene in set that is essential with Tn-Seq. RSP_0831 is essential with model and Tn-Seq photo. "3ig3p_c0 + ser-L_c0 <=> h2o_c0 + g3p_c0 + trp-L_c0" is used by model. Change GPR for "3ig3p_c0 + ser-L_c0 <=> h2o_c0 + g3p_c0 + trp-L_c0" to RSP_3585. Change GPR for "ser-L_c0 + indole_c0 --> h2o_c0 + trp-L_c0" to RSP_3585.	Change GPR for "3ig3p_c0 + ser-L_c0 <=> h2o_c0 + g3p_c0 + trp-L_c0" to (RSP_0831 and RSP_3585).	YES
RSP_3823	glutamate 5-kinase	atp_c0 + glu-L_c0 --> glu5p_c0 + adp_c0				RSP_3823	Reaction is not essential in the model. RSP_3824 is also essential with Tn-Seq. Genes involved with two alternative reactions for producing Proline precursors are not used, "nadp_c0 + h2o_c0 + glu5sa_c0 <=> 2.0 h_c0 + glu-L_c0 + nadph_c0 RSP_2166" (RSP_2166) and "nadp_c0 + 2.0 h2o_c0 + 1pyr5c_c0 <=> h_c0 + nadph_c0 + glu-L_c0" (RSP_2166). RSP_2166 is not indicated to catalyze any reactions in Bio…	Make "nadp_c0 + 2.0 h2o_c0 + 1pyr5c_c0 <=> h_c0 + nadph_c0 + glu-L_c0" irreversible. Remove "nadp_c0 + h2o_c0 + glu5sa_c0 <=> 2.0 h_c0 + glu-L_c0 + nadph_c0".	YES
RSP_3824	glutamate-5-semialdehyde dehydrogenase	pi_c0 + glu5sa_c0 + nadp_c0 <=> glu5p_c0 + h_c0 + nadph_c0				RSP_3824	Proline Synthesis: Reaction is not essential in the model. Neither glu5p or glu5sa are present in the model when grown on succinate. Model has alternative pathways for making proline (as does Kegg). One key gene in the alternate pathway is RSP_3364, which is used in the model and is essential according to Tn-Seq. Additionally, "nadp_c0 + 2.0 h2o_c0 + 1pyr5c_c0 <=> h_c0 + glu-L_c0 + nadph_c0" with…	No Change.	NA
RSP_3831	putative cytochrome oxidase assembly factor	o2_c0 + hemeO_c0 <=> h2o_c0 + hemeA_c0				RSP_3831	HemeA is not present in the model grown on succinate. HemeO, it's immediate precursor, is and is part of the biomass equation. Consider replacing HemeO with HemeA in the biomass function, or adding HemeA as well.	Consider adding HemeA to biomass equation.	DEFERRED
RSP_4045	fructose-bisphosphate aldolase	s17bp_c0 <=> dhap_c0 + e4p_c0	fdp_c0 <=> dhap_c0 + g3p_c0			(RSP_4045 or RSP_3270 or RSP_1283)	RSP_4045 is only essential gene with Tn-Seq. Neither "fdp_c0 <=> dhap_c0 + g3p_c0" nor "s17bp_c0 <=> dhap_c0 + e4p_c0" are essential in model; however, when both are knocked out, there is no biomass growth.	Change GPR to RSP_4045	YES
RSP_4047	Pyruvate dehydrogenase E1 component, alpha subunit	pyr_c0 + coa_c0 + nad_c0 --> co2_c0 + nadh_c0 + accoa_c0				((RSP_4047 and RSP_4049 and RSP_4050 and RSP_2968) or (RSP_4047 and RSP_4049 and RSP_4050 and RSP_0962) or (RSP_3974 and RSP_4050 and RSP_2968))	Key reaction. RSP_3974 is the only gene not considered essential with Tn-Seq and the model. The others are all essential with Tn-Seq. Consider changing boolean.	Change GPR to (RSP_4047 and RSP_4049 and RSP_4050 and RSP_2968 and RSP_0962)	YES. GENE STILL NOT ESSENTIAL.
RSP_4049	dihydrolipoamide acetyltransferase	pyr_c0 + coa_c0 + nad_c0 --> co2_c0 + nadh_c0 + accoa_c0				((RSP_4047 and RSP_4049 and RSP_4050 and RSP_2968) or (RSP_4047 and RSP_4049 and RSP_4050 and RSP_0962) or (RSP_3974 and RSP_4050 and RSP_2968))	Key reaction. RSP_3974 is the only gene not considered essential with Tn-Seq and the model. The others are all essential with Tn-Seq. Consider changing boolean.	Change GPR to (RSP_4047 and RSP_4049 and RSP_4050 and RSP_2968 and RSP_0962)	YES. GENE STILL NOT ESSENTIAL.
RSP_4050	Dihydrolipoamide acetyltransferase component (E2) of pyruvate dehydrogenase complex	pyr_c0 + coa_c0 + nad_c0 --> co2_c0 + nadh_c0 + accoa_c0				((RSP_4047 and RSP_4049 and RSP_4050 and RSP_2968) or (RSP_4047 and RSP_4049 and RSP_4050 and RSP_0962) or (RSP_3974 and RSP_4050 and RSP_2968))	Key reaction. RSP_3974 is the only gene not considered essential with Tn-Seq and the model. The others are all essential with Tn-Seq. Consider changing boolean.	Change GPR to (RSP_4047 and RSP_4049 and RSP_4050 and RSP_2968 and RSP_0962)	YES. GENE STILL NOT ESSENTIAL.
RSP_6217	precorrin-8X methylmutase	pre8_c0 + h_c0 <=> hgbyr_c0				RSP_6217	Porphyrin and Cholorophyll Metabolism. Vitmain B12 Synthesis.	Add Vitamin B12 Coenzyme to Biomass Equation.	YES

## Sheet: iRSP1140_Essential_Only_AERO
Gene ID	Annotation	Model Reaction(s)	Model Reaction(s)	Model Reaction(s)	Model Reaction(s)	GPR	Comments	Change	Complete?
RSP_0187	dihydropyrimidine dehydrogenase	56dura_c0 + nadp_c0 <=> h_c0 + nadph_c0 + ura_c0	nadp_c0 + 56dthm_c0 <=> thym_c0 + nadph_c0 + h_c0			RSP_0187	B-Alanine Synthesis. "56dura_c0 + nadp_c0 <=> nadph_c0 + ura_c0 + h_c0" is essential reaction. Reaction is used in reverse (ie, consuming uracil to make 56dura). 56dura is used to produce CoA. According to Kegg, RSP_0189 is homologous gene.	Change GPR to (RSP_0187 or RSP_0189)	YES
RSP_0264	hydroxyneurosporene-O-methyltransferase	amet_c0 + Demethylspheroidene_c0 <=> Spheroidene_c0 + ahcys_c0				RSP_0264	Spheroidenone Synthesis. Remove spheroidenone from Aerobic biomass.	Remove spheroidenone from aerobic biomass.	YES
RSP_0266	Methoxyneurosporene dehydrogenase	Chloroxanthin_c0 + fad_c0 <=> fadh2_c0 + Demethylspheroidene_c0				RSP_0266	Spheroidenone Synthesis. Remove spheroidenone from Aerobic biomass.	Remove spheroidenone from aerobic biomass.	YES
RSP_0267	Hydroxyneurosporene dehydrogenase	Neurosporene_c0 + h2o_c0 <=> Chloroxanthin_c0				RSP_0267	Spheroidenone Synthesis. Remove spheroidenone from Aerobic biomass.	Remove spheroidenone from aerobic biomass.	YES
RSP_0270	phytoene synthase	2.0 ggdp_c0 --> h_c0 + ppi_c0 + Prephytoene diphosphate_c0	Prephytoene diphosphate_c0 --> Phytoene_c0 + ppi_c0 + h_c0			RSP_0270	Spheroidenone Synthesis. Remove spheroidenone from Aerobic biomass.	Remove spheroidenone from aerobic biomass.	YES
RSP_0271	Phytoene dehydrogenase	Phytofluene_c0 + nad_c0 <=> nadh_c0 + h_c0 + zeta-Carotene_c0	Phytoene_c0 + nad_c0 <=> nadh_c0 + Phytofluene_c0 + h_c0	zeta-Carotene_c0 + nad_c0 <=> nadh_c0 + h_c0 + Neurosporene_c0		RSP_0271	Spheroidenone Synthesis. Remove spheroidenone from Aerobic biomass.	Remove spheroidenone from aerobic biomass.	YES
RSP_0272	Spheroidene monooxygenase	Spheroidene_c0 + 4.0 h_c0 + 2.0 o2_c0 + 2.0 fdxrd_c0 --> Spheroidenone_c0 + 2.0 fdxox_c0 + 3.0 h2o_c0				RSP_0272	Spheroidenone Synthesis. Remove spheroidenone from Aerobic biomass.	Remove spheroidenone from aerobic biomass.	YES
RSP_0389	dihydrofolate reductase	thf_c0 + nadp_c0 <=> dhf_c0 + h_c0 + nadph_c0				RSP_0389	Folate Synthesis. 5mthf is required in biomass. Model has alternate reactions for producing thf, such as "5mthf_c0 + hcys-L_c0 <=> met-L_c0 + thf_c0 + h_c0" (RSP_3346 and RSP_3347), which is an essential reaction with Tn-Seq. The reactant, dhf, is produced with "dump_c0 + mlthf_c0 --> dhf_c0 + dtmp_c0" (RSP_0390) and "glu-L_c0 + atp_c0 + dhpt_c0 <=> adp_c0 + dhf_c0 + pi_c0 + h_c0" (RSP_0930), bot…	No Change	NA
RSP_0467	3-octaprenyl-4hydroxybenzoate decarboxylase	3ophb_c0 + h_c0 --> co2_c0 + 2oph_c0				(RSP_0467 and RSP_0468	Quinone synthesis. Qh2 is part of biomass. Following step in quinone synthesis is essential with Tn-Seq and Model. According to Biocyc, these genes produce homologous products, so the statement should be an "or" statement.	Change GPR to (RSP_0467 or RSP_0468)	YES
RSP_0468	putative 3-octaprenyl-4-hydroxybenzoate carboxy-lyase	3ophb_c0 + h_c0 --> co2_c0 + 2oph_c0				(RSP_0467 and RSP_0468	Quinone synthesis. Qh2 is part of biomass. Following step in quinone synthesis is essential with Tn-Seq and Model. According to Biocyc, these genes produce homologous products, so the statement should be an "or" statement.	Change GPR to (RSP_0467 or RSP_0468)	YES
RSP_0473	phospholipase-D family protein	cdpdag_c0 + h_c0 + pg_c0 <=> cmp_c0 + cdlp_c0				RSP_0473	Phospholipid Synthesis. Involved in cardiolipin synthesis. RSP_0113 is a homolg according to Biocyc.	Chagne GPR to (RSP_0473 or RSP_0113)	YES
RSP_0586	nicotinate-nucleotide adenylyltransferase	atp_c0 + h_c0 + nicrnt_c0 <=> dnad_c0 + ppi_c0				RSP_0586	Nicotinate Synthesis. Involved in NAD synthesis. Expect reaction to be essential. No known homologs.	No Change	NA
RSP_0721	Phosphatidylethanolamine N-methyltransferase	pe_PA_c0 + amet_c0 <=> ptdmeeta_SC_c0 + ahcys_c0	ptdmeeta_SC_c0 + amet_c0 <=> ptd2meeta_SC_c0 + ahcys_c0	ptd2meeta_SC_c0 + amet_c0 <=> pc_SC_c0 + ahcys_c0		RSP_0721	Phospholipid ynthesis. Convert phosphatidylethanolamine to phosphatidylcholine. No known homologs.	No Change	NA
RSP_0756	6,7-dimethyl-8-ribityllumazine synthase	db4p_c0 + 4r5au_c0 --> pi_c0 + dmlz_c0 + 2.0 h2o_c0 + h_c0				RSP_0756	Riboflavin Metabolism. Involved in Riboflavin and FAD synthesis. No known homologs or alternate pathways. RSP_2304, which is later in pathway and converts riboflavin to FMN, is essential with Tn-Seq and Model	No Change	NA
RSP_0758	riboflavin synthase alpha chain	2.0 dmlz_c0 --> ribflv_c0 + 4r5au_c0				RSP_0758	Riboflavin Metabolism. Involved in Riboflavin and FAD synthesis. No known homologs or alternate pathways. RSP_2304, which is later in pathway and converts riboflavin to FMN, is essential with Tn-Seq and Model		NA
RSP_0816	Putative aminotransferase, class IV	4adcho_c0 --> pyr_c0 + 4abz_c0 + h_c0				RSP_0816	Folate Synthesis. 5mthf is required in biomass. No known homologs. No known alternate pathways for producing 4abz	No Change	NA
RSP_0817	aminodeoxychorismate synthase, subunit I	chor_c0 + gln-L_c0 <=> glu-L_c0 + 4adcho_c0				RSP_0817	Folate Synthesis. RSP_0244 and RSP_0449 are homologs according to Biocyc.	Change GPR to (RSP_0817 or RSP_0244 or RSP_1513)	YES
RSP_0831	tryptophan synthase, alpha chain	3ig3p_c0 + ser-L_c0 <=> h2o_c0 + g3p_c0 + trp-L_c0				((RSP_0831 and RSP_1513) or (RSP_0831 and RSP_3585))	Tryptophan synthesis. RSP_3585 is essential with Tn-Seq data; RSP_1513 is not.	Change GPR for "3ig3p_c0 + ser-L_c0 <=> h2o_c0 + g3p_c0 + trp-L_c0" to RSP_3835.	YES
RSP_0888	ammonium transporter	2.0 h_p0 + nh4_p0 --> 2.0 h_c0 + nh4_c0				RSP_0888	Ammonia Transporter. No known homologs.	No Change	NA
RSP_0905	ABC Mn+2/Fe+2 transporter, ATPase subunit SitB	atp_c0 + fe2_p0 + h2o_c0 --> pi_c0 + fe2_c0 + adp_c0 + h_c0	atp_c0 + h2o_c0 + mn2_p0 --> mn2_c0 + adp_c0 + h_c0 + pi_c0			(RSP_0904 and RSP_0905 and RSP_0906 and RSP_0908)	Iron Transporter. RSP_0904, RSP_0906, and RSP_0908 are essential with Tn-Seq and model.	Change GPR to (RSP_0904 and RSP_0906 and RSP_0908)	YES
RSP_0911	TRAP-T family C4-dicarboxylate transporter, DctQ (4TMs) subunit	2.0 na1_p0 + succ_p0 --> succ_c0 + 2.0 na1_c0	mal-L_p0 + 2.0 na1_p0 <=> 2.0 na1_c0 + mal-L_c0	fum_p0 + 2.0 na1_p0 <=> fum_c0 + 2.0 na1_c0	2.0 na1_p0 + mal-D_p0 <=> 2.0 na1_c0 + mal-D_c0	(RSP_0910 and RSP_0911 and RSP_0912)	Succinate transporter. RSP_0910 is Essential with Tn-Seq and model.	Change GPR to (RSP_0910)	YES
RSP_0912	TRAP-T family C4-dicarboxylate transporter, DctM (12TMs) subunit	2.0 na1_p0 + succ_p0 --> succ_c0 + 2.0 na1_c0	mal-L_p0 + 2.0 na1_p0 <=> 2.0 na1_c0 + mal-L_c1	fum_p0 + 2.0 na1_p0 <=> fum_c0 + 2.0 na1_c1	2.0 na1_p0 + mal-D_p0 <=> 2.0 na1_c0 + mal-D_c1	(RSP_0910 and RSP_0911 and RSP_0912)	Succinate transporter. RSP_0910 is Essential with Tn-Seq and model.	Change GPR to (RSP_0910)	YES
RSP_1037	ATP synthase F0 subcomplex C subunit	pi_c0 + adp_c0 + 4.0 h_p0 <=> atp_c0 + 3.0 h_c0 + h2o_c0				((RSP_2300 and RSP_2299 and RSP_2298 and RSP_2297 and RSP_2296 and RSP_1038 and RSP_1037 and RSP_1039 and (RSP_1035 or RSP_1036 or RSP_7012)) or (RSP_3933 and RSP_3931 and RSP_3930 and RSP_3929 and RSP_3936 and RSP_3935 and RSP_1037 and (RSP_1035 or RSP_1036 or RSP_7012)))	ATP Synthase. See discussion for Tn-Seq essential only genes.	Change GPR to (RSP_2297 and RSP_2299 and RSP_2298 and RSP_1038 and (RSP_1035 or RSP_1036 or RSP_7012))	YES
RSP_1150	Undecaprenyl-diphosphatase	h2o_c0 + udcpdp_c0 --> pi_c0 + h_c0 + udcpp_c0				RSP_1150	Petidoglycan Synthesis. No known alternate pathways. Two homologs according to Kegg, RSP_0119 and RSP_2161.	Change GPR to (RSP_1150 or RSP_0119 or RSP_2161)	YES
RSP_1235	Dephospho-CoA kinase	atp_c0 + dpcoa_c0 --> coa_c0 + h_c0 + adp_c0				RSP_1235	Pantothenate and CoA Synthesis. No known alternate pwathways for denovo CoA synthesis. No known homologs. RSP_2960, also in this pathway, is also not essential with Tn-Seq. RSP_0599, in same pathway, is essential with Tn-Seq.	No Change	NA
RSP_1352	D-3-phosphoglycerate dehydrogenase	4per_c0 + nad_c0 <=> ohpb_c0 + h_c0 + nadh_c0	3pg_c0 + nad_c0 <=> 3php_c0 + h_c0 + nadh_c0			RSP_1352 | (RSP_3407 or RSP_3447 or RSP_1352)	Vitamin B6 Metabolism. Pathway produces Pyridoxal-5'-Phosphate, which is part of biomass equation. The gene for "4per_c0 + nad_c0 <=> ohpb_c0 + h_c0 + nadh_c0" is unknown, according to Biocyc and Kegg. Other genes in the pathway are essential with both Tn-Seq and model.	Change GPR to Unknown.	YES
RSP_1391	ABC thiamine transporter, periplasmic substrate-binding protein	atp_c0 + h2o_c0 + thm_p0 --> pi_c0 + adp_c0 + h_c0 + thm_c0				(RSP_1391 and RSP_1392 and RSP_1393)	Thiamine transport. Thiamine has to be taken up in the model and cannot be synthesized denovo by the model. Kegg and Biocyc indicate that all but one reaction in the de novo synthesis are present.	No Change.	NA
RSP_1392	thiamin ABC transporter membrane component	atp_c0 + h2o_c0 + thm_p0 --> pi_c0 + adp_c0 + h_c0 + thm_c0				(RSP_1391 and RSP_1392 and RSP_1393)	Thiamine transport. Thiamine has to be taken up in the model and cannot be synthesized denovo by the model. Kegg and Biocyc indicate that all but one reaction in the de novo synthesis are present.	No Change.	NA
RSP_1393	ABC thiamine transporter, ATPase subunit	atp_c0 + h2o_c0 + thm_p0 --> pi_c0 + adp_c0 + h_c0 + thm_c0				(RSP_1391 and RSP_1392 and RSP_1393)	Thiamine transport. Thiamine has to be taken up in the model and cannot be synthesized denovo by the model. Kegg and Biocyc indicate that all but one reaction in the de novo synthesis are present.	No Change.	NA
RSP_1410	sulfite oxidase-like oxidoreductase	h2o_c0 + o2_c0 + so3_c0 <=> so4_c0 + h2o2_c0				(RSP_1410 and RSP_1411)	Sulfur metabolism. Genes no longer essential in model. See Tn-Sew only genes.	Remove "h2o_c0 + o2_c0 + so3_c0 <=> so4_c0 + h2o2_c0"	YES
RSP_1411	hypothetical protein	h2o_c0 + o2_c0 + so3_c0 <=> so4_c0 + h2o2_c0				(RSP_1410 and RSP_1411)	Sulfur metabolism. Genes no longer essential in model. See Tn-Sew only genes.	Remove "h2o_c0 + o2_c0 + so3_c0 <=> so4_c0 + h2o2_c0"	YES
RSP_1474	carboxynorspermidine decarboxylase	h_c0 + CPD0914_c0 --> spmd_c0 + co2_c0				RSP_1474	Arginine and Proline metabolism. Produces sperimidine, which is part of biomass. No alternate pathways or homologs known.	Consider removing sperimidine from biomass	NA
RSP_1508	putative HemY-like membrane protein	3.0 o2_c0 + pppg9_c0 --> 3.0 h2o2_c0 + ppp9_c0	fad_c0 + pppg9_c0 <=> fadh2_c0 + 4.0 h_c0 + ppp9_c0			RSP_1508	Porphyrin and chlorophyll metabolism. No known alternate reactions or homologs.	No Change.	NA
RSP_1514	adenosylhomocysteinase	ahcys_c0 + h2o_c0 <=> hcys-L_c0 + adn_c0				RSP_1514	Cysteine and methionine metabolism. RSP_1516 is a homolg, according to Biocyc.	Change GPR to (RSP_1514 or RSP_1516)	YES
RSP_1558	2-dehydropantoate 2-reductase	pant-R_c0 + nadp_c0 <=> nadph_c0 + h_c0 + 2dhp_c0				RSP_1558	Pantothenate and CoA Synthesis. No known alternate pwathways for denovo CoA synthesis. No known homologs. R	No Change.	NA
RSP_1571	5-(carboxyamino)imidazole ribonucleotide mutase	5caiz_c0 <=> 5aizc_c0				RSP_1571	Purine Metabolism. No known homologs. AICAR is also produced from histidine synthesis. The gene for the preceeding reactions, RSP_1570, is essential with both the model and Tn-seq data.	No Change.	NA
RSP_1827	protoheme IX farnesyltransferase	h2o_c0 + frdp_c0 + pheme_c0 <=> hemeO_c0 + ppi_c0				RSP_1827	Porphyrin and chlorophyll metabolism. Used for HemeO synthesis, which is part of biomass. The gene for the proceeding step, which converts HemeO to HemeA, is essential. No known homologs or alternate pathways.	No Change	NA
RSP_1970	formyltetrahydrofolate-dependent phosphoribosylglycinamide formyltransferase	gar_c0 + 10fthf_c0 <=> fgam_c0 + h_c0 + thf_c0				RSP_1970	Purine metabolism. No known homologs.	No Change	NA
RSP_2004	anthranilate synthase, component I	gln-L_c0 + chor_c0 --> h_c0 + pyr_c0 + glu-L_c0 + anth_c0				((RSP_2004 and RSP_2002) or (RSP_2004 and RSP_0244))	Phenylalanine, tyrosine, and tryptophan biosynthesis. No known alternate pathways to produce anthranilate. According to Kegg and Biocyc, RSP_0244 is not involved with this reaction.	Change GPR to (RSP_2004 and RSP_2002)	YES.GENE IS STILL ESSENTIAL.
RSP_2127	Component of phosphoribosylformylglycinamidine (FGAM) synthetase	gln-L_c0 + atp_c0 + fgam_c0 + h2o_c0 <=> pi_c0 + fpram_c0 + adp_c0 + h_c0 + glu-L_c0				(RSP_2127 and RSP_2128 and RSP_2951)	Purine metabolism. RSP_2951 is essential with Tn-Seq. RSP_2951 is annotated a PurL which catalyzes this reaction in E. coli. The other two are PurChange GPR to RSP_2951.	Change GPR to (RSP_2951)	YES
RSP_2128	phosphoribosylformylglycinamidine synthase subunit I	gln-L_c0 + atp_c0 + fgam_c0 + h2o_c0 <=> pi_c0 + fpram_c0 + adp_c0 + h_c0 + glu-L_c0				(RSP_2127 and RSP_2128 and RSP_2951)	Purine metabolism. RSP_2951 is essential with Tn-Seq. RSP_2951 is annotated a PurL which catalyzes this reaction in E. coli. The other two are PurChange GPR to RSP_2951.	Change GPR to (RSP_2951)	YES
RSP_2219	putative lipid A biosynthesis lauroyl acyltransferase	kdo2lipid4L_c0 + h_c0 + ACP_c0 <=> kdo2lipid4_c0 + ddcaACP_c0				RSP_2219	LPS synthesis. No alternate reactions. No Known homologs.	No Change	NA
RSP_2241	phosphoribosyl-ATP pyrophosphatase	prbatp_c0 + h2o_c0 --> prbamp_c0 + h_c0 + ppi_c0				RSP_2241	Histidine synthesis. No alternate reactions. No known homologs.	No Change	NA
RSP_2246	imidazoleglycerol-phosphate dehydratase	h2o_c0 + hisp_c0 --> histd_c0 + pi_c0	eig3p_c0 --> h2o_c0 + imacp_c0			RSP_2246	Histidine synthesis. No alternate reactions. No known homologs.	No Change	NA
RSP_2345	Pyridoxamine 5'-phosphate oxidase	o2_c0 + pdx5p_c0 --> h2o2_c0 + pydx5p_c0				RSP_2345	Vitamin B6 Metabolism. No known alternate reactions. No known homologs.	No Change	NA
RSP_2567	putative sulfolipid biosynthesis protein	12dgr_c0 + UDP-6-sulfoquinovose_c0 <=> 2.0 h_c0 + SQDG_c0 + udp_c0				(RSP_2567 and RSP_2569)	Sufolipid synthesis. No alternate reactions. No known homologs. Growth without sulfolipids may be possible?	No Change	NA
RSP_2568	glycosyl transferase (sulfolipid biosynthesis) protein	12dgr_c0 + UDP-6-sulfoquinovose_c0 <=> 2.0 h_c0 + SQDG_c0 + udp_c0				(RSP_2567 and RSP_2569)	Sufolipid synthesis. No alternate reactions. No known homologs. Growth without sulfolipids may be possible?	No Change.	NA
RSP_2569	UDP-sulfoquinovose synthase	so3_c0 + h_c0 + udpg_c0 <=> h2o_c0 + UDP-6-sulfoquinovose_c0				RSP_2569	Sufolipid synthesis. No alternate reactions. No known homologs. Growth without sulfolipids may be possible?	No Change	NA
RSP_2601	phosphate ABC transporter ATP-binding protein, PhoT family	atp_c0 + pi_p0 + h2o_c0 --> 2.0 pi_c0 + adp_c0 + h_c0				(RSP_2601 and RSP_2602 and RSP_2603 and RSP_2604)	Phosphate transport. Likely another transporter can transport phosphate. Enzyme complex with ((RSP_3968 and RSP_3967 and RSP_3966 and RSP_3964) or (RSP_3968 and RSP_3967 and RSP_3966 and RSP_3965) or (RSP_3297 and RSP_3294 and RSP_3293 and RSP_3295) or (RSP_3297 and RSP_3294 and RSP_3293 and RSP_3296) or (RSP_2923 and RSP_2926 and RSP_2927 and RSP_2925) or (RSP_2923 and RSP_2926 and RSP_2927 and …	Change GPR to ((RSP_2601 and RSP_2602 and RSP_2603 and RSP_2604) or (RSP_3968 and RSP_3967 and RSP_3966 and RSP_3964) or (RSP_3968 and RSP_3967 and RSP_3966 and RSP_3965) or (RSP_3297 and RSP_3294 and RSP_3293 and RSP_3295) or (RSP_3297 and RSP_3294 and RSP_3293 and RSP_3296) or (RSP_2923 and RSP_2926 and RSP_2927 and RSP_2925) or (RSP_2923 and RSP_2926 and RSP_2927 and RSP_2924) or (RSP_2275 and…	YES
RSP_2602	phosphate ABC transporter membrane protein 2, PhoT family	atp_c0 + pi_p0 + h2o_c0 --> 2.0 pi_c0 + adp_c0 + h_c0				(RSP_2601 and RSP_2602 and RSP_2603 and RSP_2604)	Phosphate transport. Likely another transporter can transport phosphate. Enzyme complex with ((RSP_3968 and RSP_3967 and RSP_3966 and RSP_3964) or (RSP_3968 and RSP_3967 and RSP_3966 and RSP_3965) or (RSP_3297 and RSP_3294 and RSP_3293 and RSP_3295) or (RSP_3297 and RSP_3294 and RSP_3293 and RSP_3296) or (RSP_2923 and RSP_2926 and RSP_2927 and RSP_2925) or (RSP_2923 and RSP_2926 and RSP_2927 and …	Change GPR to ((RSP_2601 and RSP_2602 and RSP_2603 and RSP_2604) or (RSP_3968 and RSP_3967 and RSP_3966 and RSP_3964) or (RSP_3968 and RSP_3967 and RSP_3966 and RSP_3965) or (RSP_3297 and RSP_3294 and RSP_3293 and RSP_3295) or (RSP_3297 and RSP_3294 and RSP_3293 and RSP_3296) or (RSP_2923 and RSP_2926 and RSP_2927 and RSP_2925) or (RSP_2923 and RSP_2926 and RSP_2927 and RSP_2924) or (RSP_2275 and…	YES
RSP_2603	phosphate ABC transporter membrane protein 1, PhoT family	atp_c0 + pi_p0 + h2o_c0 --> 2.0 pi_c0 + adp_c0 + h_c0				(RSP_2601 and RSP_2602 and RSP_2603 and RSP_2604)	Phosphate transport. Likely another transporter can transport phosphate. Enzyme complex with ((RSP_3968 and RSP_3967 and RSP_3966 and RSP_3964) or (RSP_3968 and RSP_3967 and RSP_3966 and RSP_3965) or (RSP_3297 and RSP_3294 and RSP_3293 and RSP_3295) or (RSP_3297 and RSP_3294 and RSP_3293 and RSP_3296) or (RSP_2923 and RSP_2926 and RSP_2927 and RSP_2925) or (RSP_2923 and RSP_2926 and RSP_2927 and …	Change GPR to ((RSP_2601 and RSP_2602 and RSP_2603 and RSP_2604) or (RSP_3968 and RSP_3967 and RSP_3966 and RSP_3964) or (RSP_3968 and RSP_3967 and RSP_3966 and RSP_3965) or (RSP_3297 and RSP_3294 and RSP_3293 and RSP_3295) or (RSP_3297 and RSP_3294 and RSP_3293 and RSP_3296) or (RSP_2923 and RSP_2926 and RSP_2927 and RSP_2925) or (RSP_2923 and RSP_2926 and RSP_2927 and RSP_2924) or (RSP_2275 and…	YES
RSP_2604	phosphate ABC transporter substrate-binding protein, PhoT family	atp_c0 + pi_p0 + h2o_c0 --> 2.0 pi_c0 + adp_c0 + h_c0				(RSP_2601 and RSP_2602 and RSP_2603 and RSP_2604)	Phosphate transport. Likely another transporter can transport phosphate. Enzyme complex with ((RSP_3968 and RSP_3967 and RSP_3966 and RSP_3964) or (RSP_3968 and RSP_3967 and RSP_3966 and RSP_3965) or (RSP_3297 and RSP_3294 and RSP_3293 and RSP_3295) or (RSP_3297 and RSP_3294 and RSP_3293 and RSP_3296) or (RSP_2923 and RSP_2926 and RSP_2927 and RSP_2925) or (RSP_2923 and RSP_2926 and RSP_2927 and …	Change GPR to ((RSP_2601 and RSP_2602 and RSP_2603 and RSP_2604) or (RSP_3968 and RSP_3967 and RSP_3966 and RSP_3964) or (RSP_3968 and RSP_3967 and RSP_3966 and RSP_3965) or (RSP_3297 and RSP_3294 and RSP_3293 and RSP_3295) or (RSP_3297 and RSP_3294 and RSP_3293 and RSP_3296) or (RSP_2923 and RSP_2926 and RSP_2927 and RSP_2925) or (RSP_2923 and RSP_2926 and RSP_2927 and RSP_2924) or (RSP_2275 and…	YES
RSP_2627	phosphoribosyl-AMP cyclohydrolase	prbamp_c0 + h2o_c0 <=> prfp_c0				RSP_2627	Histidine synthesis. No known homologs. No known alternate pathways. Gene for preceeding reaction (RSP_2241) also indicated essential with model, but not Tn-seq	No Change.	NA
RSP_2636	acetolactate synthase, small subunit	co2_c0 + alac-S_c0 <=> 2.0 pyr_c0 + h_c0				(RSP_2636 and (RSP_2637 or RSP_3284 or RSP_3155))	Valine, Leucine, and Isoleucine synthesis. RSP_2637 is only one gene predicted essential with Tn-seq.	Change GPR to (RSP_2637 and (RSP_2636 or RSP_3284 or RSP_3155)	YES
RSP_2688	putative sarcosine oxidase delta subunit protein	sarcs_c0 + o2_c0 + h2o_c0 --> h2o2_c0 + gly_c0 + fald_c0	h2o_c0 + 3mob_c0 + mlthf_c0 --> 2dhp_c0 + thf_c0			((RSP_2689 and RSP_2688 and RSP_2690 and RSP_2686) or (RSP_2689 and RSP_2688 and RSP_2690 and RSP_0638))	Pantothenate and CoA Synthesis. See discussion for RSP_1756 in Tn-Seq Essential Only.	Delete "3mob_c0 + fald_c0 --> 2dhp_c0" reaction from model. Modify GPR for "h2o_c0 + 3mob_c0 + mlthf_c0 --> 2dhp_c0 + thf_c0" to be (RSP_1756)	YES
RSP_2689	putative sarcosine oxidase, alpha subunit	sarcs_c0 + o2_c0 + h2o_c0 --> h2o2_c0 + gly_c0 + fald_c0	h2o_c0 + 3mob_c0 + mlthf_c0 --> 2dhp_c0 + thf_c0			((RSP_2689 and RSP_2688 and RSP_2690 and RSP_2686) or (RSP_2689 and RSP_2688 and RSP_2690 and RSP_0638))	Pantothenate and CoA Synthesis. See discussion for RSP_1756 in Tn-Seq Essential Only.	Delete "3mob_c0 + fald_c0 --> 2dhp_c0" reaction from model. Modify GPR for "h2o_c0 + 3mob_c0 + mlthf_c0 --> 2dhp_c0 + thf_c0" to be (RSP_1756)	YES
RSP_2690	putative sarcosine oxidase gamma subunit	sarcs_c0 + o2_c0 + h2o_c0 --> h2o2_c0 + gly_c0 + fald_c0	h2o_c0 + 3mob_c0 + mlthf_c0 --> 2dhp_c0 + thf_c0			((RSP_2689 and RSP_2688 and RSP_2690 and RSP_2686) or (RSP_2689 and RSP_2688 and RSP_2690 and RSP_0638))	Pantothenate and CoA Synthesis. See discussion for RSP_1756 in Tn-Seq Essential Only.	Delete "3mob_c0 + fald_c0 --> 2dhp_c0" reaction from model. Modify GPR for "h2o_c0 + 3mob_c0 + mlthf_c0 --> 2dhp_c0 + thf_c0" to be (RSP_1756)	YES
RSP_2712	3-hydroxyacyl-(acyl-carrier-protein) dehydratase	3hbACP_c0 <=> 2beACP_c0 + h2o_c0	3hhACP_c0 <=> 2theACP_c0 + h2o_c0	3hocACP_c0 <=> 2toceACP_c0 + h2o_c0	Many Others.	RSP_2712	Fatty acid synthesis. FabZ. Change GPR to (RSP_2712 or RSP_3178)	Change GPR to (RSP_2712 or RSP_3178)	YES
RSP_2817	shikimate kinase	skm_c0 + atp_c0 <=> skm5p_c0 + h_c0 + adp_c0				RSP_2817	Phenylalanine, tyrosine, and tryptophan biosynthesis. No known homologs. No known alternate pathways.	No Change	NA
RSP_2834	Putative Phosphatidylglycerophosphatase A	pgp_c0 + h2o_c0 --> pg_c0 + pi_c0				RSP_2834	Phospholipid Synthesis. Involved in phosphotidylglycerol synthesis. No known homologs. No known alternate pathway.	No Change	NA
RSP_2835	putative 4-diphosphocytidyl-2C-methyl-D-erythritol synthase (YgbP)	ctp_c0 + 2me4p_c0 + h_c0 <=> 4c2me_c0 + ppi_c0				RSP_2835	Terpenoid synthesis. Involved in producing geranylpyrophosphate. No known homologs. No known alternate pathway.	No Change	NA
RSP_2894	nucleoside diphosphate kinase	atp_c0 + gdp_c0 <=> gtp_c0 + adp_c0	dadp_c0 + atp_c0 <=> datp_c0 + adp_c0	dgdp_c0 + atp_c0 <=> dgtp_c0 + adp_c0	Many Others.	RSP_2894	Purine metabolism. Catalyzes many reactions, converting between nucelotides. There are no known homologs.	No Change	NA
RSP_2960	Phosphopantetheine adenylyltransferase	pan4p_c0 + atp_c0 + h_c0 <=> dpcoa_c0 + ppi_c0				RSP_2960	Pantothenate and CoA Synthesis. No known alternate pathways for denovo CoA synthesis. No known homologs. RSP_2960, also in this pathway, is also not essential with Tn-Seq. RSP_0599, in same pathway, is essential with Tn-Seq.	No Change	NA
RSP_3087	diacylglycerol kinase	atp_c0 + 12dgr_c0 <=> 12dag3p_c0 + h_c0 + adp_c0				RSP_3087	Phospholipid Synthesis. Used in production of sulfolipids. This reaction is generally used for the breakdown of lipids, not synthesis. No alternate reactions are indicated for R. sphaeroides, but the typical synthesis reaction is Phosphatidate + H2O <=> 1,2-Diacyl-sn-glycerol + Orthophosphate is the simplest alternate reaction	Make"atp_c0 + 12dgr_c0 <=> 12dag3p_c0 + h_c0 + adp_c0" irreversible. Add "12dag3p_c0 + h20_c0 <--> 12dgr_c0 + pi_c0" (Unknown)	YES
RSP_3178	3-hydroxydecanoyl-(acyl-carrier-protein) dehydratase	3hdeACP_c0 <=> 2tdeACP_c0 + h2o_c0				RSP_3178	Fatty acid synthesis. FabA. Change GPR to (RSP_2712 or RSP_3178)	Change GPR to (RSP_2712 or RSP_3178)	YES
RSP_3376	3-dehydroquinate dehydratase	3dhq_c0 <=> h2o_c0 + 3dhsk_c0				RSP_3376	Phenylalanine, tyrosine, and tryptophan biosynthesis. No known homologs. No known alternate pathways.	No Change	NA
RSP_3549	ATP phosphoribosyltransferase catalytic subunit	ppi_c0 + prbatp_c0 <=> prpp_c0 + atp_c0				RSP_3549	Histidine synthesis. GPR should be (RSP_3549 and RSP_3550). Many reactions in this pathway are considered essential with model, but not Tn-seq	Change GPR to (RSP_3549 and RSP_3550)	YES.GENE IS STILL ESSENTIAL.
RSP_3587	phosphoribosylanthranilate isomerase	pran_c0 <=> 2cpr5p_c0				RSP_3587	Tryptophan synthesis. No known alternate pathways. No known homologs.	No Change	NA
RSP_4298	tRNA-Trp	trp-L_c0 + atp_c0 + trnatrp_c0 --> ppi_c0 + trptrna_c0 + amp_c0				RSP_1808 and RSP_4298	tRNA synthesis: Charges trypotophan RNA.	Change GPR to RSP_1808	YES
RSP_4299	tRNA-Asn	atp_c0 + asp-L_c0 + trnaasn_c0 --> ppi_c0 + ASPARTYL-TRNAASN_c0 + amp_c0				RSP_4299	tRNA synthesis. Charges aspartate to asn-tRNA before it is modified to an asn. No known homologs. No altenrate pathways (eg, no gene for charging arginine tRNA directly with arginine; however, asparagine can be produced.	No Change	NA
RSP_4322	tRNA-Cys	atp_c0 + trnacys_c0 + cys-L_c0 --> ppi_c0 + cystrna_c0 + amp_c0				(RSP_2722 and RSP_4322)	tRNA synthesis. RSP_2722 is essential. Biocyc inidicates RSP_2722 is sole gene for thie reaction.	Change GPR to RSP_2722.	YES
RSP_4329	tRNA-Lys	trnalys_c0 + atp_c0 + lys-L_c0 --> ppi_c0 + lystrna_c0 + amp_c0				((RSP_0584 or RSP_0478) and RSP_4329)	tRNA synthesis. Charges lys-tRNA - RSP_0584 is essential, but RSP_0478 is not	Change GPR to (RSP_0854 and (RSP_0478 or RSP_4329))	YES
RSP_4333	tRNA-Phe	phe-L_c0 + atp_c0 + trnaphe_c0 --> ppi_c0 + phetrna_c0 + amp_c0				(RSP_1763 and RSP_1761 and RSP_4333)	tRNA synthesis. Charges phenylalanine tRNA - RSP_1761 and RSP_1763 are both essential with Tn-Seq. Biocyc indicates RSP_1761 and RSP_1763 are required, but not RSP_4333	Change GPR to (RSP_1761 and RSP_1763)	YES
RSP_4336	tRNA-His	trnahis_c0 + his-L_c0 + atp_c0 --> ppi_c0 + histrna_c0 + amp_c0				((RSP_3550 or RSP_3551) and RSP_4336	tRNA synthesis. Charges histidine tRNA - RSP_3550 and RSP_3551 are both essential	Change GPR to (RSP_3550 and RSP_3551)	YES
RSP_6043	aspartyl/glutamyl-tRNA(Asn/Gln) amidotransferase subunit C	atp_c0 + ASPARTYL-TRNAASN_c0 + h2o_c0 + gln-L_c0 --> pi_c0 + asntrna_c0 + adp_c0 + glu-L_c0	gln-L_c0 + glutrna(gln)_c0 + atp_c0 + h2o_c0 --> pi_c0 + glntrna_c0 + adp_c0 + glu-L_c0			((RSP_2270 and RSP_1986 and RSP_6043) or (RSP_1493 and RSP_1986 and RSP_6043) or (RSP_3369 and RSP_1986 and RSP_6043))	tRNA synthesis. Charges glutamine and aspartate tRNAs	Change GPR for both reactions to (RSP_2270 and RSP_1986 and RSP_3369)	YES
RSP_6071	2-C-methyl-D-erythritol 2,4-cyclodiphosphate synthase	2p4c2me_c0 <=> cmp_c0 + 2mecdp_c0 + h_c0				RSP_6071	Terpenoid synthesis. No known homologs. No known alternate pathways.	No Change.	NA

## Sheet: Tn-Seq_Essential_Only_PHOTO
Gene	Aero Essential?	Annotation	Model Reaction(s)	Model Reaction(s)	Model Reaction(s)	Model Reaction(s)	Model GPR	Comments	Reccomended Change	Complete?
RSP_0239	FALSE	NAD(P) transhydrogenase subunit beta	nadp_c0 + 2.0 h_p0 + nadh_c0 --> nadph_c0 + nad_c0 + 2.0 h_c0				(RSP_0239 and RSP_0240)	Passes eletcrons from NADH to NADPH. RSP_0240 is not essential with Tn-Seq or Model. Reaction not used when growing on succinate. NADPH is made primarily with "icit_c0 + nadp_c0 <=> akg_c0 + co2_c0 + nadph_c0", "2.0 glu-L_c0 + nadp_c0 <=> gln-L_c0 + akg_c0 + h_c0 + nadph_c0", "mal-L_c0 + nadp_c0 --> pyr_c0 + co2_c0 + nadph_c0"	No Change.	NA
RSP_0240	TRUE	NAD(P) transhydrogenase subunit alpha	nadh_c0 + 2.0 h_p0 + nadp_c0 --> nad_c0 + 2.0 h_c0 + nadph_c0				(RSP_0239 and RSP_0240)	Passes eletcrons from NADH to NADPH. RSP_0240 is not essential with Tn-Seq or Model. Reaction not used when growing on succinate. NADPH is made primarily with "icit_c0 + nadp_c0 <=> akg_c0 + co2_c0 + nadph_c0", "2.0 glu-L_c0 + nadp_c0 <=> gln-L_c0 + akg_c0 + h_c0 + nadph_c0", "mal-L_c0 + nadp_c0 --> pyr_c0 + co2_c0 + nadph_c0"	No Change.	NA
RSP_0297	FALSE	amino acid/amide ABC transporter ATP-binding protein 2, HAAT family	leu-L_p0 + atp_c0 + h2o_c0 --> leu-L_c0 + pi_c0 + adp_c0 + h_c0	h2o_c0 + ile-L_p0 + atp_c0 --> ile-L_c0 + pi_c0 + adp_c0 + h_c0	h2o_c0 + val-L_p0 + atp_c0 --> pi_c0 + val-L_c0 + adp_c0 + h_c0		((RSP_3968 and RSP_3967 and RSP_3966 and RSP_3964) or (RSP_3968 and RSP_3967 and RSP_3966 and RSP_3965) or (RSP_3297 and RSP_3294 and RSP_3293 and RSP_3295) or (RSP_3297 and RSP_3294 and RSP_3293 and RSP_3296) or (RSP_2923 and RSP_2926 and RSP_2927 and RSP_2925) or (RSP_2923 and RSP_2926 and RSP_2927 and RSP_2924) or (RSP_2275 and RSP_2277 and RSP_2276 and RSP_2274) or (RSP_2275 and RSP_2277 and …	Amino acid transporters. Also may be involved in phosphate transport.	No Change	NA
RSP_0317	FALSE	oxygen-independent coproporphyrinogen III oxidase	2.0 amet_c0 + cpppg3_c0 + 2.0 h_c0 --> pppg9_c0 + 2.0 co2_c0 + 2.0 met-L_c0 + 2.0 dad-5_c0				(RSP_0317 or RSP_0699 or RSP_1224)	Porphyrin and Chlorophyll Metabolism.Oxygen indepenent pathway. RSP_0317 is only essential gene in set.	Change GPR to RSP_0317	YES
RSP_0358	TRUE	NADPH-glutathione reductase	2.0 gthrd_c0 + nadp_c0 <=> gthox_c0 + h_c0 + nadph_c0				RSP_0358	Reaction is not essential in model. Reduced glutathione is biomass component. Oxidized glutathione is not present in the model. Gltrd is made via two reaction: "gly_c0 + atp_c0 + glucys_c0 <=> pi_c0 + adp_c0 + h_c0 + gthrd_c0" (RSP_1815) and "fglut-S_c0 + h2o_c0 <=> gthrd_c0 + h_c0 + for_c0" (RSP_0852). Reccommend modifying reactions for glutathione cycling to force this reaction to be essential.…	No Change	DEFERRED
RSP_0359	TRUE	ribose-5-phosphate isomerase	r5p_c0 <=> ru5p-D_c0				RSP_0359	Pentose Phosphate Pathway. Reaction is used in model when grown on SIS. When knocked out, there are alternative PPP reactions to make r5p	No Change.	NA
RSP_0430	TRUE	adenosylcobinamide-phosphate synthase	adcobhex_c0 + applp_c0 + atp_c0 <=> pi_c0 + adocbip_c0 + adp_c0 + h_c0	appl_c0 + adcobhex_c0 + atp_c0 --> pi_c0 + adocbi_c0 + adp_c0			RSP_0430	Porphyrin and Chlorophyll Metabolism. Reaction is not essential in model. Vitamin B12 Synthesis.	Add Vitamin B12 to Biomass.	YES
RSP_0431	TRUE	cysteine desulfurase	fdxrd_c0 + selcys_c0 + h_c0 <=> ala-L_c0 + seln_c0 + fdxox_c0				RSP_0431	Involved in selenocysteine metabolism. Reaction is not essential in model. Selenocysteine is not required in biomass function.	No Change.	NA
RSP_0561	TRUE	transaldolase	g3p_c0 + s7p_c0 <=> f6p_c0 + e4p_c0				RSP_0561	Pentose Phosphate Pathway. Reaction is not used in model when grown on SIS.	No Change.	NA
RSP_0682	TRUE	coproporphyrinogen oxidase	cpppg3_c0 + 2.0 h_c0 + o2_c0 --> 2.0 co2_c0 + pppg9_c0 + 2.0 h2o_c0				RSP_0682	Porphyrin metabolism. This is the aerobic, oxygen requiring reaction. It is unclear why this gene is essential for photosynthetic growth.	None	NA
RSP_0796	TRUE	adenosylcobyric acid synthase (glutamine-hydrolysing)	4.0 gln-L_c0 + 4.0 atp_c0 + adcobdam_c0 + 4.0 h2o_c0 <=> 4.0 pi_c0 + adcobhex_c0 + 4.0 adp_c0 + 3.0 h_c0 + 4.0 glu-L_c0				RSP_0796	Porphyrin and Chlorophyll metabolism. Reaction is not essential in model. Also involved in Vitamin B12 synthesis.	Add Vitamin B12 Coenzyme to Biomass Equation.	YES
RSP_0823	TRUE	serine hydroxymethyltransferase protein	h2o_c0 + gly_c0 + mlthf_c0 <=> ser-L_c0 + thf_c0				RSP_0823	Serine metabolism. This reaction is used by the model when grown on succinate, but reaction is reversed. Serine can be produced through multiple pathways in the model, primarily through "pser-L_c0 + h2o_c0 --> pi_c0 + ser-L_c0" with RSP_1350. This alternative reaction is essential with Tn-Seq, but not the model. Therefore, it is likely that this RSP_0823 reaction is required for the reverse react…	0	DEFERRED
RSP_0831	FALSE	tryptophan synthase, alpha chain	3ig3p_c0 <=> indole_c0 + g3p_c0				((RSP_0831 and RSP_1513) or (RSP_0831 and RSP_3585))	Tryptophan synthesis. RSP_3585 is essential with Tn-seq Aero.	Change GPR for "3ig3p_c0 + ser-L_c0 <=> h2o_c0 + g3p_c0 + trp-L_c0" to (RSP_0831 and RSP_3585).	YES
RSP_0875	TRUE	methionyl-tRNA formyltransferase	mettrna_c0 + 10fthf_c0 --> fmettrna_c0 + h_c0 + thf_c0				RSP_0875	Reaction is not essential in model. F-met is not part of biomass function. F-met is typically first amino acid in a peptide chain.	Consider adding f-Met to biomass equation in future update.	DEFERRED
RSP_0900	TRUE	FAD-dependent pyridine nucleotide-disulfide oxidoreductase	h_c0 + fdxrd_c0 + nad_c0 <=> nadh_c0 + fdxox_c0				(RSP_0900 or RSP_2793)	RSP_2793 is not essential with tn-Seq. Kegg does not agree with reaction and genes, but Biocyc agrees with RSP_0900. This reaction is NOT essential, however, in the model. In the model, reduced ferredoxin is recycled with "h_c0 + fdxrd_c0 + nadp_c0 <=> nadph_c0 + fdxox_c0" (RSP_1939), which is also essential with tn-seq (but not the model). Model can recycle reduced ferredoxin in many ways, inclu…	0	DEFERRED
RSP_0934	TRUE	phosphoglycerate mutase	2pg_c0 <=> 3pg_c0				RSP_0934	Key gluconeogenesis reaction. When knocked out, 3pg is made via "rb15bp_c0 + co2_c0 + h2o_c0 --> 2.0 3pg_c0 + 2.0 h_c0" (((RSP_1282 and RSP_1281) or RSP_3271))-- eg, RUBISCO, fixing endogenous CO2.	NA	NA
RSP_0964	TRUE	2-oxoglutarate dehydrogenase E2 component	succoa_c0 + h_c0 + dhlam_c0 <=> sdhlam_c0 + coa_c0	glutcoa_c0 + h_c0 + dhlam_c0 <=> S-Glutaryldihydrolipoamide-E_c0 + coa_c0			RSP_0964	TCA cycle. Similar to RSP_0965.	Identify TCA cycle work-arounds and modify model accordingly.	DEFERRED
RSP_0965	TRUE	2-oxoglutarate dehydrogenase E1 component (Alpha-ketoglutarate dehydrogenase)	akg_c0 + thmpp_c0 --> 3-Carboxy-1-hydroxypropyl-ThPP_c0 + co2_c0	lpam_c0 + 3-Carboxy-1-hydroxypropyl-ThPP_c0 + 2.0 h_c0 --> sdhlam_c0 + thmpp_c0	2oxoadp_c0 + lpam_c0 + 2.0 h_c0 --> S-Glutaryldihydrolipoamide-E_c0 + co2_c0	nad_c0 + coa_c0 + 2oxoadp_c0 --> co2_c0 + glutcoa_c0 + nadh_c0	RSP_0965	This reaction should be irreversible according to Biocyc and Kegg. First step in conversion of AKG to Succ-CoA; Enzyme also converts alpha-ketoglutarate or oxoadipate to glutaryl-CoA. When I knock out this gene in the model, akg is produced, but the flux through "nad_c0 + glu-L_c0 + h2o_c0 <=> akg_c0 + nh4_c0 + nadh_c0 + h_c0" (in reverse) increases significantly, recycling more akg to glu-L, whi…	Identify TCA cycle work-arounds and modify model accordingly.	DEFERRED
RSP_0966	TRUE	Succinyl-CoA synthetase, alpha subunit	succ_c0 + atp_c0 + coa_c0 <=> pi_c0 + succoa_c0 + adp_c0				(RSP_0966 and RSP_0967)	Succinate in the model is converted directly to fumarate with the TCA cycle. Succ-CoA can be created with Succinyl-Coa Acetoacetate-CoA CoA Transferase "acac_c0 + succoa_c0 <=> succ_c0 + aacoa_c0" (RSP_1914 and RSP_1913)	0	DEFERRED
RSP_0967	TRUE	succinyl-CoA synthetase (ADP-forming) beta subunit	succ_c0 + atp_c0 + coa_c0 <=> pi_c0 + succoa_c0 + adp_c0				(RSP_0966 and RSP_0967)	Succinate in the model is converted directly to fumarate with the TCA cycle. Succ-CoA can be created with Succinyl-Coa Acetoacetate-CoA CoA Transferase "acac_c0 + succoa_c0 <=> succ_c0 + aacoa_c0" (RSP_1914 and RSP_1913). This reaction should be irrversible. Acetoacetate is derived from "hmgcoa_c0 --> h_c0 + accoa_c0 + acac_c0" (RSP_2510). RSP_2510 is also essential with Tn-Seq (though not with t…	Make "acac_c0 + succoa_c0 <=> succ_c0 + aacoa_c0" irreversible.	YES. GENE STILL NOT ESSENTIAL.
RSP_0976	TRUE	succinate dehydrogenase subunit A	q_c0 + succ_c0 <=> qh2_c0 + fum_c0				((RSP_3147 and RSP_3148 and RSP_3149 and RSP_3150) or (RSP_0974 and RSP_0975 and RSP_0976 and RSP_0979))	Oxidizes succinate to fumarate. RSP_0979 is also essential, but RSP_0974 and RSP_0975 are not… None of the RSP_3147 to RSP_3150 operon are essential either.	Change GPR to (RSP_0976 and RSP_0979)	DEFERRED
RSP_0979	TRUE	succinate dehydrogenase catalytic subunit	q_c0 + succ_c0 <=> qh2_c0 + fum_c0				((RSP_3147 and RSP_3148 and RSP_3149 and RSP_3150) or (RSP_0974 and RSP_0975 and RSP_0976 and RSP_0979))	TCA Cycle. Reaction is essential. Oxidizes succinate to fumarate. RSP_0976 is also essential, but RSP_0974 and RSP_0975 are not… None of the RSP_3147 to RSP_3150 operon are essential either.	Change GPR to (RSP_0976 and RSP_0979)	YES. GENE STILL NOT ESSENTIAL.
RSP_1004	FALSE	phosphate:acyl-(acyl carrier protein) acyltransferase	acoa_c0 + glyc3p_c0 <=> 1ag3p_c0 + coa_c0				(RSP_2613 or RSP_1004)	Phospholipid metabolism. Reaction is Essential. RSP_1004 is not essential with Tn-Seq Aero. RSP_1004 is essential with Tn-Seq Photo. RSP_2613 is essential with Tn-Seq photo.	Change GPR to (RSP_2613 and RSP_1004)	YES
RSP_1038	TRUE	ATP synthase F0 subcomplex A subunit	pi_c0 + adp_c0 + 4.0 h_p0 <=> atp_c0 + 3.0 h_c0 + h2o_c0				((RSP_2300 and RSP_2299 and RSP_2298 and RSP_2297 and RSP_2296 and RSP_1038 and RSP_1037 and RSP_1039 and (RSP_1035 or RSP_1036 or RSP_7012)) or (RSP_3933 and RSP_3931 and RSP_3930 and RSP_3929 and RSP_3936 and RSP_3935 and RSP_1037 and (RSP_1035 or RSP_1036 or RSP_7012)))	AtpB. No known homologs, so would expect to be essential.	Change GPR to (RSP_2297 and RSP_2299 and RSP_2298 and RSP_1038 and (RSP_1035 or RSP_1036 or RSP_7012))	YES. GENE STILL NOT ESSENTIAL.
RSP_1144	FALSE	RX_glutathione_R_transferase	RX_c0 + gthrd_c0 <=> R-S-Glutathione_c0 + Halide_c0				(RSP_0897 or RSP_1144 or RSP_3110 or RSP_3111 or RSP_3377)	Glutathione metabolism. Involved in converting glutathione to mercapturic acid. No other genes in pathway are seential with Tn-seq.	No Change.	NA
RSP_1149	TRUE	glutamate synthase (NADPH) small subunit	2.0 glu-L_c0 + nadp_c0 <=> gln-L_c0 + akg_c0 + h_c0 + nadph_c0				((RSP_1146 and RSP_1149) or (RSP_1146 and RSP_0189))	See discussion for "Glutamine synthetase class-I" above. RSP_1146 is not essential with Tn-Seq or model. Reaction only operates in reverse, according to BIOCYC. Consider making reaction one-way, in reverse direction as currently written.	Make "2 glu-L_c0 + nadp_c0 <=> gln-L_c0 + akg_c0 + h_c0 + nadph_c0" only operate in reverse. Change GPR for "2.0 glu-L_c0 + nadp_c0 <=> gln-L_c0 + akg_c0 + h_c0 + nadph_c0" to "RSP_1149"	YES. GENE STILL NOT ESSENTIAL.
RSP_1175	FALSE	2_octaprenyl_6_hydroxyphenol_methylase_c0	amet_c0 + OCTAPRENYL-METHYL-OH-METHOXY-BENZQ_c0 <=> ahcys_c0 + q_c0	amet_c0 + 2ohph_c0 <=> ahcys_c0 + 2omph_c0			RSP_1175	Ubiquinone Synthesis. Attemption addition of quinol to photo biomass equation, but could not determine aerobic synthesis pathways.	No Change.	DEFERRED
RSP_1337	FALSE	2-octaprenylphenol hydroxylase	2oph_c0 + h_c0 + nadph_c0 + o2_c0 --> nadp_c0 + h2o_c0 + 2ohph_c0				RSP_1337	Ubiquinone Synthesis. Attemption addition of quinol to photo biomass equation, but could not determine aerobic synthesis pathways.	No Change.	DEFERRED
RSP_1338	FALSE	udp l-rhamnose flavonol 3O d-glucosidel -rhamnosyltransferase	amet_c0 + 2ombz_c0 <=> ahcys_c0 + 2ommb_c0				RSP_1338	Ubiquinone Synthesis. Attemption addition of quinol to photo biomass equation, but could not determine aerobic synthesis pathways.	No Change.	DEFERRED
RSP_1350	TRUE	phosphoserine phosphatase	pser-L_c0 + h2o_c0 --> pi_c0 + ser-L_c0	pser-D_c0 + h2o_c0 --> ser-D_c0 + pi_c0			RSP_1350	Ubiquinone Synthesis. Attemption addition of quinol to photo biomass equation, but could not determine aerobic synthesis pathways.	No Change.	DEFERRED
RSP_1351	FALSE	phosphoserine aminotransferase apoenzyme	pser-L_c0 + akg_c0 <=> glu-L_c0 + 3php_c0	phthr_c0 + akg_c0 <=> glu-L_c0 + ohpb_c0			RSP_1351	Glycine, serine, and threonine metabolism. "pser-L_c0 + h2o_c0 --> pi_c0 + ser-L_c0" is used by model when grown on SIS. This is the typical serine synthesis pathway. If knocked out in the model, however, ser-L can be produced multiple ways, including from pyruvate, hydroxypyruvate, and glycine.	No Change.	NA
RSP_1368	FALSE	Nicotinamide_amidohydrolase	h2o_c0 + ncam_c0 --> nh4_c0 + nac_c0				RSP_1368	Nicotinate and nicotinamide metabolism. Involved in recycling nicotinamide. Alternate pathways exist in model and are idnicated by Kegg.	No Change.	NA
RSP_1387	TRUE	AMP nucleosidase	amp_c0 + h2o_c0 --> r5p_c0 + ade_c0				RSP_1387	Reaction not used when model grown on succinate. Adenine synthesis is achieved via "pi_c0 + adn_c0 <=> ade_c0 + r1p_c0" (RSP_2207), but this reaction also is not essential. pathway for purine metabolism-- there are many ways to make adenine and sphaeroides has many of the genes	Modify Nucleotide Synthesis Pathways.	DEFERRED
RSP_1396	FALSE	Cytochrome c1 precursor	qh2_c0 + 2.0 ficytc_c0 + 2.0 h_c0 <=> 2.0 focytc_c0 + 4.0 h_p0 + q_c0				(RSP_1396 and RSP_1395 and RSP_1394)	RSP_1394 is also essential with Tn-Seq, but not RSP_1396. RSP_1396 is essential Tn-Seq photo. Qh2 can directly reduce O2 in the model, bypassing ferrocytochrome, with "qh2_c0 + 2.0 h_c0 + 0.5 o2_c0 --> q_c0 + 2.0 h_p0 + h2o_c0" ((RSP_3097 and RSP_3098); however, RSP_3097 and RSP_3098 are annotated as cytochrome oxidases (c-type cytochromes), not quinones. Also, neither of these genes are essentia…	Set flux through "qh2_c0 + 2.0 h_c0 + 0.5 o2_c0 --> q_c0 + 2.0 h_p0 + h2o_c0" to 0. Change GPR for "qh2_c0 + 2.0 ficytc_c0 + 2.0 h_c0 <=> 2.0 focytc_c0 + 4.0 h_p0 + q_c0" to (RSP_1394 and RSP_1395). Even with this change, RSP_1395 and RSP_1394 are not essential; however, when knocked out, the max biomass flux is about 25% of the value without the genes knocked out. The model is able to use revers…	YES. GENE STILL NOT ESSENTIAL.
RSP_1452	FALSE	ABC peptide/nickel/opine transporter, inner membrane subunit	Many				((RSP_0804 and RSP_0805 and RSP_0806 and RSP_0807) or (RSP_0803 and RSP_0805 and RSP_0806 and RSP_0807) or (RSP_1451 and RSP_1452 and RSP_1453 and RSP_1454) or (RSP_3524 and RSP_3523 and RSP_3522 and RSP_3520) or (RSP_3525 and RSP_3523 and RSP_3522 and RSP_3520) or (RSP_3248 and RSP_3249 and RSP_3250 and RSP_3251) or (RSP_3255 and RSP_3257 and RSP_3258 and RSP_3252) or (RSP_0704 and RSP_0703 and …	Transporter of many dipeptides in the model. Reaction is not essential. Maybe has other role? According to Kegg, may also be Nickel transporter, or involved in Qourum sensing.	No Change.	NA
RSP_1672	FALSE	pyridoxine 5'-phosphate synthase	1-AMINO-PROPAN-2-ONE-3-PHOSPHATE_c0 + dxyl5p_c0 --> h_c0 + 2.0 h2o_c0 + pi_c0 + pdx5p_c0				RSP_1672	Vitamin B6 metabolism. Gene is essential with aeorbic Tn-Seq and aerobic model. Involved in production of pyridoxal 5-phosphate, which is part of aeorbic biomass, but not photo biomass.	Add pydx5p to photo biomass equation.	YES
RSP_1680	TRUE	phosphoenolpyruvate carboxykinase	atp_c0 + oaa_c0 --> pep_c0 + co2_c0 + adp_c0				RSP_1680	Key reaction to make PEP from succinate. Has large flux in model grown on succinate. When knocking out RSP_1860, PEP is made primarily through "pi_c0 + atp_c0 + pyr_c0 --> ppi_c0 + h_c0 + pep_c0 + amp_c0" (RSP_1859) and pyruvate is made from "oaa_c0 + h_c0 --> pyr_c0 + co2_c0" (RSP_1217 or RSP_1593). RSP_1217 and RSP_1539 do not have this role, according to Biocyc, and the reaction is not present…	Remove "oaa_c0 + h_c0 --> pyr_c0 + co2_c0".	YES. GENE STILL NOT ESSENTIAL.
RSP_1777	TRUE	Putative electron transfer flavoprotein-ubiquinone oxidoreductase precursor	q_c0 + fadh2_c0 <=> fad_c0 + qh2_c0				RSP_1777	Key electron transport chain reaction. Used in reverse in model (qh2 donates electrons to fad). Succinate to Fumarate produces qh2, not fadh2, in the model. Qh2 has multiple electron acceptors in model to get around the typical ETC.	Identify ETC work-arounds and modify model accordingly.	DEFERRED
RSP_1801	TRUE	ABC heme exporter, ATPase subunt CcmA	pheme_c0 + atp_c0 + h2o_c0 --> pi_c0 + adp_c0 + pheme_p0 + h_c0				(RSP_1801 and RSP_1802 and RSP_1803 and RSP_1804)	Transporter. Part of Heme transporter. Other genes for this transporter are also essential. Model synthesizes Heme denovo.	No Change.	NA
RSP_1802	TRUE	ABC heme exporter, inner membrane subunit CcmB	pheme_c0 + atp_c0 + h2o_c0 --> pi_c0 + adp_c0 + pheme_p0 + h_c0				(RSP_1801 and RSP_1802 and RSP_1803 and RSP_1804)	Transporter. Part of Heme transporter. Other genes for this transporter are also essential. Model synthesizes Heme denovo.	No Change.	NA
RSP_1803	TRUE	ABC heme exporter, inner membrane subunit CcmC	pheme_c0 + atp_c0 + h2o_c0 --> pi_c0 + adp_c0 + pheme_p0 + h_c0				(RSP_1801 and RSP_1802 and RSP_1803 and RSP_1804)	Transporter. Part of Heme transporter. Other genes for this transporter are also essential. Model synthesizes Heme denovo.	No Change.	NA
RSP_1869	TRUE	2-octaprenyl-6-methoxyphenyl hydroxylase	2omph_c0 + o2_c0 + nadph_c0 --> 2ombz_c0 + nadp_c0 + h_c0 + h2o_c0	2ommb_c0 + h_c0 + nadph_c0 + o2_c0 --> nadp_c0 + h2o_c0 + OCTAPRENYL-METHYL-OH-METHOXY-BENZQ_c0			(RSP_1869 or RSP_1492)	Ubiquinone Synthesis. Both RSP_1869 and RSP_1492 are essential with Tn-Seq. Reaction is essential. Recommend changing boolean to be "AND" so that both genes are essential.	No Change.	NO
RSP_1878	TRUE	lipoyltransferase	Apoprotein_c0 + octACP_c0 <=> Protein N6-(octanoyl)lysine_c0 + h_c0 + ACP_c0				RSP_1878	Lipoic Acid Metabolism. Neither reaction is essential in model. Protein N6-(lipoyl)lysine is used as component of enzymes in oxo-acid dehydrogenase complexes (eg, pyruvate dehyrogenase) and glycine cleavage systems.	Consider adding Protein N6 to Biomass Equation in future model update.	DEFERRED
RSP_1939	TRUE	NADPH-ferredoxin reductase	h_c0 + fdxrd_c0 + nadp_c0 <=> nadph_c0 + fdxox_c0				RSP_1939	If knocked out in the model, reduced ferredoxin is made with reverse of "h_c0 + fdxrd_c0 + nad_c0 <=> nadh_c0 + fdxox_c0" (Also essential reaction, see above). However, if both of these reactions are knocked out, the model will not produce biomass.	0	DEFERRED
RSP_1976	TRUE	cobaltochelatase CobT subunit	atp_c0 + hgbam_c0 + cobalt2_c0 + h2o_c0 <=> pi_c0 + adp_c0 + co2dam_c0 + 4.0 h_c0				(RSP_2827 and RSP_1977 and RSP_1976)	No cobalt is required in the model; RSP_1977 and RSP_1976 are also essential with tn-seq	Add Vitamin B12 Coenzyme to Biomass Equation.	YES
RSP_1977	TRUE	cobaltochelatase CobS subunit	atp_c0 + hgbam_c0 + cobalt2_c0 + h2o_c0 <=> pi_c0 + adp_c0 + co2dam_c0 + 4.0 h_c0				(RSP_2827 and RSP_1977 and RSP_1976)	No cobalt is required in the model; RSP_1977 and RSP_1976 are also essential with tn-seq	Add Vitamin B12 Coenzyme to Biomass Equation.	YES
RSP_2296	FALSE	ATP synthase F1 subcomplex delta subunit	pi_c0 + adp_c0 + 4.0 h_p0 <=> atp_c0 + 3.0 h_c0 + h2o_c0				((RSP_2300 and RSP_2299 and RSP_2298 and RSP_2297 and RSP_2296 and RSP_1038 and RSP_1037 and RSP_1039 and (RSP_1035 or RSP_1036 or RSP_7012)) or (RSP_3933 and RSP_3931 and RSP_3930 and RSP_3929 and RSP_3936 and RSP_3935 and RSP_1037 and (RSP_1035 or RSP_1036 or RSP_7012)))	No other known homologs, so would expect to be essential. Model does not need ATP synthase for growth.	Change GPR to (RSP_2296 and RSP_2297 and RSP_2299 and RSP_2298 and RSP_1038 and (RSP_1035 or RSP_1036 or RSP_7012))	YES. GENE STILL NOT ESSENTIAL.
RSP_2297	TRUE	ATP synthase F1 subcomplex alpha subunit	pi_c0 + adp_c0 + 4.0 h_p0 <=> atp_c0 + 3.0 h_c0 + h2o_c0				((RSP_2300 and RSP_2299 and RSP_2298 and RSP_2297 and RSP_2296 and RSP_1038 and RSP_1037 and RSP_1039 and (RSP_1035 or RSP_1036 or RSP_7012)) or (RSP_3933 and RSP_3931 and RSP_3930 and RSP_3929 and RSP_3936 and RSP_3935 and RSP_1037 and (RSP_1035 or RSP_1036 or RSP_7012)))	AtpA. RSP_3935 is supposedly homolog, but is not essential. Is RSP_2297 preferred? (RSP_2297 (AtpA) and RSP_2298 (AtpG) and RSP_2299 (AtpD) and RSP_1038 (AtpB)). Other subunits may be small genes not picked up with Tn-Seq??	Change GPR to (RSP_2296 and RSP_2297 and RSP_2299 and RSP_2298 and RSP_1038 and (RSP_1035 or RSP_1036 or RSP_7012))	YES. GENE STILL NOT ESSENTIAL.
RSP_2298	TRUE	ATP synthase subunit C	pi_c0 + adp_c0 + 4.0 h_p0 <=> atp_c0 + 3.0 h_c0 + h2o_c0				((RSP_2300 and RSP_2299 and RSP_2298 and RSP_2297 and RSP_2296 and RSP_1038 and RSP_1037 and RSP_1039 and (RSP_1035 or RSP_1036 or RSP_7012)) or (RSP_3933 and RSP_3931 and RSP_3930 and RSP_3929 and RSP_3936 and RSP_3935 and RSP_1037 and (RSP_1035 or RSP_1036 or RSP_7012)))	AtpG. No other known homologs, so would expect to be essential.	Change GPR to (RSP_2296 and RSP_2297 and RSP_2299 and RSP_2298 and RSP_1038 and (RSP_1035 or RSP_1036 or RSP_7012))	YES. GENE STILL NOT ESSENTIAL.
RSP_2299	TRUE	ATP synthase subunit B	pi_c0 + adp_c0 + 4.0 h_p0 <=> atp_c0 + 3.0 h_c0 + h2o_c0				((RSP_2300 and RSP_2299 and RSP_2298 and RSP_2297 and RSP_2296 and RSP_1038 and RSP_1037 and RSP_1039 and (RSP_1035 or RSP_1036 or RSP_7012)) or (RSP_3933 and RSP_3931 and RSP_3930 and RSP_3929 and RSP_3936 and RSP_3935 and RSP_1037 and (RSP_1035 or RSP_1036 or RSP_7012)))	AtpD. RSP_3929 is supposedly homolog, but is not essential.	Change GPR to (RSP_2296 and RSP_2297 and RSP_2299 and RSP_2298 and RSP_1038 and (RSP_1035 or RSP_1036 or RSP_7012))	YES. GENE STILL NOT ESSENTIAL.
RSP_2345	FALSE	Pyridoxamine 5'-phosphate oxidase	o2_c0 + pdx5p_c0 --> h2o2_c0 + pydx5p_c0				RSP_2345	Vitamin B6 metabolism. Gene is essential with aeorbic Tn-Seq and aerobic model. Involved in production of pyridoxal 5-phosphate, which is part of aeorbic biomass, but not photo biomass. This reaction uses oxygen.	Add pydx5p to photo biomass equation.	YES
RSP_2427	TRUE	cobalamin-5'-phosphate synthase	agdpcbi_c0 + rdmbzi_c0 <=> gmp_c0 + h_c0 + adocbl_c0				RSP_2427	Porphyrin and Cholorophyll Metabolism. Vitmain B12 Synthesis. Last step in synthesizing Vitamin B12.	Add Vitamin B12 Coenzyme to Biomass Equation and add anaerobic Vitamin B12 Synthesis Pathways.	YES
RSP_2428	TRUE	nicotinate-nucleotide-dimethylbenzimidazole phosphoribosyltransferase	dmbzid_c0 + nicrnt_c0 <=> nac_c0 + 5prdmbz_c0 + h_c0				RSP_2428	Porphyrin and Chlorophyll Metabolism. Vitamin B12 Synthesis.	Add Vitamin B12 Coenzyme to Biomass Equation.	YES
RSP_2491	TRUE	enolase	2pg_c0 <=> h2o_c0 + pep_c0				RSP_2491	Model has ways of getting around typical gluconeogenesis. When knocking out RSP_2491, model biomass production is slightly reduced. PEP is converted to several different compounds in this scenario. This is similar to RSP_0934, and RUBISCO produces gluconeogensis intermediates. This gene becomes essential if RUBISCO is knocked out.	None	NA
RSP_2510	TRUE	hydroxymethylglutaryl-CoA lyase	hmgcoa_c0 <=> acac_c0 + accoa_c0 + h_c0				RSP_2510	Valine, Leucine, and Isoleucine Degradation. Reverse reaction is used by model when grown on succinate. Reaction should be irreversible according to Kegg and Biocyc. Unclear why this is an essential gene.	Make "hmgcoa_c0 <=> acac_c0 + accoa_c0 + h_c0" irreversible.	YES. GENE STILL NOT ESSENTIAL.
RSP_2514	FALSE	NADH dehydrogenase subunit C						Other work shows these genes to not be essential	No Change.	NA
RSP_2515	TRUE	NADH dehydrogenase subunit D						Other work shows these genes to not be essential	No Change.	NA
RSP_2516	TRUE	NADH dehydrogenase subunit E						Other work shows these genes to not be essential	No Change.	NA
RSP_2518	TRUE	NADH dehydrogenase subunit F						Other work shows these genes to not be essential	No Change.	NA
RSP_2521	TRUE	NADH dehydrogenase subunit G						Other work shows these genes to not be essential	No Change.	NA
RSP_2522	TRUE	NADH dehydrogenase subunit H						Other work shows these genes to not be essential	No Change.	NA
RSP_2525	TRUE	NADH dehydrogenase subunit J						Other work shows these genes to not be essential	No Change.	NA
RSP_2527	TRUE	NADH dehydrogenase subunit L						Other work shows these genes to not be essential	No Change.	NA
RSP_2529	TRUE	NADH dehydrogenase subunit M						Other work shows these genes to not be essential	No Change.	NA
RSP_2530	TRUE	NADH dehydrogenase subunit N						Other work shows these genes to not be essential	No Change.	NA
RSP_2609	TRUE	2'-deoxycytidine 5'-triphosphate deaminase	h2o_c0 + h_c0 + ctp_c0 --> utp_c0 + nh4_c0	dctp_c0 + h_c0 + h2o_c0 --> nh4_c0 + dutp_c0			RSP_2609	Nucelotide Synthesis. Reaction is not essential. Converts CTP to UTP and dCTP to dUTP. Would expect to be essential for synthesis of dUTP, but dUTP is not a component of biomass. dTTP can be synthesized from UDP. dUTP may have another role.	No Change.	NA
RSP_2632	TRUE	arginase	arg-L_c0 + h2o_c0 <=> orn_c0 + urea_c0				RSP_2632	Arginine Synthesis. Reaction is not essential. Reaction is not used by model when growing on succinate. As stated above, the model uses this reaction to make arginine; however, the reaction should not be reversible. Ornithine can be produced through an alternate pathway which also includes essential genes (eg, RSP_2008)	Make Reaction Irreversible.	YES. GENE STILL NOT ESSENTIAL.
RSP_2700	TRUE	ABC oligo/dipeptide transporter, fused ATPase subunits	Others				((RSP_0804 and RSP_0805 and RSP_0806 and RSP_0807) or (RSP_0803 and RSP_0805 and RSP_0806 and RSP_0807) or (RSP_1451 and RSP_1452 and RSP_1453 and RSP_1454) or (RSP_3524 and RSP_3523 and RSP_3522 and RSP_3520) or (RSP_3525 and RSP_3523 and RSP_3522 and RSP_3520) or (RSP_3248 and RSP_3249 and RSP_3250 and RSP_3251) or (RSP_3255 and RSP_3257 and RSP_3258 and RSP_3252) or (RSP_0704 and RSP_0703 and …	Transporter of many dipeptides in the model. Reaction is not essential. Maybe has other role? According to Kegg, may also be Nickel transporter, or involved in Qourum sensing.	No Change.	NA
RSP_2701	TRUE	ABC oligo/dipeptide transporter, inner membrane subunit	Others				((RSP_0804 and RSP_0805 and RSP_0806 and RSP_0807) or (RSP_0803 and RSP_0805 and RSP_0806 and RSP_0807) or (RSP_1451 and RSP_1452 and RSP_1453 and RSP_1454) or (RSP_3524 and RSP_3523 and RSP_3522 and RSP_3520) or (RSP_3525 and RSP_3523 and RSP_3522 and RSP_3520) or (RSP_3248 and RSP_3249 and RSP_3250 and RSP_3251) or (RSP_3255 and RSP_3257 and RSP_3258 and RSP_3252) or (RSP_0704 and RSP_0703 and …	Transporter of many dipeptides in the model. Reaction is not essential. Maybe has other role? According to Kegg, may also be Nickel transporter, or involved in Qourum sensing.	No Change.	NA
RSP_2702	TRUE	ABC oligo/dipeptide transporter, inner membrane subunit	Others				((RSP_0804 and RSP_0805 and RSP_0806 and RSP_0807) or (RSP_0803 and RSP_0805 and RSP_0806 and RSP_0807) or (RSP_1451 and RSP_1452 and RSP_1453 and RSP_1454) or (RSP_3524 and RSP_3523 and RSP_3522 and RSP_3520) or (RSP_3525 and RSP_3523 and RSP_3522 and RSP_3520) or (RSP_3248 and RSP_3249 and RSP_3250 and RSP_3251) or (RSP_3255 and RSP_3257 and RSP_3258 and RSP_3252) or (RSP_0704 and RSP_0703 and …	Transporter of many dipeptides in the model. Reaction is not essential. Maybe has other role? According to Kegg, may also be Nickel transporter, or involved in Qourum sensing.	No Change.	NA
RSP_2734	FALSE	glucose-6-phosphate 1-dehydrogenase	g6p_c0 + nadp_c0 <=> nadph_c0 + 6pgl_c0 + h_c0				RSP_2734	Pentose Phosphate Pathway. Reaction is not essential.	No Change.	NA
RSP_2779	TRUE	Catalase	h2o2_c0 + meoh_c0 --> 2.0 h2o_c0 + fald_c0				(RSP_2380 or RSP_2779)	RSP_2380 is not essential. Reaction is not essential in model. Enzyme can also be used in converting hydrogen peroxide to oxygen and water. H2O2 ia quenched with glutathione in the model. This enzyme may be involved in quenching reactive oxygen species, which is not captured by the model.	No Change.	NA
RSP_2783	TRUE	lipoyl synthase	2.0 amet_c0 + 2.0 s_c0 + Protein N6-(octanoyl)lysine_c0 + 2.0 h_c0 --> Protein N6-(lipoyl)lysine_c0 + 2.0 dad-5_c0 + 2.0 met-L_c0	octACP_c0 + 2.0 s_c0 + 2.0 amet_c0 + 2.0 h_c0 <=> 2.0 dad-5_c0 + 2.0 met-L_c0 + LIPOYL-ACP_c0			RSP_2783	Lipoic Acid Metabolism. Neither reaction is essential in model. Protein N6-(lipoyl)lysine is used as component of enzymes in oxo-acid dehydrogenase complexes (eg, pyruvate dehyrogenase) and glycine cleavage systems.	No Change.	NA
RSP_2793	FALSE	Ferredoxin NAD oxidoreductase	nad_c0 + h_c0 + fdxrd_c0 <=> nadh_c0 + fdxox_c0				(RSP_0900 or RSP_2793)	Reaction is not essential in model. Model has other means for recycling electron carriers.	No Change	NA
RSP_2799	TRUE	Putative Zinc-containing alcohol dehydrogenase	etoh_c0 + nad_c0 <=> acald_c0 + h_c0 + nadh_c0				(RSP_1824 or RSP_2576 or RSP_2799 or RSP_3537)	RSP_2799 is only gene that is essential. Reaction is not essential in model. Kegg indicates that this gene is involved with propanoate metabolism. Biocyc indicates that it is used in the oxidation of many alcohols to ketones. See EC 1.1.1.1 for all reactions.	No Change.	NA
RSP_2821	TRUE	precorrin-4 C11-methyltransferase	amet_c0 + pre4_c0 <=> ahcys_c0 + pre5_c0				RSP_2821	Porphyrin and Chlorophyll Metabolism. Vitamin B12 Synthesis.	Add Vitamin B12 Coenzyme to Biomass Equation.	YES
RSP_2823	TRUE	Putative Precorrin-6y C5,15-methyltransferase	pre6b_c0 + 2.0 amet_c0 <=> pre8_c0 + h_c0 + 2.0 ahcys_c0 + co2_c0				RSP_2823	Porphyrin and Chlorophyll Metabolism. Vitamin B12 Synthesis.	Add Vitamin B12 Coenzyme to Biomass Equation.	YES
RSP_2824	TRUE	precorrin-3 methyltransferase	pre3b_c0 + amet_c0 <=> pre4_c0 + h_c0 + ahcys_c0				RSP_2824	Porphyrin and Cholorophyll Metabolism. Vitmain B12 Synthesis.	Add Vitamin B12 Coenzyme to Biomass Equation.	YES
RSP_2825	TRUE	precorrin-6A reductase	pre6b_c0 + nadp_c0 <=> nadph_c0 + 3.0 h_c0 + pre6a_c0				RSP_2825	Porphyrin and Cholorophyll Metabolism. Vitmain B12 Synthesis.	Add Vitamin B12 Coenzyme to Biomass Equation.	YES
RSP_2826	TRUE	precorrin-2 C20-methyltransferase	pre2_c0 + amet_c0 <=> pre3a_c0 + ahcys_c0				RSP_2826	Porphyrin and Cholorophyll Metabolism. Vitmain B12 Synthesis.	Add Vitamin B12 Coenzyme to Biomass Equation.	YES
RSP_2827	TRUE	cobaltochelatase CobN subunit	atp_c0 + hgbam_c0 + cobalt2_c0 + h2o_c0 <=> pi_c0 + adp_c0 + co2dam_c0 + 4.0 h_c0				(RSP_2827 and RSP_1977 and RSP_1976)	No cobalt is required in the model, since all cobalt cofactors are completely recycled; RSP_1977 and RSP_1976 are also essential with tn-seq	No Change. Consider adding Cobalt-containing cofactors to biomass equation in future upgrade.	DEFERRED
RSP_2831	FALSE	ATP_cobIalamin_Co_beta_adenosyltransferase	cbi_c0 + atp_c0 + h_c0 <=> pppi_c0 + adocbi_c0	co1dam_c0 + atp_c0 <=> adcobdam_c0 + pppi_c0			RSP_2381	Porphyrin and Cholorophyll Metabolism. Vitmain B12 Synthesis.	Add Vitamin B12 Coenzyme to Biomass Equation.	YES
RSP_2841	TRUE	potassium uptake transporter, NAD-binding subunit, TrkA	k_p0 + atp_c0 + h2o_c0 --> k_c0 + pi_c0 + adp_c0 + h_c0				(RSP_1266 and RSP_2841 and RSP_2842)	RSP_2841 is only required gene from Tn-Seq data. Other two are not essential from Tn-Seq. Potassium is not required by the model.	No Change. Consider adding potassium containing cofactors to biomass in future upgrade.	DEFERRED
RSP_2868	TRUE	inosine-5'-monophosphate dehydrogenase	imp_c0 + h2o_c0 + nad_c0 --> xmp_c0 + nadh_c0 + h_c0				RSP_2868	Model and kegg have multiple ways for producing XMP. Reaction is used by model when grown on succinate.The model also has "gln-L_c0 + atp_c0 + h2o_c0 + xmp_c0 <=> gmp_c0 + ppi_c0 + 2.0 h_c0 + glu-L_c0 + amp_c0" with RSP_0005, but the reaction should only proceed as shown (kegg, Biocyc)-- so XMP should not be produced with this reaction. Also, when RSP_2868 is knocked out, XMP is made with "ppi_c0…	Make "gln-L_c0 + atp_c0 + h2o_c0 + xmp_c0 <=> gmp_c0 + ppi_c0 + 2.0 h_c0 + glu-L_c0 + amp_c0" irreversible. Make "ppi_c0 + xmp_c0 <=> prpp_c0 + xan_c0" reversible.	YES. GENE STILL NOT ESSENTIAL.
RSP_2874	FALSE	cellobiose glucohydrolase	cellb_c0 + h2o_c0 <=> 2.0 glc-D_c0				RSP_2874	Cellobiose degradation	No Change	NA
RSP_2885	FALSE	ADP glucose 1,4-alphaD glucan 4 alpha D-glucosyltransferase	adpglc_c0 --> adp_c0 + glycogen_c0 + h_c0				RSP_2885	Glycogen metabolism	No Change	NA
RSP_2941	FALSE	chitobiose N-acetylglucosaminohydrolase	chitob_c0 + h2o_c0 <=> 2.0 acgam_c0				RSP_2941	Chitobiose degradation	No Change	NA
RSP_2947	FALSE	glutamate racemase	glu-L_c0 <=> glu-D_c0				RSP_2947	Glutamate metabolism. Converts Glu-L to Glu-D. Glu-L is only form used in model.	No Change	NA
RSP_2959	FALSE	D-erythrose-4-phosphate NAD oxidoreductase	e4p_c0 + h2o_c0 + nad_c0 <=> 4per_c0 + nadh_c0 + 2.0 h_c0				RSP_2959	Vitamin B6 metabolism.	Add pydx5p to photo biomass equation.	YES
RSP_3185	TRUE	hydrogenobyrinic acid a,c-diamide synthase (glutamine-hydrolysing) %3Bcobyrinate a,c-diamide synthase	2.0 gln-L_c0 + 2.0 atp_c0 + hgbyr_c0 + 2.0 h2o_c0 <=> 2.0 pi_c0 + 2.0 adp_c0 + hgbam_c0 + 2.0 h_c0 + 2.0 glu-L_c0	0	0	0	RSP_3185	Porphyrin and Chlorophyll metabolism. Reaction is not essential in model. Also involved in Vitamin B12 synthesis.	Add Vitamin B12 Coenzyme to Biomass Equation.	YES
RSP_3831	TRUE	putative cytochrome oxidase assembly factor	o2_c0 + hemeO_c0 <=> h2o_c0 + hemeA_c0	0	0	0	RSP_3831	HemeA is not present in the model grown on succinate. HemeO, it's immediate precursor, is and is part of the biomass equation. Consider replacing HemeO with HemeA in the biomass function, or adding HemeA as well.	Consider adding HemeA to biomass equation.	DEFERRED
RSP_3955	FALSE	Arginino succinate lyase	argsuc_c0 <=> fum_c0 + arg-L_c0				(RSP_0726 or RSP_3955)	Reaction is essential. RSP_3955 is not essential in model or from Tn-Seq Aero, but is essential with Tn-Seq Photo. RSP_0726 is essential with Tn-Seq photo and Tn-Seq aero.	Change GPR to (RSP_0726 and RSP_3955)	YES
RSP_3964	FALSE	amino acid/amide ABC transporter ATP-binding protein 2, HAAT family	leu-L_p0 + atp_c0 + h2o_c0 --> leu-L_c0 + pi_c0 + adp_c0 + h_c0	h2o_c0 + ile-L_p0 + atp_c0 --> ile-L_c0 + pi_c0 + adp_c0 + h_c0	h2o_c0 + val-L_p0 + atp_c0 --> pi_c0 + val-L_c0 + adp_c0 + h_c0		((RSP_3968 and RSP_3967 and RSP_3966 and RSP_3964) or (RSP_3968 and RSP_3967 and RSP_3966 and RSP_3965) or (RSP_3297 and RSP_3294 and RSP_3293 and RSP_3295) or (RSP_3297 and RSP_3294 and RSP_3293 and RSP_3296) or (RSP_2923 and RSP_2926 and RSP_2927 and RSP_2925) or (RSP_2923 and RSP_2926 and RSP_2927 and RSP_2924) or (RSP_2275 and RSP_2277 and RSP_2276 and RSP_2274) or (RSP_2275 and RSP_2277 and …	Amino acid transporters. Also may be involved in phosphate transport.	No Change	NA
RSP_4047	TRUE	Pyruvate dehydrogenase E1 component, alpha subunit	pyr_c0 + coa_c0 + nad_c0 --> co2_c0 + nadh_c0 + accoa_c0	0	0	0	((RSP_4047 and RSP_4049 and RSP_4050 and RSP_2968) or (RSP_4047 and RSP_4049 and RSP_4050 and RSP_0962) or (RSP_3974 and RSP_4050 and RSP_2968))	Key reaction. RSP_3974 is the only gene not considered essential with Tn-Seq and the model. The others are all essential with Tn-Seq. Consider changing boolean.	Change GPR to (RSP_4047 and RSP_4049 and RSP_4050 and RSP_2968 and RSP_0962)	YES. GENE STILL NOT ESSENTIAL.
RSP_4049	TRUE	dihydrolipoamide acetyltransferase	pyr_c0 + coa_c0 + nad_c0 --> co2_c0 + nadh_c0 + accoa_c0	0	0	0	((RSP_4047 and RSP_4049 and RSP_4050 and RSP_2968) or (RSP_4047 and RSP_4049 and RSP_4050 and RSP_0962) or (RSP_3974 and RSP_4050 and RSP_2968))	Key reaction. RSP_3974 is the only gene not considered essential with Tn-Seq and the model. The others are all essential with Tn-Seq. Consider changing boolean.	Change GPR to (RSP_4047 and RSP_4049 and RSP_4050 and RSP_2968 and RSP_0962)	YES. GENE STILL NOT ESSENTIAL.
RSP_4050	TRUE	Dihydrolipoamide acetyltransferase component (E2) of pyruvate dehydrogenase complex	pyr_c0 + coa_c0 + nad_c0 --> co2_c0 + nadh_c0 + accoa_c0	0	0	0	((RSP_4047 and RSP_4049 and RSP_4050 and RSP_2968) or (RSP_4047 and RSP_4049 and RSP_4050 and RSP_0962) or (RSP_3974 and RSP_4050 and RSP_2968))	Key reaction. RSP_3974 is the only gene not considered essential with Tn-Seq and the model. The others are all essential with Tn-Seq. Consider changing boolean.	Change GPR to (RSP_4047 and RSP_4049 and RSP_4050 and RSP_2968 and RSP_0962)	YES. GENE STILL NOT ESSENTIAL.
RSP_6217	TRUE	precorrin-8X methylmutase	pre8_c0 + h_c0 <=> hgbyr_c0	0	0	0	RSP_6217	Porphyrin and Cholorophyll Metabolism. Vitmain B12 Synthesis.	Add Vitamin B12 Coenzyme to Biomass Equation.	YES

## Sheet: iRSP1140_Essential_Only_PHOTO
Gene	Aero Essential?	Annotation	Model Reaction(s)	Model Reaction(s)	Model Reaction(s)	Model Reaction(s)	Model GPR	Comments	Reccomended Change	Complete?
RSP_0255	FALSE	Intrinsic membrane pufX protein	2.0 Photon_c0 + 2.0 h_c0 + q_c0 + 2.0 focytc_c0 <=> qh2_c0 + 2.0 ficytc_c0				(RSP_0258 and RSP_6108 and RSP_0257 and RSP_0256 and RSP_0255 and RSP_6158 and RSP_6256 and RSP_0314 and RSP_1556)	Photosynthesis. Of this set, only RSP_255 and RSP_2556 are essential.	Change GPR to (RSP_0256 and RSP_0257)	YES
RSP_0258	FALSE	LHI alpha, Light-harvesting B875 protein	2.0 Photon_c0 + 2.0 h_c0 + q_c0 + 2.0 focytc_c0 <=> qh2_c0 + 2.0 ficytc_c0				(RSP_0258 and RSP_6108 and RSP_0257 and RSP_0256 and RSP_0255 and RSP_6158 and RSP_6256 and RSP_0314 and RSP_1556)	Photosynthesis. Of this set, only RSP_255 and RSP_2556 are essential.	Change GPR to (RSP_0256 and RSP_0257)	YES
RSP_0264	TRUE	hydroxyneurosporene-O-methyltransferase	amet_c0 + Demethylspheroidene_c0 <=> Spheroidene_c0 + ahcys_c0				RSP_0264	Spheroidenone and Spheroidenene Synthesis. Would expect carotenoids to be present in photosynthetic biomass.	No Change.	NA
RSP_0266	TRUE	Methoxyneurosporene dehydrogenase	Chloroxanthin_c0 + fad_c0 <=> fadh2_c0 + Demethylspheroidene_c0				RSP_0266	Spheroidenone and Spheroidenene Synthesis. Would expect carotenoids to be present in photosynthetic biomass.	No Change.	NA
RSP_0267	TRUE	Hydroxyneurosporene dehydrogenase	Neurosporene_c0 + h2o_c0 <=> Chloroxanthin_c0				RSP_0267	Spheroidenone and Spheroidenene Synthesis. Would expect carotenoids to be present in photosynthetic biomass.	No Change.	NA
RSP_0270	TRUE	phytoene synthase	2.0 ggdp_c0 --> h_c0 + ppi_c0 + Prephytoene diphosphate_c0	Prephytoene diphosphate_c0 --> Phytoene_c0 + ppi_c0 + h_c0			RSP_0270	Spheroidenone and Spheroidenene Synthesis. Would expect carotenoids to be present in photosynthetic biomass.	No Change.	NA
RSP_0271	TRUE	Phytoene dehydrogenase	Phytofluene_c0 + nad_c0 <=> nadh_c0 + h_c0 + zeta-Carotene_c0	Phytoene_c0 + nad_c0 <=> nadh_c0 + Phytofluene_c0 + h_c0	zeta-Carotene_c0 + nad_c0 <=> nadh_c0 + h_c0 + Neurosporene_c0		RSP_0271	Spheroidenone and Spheroidenene Synthesis. Would expect carotenoids to be present in photosynthetic biomass.	No Change.	NA
RSP_0277	FALSE	Geranylgeranyl hydrogenase	3.0 h_c0 + 3.0 nadph_c0 + ggdp_c0 --> Phytyl diphosphate_c0 + 3.0 nadp_c0				RSP_0277	Porphyrin and chlorophyll metabolism. Produces phityl diphosphate for chlorophyll production. RSP_0279 is a potential homolog, and is already essential with model and Tn-Seq. However, it is expected that RSP_0277 (bchG) should be essential to make bacteriocholorphyll a, which is a component of the biomass	None	NA
RSP_0280	FALSE	Bacteriochlorophyll synthase, 23 kDa subunit (bchJ)	Divinylprotochlorophyllide_c0 + nadph_c0 + h_c0 <=> Protochlorophyllide_c0 + nadp_c0				RSP_0280	Porphyrin and chlorophyll metabolism. RSP_3070 is a homolog.	Change GPR to (RSP_0280 or RSP_3070)	YES
RSP_0281	FALSE	anaerobic Mg-protoporphyrin IX monomethyl ester oxidative cyclase	h2o_c0 + Mg-Protoporphyrin IX 13-monomethyl ester_c0 --> Divinylprotochlorophyllide_c0 + 6.0 h_c0				RSP_0281	Porphyrin and chlorophyll metabolism. Anaeorbic chlorophyl production. No known homologs.	None.	NA
RSP_0284	FALSE	2-vinyl bacteriochlorophyllide hydratase	h2o_c0 + Chlorophyllide_c0 <=> 3hechi_c0				RSP_0284	Porphyrin and chlorophyll metabolism. No known homologs.	None	NA
RSP_0287	FALSE	cobaltochelatase CobN subunit	mg2_c0 + atp_c0 + h2o_c0 + ppp9_c0 <=> mppp9_c0 + pi_c0 + 2.0 h_c0 + adp_c0				(RSP_0274 and RSP_0273 and RSP_0287)	Porphyrin and chlorophyll metabolism. RSP_0273 and RSP_0274 are essential, but not RSP_0287.	Change GPR to( RSP_0273 and RSP_0274)	YES
RSP_0289	FALSE	Mg-protoporphyrin IX methyltransferase	mppp9_c0 + amet_c0 <=> Mg-Protoporphyrin IX 13-monomethyl ester_c0 + ahcys_c0				RSP_0289	Porphyrin and chlorophyll metabolism. No known homologs.	None	NA
RSP_0311	FALSE	ATP_L_homoserine_O_phosphotransferase	hom-L_c0 + atp_c0 <=> adp_c0 + phom_c0 + h_c0				RSP_0311	Glycine, serine, and threonine metabolism. No known homologs for reaction. No gene is indicated in Kegg.	None	NA
RSP_0314	FALSE	LHII beta, light-harvesting B800/850 protein	2.0 Photon_c0 + 2.0 h_c0 + q_c0 + 2.0 focytc_c0 <=> qh2_c0 + 2.0 ficytc_c0				(RSP_0258 and RSP_6108 and RSP_0257 and RSP_0256 and RSP_0255 and RSP_6158 and RSP_6256 and RSP_0314 and RSP_1556)	Photosynthesis. Of this set, only RSP_255 and RSP_2556 are essential.	Change GPR to (RSP_0256 and RSP_0257)	YES
RSP_0389	TRUE	dihydrofolate reductase	thf_c0 + nadp_c0 <=> dhf_c0 + h_c0 + nadph_c0				RSP_0389	Folate Synthesis. 5mthf is required in biomass. Model has alternate reactions for producing thf, such as "5mthf_c0 + hcys-L_c0 <=> met-L_c0 + thf_c0 + h_c0" (RSP_3346 and RSP_3347), which is an essential reaction with Tn-Seq. The reactant, dhf, is produced with "dump_c0 + mlthf_c0 --> dhf_c0 + dtmp_c0" (RSP_0390) and "glu-L_c0 + atp_c0 + dhpt_c0 <=> adp_c0 + dhf_c0 + pi_c0 + h_c0" (RSP_0930), bot…	No Change	NA
RSP_0721	TRUE	Phosphatidylethanolamine N-methyltransferase	pe_PA_c0 + amet_c0 <=> ptdmeeta_SC_c0 + ahcys_c0	ptdmeeta_SC_c0 + amet_c0 <=> ptd2meeta_SC_c0 + ahcys_c0	ptd2meeta_SC_c0 + amet_c0 <=> pc_SC_c0 + ahcys_c0		RSP_0721	Phospholipid ynthesis. Convert phosphatidylethanolamine to phosphatidylcholine. No known homologs.	No Change	NA
RSP_0756	TRUE	6,7-dimethyl-8-ribityllumazine synthase	db4p_c0 + 4r5au_c0 --> pi_c0 + dmlz_c0 + 2.0 h2o_c0 + h_c0				RSP_0756	Riboflavin Metabolism. Involved in Riboflavin and FAD synthesis. No known homologs or alternate pathways. RSP_2304, which is later in pathway and converts riboflavin to FMN, is essential with Tn-Seq and Model	No Change	NA
RSP_0816	TRUE	Putative aminotransferase, class IV	4adcho_c0 --> pyr_c0 + 4abz_c0 + h_c0				RSP_0816	Folate Synthesis. 5mthf is required in biomass. No known homologs. No known alternate pathways for producing 4abz	No Change	NA
RSP_0818	FALSE	carbamoyl-phosphate synthase large subunit	hco3_c0 + h2o_c0 + gln-L_c0 + 2.0 atp_c0 --> 2.0 adp_c0 + 2.0 h_c0 + glu-L_c0 + cbp_c0 + pi_c0				(RSP_1874 and RSP_0818)	Alanine, aspartate and glutamate metabolism. Tn-Seq Aero has both genes as essential.	No Change	NA
RSP_0859	FALSE	3_Isopropylmalate_NAD_oxidoreductase	nad_c0 + 3c2hmp_c0 <=> nadh_c0 + 3c4mop_c0 + h_c0				RSP_0859	Valine, leucine and isoleucine biosynthesis. Essential with Tn-Seq Aero.	No Change	NA
RSP_0910	FALSE	TRAP-T family transporter, C4-dicarboxylate-binding protein DctP	succ_p0 + 2.0 na1_p0 --> succ_c0 + 2.0 na1_c0				RSP_0910	Succinate transport. Gene is essential with Tn-Seq Aero.	No Change	NA
RSP_1140	FALSE	L_Valine_2_oxoglutarate_aminotransferase	val-L_c0 + akg_c0 <=> 3mob_c0 + glu-L_c0				RSP_1140	Valine, leucine and isoleucine biosynthesis. Gene is essential with Tn-Seq Aero.	No Change	NA
RSP_1167	FALSE	N2_Acetyl_L_ornithine_L_glutamate_N_acetyltransferase	acorn_c0 + glu-L_c0 <=> orn_c0 + acglu_c0				RSP_1167	Arginine biosynthesis. Essential with updated aerobic model as well.	No Change.	NA
RSP_1212	FALSE	L_Citrulline_L_aspartate_ligase_AMP_forming	asp-L_c0 + citr-L_c0 + atp_c0 <=> h_c0 + amp_c0 + argsuc_c0 + ppi_c0				RSP_1212	Arginine biosynthesis. Essential with Tn-seq Aero.	No Change.	NA
RSP_1391	TRUE	ABC thiamine transporter, periplasmic substrate-binding protein	atp_c0 + h2o_c0 + thm_p0 --> pi_c0 + adp_c0 + h_c0 + thm_c0				(RSP_1391 and RSP_1392 and RSP_1393)	Thiamine transport. Thiamine has to be taken up in the model and cannot be synthesized denovo by the model. Kegg and Biocyc indicate that all but one reaction in the de novo synthesis are present.	No Change.	NA
RSP_1392	TRUE	thiamin ABC transporter membrane component	atp_c0 + h2o_c0 + thm_p0 --> pi_c0 + adp_c0 + h_c0 + thm_c0				(RSP_1391 and RSP_1392 and RSP_1393)	Thiamine transport. Thiamine has to be taken up in the model and cannot be synthesized denovo by the model. Kegg and Biocyc indicate that all but one reaction in the de novo synthesis are present.	No Change.	NA
RSP_1393	TRUE	ABC thiamine transporter, ATPase subunit	atp_c0 + h2o_c0 + thm_p0 --> pi_c0 + adp_c0 + h_c0 + thm_c0				(RSP_1391 and RSP_1392 and RSP_1393)	Thiamine transport. Thiamine has to be taken up in the model and cannot be synthesized denovo by the model. Kegg and Biocyc indicate that all but one reaction in the de novo synthesis are present.	No Change.	NA
RSP_1474	TRUE	carboxynorspermidine decarboxylase	h_c0 + CPD0914_c0 --> spmd_c0 + co2_c0				RSP_1474	Arginine and Proline metabolism. Produces sperimidine, which is part of biomass. No alternate pathways or homologs known.	Consider removing sperimidine from biomass	NA
RSP_1508	TRUE	putative HemY-like membrane protein	3.0 o2_c0 + pppg9_c0 --> 3.0 h2o2_c0 + ppp9_c0	fad_c0 + pppg9_c0 <=> fadh2_c0 + 4.0 h_c0 + ppp9_c0			RSP_1508	Porphyrin and chlorophyll metabolism. No known alternate reactions or homologs.	No Change.	NA
RSP_1556	FALSE	light-harvesting complex, beta subunit	2.0 Photon_c0 + 2.0 h_c0 + q_c0 + 2.0 focytc_c0 <=> qh2_c0 + 2.0 ficytc_c0				(RSP_0258 and RSP_6108 and RSP_0257 and RSP_0256 and RSP_0255 and RSP_6158 and RSP_6256 and RSP_0314 and RSP_1556)	Photosynthesis. Of this set, only RSP_255 and RSP_2556 are essential.	Change GPR to (RSP_0256 and RSP_0257)	YES
RSP_1558	TRUE	2-dehydropantoate 2-reductase	pant-R_c0 + nadp_c0 <=> nadph_c0 + h_c0 + 2dhp_c0				RSP_1558	Pantothenate and CoA Synthesis. No known alternate pwathways for denovo CoA synthesis. No known homologs. R	No Change.	NA
RSP_1570	FALSE	5-(carboxyamino)imidazole ribonucleotide synthase	air_c0 + hco3_c0 + atp_c0 --> adp_c0 + 5caiz_c0 + pi_c0 + h_c0				RSP_1570	Purine metabolism. Reaction is essential with Tn-Seq Aero.	No Change.	NA
RSP_1571	TRUE	5-(carboxyamino)imidazole ribonucleotide mutase	5caiz_c0 <=> 5aizc_c0				RSP_1571	Purine Metabolism. No known homologs. AICAR is also produced from histidine synthesis. The gene for the preceeding reactions, RSP_1570, is essential with both the model and Tn-seq data.	No Change.	NA
RSP_1827	TRUE	protoheme IX farnesyltransferase	h2o_c0 + frdp_c0 + pheme_c0 <=> hemeO_c0 + ppi_c0				RSP_1827	Porphyrin and chlorophyll metabolism. Used for HemeO synthesis, which is part of biomass. The gene for the proceeding step, which converts HemeO to HemeA, is essential. No known homologs or alternate pathways.	No Change	NA
RSP_1851	FALSE	O4_succinyl_L_homoserine_hydrogen_sulfide_S_3_amino_3_carboxypropyltransferase	h2s_c0 + suchms_c0 <=> succ_c0 + hcys-L_c0 + h_c0				RSP_1851	Cysteine and methionine metabolism. Gene is essential with Tn-Seq Aero.	No Change.	NA
RSP_1941	FALSE	adenosine_3_5_bisphosphate_sulfite_oxidized_thioredoxin	paps_c0 + trdrd_c0 <=> pap_c0 + 2.0 h_c0 + so3_c0 + trdox_c0				RSP_1941	Sulfur metabolism. Gene is essential with Tn-Seq Aero.	No Change.	NA
RSP_1942	FALSE	Hydrogen_sulfide_ferredoxin_oxidoreductase	h2s_c0 + 3.0 fdxox_c0 + 3.0 h2o_c0 <=> 3.0 fdxrd_c0 + so3_c0 + 8.0 h_c0				RSP_1942	Sulfur metabolism. Gene is essential with Tn-Seq Aero.	No Change.	NA
RSP_2001	FALSE	N_5_Phospho_D_ribosylanthranilate_pyrophosphate	pran_c0 + ppi_c0 <=> anth_c0 + prpp_c0				RSP_2001	Phenylalanine, tyrosine and tryptophan biosynthesis. Essential with Tn-Seq Aero.	No Change.	NA
RSP_2004	TRUE	anthranilate synthase, component I	gln-L_c0 + chor_c0 --> h_c0 + pyr_c0 + glu-L_c0 + anth_c0				((RSP_2004 and RSP_2002) or (RSP_2004 and RSP_0244))	Phenylalanine, tyrosine, and tryptophan biosynthesis. No known alternate pathways to produce anthranilate. According to Kegg and Biocyc, RSP_0244 is not involved with this reaction.	Change GPR to (RSP_2004 and RSP_2002)	YES.GENE IS STILL ESSENTIAL.
RSP_2219	TRUE	putative lipid A biosynthesis lauroyl acyltransferase	kdo2lipid4L_c0 + h_c0 + ACP_c0 <=> kdo2lipid4_c0 + ddcaACP_c0				RSP_2219	LPS synthesis. No alternate reactions. No Known homologs.	No Change	NA
RSP_2241	TRUE	phosphoribosyl-ATP pyrophosphatase	prbatp_c0 + h2o_c0 --> prbamp_c0 + h_c0 + ppi_c0				RSP_2241	Histidine synthesis. No alternate reactions. No known homologs.	No Change	NA
RSP_2242	FALSE	Imidazole_glycerol_3_phosphate_synthase_c0	gln-L_c0 + prlp_c0 --> aicar_c0 + h_c0 + glu-L_c0 + eig3p_c0				(RSP_2242 and RSP_2245)	Histidine metabolism. Both genes are essential with Tn-Seq Aero.	No Change	NA
RSP_2545	FALSE	Imidazole_glycerol_3_phosphate_synthase_c0	gln-L_c0 + prlp_c0 --> aicar_c0 + h_c0 + glu-L_c0 + eig3p_c0				(RSP_2242 and RSP_2245)	Histidine metabolism. Both genes are essential with Tn-Seq Aero.	No Change	NA
RSP_2567	TRUE	putative sulfolipid biosynthesis protein	12dgr_c0 + UDP-6-sulfoquinovose_c0 <=> 2.0 h_c0 + SQDG_c0 + udp_c0				(RSP_2567 and RSP_2569)	Sufolipid synthesis. No alternate reactions. No known homologs. Growth without sulfolipids may be possible?	No Change	NA
RSP_2568	TRUE	glycosyl transferase (sulfolipid biosynthesis) protein	12dgr_c0 + UDP-6-sulfoquinovose_c0 <=> 2.0 h_c0 + SQDG_c0 + udp_c0				(RSP_2567 and RSP_2569)	Sufolipid synthesis. No alternate reactions. No known homologs. Growth without sulfolipids may be possible?	No Change.	NA
RSP_2569	TRUE	UDP-sulfoquinovose synthase	so3_c0 + h_c0 + udpg_c0 <=> h2o_c0 + UDP-6-sulfoquinovose_c0				RSP_2569	Sufolipid synthesis. No alternate reactions. No known homologs. Growth without sulfolipids may be possible?	No Change	NA
RSP_2601	TRUE	phosphate ABC transporter ATP-binding protein, PhoT family	atp_c0 + pi_p0 + h2o_c0 --> 2.0 pi_c0 + adp_c0 + h_c0				(RSP_2601 and RSP_2602 and RSP_2603 and RSP_2604)	Phosphate transport. Likely another transporter can transport phosphate. Enzyme complex with ((RSP_3968 and RSP_3967 and RSP_3966 and RSP_3964) or (RSP_3968 and RSP_3967 and RSP_3966 and RSP_3965) or (RSP_3297 and RSP_3294 and RSP_3293 and RSP_3295) or (RSP_3297 and RSP_3294 and RSP_3293 and RSP_3296) or (RSP_2923 and RSP_2926 and RSP_2927 and RSP_2925) or (RSP_2923 and RSP_2926 and RSP_2927 and …	Change GPR to ((RSP_2601 and RSP_2602 and RSP_2603 and RSP_2604) or (RSP_3968 and RSP_3967 and RSP_3966 and RSP_3964) or (RSP_3968 and RSP_3967 and RSP_3966 and RSP_3965) or (RSP_3297 and RSP_3294 and RSP_3293 and RSP_3295) or (RSP_3297 and RSP_3294 and RSP_3293 and RSP_3296) or (RSP_2923 and RSP_2926 and RSP_2927 and RSP_2925) or (RSP_2923 and RSP_2926 and RSP_2927 and RSP_2924) or (RSP_2275 and…	YES
RSP_2602	TRUE	phosphate ABC transporter membrane protein 2, PhoT family	atp_c0 + pi_p0 + h2o_c0 --> 2.0 pi_c0 + adp_c0 + h_c0				(RSP_2601 and RSP_2602 and RSP_2603 and RSP_2604)	Phosphate transport. Likely another transporter can transport phosphate. Enzyme complex with ((RSP_3968 and RSP_3967 and RSP_3966 and RSP_3964) or (RSP_3968 and RSP_3967 and RSP_3966 and RSP_3965) or (RSP_3297 and RSP_3294 and RSP_3293 and RSP_3295) or (RSP_3297 and RSP_3294 and RSP_3293 and RSP_3296) or (RSP_2923 and RSP_2926 and RSP_2927 and RSP_2925) or (RSP_2923 and RSP_2926 and RSP_2927 and …	Change GPR to ((RSP_2601 and RSP_2602 and RSP_2603 and RSP_2604) or (RSP_3968 and RSP_3967 and RSP_3966 and RSP_3964) or (RSP_3968 and RSP_3967 and RSP_3966 and RSP_3965) or (RSP_3297 and RSP_3294 and RSP_3293 and RSP_3295) or (RSP_3297 and RSP_3294 and RSP_3293 and RSP_3296) or (RSP_2923 and RSP_2926 and RSP_2927 and RSP_2925) or (RSP_2923 and RSP_2926 and RSP_2927 and RSP_2924) or (RSP_2275 and…	YES
RSP_2603	TRUE	phosphate ABC transporter membrane protein 1, PhoT family	atp_c0 + pi_p0 + h2o_c0 --> 2.0 pi_c0 + adp_c0 + h_c0				(RSP_2601 and RSP_2602 and RSP_2603 and RSP_2604)	Phosphate transport. Likely another transporter can transport phosphate. Enzyme complex with ((RSP_3968 and RSP_3967 and RSP_3966 and RSP_3964) or (RSP_3968 and RSP_3967 and RSP_3966 and RSP_3965) or (RSP_3297 and RSP_3294 and RSP_3293 and RSP_3295) or (RSP_3297 and RSP_3294 and RSP_3293 and RSP_3296) or (RSP_2923 and RSP_2926 and RSP_2927 and RSP_2925) or (RSP_2923 and RSP_2926 and RSP_2927 and …	Change GPR to ((RSP_2601 and RSP_2602 and RSP_2603 and RSP_2604) or (RSP_3968 and RSP_3967 and RSP_3966 and RSP_3964) or (RSP_3968 and RSP_3967 and RSP_3966 and RSP_3965) or (RSP_3297 and RSP_3294 and RSP_3293 and RSP_3295) or (RSP_3297 and RSP_3294 and RSP_3293 and RSP_3296) or (RSP_2923 and RSP_2926 and RSP_2927 and RSP_2925) or (RSP_2923 and RSP_2926 and RSP_2927 and RSP_2924) or (RSP_2275 and…	YES
RSP_2604	TRUE	phosphate ABC transporter substrate-binding protein, PhoT family	atp_c0 + pi_p0 + h2o_c0 --> 2.0 pi_c0 + adp_c0 + h_c0				(RSP_2601 and RSP_2602 and RSP_2603 and RSP_2604)	Phosphate transport. Likely another transporter can transport phosphate. Enzyme complex with ((RSP_3968 and RSP_3967 and RSP_3966 and RSP_3964) or (RSP_3968 and RSP_3967 and RSP_3966 and RSP_3965) or (RSP_3297 and RSP_3294 and RSP_3293 and RSP_3295) or (RSP_3297 and RSP_3294 and RSP_3293 and RSP_3296) or (RSP_2923 and RSP_2926 and RSP_2927 and RSP_2925) or (RSP_2923 and RSP_2926 and RSP_2927 and …	Change GPR to ((RSP_2601 and RSP_2602 and RSP_2603 and RSP_2604) or (RSP_3968 and RSP_3967 and RSP_3966 and RSP_3964) or (RSP_3968 and RSP_3967 and RSP_3966 and RSP_3965) or (RSP_3297 and RSP_3294 and RSP_3293 and RSP_3295) or (RSP_3297 and RSP_3294 and RSP_3293 and RSP_3296) or (RSP_2923 and RSP_2926 and RSP_2927 and RSP_2925) or (RSP_2923 and RSP_2926 and RSP_2927 and RSP_2924) or (RSP_2275 and…	YES
RSP_2627	TRUE	phosphoribosyl-AMP cyclohydrolase	prbamp_c0 + h2o_c0 <=> prfp_c0				RSP_2627	Histidine synthesis. No known homologs. No known alternate pathways. Gene for preceeding reaction (RSP_2241) also indicated essential with model, but not Tn-seq	No Change.	NA
RSP_2834	TRUE	Putative Phosphatidylglycerophosphatase A	pgp_c0 + h2o_c0 --> pg_c0 + pi_c0				RSP_2834	Phospholipid Synthesis. Involved in phosphotidylglycerol synthesis. No known homologs. No known alternate pathway.	No Change	NA
RSP_2835	TRUE	putative 4-diphosphocytidyl-2C-methyl-D-erythritol synthase (YgbP)	ctp_c0 + 2me4p_c0 + h_c0 <=> 4c2me_c0 + ppi_c0				RSP_2835	Terpenoid synthesis. Involved in producing geranylpyrophosphate. No known homologs. No known alternate pathway.	No Change	NA
RSP_2894	TRUE	nucleoside diphosphate kinase	atp_c0 + gdp_c0 <=> gtp_c0 + adp_c0	dadp_c0 + atp_c0 <=> datp_c0 + adp_c0	dgdp_c0 + atp_c0 <=> dgtp_c0 + adp_c0	Many Others.	RSP_2894	Purine metabolism. Catalyzes many reactions, converting between nucelotides. There are no known homologs.	No Change	NA
RSP_2960	TRUE	Phosphopantetheine adenylyltransferase	pan4p_c0 + atp_c0 + h_c0 <=> dpcoa_c0 + ppi_c0				RSP_2960	Pantothenate and CoA Synthesis. No known alternate pathways for denovo CoA synthesis. No known homologs. RSP_2960, also in this pathway, is also not essential with Tn-Seq. RSP_0599, in same pathway, is essential with Tn-Seq.	No Change	NA
RSP_3178	TRUE	3-hydroxydecanoyl-(acyl-carrier-protein) dehydratase	3hdeACP_c0 <=> 2tdeACP_c0 + h2o_c0				RSP_3178	Fatty acid synthesis. FabA. Change GPR to (RSP_2712 or RSP_3178)	Change GPR to (RSP_2712 or RSP_3178)	YES
RSP_3269	FALSE	D_glyceraldehyde_3_phosphate_NAD_oxidoreductase_phosphorylating	g3p_c0 + pi_c0 + nad_c0 <=> 13dpg_c0 + nadh_c0 + h_c0				RSP_3269	Gluconeogensis. Gene is essential with Tn-Seq Aero. Other possible homologs were removed in model.	No Change	NA
RSP_3346	FALSE	5_Methyltetrahydrofolate_L_homocysteine_S_methyltransferase	5mthf_c0 + hcys-L_c0 <=> met-L_c0 + thf_c0 + h_c0				(RSP_3346 and RSP_3347)	Cysteine and methionine metabolism. RSP_3347 is essential. RSP_3346 is essential with Tn-Seq Aero.	No Change	NA
RSP_3369	FALSE	aspartyl-tRNA(Asn)/glutamyl-tRNA(Gln) amidotransferase subunit A	ASPARTYL-TRNAASN_c0 + h2o_c0 + gln-L_c0 + atp_c0 --> adp_c0 + glu-L_c0 + pi_c0 + asntrna_c0	glutrna(gln)_c0 + h2o_c0 + gln-L_c0 + atp_c0 --> glntrna_c0 + adp_c0 + glu-L_c0 + pi_c0			RSP_2270 and RSP_1986 and RSP_3369	tRNA synthesis. Gene is essential with Tn-Seq Aero.	No Change	NA
RSP_3376	TRUE	3-dehydroquinate dehydratase	3dhq_c0 <=> h2o_c0 + 3dhsk_c0				RSP_3376	Phenylalanine, tyrosine, and tryptophan biosynthesis. No known homologs. No known alternate pathways.	No Change	NA
RSP_3587	TRUE	phosphoribosylanthranilate isomerase	pran_c0 <=> 2cpr5p_c0				RSP_3587	Tryptophan synthesis. No known alternate pathways. No known homologs.	No Change	NA
RSP_4045	FALSE	D_fructose_1_6_bisphosphate_D_glyceraldehyde_3_phosphate_lyase	fdp_c0 <=> dhap_c0 + g3p_c0				RSP_4045	Gluconeogensis. Gene is essential with Tn-Seq Aero. Other possible homologs were removed in model.	No Change	NA
RSP_4299	TRUE	tRNA-Asn	atp_c0 + asp-L_c0 + trnaasn_c0 --> ppi_c0 + ASPARTYL-TRNAASN_c0 + amp_c0				RSP_4299	tRNA synthesis. Charges aspartate to asn-tRNA before it is modified to an asn. No known homologs. No altenrate pathways (eg, no gene for charging arginine tRNA directly with arginine; however, asparagine can be produced.	No Change	NA
RSP_6071	TRUE	2-C-methyl-D-erythritol 2,4-cyclodiphosphate synthase	2p4c2me_c0 <=> cmp_c0 + 2mecdp_c0 + h_c0				RSP_6071	Terpenoid synthesis. No known homologs. No known alternate pathways.	No Change.	NA
RSP_6108	FALSE	LHI beta, Light-harvesting B875 subunit	2.0 Photon_c0 + 2.0 h_c0 + q_c0 + 2.0 focytc_c0 <=> qh2_c0 + 2.0 ficytc_c0				(RSP_0258 and RSP_6108 and RSP_0257 and RSP_0256 and RSP_0255 and RSP_6158 and RSP_6256 and RSP_0314 and RSP_1556)	Photosynthesis. Of this set, only RSP_255 and RSP_2556 are essential.	Change GPR to (RSP_0256 and RSP_0257)	YES
RSP_6158	FALSE	light-harvesting complex alpha subunit	2.0 Photon_c0 + 2.0 h_c0 + q_c0 + 2.0 focytc_c0 <=> qh2_c0 + 2.0 ficytc_c0				(RSP_0258 and RSP_6108 and RSP_0257 and RSP_0256 and RSP_0255 and RSP_6158 and RSP_6256 and RSP_0314 and RSP_1556)	Photosynthesis. Of this set, only RSP_255 and RSP_2556 are essential.	Change GPR to (RSP_0256 and RSP_0257)	YES
RSP_6256	FALSE	LHII alpha, light-harvesting B800/850 protein	2.0 Photon_c0 + 2.0 h_c0 + q_c0 + 2.0 focytc_c0 <=> qh2_c0 + 2.0 ficytc_c0				(RSP_0258 and RSP_6108 and RSP_0257 and RSP_0256 and RSP_0255 and RSP_6158 and RSP_6256 and RSP_0314 and RSP_1556)	Photosynthesis. Of this set, only RSP_255 and RSP_2556 are essential.	Change GPR to (RSP_0256 and RSP_0257)	YES
