# Supplementary material for: Combining Genome-Scale Experimental and Computational Methods To Identify Essential Genes in Rhodobacter sphaeroides
Source: mSystems. 2017 Jun 6;2(3):e00015-17. doi: 10.1128/mSystems.00015-17 (PMC5513736; doi:10.1128/mSystems.00015-17)
Supplement: TABLE S7 [file sys003172109st7.xlsx]

## Sheet: Sheet1
Name	Sequence
Collector_oligo	ACATCCCCTGGCTTGTTGTCCACAACCGTTAAACCTTAAAAGCTCAAGCAGAAGACGGCATACGAGAT
SLXA_FOR_AMP2	AATGATACGGCGACCACCGAGATCTCCGAGCTCGAATTCATCGATGATGGTTGAGATGTGTATAAGAGACAG
	AGAGACAG
REV_AMP_13	CAAGCAGAAGACGGCATACGAGATTTGACTGTGAC
REV_AMP_14	CAAGCAGAAGACGGCATACGAGATGGAACTGTGAC
REV_AMP_17	CAAGCAGAAGACGGCATACGAGATCTCTACGTGAC
REV_AMP_18	CAAGCAGAAGACGGCATACGAGATGCGGACGTGAC
Tn-seq_Illumina_primer	CCGAGCTCGAATTCATCGATGATGGTTGAGATGTGTATAAGAGACAG
g1566_F_XbaI	ACCCGGGGATCCTCTAGAGCATAAAGGGCGAAGGTGT
g1566_R_HindIII	ACGCCAGTGCCAAGCTTTGCTGAACCTGCTGAACAAC
RSP_1566_deletionF	CCCGCCATTCGCGCTTCG
RSP_1566_deletionR	CCGTCCCTCCCTTCGGCATCG
